# Supplementary material for: An Integrative Analysis of Transcriptome, Proteome and Hormones Reveals Key Differentially Expressed Genes and Metabolic Pathways Involved in Flower Development in Loquat
Source: Int J Mol Sci. 2020 Jul 20;21(14):5107. doi: 10.3390/ijms21145107 (PMC7404296; doi:10.3390/ijms21145107)
Supplement: Supplementary file 1 [file ijms-21-05107-s001.zip]

Archive with 9 entries (9 files):
- Supplementary  Figures.docx
- Supplementary  Tables.docx
- Table S10. The identified proteins in FBD, FBE, and FA stages..xlsx
- Table S11 KEGG pathway enrichment analysis of DAPs of FBE vs. FBD..xlsx
- Table S12 KEGG pathway enrichment analysis of DAPs of FA vs. FBE..xlsx
- Table S13 KEGG pathway enrichment analysis of DAPs of FA vs. FBD..xlsx
- Table S7 The TF genes were identified in three development stages..xlsx
- Table S8. The five TF families most highly represented in the DEGs..xlsx
- Table S9. The identified spectra matched unique peptides..xlsx
