# Supplementary material for: An Integrative Analysis of Transcriptome, Proteome and Hormones Reveals Key Differentially Expressed Genes and Metabolic Pathways Involved in Flower Development in Loquat
Source: Int J Mol Sci. 2020 Jul 20;21(14):5107. doi: 10.3390/ijms21145107 (PMC7404296; doi:10.3390/ijms21145107)
Supplement: Supplementary file 1 [file ijms-21-05107-s001.zip › Table S10. The identified proteins in FBD, FBE, and FA stages..xlsx]

## Sheet: sheet1
Accession	Protein Name	Gene Name	Description	Coverage	Unique Peptides	Peptides	PSMs	AAs	MW [kDa]	calc. pI	FBD-1/REF	FBD-1/REF Count	FBD-1/REF Variability [%]	FBD-2/REF	FBD-2/REF Count	FBD-2/REF Variability [%]	FBD-3/REF	FBD-3/REF Count	FBD-3/REF Variability [%]	FBE-1/REF	FBE-1/REF Count	FBE-1/REF Variability [%]	FBE-2/REF	FBE-2/REF Count	FBE-2/REF Variability [%]	FBE-3/REF	FBE-3/REF Count	FBE-3/REF Variability [%]	FA-1/REF	FA-1/REF Count	FA-1/REF Variability [%]	FA-2/REF	FA-2/REF Count	FA-2/REF Variability [%]	FA-3/REF	FA-3/REF Count	FA-3/REF Variability [%]
TRINITY_DN68682_c0_g3 orf length:213 frame:-2 start:2 end:214 gi			470129154 ref|XP_004300491.1| PREDICTED: luminal-binding protein [Fragaria vesca subsp. vesca]	95.77	1	6	105	71	7.53197	4.56396	1.11204	1		0.914349	1		1.13812	2	0.283244	1.0144	1		1.19937	1		0.992032	2	2.65733	0.742882	1		0.90112	1		0.900732	2	0.390699
TRINITY_DN68527_c0_g3 orf length:186 frame:-2 start:3 end:188 gi			694327497 ref|XP_009354614.1| PREDICTED: mitochondrial outer membrane protein porin 2-like [Pyrus x bretschneideri] gi|694409394|ref|XP_009379335.1| PREDICTED: mitochondrial outer membrane protein porin 2 [Pyrus x bretschneideri]	95.16	7	7	137	62	6.59441	9.27588	1.27241	44	9.83537	1.11994	43	14.7342	0.943618	50	8.08291	1.03483	44	9.41151	0.959801	43	9.20484	1.05011	50	8.61294	1.2385	44	17.0801	1.2478	43	9.29824	1.27127	50	10.6917
TRINITY_DN70400_c0_g2 orf length:144 frame:-1 start:1618 end:1761 gi			658013080 ref|XP_008341835.1| PREDICTED: late embryogenesis abundant protein 2-like [Malus domestica] gi|694396914|ref|XP_009373724.1| PREDICTED: stress-induced protein KIN2-like [Pyrus x bretschneideri]	93.75	7	7	94	48	4.87735	9.31982	0.35629	30	101.659	0.351113	30	44.2226	0.516913	32	27.8195	0.297892	30	166.685	0.282037	27	68.3041	0.349272	32	76.2374	3.14874	31	38.0993	3.08179	31	24.1247	2.13414	32	57.4804
TRINITY_DN61549_c2_g2 orf length:162 frame:3 start:144 end:305 gi			970018454 ref|XP_015070396.1| PREDICTED: 14-3-3-like protein [Solanum pennellii]	90.74	1	6	29	54	6.24907	4.56396	0.446137	1								0.591873	1								0.305219	1
TRINITY_DN94263_c0_g1 orf length:117 frame:3 start:63 end:179 gi			694429632 ref|XP_009342335.1| PREDICTED: hydroxyacyl-thioester dehydratase type 2, mitochondrial-like isoform X2 [Pyrus x bretschneideri]	89.74	1	1	1	39	4.43033	7.43018				0.451711	1								1.59722	1								2.21478	1
TRINITY_DN71343_c0_g6 orf length:114 frame:-1 start:725 end:838 gi			384392523 gb|AFH88395.1| glyceraldehyde-3-phosphate dehydrogenase, partial [Eriobotrya japonica]	89.47	1	3	91	38	4.2962	7.1665	0.972972	12	8.62258	0.939262	13	6.06658	0.923601	19	6.002	0.989772	12	2.86548	0.984968	13	6.15744	1.06338	19	5.29428	1.252	12	5.88559	1.14581	13	7.96683	1.20134	19	7.63431
TRINITY_DN66576_c1_g1 orf length:297 frame:-2 start:1185 end:1481 gi			299033461 gb|ACL01289.2| dehydrin 2 [Eriobotrya japonica]	88.89	12	12	47	99	11.6635	5.04639	0.853292	20	30.418	1.02665	15	32.7431	1.12717	12	31.5009	0.990581	20	17.6568	1.08382	15	21.5196	0.776929	12	38.3237	0.678657	20	13.2772	0.8905	15	37.0489	0.783593	12	11.6401
TRINITY_DN64963_c0_g2 orf length:186 frame:-3 start:688 end:873 gi			645260436 ref|XP_008235829.1| PREDICTED: aminoacylase-1 isoform X2 [Prunus mume]	88.71	6	6	109	62	6.63056	9.61279	1.09968	28	17.3903	1.00539	27	20.8941	0.984928	54	12.7301	0.985189	28	9.79239	1.01121	27	20.7551	1.00643	54	17.3163	0.849031	28	12.738	0.805826	27	22.3942	0.921152	54	16.7289
TRINITY_DN68644_c1_g1 orf length:477 frame:-2 start:16 end:492 gi			41323966 gb|AAS00049.1| Mal d 1-like [Malus domestica] gi|60280845|gb|AAX18315.1| major allergen Mal d 1.03B [Malus domestica] gi|60280857|gb|AAX18321.1| major allergen Mal d 1.03F [Malus domestica] gi|60280859|gb|AAX18322.1| major allergen Mal d 1.03F [Malus domestica] gi|60460769|gb|AAX20999.1| Mal d 1.03B02 [Malus domestica] gi|60460783|gb|AAX21006.1| Mal d 1.03F01 [Malus domestica]	88.05	8	16	299	159	17.6371	5.5415	1.05201	40	14.4588	1.11774	48	9.97948	0.91254	48	15.6994	0.863665	40	19.7036	0.70551	48	29.6192	0.739596	48	27.3224	1.20971	40	27.8469	1.26411	48	15.6775	1.51966	48	17.0634
TRINITY_DN64384_c3_g3 orf length:99 frame:-3 start:832 end:930 gi			658309571 ref|NP_001280846.1| dolichyl-diphosphooligosaccharide--protein glycosyltransferase subunit DAD1 [Malus domestica] gi|6014900|sp|O24060.1|DAD1_MALDO RecName: Full=Dolichyl-diphosphooligosaccharide--protein glycosyltransferase subunit DAD1; Short=Oligosaccharyl transferase subunit DAD1; AltName: Full=Defender against cell death 1; Short=DAD-1 gi|1546827|gb|AAB16804.1| defender against cel…	87.88	2	2	20	33	3.40869	8.73389	1.49138	4	21.221	1.40641	7	20.5571	0.918879	9	10.5988	1.15865	4	11.5788	1.16436	7	45.0715	1.28202	9	8.01274	1.09697	4	10.5994	1.21479	7	16.7018	1.18089	8	10.0887
TRINITY_DN69462_c3_g3 orf length:99 frame:-1 start:3 end:101 gi			923850931 ref|XP_013703932.1| PREDICTED: 14-3-3-like protein GF14 lambda [Brassica napus]	87.88	1	2	18	33	3.75585	4.00537				1.02014	1		1.25202	1					1.43268	1		0.354037	1					1.11469	1		0.265416	1
TRINITY_DN63483_c0_g1 orf length:96 frame:3 start:654 end:749 gi			702494255 ref|XP_010036686.1| PREDICTED: cytochrome b-c1 complex subunit 9 [Eucalyptus grandis] gi|629081878|gb|KCW48323.1| hypothetical protein EUGRSUZ_K02043 [Eucalyptus grandis]	87.5	3	3	11	32	3.77684	4.71631	1.0864	3	1.00856	1.30169	4	8.0355	0.9539	4	1.49525	0.973675	3	0.907697	1.01827	4	3.42351	1.23773	4	11.3196	0.908888	3	3.81312	0.836031	4	4.41502	1.12099	4	11.181
TRINITY_DN69490_c0_g1 orf length:96 frame:2 start:1670 end:1765 gi			657981145 ref|XP_008382585.1| PREDICTED: peptidyl-prolyl cis-trans isomerase FKBP15-2 [Malus domestica]	87.5	2	2	33	32	3.38468	4.61475	1.10339	8	13.57	1.22858	7	7.14159	1.07102	18	7.76872	1.04243	8	11.9436	1.05018	7	5.93078	0.926189	18	14.0849	0.89695	8	7.69695	1.0564	7	6.27905	0.960657	18	2.01914
TRINITY_DN70019_c0_g1 orf length:219 frame:1 start:1519 end:1737 gi			657948042 ref|XP_008392975.1| PREDICTED: CAP-Gly domain-containing linker protein 1 [Malus domestica]	86.3	6	7	19	73	8.24707	4.41162	1.6402	3	2.61405	1.88088	8	8.81255	1.53578	6	16.3461	0.883471	3	18.1929	0.755786	8	19.9587	0.797555	6	13.9184	0.62006	3	15.1744	0.678352	8	15.8045	0.630971	6	15.0417
TRINITY_DN68644_c1_g3 orf length:87 frame:-2 start:3 end:89 gi			694441225 ref|XP_009347378.1| PREDICTED: major allergen Mal d 1 [Pyrus x bretschneideri]	86.21	2	2	446	29	3.3366	4.28467	1.3888	116	24.7306	1.24822	131	17.5927	1.2404	156	14.8785	1.06058	118	10.9486	0.954085	125	25.9899	0.858917	149	12.6413	0.764691	114	18.2505	0.95496	132	14.5317	0.890799	145	13.5721
TRINITY_DN61382_c0_g2 orf length:231 frame:2 start:1094 end:1324 gi			694370730 ref|XP_009363095.1| PREDICTED: nitrogen regulatory protein P-II homolog [Pyrus x bretschneideri]	84.42	7	7	43	77	8.10925	5.10986	1.27363	15	16.6489	1.15987	13	19.7417	1.03446	15	9.75155	0.934399	15	11.4419	0.97433	13	21.0671	1.03128	15	9.07741	0.7958	15	16.4559	0.730537	13	21.8446	0.807547	15	13.916
TRINITY_DN72241_c1_g4 orf length:150 frame:-2 start:284 end:433 gi			3135751 emb|CAA06853.1| 26S protease regulatory subunit 6 [Cicer arietinum]	84	3	4	33	50	5.72795	8.74854	0.985868	8	11.3687	0.974867	9	10.1024	1.01961	15	4.72824	1.0933	8	3.32804	1.16337	9	2.95328	0.965052	15	7.36149	0.891449	8	4.22865	0.924031	9	12.6758	0.92082	15	5.9808
TRINITY_DN64965_c2_g2 orf length:90 frame:-2 start:44 end:133 gi			658006590 ref|XP_008338463.1| PREDICTED: Golgi apparatus membrane protein-like protein ECHIDNA isoform X2 [Malus domestica] gi|658051428|ref|XP_008361449.1| PREDICTED: Golgi apparatus membrane protein-like protein ECHIDNA isoform X2 [Malus domestica]	83.33	2	2	4	30	3.2697	9.99365	1.09444	2	6.16989	0.992349	1		0.937317	1		0.8616	2	19.8965	0.806506	1		1.04509	1		1.27942	2	38.7983	1.22115	1		0.908302	1
TRINITY_DN70441_c0_g3 orf length:126 frame:1 start:1144 end:1269 gi			657979377 ref|XP_008381649.1| PREDICTED: histidine--tRNA ligase-like [Malus domestica]	83.33	2	3	16	42	4.67248	5.18604	1.06754	4	1.38862	1.06048	5	1.60552	1.00612	6	1.34155	1.0327	4	3.24827	1.02997	5	5.27922	1.02178	6	14.7633	0.977102	4	33.0893	0.961018	5	1.26023	0.926276	6	6.69851
TRINITY_DN63664_c2_g2 orf length:285 frame:3 start:180 end:464 gi			694366598 ref|XP_009361915.1| PREDICTED: cysteine proteinase inhibitor A-like [Pyrus x bretschneideri]	83.16	12	12	130	95	10.6084	5.93506	1.1719	40	10.1578	1.17653	33	9.85674	1.05124	54	7.98238	0.883768	40	5.97389	0.782846	33	10.7707	0.905941	54	11.436	1.01157	40	8.67698	1.02945	33	6.21618	1.1861	54	7.77862
TRINITY_DN67523_c0_g1 orf length:480 frame:-3 start:443 end:922 gi			658039346 ref|XP_008355244.1| PREDICTED: probable calcium-binding protein CML13 [Malus domestica]	83.13	15	15	145	160	18.1122	5.19873	1.57241	48	17.6029	1.70515	40	13.188	1.30451	57	12.8045	1.00758	48	10.1435	1.02691	40	11.5082	0.958539	57	19.4187	0.679623	48	26.7557	0.719136	40	10.177	0.813531	57	15.3597
TRINITY_DN64109_c1_g1 orf length:360 frame:-2 start:315 end:674 gi			658009456 ref|XP_008339939.1| PREDICTED: hypersensitive-induced response protein 2 [Malus domestica] gi|658009458|ref|XP_008339941.1| PREDICTED: hypersensitive-induced response protein 2 [Malus domestica]	82.5	6	10	78	120	12.8446	6.11279	0.989762	14	6.36881	0.940154	9	16.4841	0.812998	18	11.652	0.950827	14	12.2164	0.739517	9	9.18441	0.897536	18	10.1343	1.13568	14	20.3977	1.19405	9	9.94265	1.33177	18	22.4942
TRINITY_DN64139_c3_g1 orf length:135 frame:1 start:1 end:135 gi			657943430 ref|XP_008368918.1| PREDICTED: ATP synthase subunit d, mitochondrial [Malus domestica] gi|658023604|ref|XP_008347203.1| PREDICTED: ATP synthase subunit d, mitochondrial [Malus domestica] gi|658042734|ref|XP_008356992.1| PREDICTED: ATP synthase subunit d, mitochondrial [Malus domestica]	82.22	6	6	120	45	5.15364	6.62451	1.10308	35	16.1854	1.20554	29	16.7641	1.02629	56	9.02904	0.927235	35	8.75851	0.879419	29	21.1369	0.935299	56	10.991	0.877031	35	16.8676	0.847016	29	19.8147	0.933827	56	8.12166
TRINITY_DN69415_c0_g2 orf length:117 frame:3 start:303 end:419 gi			694422628 ref|XP_009339143.1| PREDICTED: uncharacterized protein LOC103931388 [Pyrus x bretschneideri]	82.05	1	2	5	39	4.55822	8.52881	1.12232	1								0.873035	1								0.816292	1
TRINITY_DN62042_c0_g2 orf length:213 frame:2 start:377 end:589 gi			17298165 dbj|BAB78504.1| 26S proteasome regulatory particle triple-A ATPase subunit5b, partial [Oryza sativa Japonica Group]	81.69	2	5	24	71	7.97794	5.85889	1.17672	2	7.6617	1.29488	1		1.11772	3	3.51413	0.915265	2	6.41061	0.878752	1		0.898619	3	0.979263	0.926749	2	11.6251	1.11719	1		1.00501	3	5.48269
TRINITY_DN64064_c1_g5 orf length:126 frame:-1 start:579 end:704 gi			596006005 ref|XP_007218407.1| hypothetical protein PRUPE_ppa011476mg [Prunus persica] gi|339715868|gb|AEJ88218.1| chalcone flavonone isomerase [Prunus persica] gi|462414869|gb|EMJ19606.1| hypothetical protein PRUPE_ppa011476mg [Prunus persica]	80.95	5	5	89	42	4.57348	9.31982	1.64732	24	18.9646	1.56174	31	20.2685	1.49639	34	12.1325	0.849603	24	20.7804	0.951356	31	13.1922	0.683385	34	24.7796	0.484631	24	34.9262	0.650652	31	36.8263	0.528125	34	37.8627
TRINITY_DN72617_c2_g2 orf length:168 frame:1 start:298 end:465 gi			657971413 ref|XP_008377491.1| PREDICTED: ER membrane protein complex subunit 4-like [Malus domestica]	80.36	2	5	25	56	6.16694	5.31299	1.20498	3	3.43909	1.18139	5	2.4768	1.07027	8	5.87341	0.883671	3	3.51197	0.890708	5	11.2498	0.842597	8	7.01216	1.02772	3	15.0929	1.07266	5	19.0886	1.00362	8	1.51484
TRINITY_DN68206_c0_g2 orf length:240 frame:1 start:709 end:948 gi			694445173 ref|XP_009349048.1| PREDICTED: V-type proton ATPase subunit G 1-like [Pyrus x bretschneideri]	80	6	9	86	80	9.03868	8.45557	1.39468	16	6.41232	1.41424	13	15.0635	1.07786	19	8.56542	0.96293	16	7.0942	0.901381	13	12.9346	1.03276	19	7.73178	0.921846	16	14.2859	0.813815	13	15.2227	1.01523	19	10.146
TRINITY_DN62345_c1_g2 orf length:192 frame:2 start:1055 end:1246 gi			694429363 ref|XP_009342209.1| PREDICTED: mitochondrial import inner membrane translocase subunit TIM8-like [Pyrus x bretschneideri] gi|694429370|ref|XP_009342212.1| PREDICTED: mitochondrial import inner membrane translocase subunit TIM8-like [Pyrus x bretschneideri] gi|694442286|ref|XP_009347837.1| PREDICTED: mitochondrial import inner membrane translocase subunit TIM8-like [Pyrus x bretschneider…	79.69	2	6	48	64	7.24649	8.51416	1.42487	4	17.3778	1.60321	2	0.939616	0.885126	4	12.6874	0.767431	4	8.98708	0.578107	2	2.4779	0.874495	4	9.70873	0.889273	4	13.405	0.623369	2	0.184058	0.985102	4	13.8608
TRINITY_DN62345_c1_g1 orf length:192 frame:3 start:1017 end:1208 gi			694419139 ref|XP_009337537.1| PREDICTED: mitochondrial import inner membrane translocase subunit TIM8 [Pyrus x bretschneideri]	79.69	2	6	52	64	7.32249	8.51416	1.74279	4	2.86627	1.63727	5	7.75588	1.16912	5	5.89722	0.791563	4	5.42336	0.65245	5	7.02008	0.846989	5	14.5175	0.820241	4	5.20515	0.621008	5	3.78403	0.848151	5	8.09664
TRINITY_DN60997_c0_g1 orf length:291 frame:-3 start:1016 end:1306 gi			658008709 ref|XP_008339549.1| PREDICTED: 10 kDa chaperonin-like [Malus domestica] gi|694320595|ref|XP_009351482.1| PREDICTED: 10 kDa chaperonin-like [Pyrus x bretschneideri]	79.38	11	11	108	97	10.4128	9.0415	1.21912	36	10.8316	1.18187	31	15.8383	1.06673	41	16.1243	0.943301	36	10.3366	0.882516	31	21.2324	0.878164	41	18.8198	0.895795	36	18.4035	1.01804	31	11.652	1.08501	41	12.1309
TRINITY_DN69462_c1_g1 orf length:507 frame:1 start:85 end:591 gi			658024825 ref|XP_008347809.1| PREDICTED: 14-3-3-like protein B [Malus domestica]	79.29	10	15	188	169	19.0707	5.46533	1.32345	26	12.9448	1.27148	23	12.7517	0.975195	48	6.65678	0.922266	26	7.43201	0.871218	23	14.176	0.916059	48	11.7134	0.741093	26	9.09672	0.846189	23	13.8551	0.891444	48	13.0041
TRINITY_DN71554_c1_g3 orf length:318 frame:2 start:305 end:622 gi			694411484 ref|XP_009334103.1| PREDICTED: glutaredoxin [Pyrus x bretschneideri]	79.25	6	6	33	106	11.2968	7.88428	1.21812	13	11.9316	1.18365	10	9.06795	1.07039	10	12.8354	0.943565	13	6.11201	0.90699	10	7.71544	0.821173	10	20.7201	0.857156	13	16.5695	1.08602	10	9.54249	0.910702	10	9.72166
TRINITY_DN71150_c1_g2 orf length:384 frame:1 start:286 end:669 gi			657970853 ref|XP_008377190.1| PREDICTED: thioredoxin H-type-like [Malus domestica]	78.91	7	9	68	128	13.8211	5.31299	1.3207	16	16.6093	1.2843	18	7.81973	1.13146	20	6.3562	1.01306	16	6.99211	0.985951	18	8.94776	1.04896	20	8.74166	0.778551	16	17.0009	0.881425	18	23.3977	0.950624	20	8.4072
TRINITY_DN64371_c1_g1 orf length:462 frame:-1 start:719 end:1180 gi			769115023 gb|AJW31630.1| glutamine synthetase [Pyrus betulifolia]	77.92	9	9	55	154	16.9767	5.57959	1.12925	15	9.52367	1.17703	19	11.4663	1.1458	19	10.2107	0.906724	15	19.7362	0.869116	19	22.2964	0.850552	19	11.2115	1.1465	15	15.6595	1.0088	19	12.1747	1.0057	19	4.84261
TRINITY_DN68882_c2_g2 orf length:144 frame:3 start:903 end:1046 gi			311780287 gb|ADQ08684.1| putative glycine-rich RNA-binding protein 1 [Malus hupehensis]	77.08	3	3	18	48	5.2575	4.81787	1.12424	5	11.3882	1.52496	6	9.72922	1.24982	7	8.45843	1.00516	5	11.5784	1.00673	6	8.61376	0.82039	7	23.5642	0.864866	5	14.3192	0.897299	6	25.8882	0.61148	7	16.7892
TRINITY_DN67604_c1_g1 orf length:207 frame:-3 start:1647 end:1853 gi			694394863 ref|XP_009372785.1| PREDICTED: NADH dehydrogenase [ubiquinone] 1 alpha subcomplex subunit 6-like [Pyrus x bretschneideri]	76.81	5	7	60	69	7.7571	9.56885	1.2716	5	18.1288	1.24759	5	18.9433	1.02205	12	5.52511	0.933298	5	8.91687	0.880318	5	5.85687	1.09288	12	12.5868	0.873272	5	42.1754	0.914843	5	18.5808	1.04914	12	11.6155
TRINITY_DN68316_c0_g3 orf length:114 frame:1 start:1168 end:1281 gi			658059999 ref|XP_008365829.1| PREDICTED: putative protein TPRXL isoform X1 [Malus domestica]	76.32	2	2	4	38	4.109	6.56592	1.13034	2	5.42402	1.26735	1		1.02186	1		0.95606	2	7.09302	1.10673	1		0.994219	1		0.883053	2	34.1046	0.911242	1		1.12507	1
TRINITY_DN66700_c0_g7 orf length:717 frame:-3 start:265 end:981 gi			694449383 ref|XP_009350360.1| PREDICTED: 14-3-3-like protein 16R [Pyrus x bretschneideri]	76.15	8	17	262	239	26.8804	4.81787	1.12116	31	10.7404	1.24095	31	11.5564	1.01168	47	8.92142	0.937088	31	10.1638	1.00417	31	11.3384	0.96789	47	14.4114	0.908928	31	14.3184	0.925498	31	12.4757	1.04216	47	8.99392
TRINITY_DN68736_c1_g1 orf length:339 frame:-2 start:858 end:1196 gi			429142523 gb|AFZ76980.1| caffeoyl-CoA O-methyltransferase [Eriobotrya japonica]	76.11	5	5	32	113	12.6853	5.14795	1.39214	6	18.7375	1.24562	8	9.01906	1.35894	17	16.9431	1.31032	6	8.44501	1.19602	8	5.66867	1.15942	17	6.12231	0.882831	6	4.737	0.77155	8	14.2927	0.895024	17	10.2748
TRINITY_DN72620_c3_g7 orf length:174 frame:3 start:3 end:176 gi			694441207 ref|XP_009347372.1| PREDICTED: major allergen Pru av 1-like [Pyrus x bretschneideri]	75.86	2	5	62	58	6.52939	7.50342	1.11946	6	18.5583	1.12608	4	18.8447	0.888301	6	5.72139	1.01996	6	4.54449	1.01316	4	26.5358	0.949634	6	5.20579	0.875786	6	17.9602	1.05214	4	16.6873	1.09163	6	35.5665
TRINITY_DN71343_c0_g5 orf length:174 frame:-2 start:1318 end:1491 gi			384392523 gb|AFH88395.1| glyceraldehyde-3-phosphate dehydrogenase, partial [Eriobotrya japonica]	75.86	1	4	176	58	6.42409	4.42432	1.06003	18	8.73136	1.01583	14	7.49224	0.903452	26	8.40192	1.01629	18	5.72511	1.02161	14	4.0283	1.05538	26	7.21055	0.995053	18	9.94633	0.930569	14	11.0404	1.01413	26	6.28776
TRINITY_DN72688_c3_g2 orf length:222 frame:1 start:190 end:411 gi			657951857 ref|XP_008354747.1| PREDICTED: 14-3-3-like protein GF14 kappa isoform X1 [Malus domestica] gi|658047087|ref|XP_008359217.1| PREDICTED: 14-3-3-like protein GF14 kappa isoform X1 [Malus domestica]	75.68	2	8	106	74	8.31533	5.36377	0.958419	1								0.839503	1								0.688712	1
TRINITY_DN66200_c2_g1 orf length:345 frame:-2 start:2 end:346 gi			657956779 ref|XP_008369876.1| PREDICTED: probable mediator of RNA polymerase II transcription subunit 37e [Malus domestica]	75.65	8	10	455	115	12.3905	8.99756	0.986796	126	12.1436	0.977043	118	12.9502	1.05026	126	8.72771	1.06232	126	11.5719	1.05389	118	14.1205	0.912311	126	10.639	1.0344	126	14.3281	1.28061	118	14.5188	1.07621	126	12.0258
TRINITY_DN64704_c4_g8 orf length:246 frame:-3 start:208 end:453 gi			590629715 ref|XP_007027068.1| Histone superfamily protein isoform 2, partial [Theobroma cacao] gi|508715673|gb|EOY07570.1| Histone superfamily protein isoform 2, partial [Theobroma cacao]	75.61	2	10	344	82	9.2982	10.9312	1.25093	26	32.8542	1.18776	29	32.4403	1.14435	33	11.7048	1.13918	26	10.3528	1.18605	29	18.5698	1.17454	33	13.8296	0.764007	26	21.0601	0.5759	29	30.9202	0.74606	33	25.3567
TRINITY_DN69031_c2_g2 orf length:438 frame:2 start:1154 end:1591 gi			658015428 ref|XP_008343050.1| PREDICTED: THO complex subunit 4D-like [Malus domestica]	75.34	11	11	67	146	16.2124	9.74463	1.19944	16	8.75447	1.28965	17	20.0329	1.14917	34	9.94179	1.06476	16	13.1783	1.15992	17	2.86998	1.03485	34	15.1498	0.998543	16	7.78404	0.954991	17	14.5107	0.988701	34	7.51732
TRINITY_DN72688_c3_g1 orf length:699 frame:3 start:24 end:722 gi			326497337 dbj|BAK02253.1| predicted protein [Hordeum vulgare subsp. vulgare]	75.11	11	19	131	233	26.4272	5.08447	0.471741	26	67.2028	0.425561	9	39.3335	0.46096	9	48.4836	0.698184	26	28.4706	0.735865	9	27.3801	1.08451	9	14.8505	0.866182	26	26.5645	0.657612	9	57.6332	0.541812	9	43.155
TRINITY_DN66329_c0_g1 orf length:723 frame:1 start:643 end:1365 gi			657956853 ref|XP_008369910.1| PREDICTED: uncharacterized protein At5g02240-like [Malus domestica]	75.1	17	17	129	241	26.2358	5.42725	1.26894	33	13.0781	1.3219	30	15.808	1.16694	66	10.5691	1.08287	33	11.4509	1.01335	30	9.02845	0.985367	66	19.0263	0.913015	33	27.8693	1.11125	30	16.6824	1.03143	66	13.6763
TRINITY_DN68015_c0_g3 orf length:132 frame:2 start:104 end:235 gi			658032656 ref|XP_008351839.1| PREDICTED: NAP1-related protein 1-like isoform X2 [Malus domestica]	75	3	3	19	44	5.05966	4.75439	1.19043	8	17.1818	1.58919	5	11.2037	1.50326	5	9.18528	0.892853	8	4.95592	0.985048	5	6.3108	0.615251	5	15.1022	0.673632	8	29.3202	0.943747	5	0.646503	0.715971	5	9.53057
TRINITY_DN61697_c0_g2 orf length:609 frame:-1 start:1545 end:2153 gi			658309620 ref|NP_001280837.1| 14-3-3-like protein A [Malus domestica] gi|55375985|gb|AAV50005.1| 14-3-3 family protein [Malus domestica]	74.88	12	21	376	203	23.0467	5.37646	1.24975	44	14.3976	1.29677	47	17.5498	1.05167	73	8.15236	0.970015	44	7.74981	0.953177	47	12.3902	0.927697	73	8.54997	0.689986	44	30.3691	0.762901	47	13.0649	0.819996	73	14.5905
TRINITY_DN59663_c0_g1 orf length:186 frame:1 start:265 end:450 gi			657996328 ref|XP_008390531.1| PREDICTED: huntingtin-interacting protein K [Malus domestica]	74.19	4	4	22	62	6.86734	4.88135	1.36114	8	17.5781	1.19598	6	16.6842	1.08599	8	7.10496	0.859735	8	15.7328	0.978381	6	7.26638	0.798438	8	24.0888	0.72233	8	24.8107	0.853323	6	2.45436	0.958435	8	6.05599
TRINITY_DN59894_c0_g1 orf length:93 frame:-1 start:3 end:95 gi			694396779 ref|XP_009373661.1| PREDICTED: uncharacterized protein LOC103962643 [Pyrus x bretschneideri]	74.19	2	2	7	31	3.50081	10.9019	0.759777	4	5.84778	0.931385	2	15.8778	0.75483	1		0.666949	4	13.3736	0.861831	2	6.84405	0.550785	1		2.12998	4	17.9509	1.445	2	6.74783	2.83572	1
TRINITY_DN64878_c0_g1 orf length:360 frame:-3 start:1229 end:1588 gi			658003633 ref|XP_008336903.1| PREDICTED: 40S ribosomal protein S12-like [Malus domestica] gi|694354532|ref|XP_009358467.1| PREDICTED: 40S ribosomal protein S12-like [Pyrus x bretschneideri]	74.17	8	8	88	120	12.9197	7.12256	0.963115	34	12.304	0.979417	19	11.3883	0.929894	34	17.3324	1.04105	34	11.2807	1.09246	19	10.9404	1.14775	34	16.5318	0.986309	34	20.2416	0.898485	19	21.0798	0.941231	34	9.86732
TRINITY_DN65022_c1_g2 orf length:510 frame:2 start:1055 end:1564 gi			694423863 ref|XP_009339720.1| PREDICTED: annexin D2-like [Pyrus x bretschneideri]	74.12	16	16	133	170	19.6214	6.7124	1.17117	38	8.34585	1.2416	32	10.621	1.00352	63	10.3094	0.862536	38	7.48455	0.87559	32	15.004	0.904972	63	15.449	0.543476	38	20.6398	0.595824	32	23.6019	0.694649	63	24.0358
TRINITY_DN67492_c3_g1 orf length:231 frame:1 start:1 end:231 gi			657955483 ref|XP_008369210.1| PREDICTED: ras-related protein RABD2c [Malus domestica] gi|694433260|ref|XP_009343929.1| PREDICTED: ras-related protein RABD2c-like [Pyrus x bretschneideri]	74.03	2	5	58	77	8.60222	5.0083	1.34122	4	13.1548	1.49875	3	10.0653	1.28508	11	9.9236	0.921923	4	3.2307	0.840289	3	15.9507	0.733858	11	15.6626	0.720811	4	4.57778	1.0173	3	3.14955	0.871352	11	9.31802
TRINITY_DN66721_c0_g2 orf length:138 frame:-1 start:3 end:140 gi			694434454 ref|XP_009344449.1| PREDICTED: ras-related protein Rab11D [Pyrus x bretschneideri]	73.91	3	4	20	46	4.98157	8.57275	1.32174	3	24.5033	1.29368	4	28.2813	1.13345	4	11.9898	1.08608	3	13.5493	1.05706	4	43.1483	0.950449	4	19.8239	0.819241	3	14.4075	0.811145	4	20.608	0.899346	4	7.56275
TRINITY_DN61991_c0_g2 orf length:528 frame:-2 start:397 end:924 gi			658010154 ref|XP_008340310.1| PREDICTED: hornerin [Malus domestica]	73.86	13	14	173	176	18.5217	5.24951	0.948805	52	15.2337	0.90189	45	11.4726	0.798368	75	11.5975	0.952423	52	10.7636	0.927821	45	14.2891	1.04825	75	12.8028	0.838383	52	19.1108	0.81133	45	18.2107	0.846775	75	12.8463
TRINITY_DN70331_c0_g1 orf length:240 frame:1 start:1 end:240 gi			657988088 ref|XP_008386206.1| PREDICTED: 30S ribosomal protein S20, chloroplastic-like [Malus domestica]	73.75	5	5	20	80	8.82988	9.93506	1.40592	2	1.94501	1.1804	7	6.11697	1.05582	11	8.11231	1.38952	2	0.216329	1.19644	7	6.33911	1.31991	11	13.0616	0.637506	2	0.293667	0.757366	7	22.9633	0.923266	11	15.058
TRINITY_DN65561_c1_g1 orf length:297 frame:-3 start:614 end:910 gi			694312707 ref|XP_009363414.1| PREDICTED: probable steroid-binding protein 3 [Pyrus x bretschneideri]	73.74	5	5	73	99	10.8635	5.22412	1.65142	21	19.4572	1.65992	21	15.0882	1.40495	31	11.8807	1.05201	21	5.70246	1.01136	21	11.3247	0.965849	31	11.6396	0.687601	21	26.023	0.741429	21	16.6746	0.747688	31	12.0122
TRINITY_DN64968_c0_g2 orf length:114 frame:3 start:120 end:233 gi			937942636 dbj|BAT17548.1| Os12g0548300, partial [Oryza sativa Japonica Group]	73.68	2	2	5	38	3.81606	8.83643	0.945396	1		0.981697	3	22.0502	0.85759	1		0.952469	1		1.04806	3	7.73287	0.864209	1		1.2045	1		1.06784	3	20.6344	1.13462	1
TRINITY_DN68644_c1_g2 orf length:477 frame:-2 start:279 end:755 gi			661567324 ref|NP_001281292.1| major allergen Mal d 1 [Malus domestica] gi|42558971|sp|Q40280.3|MAL12_MALDO RecName: Full=Major allergen Mal d 1; AltName: Full=AP15; AltName: Full=Allergen Mal d I; AltName: Allergen=Mal d 1 gi|4590362|gb|AAD26545.1|AF124822_1 major allergen mal d 1 [Malus domestica] gi|4590370|gb|AAD26549.1|AF124826_1 major allergen mal d 1 [Malus domestica] gi|4590372|gb|AAD26550…	73.58	10	16	966	159	17.6	5.75732	1.33875	222	17.0091	1.18536	213	12.4135	1.07511	248	13.6383	1.03455	222	13.8039	0.847932	214	16.9205	0.988662	248	10.8236	0.84383	222	22.2762	0.86694	214	15.1136	0.962063	248	13.4734
TRINITY_DN71789_c2_g2 orf length:234 frame:3 start:3 end:236 gi			657986724 ref|XP_008385496.1| PREDICTED: probable histone H2B.1 [Malus domestica]	73.08	4	6	305	78	8.55554	9.77393	1.30777	69	14.6427	1.28327	78	14.5755	1.06109	80	6.44118	1.09024	69	11.008	1.23356	78	13.1277	1.14119	80	9.23562	0.783417	69	13.2498	0.774682	78	17.296	0.90501	80	12.044
TRINITY_DN65458_c0_g1 orf length:255 frame:3 start:69 end:323 sp	P22943 HSP12_YEAST 12 kDa heat shock protein	HSP12	P22943 HSP12_YEAST 12 kDa heat shock protein OS=Saccharomyces cerevisiae (strain ATCC 204508 / S288c) GN=HSP12 PE=1 SV=1	72.94	7	7	45	85	8.81732	5.41455	0.461663	19	152.468	0.278635	16	87.6403	0.224335	10	125.47	0.643748	19	40.7863	0.555953	16	26.7236	0.873679	10	26.274	1.33103	19	24.0698	0.478575	16	67.6273	0.211317	10	148.625
TRINITY_DN61861_c4_g2 orf length:498 frame:-3 start:510 end:1007 gi			657990880 ref|XP_008387661.1| PREDICTED: 60S ribosomal protein L12 [Malus domestica] gi|658039224|ref|XP_008355183.1| PREDICTED: 60S ribosomal protein L12 [Malus domestica] gi|658062663|ref|XP_008367237.1| PREDICTED: 60S ribosomal protein L12 [Malus domestica] gi|694318484|ref|XP_009342875.1| PREDICTED: 60S ribosomal protein L12 [Pyrus x bretschneideri] gi|694382077|ref|XP_009367073.1| PREDICTED:…	72.89	10	11	127	166	17.7546	8.92432	1.34872	27	15.9936	1.22738	33	17.2708	1.11451	58	10.7317	0.945633	27	12.3217	0.970987	33	22.1755	0.945663	58	17.9335	0.830358	27	13.99	0.816003	33	11.209	0.902711	58	11.7648
TRINITY_DN63113_c1_g1 orf length:243 frame:-3 start:1456 end:1698 gi			38258219 sp|Q94G00.1|PIN1_MALDO RecName: Full=Peptidyl-prolyl cis-trans isomerase Pin1; Short=PPIase Pin1; AltName: Full=MdPin1; AltName: Full=Rotamase Pin1 gi|15077233|gb|AAK83088.1|AF290200_1 Pin1-type peptidyl-prolyl cis/trans isomerase [Malus domestica]	72.84	9	9	34	81	8.79751	9.99365	1.45299	9	19.6156	1.28666	7	14.2276	1.23757	15	8.12431	0.975182	9	5.85018	1.03091	7	7.82883	0.970652	15	2.88907	0.913565	9	11.121	0.80967	7	6.41334	0.850119	15	11.1836
TRINITY_DN65902_c1_g1 orf length:405 frame:-3 start:1180 end:1584 gi			694352652 ref|XP_009357906.1| PREDICTED: 40S ribosomal protein SA-like [Pyrus x bretschneideri]	72.59	4	9	142	135	15.1289	9.64209	1.21847	14	17.2253	1.14259	24	13.7997	1.13504	21	8.71957	0.996007	14	8.66576	1.09773	24	9.36402	0.844817	21	9.37674	0.737708	14	30.5344	1.01146	24	8.18898	0.868327	21	20.5862
TRINITY_DN66470_c0_g4 orf length:339 frame:-3 start:149 end:487 gi			657968851 ref|XP_008376137.1| PREDICTED: non-specific lipid-transfer protein A-like [Malus domestica]	72.57	8	8	90	113	11.7911	8.104	0.442254	28	71.8861	0.356552	23	62.5715	0.374604	36	65.9339	0.424509	31	56.2311	0.370884	23	60.8291	0.758529	36	24.9013	3.13837	31	24.3466	3.20836	23	19.8213	3.34949	36	29.2792
TRINITY_DN64184_c2_g3 orf length:153 frame:-1 start:250 end:402 gi			658063073 ref|XP_008367449.1| PREDICTED: mitochondrial import inner membrane translocase subunit Tim13-like [Malus domestica]	72.55	3	3	20	51	5.48068	8.52881	1.31904	5	39.3155	1.1561	6	17.3867	0.950104	9	11.8342	0.954256	5	10.6659	0.938853	6	4.87899	1.08001	9	7.26417	0.982768	5	37.3963	0.76929	6	4.98109	1.06922	9	4.4613
TRINITY_DN61864_c1_g2 orf length:87 frame:-3 start:879 end:965 gi			645272176 ref|XP_008241270.1| PREDICTED: 60S acidic ribosomal protein P2B-like isoform X2 [Prunus mume] gi|645272178|ref|XP_008241271.1| PREDICTED: 60S acidic ribosomal protein P2B-like isoform X2 [Prunus mume] gi|24473796|gb|AAL91663.1| 60s acidic ribosomal protein [Prunus dulcis] gi|111013714|gb|ABH03379.1| 60S acidic ribosomal protein [Prunus dulcis]	72.41	1	2	59	29	3.20066	4.32275	0.965975	13	13.9865	1.16767	13	15.0006	0.984863	21	3.82688	0.908325	13	33.3738	0.910281	13	10.9593	0.809072	21	37.3547	0.709104	13	31.1839	0.738334	13	29.797	0.807681	21	16.4352
TRINITY_DN65248_c0_g4 orf length:315 frame:2 start:290 end:604 gi			769115023 gb|AJW31630.1| glutamine synthetase [Pyrus betulifolia]	72.38	7	9	178	105	11.7761	9.48096	1.29439	56	16.375	1.16884	40	25.4665	1.05214	66	12.3534	1.1122	56	14.2125	1.14537	38	16.2225	1.01785	66	10.6213	0.770749	53	22.6812	0.844994	39	19.3768	0.850512	62	20.1087
TRINITY_DN67188_c1_g3 orf length:270 frame:-3 start:251 end:520 gi			694327660 ref|XP_009354687.1| PREDICTED: thioredoxin-like protein Clot [Pyrus x bretschneideri]	72.22	9	9	51	90	10.2963	7.45947	1.22982	15	8.42847	1.15338	15	16.3234	1.01764	21	11.2712	1.06387	15	9.29891	1.09709	15	13.7405	1.09079	21	11.2757	0.793535	15	11.5425	0.879328	15	17.5435	0.934554	21	9.46154
TRINITY_DN62147_c1_g4 orf length:258 frame:2 start:278 end:535 gi			658015495 ref|XP_008343087.1| PREDICTED: ras-related protein Rab11D-like [Malus domestica] gi|658015497|ref|XP_008343088.1| PREDICTED: ras-related protein Rab11D-like [Malus domestica]	72.09	3	7	81	86	9.64893	8.36768	1.04667	4	5.35997	1.09921	5	4.60203	0.791627	8	12.2188	0.922653	4	6.40939	0.982832	5	4.94448	1.00684	8	8.59413	1.00743	4	24.5572	1.06966	5	7.32814	1.35224	8	8.24554
TRINITY_DN61936_c0_g2 orf length:573 frame:3 start:291 end:863 gi			658035506 ref|XP_008353283.1| PREDICTED: cysteine synthase [Malus domestica]	71.73	9	11	87	191	20.2767	8.36768	0.833903	23	16.2661	0.759853	15	22.6819	0.823188	22	16.7304	0.823168	23	12.1194	0.73731	15	16.0839	0.788894	22	18.1872	1.58021	23	20.634	2.20138	15	15.7954	1.93414	22	22.4761
TRINITY_DN65780_c0_g1 orf length:147 frame:2 start:2525 end:2671 gi			694322232 ref|XP_009352253.1| PREDICTED: LOW QUALITY PROTEIN: heat shock factor-binding protein 1 [Pyrus x bretschneideri]	71.43	3	3	10	49	5.29253	4.42432	1.41302	2	49.5005	1.74463	3	9.58273	1.36768	5	10.1593	0.833883	2	6.90247	0.76786	3	6.06333	0.731266	5	8.79534	0.615636	2	16.4063	0.704936	3	21.0461	0.699385	5	21.4976
TRINITY_DN63235_c0_g1 orf length:126 frame:1 start:1 end:126 gi			658059360 ref|XP_008365494.1| PREDICTED: 2-methylene-furan-3-one reductase-like [Malus domestica]	71.43	4	4	79	42	4.65153	5.18604	1.18703	22	6.71823	1.17705	20	6.45344	1.12301	35	9.48957	0.872275	22	5.13029	0.899939	20	13.3686	0.814113	35	9.96664	0.881607	22	11.4766	1.02107	20	7.44123	1.076	35	11.1851
TRINITY_DN63744_c0_g2 orf length:210 frame:-3 start:1088 end:1297 gi			541135492 gb|AGV21056.1| dehydrin 7 [Eriobotrya japonica]	71.43	2	4	17	70	7.29936	5.68115	1.05436	2	5.53156	0.896076	3	15.9059	0.995092	3	21.3535	0.821513	2	8.31369	0.861643	3	0.575794	0.975102	3	18.7814	0.948902	2	1.24586	0.943132	3	10.8795	0.962404	3	15.4018
TRINITY_DN66948_c0_g1 orf length:870 frame:-3 start:336 end:1205 gi			694323882 ref|XP_009352992.1| PREDICTED: fructose-bisphosphate aldolase cytoplasmic isozyme [Pyrus x bretschneideri]	71.38	14	21	463	290	31.1813	8.03076	1.04977	99	10.5899	1.03354	108	15.0592	1.02988	144	9.11748	0.986186	98	9.98928	0.940041	110	15.2712	0.938259	144	14.3297	0.88676	98	26.3439	0.954897	111	16.4612	0.942014	143	14.3978
TRINITY_DN63013_c1_g2 orf length:282 frame:-2 start:3 end:284 gi			658038348 ref|XP_008354742.1| PREDICTED: probable pyridoxal biosynthesis protein PDX1.2 [Malus domestica]	71.28	4	6	25	94	9.85513	8.14795	1.25918	4	9.61095	0.987167	7	19.6278	1.26219	6	6.20138	0.633085	4	15.5415	0.815469	7	24.7753	0.523605	6	17.4085	1.31909	4	12.2546	1.59727	7	9.56319	1.54158	6	4.40898
TRINITY_DN67803_c1_g4 orf length:102 frame:-3 start:459 end:560 gi			763772729 gb|KJB39852.1| hypothetical protein B456_007G033600 [Gossypium raimondii]	70.59	3	3	17	34	3.72011	7.18115	1.34876	3	4.28543	1.20619	3	0.132635	1.06715	11	5.50414	1.0189	3	6.36554	1.09934	3	14.6856	0.905723	11	7.2533	0.70331	3	35.0437	1.03751	3	5.50352	0.999138	11	11.6998
TRINITY_DN67203_c1_g5 orf length:552 frame:1 start:682 end:1233 gi			694408499 ref|XP_009378928.1| PREDICTED: peroxidase P7-like [Pyrus x bretschneideri]	70.49	6	6	55	183	19.9066	5.88428	1.22209	19	22.9837	0.93517	14	19.7443	1.09999	22	7.89976	0.780713	19	25.9437	0.654567	14	21.1388	0.798432	22	21.6829	0.531348	19	31.0246	0.491908	14	30.4455	0.71287	22	17.8626
TRINITY_DN66700_c0_g3 orf length:852 frame:-3 start:1037 end:1888 gi			694314847 ref|XP_009373053.1| PREDICTED: 14-3-3-like protein [Pyrus x bretschneideri]	70.42	13	21	346	284	31.857	4.88135	1.29781	55	17.8461	1.50933	57	14.1089	1.21595	65	15.9157	0.943115	55	13.3478	1.00829	57	13.5547	0.899516	65	14.9431	0.665159	55	17.3652	0.806429	57	21.4896	0.77666	66	17.8862
TRINITY_DN64492_c1_g4 orf length:342 frame:1 start:301 end:642 gi			658015208 ref|XP_008342938.1| PREDICTED: 60S acidic ribosomal protein P2B-like [Malus domestica]	70.18	4	7	91	114	11.4538	4.50049	1.3466	8	15.2394	1.29731	10	9.17509	1.14308	20	10.1173	0.837831	8	21.7621	0.793965	10	7.92223	0.777049	20	26.7532	0.815842	8	9.30263	0.95456	10	13.058	0.948912	20	5.22861
TRINITY_DN63712_c4_g2 orf length:270 frame:-1 start:3 end:272 gi			568215689 ref|NP_001275472.1| alpha-tubulin-like protein [Solanum tuberosum] gi|76573359|gb|ABA46784.1| alpha-tubulin-like protein [Solanum tuberosum]	70	1	6	99	90	9.81783	4.95752	1.45042	3	2.46506	1.44844	3	1.89226	1.40889	6	15.8095	1.1184	3	4.19769	1.19664	3	5.59102	0.792742	6	15.4646	0.411596	3	25.67	0.703691	3	11.0409	0.522581	6	28.7186
TRINITY_DN67753_c1_g5 orf length:423 frame:2 start:2 end:424 gi			384392523 gb|AFH88395.1| glyceraldehyde-3-phosphate dehydrogenase, partial [Eriobotrya japonica]	70	5	11	399	140	14.9438	6.13818	1.07827	59	13.1323	1.08469	73	16.6118	0.992844	49	14.8368	0.964154	59	15.7219	1.0663	73	17.8637	1.03232	49	14.7464	0.909123	58	20.8983	1.10429	73	13.1459	0.924495	49	21.1855
TRINITY_DN66200_c2_g3 orf length:390 frame:-3 start:1 end:390 gi			658014988 ref|XP_008342822.1| PREDICTED: heat shock 70 kDa protein-like [Malus domestica]	70	2	7	183	130	14.3152	8.11865	0.876975	2	1.44717	1.01533	5	19.226	1.064	6	1.77058	0.702869	2	26.8435	0.438738	5	76.3397	0.72886	6	23.3006	2.09584	2	14.4446	2.29613	5	45.3099	1.87107	6	7.88583
TRINITY_DN71113_c1_g1 orf length:150 frame:-3 start:6 end:155 gi			657964030 ref|XP_008373637.1| PREDICTED: 17.1 kDa class II heat shock protein-like [Malus domestica]	70	2	2	52	50	5.49763	4.64014	1.17966	15	15.6631	1.23727	17	21.6554	1.08234	20	18.78	0.792233	15	36.5825	0.858577	17	22.1253	0.923514	20	31.128	1.47534	15	36.6761	1.52675	17	27.137	1.45974	20	35.891
TRINITY_DN65452_c0_g1 orf length:189 frame:3 start:126 end:314 gi			658009625 ref|XP_008340028.1| PREDICTED: carbonic anhydrase 2-like [Malus domestica]	69.84	3	3	20	63	6.91551	5.09717	0.780475	7	10.1772	0.826646	7	10.3902	0.856208	6	26.3155	0.733047	7	27.0621	0.814548	7	24.3029	0.745601	6	3.79312	1.91302	7	23.667	2.05416	7	22.9405	1.72286	6	19.6433
TRINITY_DN61576_c0_g2 orf length:297 frame:-2 start:787 end:1083 gi			567887042 ref|XP_006436043.1| hypothetical protein CICLE_v10033065mg [Citrus clementina] gi|557538239|gb|ESR49283.1| hypothetical protein CICLE_v10033065mg [Citrus clementina]	69.7	7	9	79	99	11.2811	9.99365	1.24314	18	17.6031	1.26457	21	14.4309	1.13102	33	6.10425	0.972343	18	5.8598	0.962429	21	15.1487	1.02846	33	5.56741	0.926396	18	13.8978	0.82841	21	14.5301	0.952496	33	11.4724
TRINITY_DN63846_c0_g1 orf length:405 frame:2 start:2 end:406 gi			694438511 ref|XP_009346223.1| PREDICTED: major allergen Pru av 1-like [Pyrus x bretschneideri]	69.63	3	12	210	135	14.9217	6.01123	1.05955	7	12.4068	1.01503	6	2.35298	1.25519	12	9.39873	1.03935	7	8.57328	0.920408	6	6.29641	0.743407	12	13.5932	1.06231	7	7.0337	1.12278	6	3.87875	1.01762	12	10.2028
TRINITY_DN65687_c2_g1 orf length:78 frame:-3 start:401 end:478 gi			595790991 ref|XP_007199244.1| hypothetical protein PRUPE_ppa022347mg, partial [Prunus persica] gi|462394644|gb|EMJ00443.1| hypothetical protein PRUPE_ppa022347mg, partial [Prunus persica]	69.23	2	2	9	26	3.14465	9.31982	0.917624	4	9.85451	1.14457	1		1.03298	4	2.33097	1.07667	4	5.64483	1.17318	1		0.932882	4	11.085	1.11506	4	15.4395	0.821779	1		0.906995	4	7.02691
TRINITY_DN66896_c4_g1 orf length:282 frame:1 start:97 end:378 gi			596189342 ref|XP_007223462.1| hypothetical protein PRUPE_ppa011605mg [Prunus persica] gi|645235466|ref|XP_008224283.1| PREDICTED: proteasome subunit beta type-2-A [Prunus mume] gi|462420398|gb|EMJ24661.1| hypothetical protein PRUPE_ppa011605mg [Prunus persica]	69.15	8	8	68	94	10.0852	6.78564	1.18912	19	14.5628	1.12559	20	17.1976	0.971879	29	9.72487	0.984557	19	8.87123	0.974395	20	10.6628	1.09247	29	14.1166	0.926987	19	12.6927	0.835038	20	8.80621	1.01272	29	6.74218
TRINITY_DN72620_c3_g8 orf length:126 frame:1 start:1 end:126 gi			60280849 gb|AAX18317.1| major allergen Mal d 1.03D [Malus domestica] gi|60460775|gb|AAX21002.1| Mal d 1.03D01 [Malus domestica]	69.05	1	4	47	42	4.94753	7.04932				1.05997	1								0.80412	1								0.866999	1
TRINITY_DN61065_c0_g1 orf length:174 frame:-1 start:3418 end:3591 gi			657962267 ref|XP_008372730.1| PREDICTED: ubiquitin-conjugating enzyme E2 variant 1D-like isoform X2 [Malus domestica]	68.97	3	3	20	58	6.24505	4.52588	1.05518	8	11.5926	1.17522	7	10.9103	1.21838	5	7.86355	0.92655	8	9.63597	0.956474	7	6.05854	0.774697	5	8.29252	0.75338	8	19.6209	1.15423	7	3.90367	1.08405	5	9.23304
TRINITY_DN68035_c1_g3 orf length:96 frame:3 start:3 end:98 gi			658006132 ref|XP_008338223.1| PREDICTED: reticulon-like protein B11 [Malus domestica] gi|694415309|ref|XP_009335835.1| PREDICTED: reticulon-like protein B11 [Pyrus x bretschneideri] gi|694415311|ref|XP_009335836.1| PREDICTED: reticulon-like protein B11 [Pyrus x bretschneideri] gi|694415345|ref|XP_009335853.1| PREDICTED: reticulon-like protein B11 [Pyrus x bretschneideri] gi|694415347|ref|XP_00933…	68.75	3	3	17	32	3.72315	10.1255	1.11917	4	15.3751	1.21383	4	8.53693	1.08697	9	4.13041	1.06069	4	8.01214	1.05988	4	7.14201	1.09195	9	3.58066	0.980245	4	7.49084	0.883662	4	8.81665	1.0479	9	5.39302
TRINITY_DN63846_c0_g3 orf length:144 frame:3 start:3 end:146 gi			694441202 ref|XP_009347370.1| PREDICTED: major allergen Pru av 1-like [Pyrus x bretschneideri]	68.75	1	3	63	48	5.61186	6.52197	0.837112	2	0.744546	0.730133	2	6.43605	1.00688	2	0.552415	0.843816	2	3.96102	0.835551	2	6.03632	0.704011	2	0.234111	1.07966	2	0.123352	1.03391	2	3.56193	1.14417	2	0.107375
TRINITY_DN69151_c1_g1 orf length:192 frame:-3 start:117 end:308 gi			694399227 ref|XP_009374748.1| PREDICTED: 60S acidic ribosomal protein P2-2-like [Pyrus x bretschneideri]	68.75	3	6	106	64	6.69464	4.84326	1.05908	19	27.9464	1.31011	16	15.243	1.26442	17	8.53532	0.804362	19	17.9957	0.896517	16	24.7841	0.66315	17	21.1288	0.64107	19	29.2253	0.951175	16	12.166	0.888371	17	12.0143
TRINITY_DN64049_c2_g1 orf length:249 frame:-3 start:566 end:814 gi			694398918 ref|XP_009374604.1| PREDICTED: cytochrome b5-like [Pyrus x bretschneideri]	68.67	6	6	41	83	9.21067	5.37646	1.1825	11	10.0576	1.22594	12	21.259	1.23237	18	6.33104	1.10528	11	5.39931	1.03681	12	11.6906	1.01677	18	13.1483	0.655468	11	22.199	0.771074	12	18.9842	0.805809	18	18.3132
TRINITY_DN67375_c1_g3 orf length:66 frame:-1 start:334 end:399 gi			906394501 gb|AKS40192.1| hypothetical protein, partial [Oxyria digyna] gi|906394503|gb|AKS40193.1| hypothetical protein, partial [Oxyria digyna] gi|906394505|gb|AKS40194.1| hypothetical protein, partial [Oxyria digyna] gi|906394507|gb|AKS40195.1| hypothetical protein, partial [Oxyria digyna] gi|906394509|gb|AKS40196.1| hypothetical protein, partial [Oxyria digyna] gi|906394511|gb|AKS40197.1| hypo…	68.18	1	1	7	22	2.55725	4.90674	1.26589	1		1.2212	2	4.92153	1.36959	4	7.33372	0.945121	1		0.91103	2	10.3524	0.761809	4	9.44479	0.833886	1		1.2845	2	13.8872	0.99245	4	2.16131
TRINITY_DN67492_c2_g3 orf length:423 frame:2 start:1310 end:1732 gi			657944633 ref|XP_008375721.1| PREDICTED: GTP-binding protein YPTM2-like [Malus domestica] gi|694369424|ref|XP_009362714.1| PREDICTED: GTP-binding protein YPTM2-like [Pyrus x bretschneideri]	68.09	5	9	136	141	15.7027	7.12256	1.16276	20	25.6186	1.22566	15	14.4326	1.16459	36	11.7723	0.977268	20	13.6886	0.952828	15	18.638	0.907318	36	27.6069	0.923214	20	19.9761	0.995241	15	11.9271	1.03884	36	19.9978
TRINITY_DN62389_c3_g2 orf length:435 frame:1 start:379 end:813 gi			868988728 gb|AKP06201.1| small heat shock protein 6 [Eriobotrya japonica]	68.06	13	13	101	144	16.3123	4.88135	1.31164	30	12.4542	1.51402	35	13.0193	1.43344	36	15.6255	0.661112	30	34.1781	0.624876	35	38.8687	0.682323	36	30.1789	1.50484	30	15.5337	1.62866	35	23.9007	1.42473	36	18.4829
TRINITY_DN68286_c0_g2 orf length:186 frame:2 start:1886 end:2071 gi			351724801 ref|NP_001236814.1| uncharacterized protein LOC100500613 [Glycine max] gi|255630754|gb|ACU15738.1| unknown [Glycine max] gi|734402642|gb|KHN32125.1| Mitochondrial import inner membrane translocase subunit Tim9 [Glycine soja] gi|947075955|gb|KRH24795.1| hypothetical protein GLYMA_12G063000 [Glycine max]	67.74	5	6	19	62	7.28152	8.52881	1.13511	6	11.2361	1.16975	6	3.49247	1.01685	6	2.9345	0.958484	6	2.2277	0.939201	6	13.402	0.894909	6	14.6164	0.904767	6	22.7801	0.877607	6	11.1971	0.973985	6	7.45725
TRINITY_DN64886_c3_g3 orf length:213 frame:2 start:2 end:214 gi			899115 gb|AAA96951.1| polyubiquitin, partial [Solanum tuberosum]	67.61	1	7	366	71	7.9643	9.18799				1.12083	1								1.03779	1								0.816804	1
TRINITY_DN71625_c1_g2 orf length:693 frame:1 start:652 end:1344 gi			694327685 ref|XP_009354698.1| PREDICTED: elongation factor 1-delta-like [Pyrus x bretschneideri]	67.53	10	14	224	231	24.9386	4.81787	1.14908	42	16.9922	1.11897	49	17.207	1.01069	52	8.91595	1.02401	42	15.8457	1.05149	49	10.662	1.00583	52	15.0402	0.857053	42	16.801	0.884127	49	13.1371	0.901186	52	9.76425
TRINITY_DN65432_c0_g3 orf length:600 frame:1 start:1 end:600 gi			657973286 ref|XP_008378434.1| PREDICTED: protein disulfide-isomerase-like [Malus domestica]	67.5	18	18	265	200	22.0823	5.13525	1.17322	86	15.2469	1.13291	72	17.6601	1.10508	107	12.8588	1.06612	86	11.4181	1.02202	72	19.6513	0.984448	107	13.6692	0.944092	86	15.2084	0.976512	72	15.4798	0.988524	107	13.5186
TRINITY_DN62897_c2_g1 orf length:459 frame:-3 start:476 end:934 gi			694361640 ref|XP_009360478.1| PREDICTED: MLP-like protein 423 [Pyrus x bretschneideri] gi|694372233|ref|XP_009363503.1| PREDICTED: MLP-like protein 423 [Pyrus x bretschneideri]	67.32	13	13	390	153	16.7777	5.64307	1.201	104	17.642	1.0418	101	20.3502	0.987589	185	20.9899	1.27623	104	12.5951	1.15192	101	13.536	1.27834	185	19.8029	1.37943	104	27.0238	1.5264	101	17.8517	1.51388	185	22.2876
TRINITY_DN59886_c0_g1 orf length:210 frame:-1 start:667 end:876 gi			694377798 ref|XP_009365179.1| PREDICTED: fruit protein pKIWI501 isoform X1 [Pyrus x bretschneideri]	67.14	3	3	12	70	7.30763	4.2085	0.756898	3	7.80825	0.713415	7	13.011	0.700446	2	16.5932	0.855805	3	16.3702	0.944997	7	8.06257	0.909382	2	38.7089	0.935765	3	33.7154	1.24781	7	17.946	1.06045	2	22.9175
TRINITY_DN72522_c0_g1 orf length:72 frame:-2 start:1 end:72 gi			527205630 gb|EPS71442.1| hypothetical protein M569_03317, partial [Genlisea aurea]	66.67	1	2	7	24	2.52542	8.73389				0.968521	1		1.03914	2	1.71739				0.976105	1		0.953314	2	0.76356				0.898904	1		0.910592	2	9.00707
TRINITY_DN63721_c0_g2 orf length:90 frame:1 start:553 end:642 gi			694428647 ref|XP_009341880.1| PREDICTED: RNA polymerase II transcriptional coactivator KELP-like [Pyrus x bretschneideri]	66.67	2	2	6	30	3.41783	8.66064				1.33646	4	7.65019	1.16737	2	9.32341				1.06627	4	6.50224	1.0095	2	5.69651				0.785824	4	25.934	0.914518	2	10.7313
TRINITY_DN59099_c0_g1 orf length:294 frame:1 start:787 end:1080 gi			657982214 ref|XP_008383146.1| PREDICTED: 15.7 kDa heat shock protein, peroxisomal-like [Malus domestica]	66.33	8	8	69	98	10.8668	7.41553	1.46639	18	15.4863	1.39952	22	12.1413	1.16973	29	6.57838	0.853822	18	9.91142	0.868376	22	11.8535	0.89795	29	11.929	1.14909	18	21.7641	1.19846	22	7.67726	1.36471	29	18.4454
TRINITY_DN69572_c2_g2 orf length:285 frame:-1 start:810 end:1094 gi			868988543 gb|AKP06196.1| small heat shock protein 1 [Eriobotrya japonica]	66.32	8	11	191	95	10.8808	8.38232	1.43051	27	25.4818	1.65424	42	22.3763	1.3627	36	16.9992	0.611922	27	43.1639	0.582065	42	41.2007	0.729308	36	38.8518	1.0828	27	25.944	1.2506	42	18.182	1.15202	36	18.626
TRINITY_DN62042_c0_g1 orf length:534 frame:2 start:2 end:535 gi			703125886 ref|XP_010103420.1| 26S protease regulatory subunit 6A-A-like protein [Morus notabilis] gi|587907788|gb|EXB95775.1| 26S protease regulatory subunit 6A-A-like protein [Morus notabilis]	66.29	3	10	56	178	19.9663	5.68115	1.0273	4	7.49196	0.957928	6	6.79684	0.9688	10	10.3213	0.952773	4	6.69412	1.05664	6	5.42913	0.958103	10	6.24286	0.915623	4	21.5957	0.81711	6	17.3792	0.980403	10	8.50504
TRINITY_DN65845_c1_g1 orf length:585 frame:-3 start:550 end:1134 gi			694382095 ref|XP_009367082.1| PREDICTED: protein disulfide isomerase-like 1-4 [Pyrus x bretschneideri]	66.15	13	13	118	195	21.4008	5.33838	1.31031	33	14.5162	1.41485	32	21.1685	1.22469	53	20.779	1.1166	33	16.2365	1.17383	32	14.9411	1.02607	53	16.6724	0.816363	33	21.5794	0.956802	31	12.9468	0.975656	53	11.7083
TRINITY_DN70269_c0_g4 orf length:972 frame:-3 start:987 end:1958 gi			657997663 ref|XP_008391218.1| PREDICTED: malate dehydrogenase [Malus domestica]	66.05	12	18	218	324	34.7379	6.53662	0.96904	54	9.70892	0.919802	46	14.8951	0.991321	65	9.06364	1.00026	54	11.7447	0.910834	46	26.9216	0.878225	65	16.9741	0.968545	54	12.4165	1.10359	46	16.0384	0.995831	65	12.1647
TRINITY_DN63377_c0_g1 orf length:150 frame:2 start:1112 end:1261 gi			694408839 ref|XP_009379072.1| PREDICTED: CBS domain-containing protein CBSX3, mitochondrial-like [Pyrus x bretschneideri] gi|694408841|ref|XP_009379073.1| PREDICTED: CBS domain-containing protein CBSX3, mitochondrial-like [Pyrus x bretschneideri] gi|694408844|ref|XP_009379074.1| PREDICTED: CBS domain-containing protein CBSX3, mitochondrial-like [Pyrus x bretschneideri] gi|694408846|ref|XP_0093790…	66	4	4	39	50	5.64992	7.43018	1.12294	8	11.269	1.0627	12	21.0819	0.913335	19	12.3975	1.00156	8	14.4243	0.96932	12	14.4754	1.16723	19	16.5264	0.731501	8	33.1642	0.831091	12	29.5574	0.951518	19	9.15079
TRINITY_DN65108_c0_g7 orf length:132 frame:-2 start:267 end:398 gi			502111535 ref|XP_004494086.1| PREDICTED: triosephosphate isomerase, chloroplastic [Cicer arietinum]	65.91	3	3	13	44	4.40234	6.55127	1.01614	4	8.4351	1.08498	2	10.4767	1.0803	7	3.8159	1.23819	4	5.54656	1.17762	2	6.37214	1.01258	7	7.53139	1.04299	4	5.27397	1.28218	2	13.649	1.12023	7	19.3926
TRINITY_DN68928_c1_g2 orf length:123 frame:-3 start:3 end:125 gi			694372604 ref|XP_009363612.1| PREDICTED: plasma membrane ATPase 4-like [Pyrus x bretschneideri]	65.85	1	3	20	41	4.63431	4.34814							0.797344	1								0.781063	1								1.78482	1
TRINITY_DN60797_c0_g1 orf length:618 frame:2 start:110 end:727 gi			658009961 ref|XP_008340207.1| PREDICTED: mitochondrial import receptor subunit TOM20-like [Malus domestica] gi|658035047|ref|XP_008353043.1| PREDICTED: mitochondrial import receptor subunit TOM20-like [Malus domestica]	65.53	13	13	107	206	22.8354	5.99854	0.947039	30	20.1042	0.980259	26	13.776	0.964396	46	10.7106	0.979057	30	13.197	0.995952	26	14.1654	1.02777	46	16.8024	1.04102	30	10.4027	1.02645	26	18.1541	1.01617	46	9.90241
TRINITY_DN69817_c1_g1 orf length:1530 frame:-2 start:427 end:1956 gi			694314420 ref|XP_009371099.1| PREDICTED: chaperonin CPN60-2, mitochondrial-like [Pyrus x bretschneideri]	65.49	33	37	462	510	53.9505	5.24951	1.10134	125	13.7372	1.1311	124	13.5396	0.99243	161	12.8827	0.903053	125	12.8534	0.905986	124	15.8706	0.934593	161	13.1916	1.10251	125	23.5731	1.1647	124	10.2025	1.19933	161	12.1523
TRINITY_DN65033_c1_g3 orf length:255 frame:-1 start:234 end:488 gi			195617694 gb|ACG30677.1| histone H4 [Zea mays]	65.48	1	8	211	84	9.38424	10.7261	1.3263	1		0.625832	1					0.917297	1		0.663634	1					1.02479	1		0.667183	1
TRINITY_DN56722_c0_g1 orf length:78 frame:-2 start:198 end:275 gi			657975286 ref|XP_008379489.1| PREDICTED: stress-induced protein KIN2-like [Malus domestica] gi|694407127|ref|XP_009378322.1| PREDICTED: stress-induced protein KIN2-like [Pyrus x bretschneideri]	65.38	5	5	18	26	2.63327	8.73389	0.329072	6	50.9196	0.391323	8	36.1236	0.48653	4	20.1838	0.357156	6	96.5277	0.510586	8	27.8326	0.473665	4	19.2359	3.11545	6	20.8089	2.86043	8	14.3644	3.51764	4	2.39184
TRINITY_DN72250_c0_g1 orf length:147 frame:-1 start:830 end:976 gi			1027105893 ref|XP_016650251.1| PREDICTED: 40S ribosomal protein S2-4 [Prunus mume]	65.31	2	2	3	49	5.76699	5.26221	1.18937	1		1.27601	1		0.943607	1		1.2243	1		1.03447	1		1.15162	1		0.745655	1		1.26795	1		1.05662	1
TRINITY_DN64915_c0_g2 orf length:300 frame:2 start:101 end:400 gi			657988961 ref|XP_008386666.1| PREDICTED: uncharacterized protein OsI_027940 isoform X1 [Malus domestica]	65	7	7	53	100	11.4529	6.78564	1.25407	13	7.19156	1.20257	15	6.63802	1.15418	23	8.52713	0.985035	13	9.3502	1.02309	15	10.918	0.970581	23	12.1132	0.947544	13	4.551	1.00205	15	4.41207	0.99926	23	11.2939
TRINITY_DN64765_c3_g1 orf length:240 frame:-3 start:123 end:362 gi			15418744 gb|AAK13030.1| ribonuclease-like PR-10a [Malus domestica]	65	1	7	296	80	8.86955	6.68311	0.996878	1		0.937659	1					1.1007	1		0.909672	1					1.04956	1		0.81932	1
TRINITY_DN63015_c0_g1 orf length:162 frame:-3 start:418 end:579 gi			657963606 ref|XP_008373416.1| PREDICTED: uncharacterized protein LOC103436743 [Malus domestica]	64.81	3	5	17	54	6.06641	9.70068	1.53783	2	4.3246				1.16484	2	8.5714	1.01335	2	2.06505				1.02656	2	4.74381	0.76109	2	86.1029				1.20505	2	18.4466
TRINITY_DN71794_c2_g2 orf length:177 frame:2 start:140 end:316 gi			326516490 dbj|BAJ92400.1| predicted protein [Hordeum vulgare subsp. vulgare]	64.41	3	3	21	59	6.15316	5.18604	0.682041	9	30.9244	0.879673	4	5.65661	0.78328	8	10.9938	0.81084	9	22.5761	1.04752	4	16.8326	1.14263	8	5.062	0.969489	9	8.94611	0.768141	4	9.91239	0.766676	8	13.3361
TRINITY_DN62856_c3_g4 orf length:303 frame:2 start:896 end:1198 gi			658309553 ref|NP_001280883.1| naringenin,2-oxoglutarate 3-dioxygenase-like [Malus domestica] gi|21038956|dbj|BAB92997.1| flavanone 3-hydroxylase [Malus domestica]	64.36	6	6	94	101	11.473	8.36768	1.28585	25	24.0743	1.6666	24	22.173	1.41507	45	21.8765	0.89792	25	11.0316	0.91459	24	12.7096	0.688145	45	29.0323	0.555517	25	43.0527	0.567013	24	38.711	0.607325	44	41.6457
TRINITY_DN67604_c1_g2 orf length:387 frame:-3 start:350 end:736 gi			657967338 ref|XP_008375357.1| PREDICTED: NADH dehydrogenase [ubiquinone] 1 alpha subcomplex subunit 6-like [Malus domestica]	64.34	8	10	97	129	14.5455	8.70459	1.37959	11	14.2357	1.18258	20	11.346	1.04735	29	5.81884	1.01467	11	4.31684	0.991543	20	11.7934	1.03204	29	14.5431	0.782145	11	16.8923	0.905172	20	21.7757	1.08661	29	14.611
TRINITY_DN72786_c1_g6 orf length:126 frame:1 start:1 end:126 gi			694365656 ref|XP_009361645.1| PREDICTED: UDP-glycosyltransferase 91C1-like [Pyrus x bretschneideri]	64.29	2	3	12	42	4.87135	4.64014	0.852527	2	0.177966	0.946132	3	26.2469	0.924607	3	2.74395	1.06083	2	10.5995	1.02614	3	3.56865	0.971796	3	2.81383	1.39489	2	12.0273	1.33919	3	21.3382	1.35306	3	5.789
TRINITY_DN71296_c0_g3 orf length:435 frame:-1 start:265 end:699 gi			658001165 ref|XP_008393047.1| PREDICTED: uncharacterized protein LOC103455236 [Malus domestica]	64.14	9	9	57	145	15.7583	9.61279	1.1756	15	15.9246	1.09179	16	17.0125	0.904996	26	11.1907	0.876916	15	18.3534	0.816085	16	15.377	1.0151	26	12.8694	0.677746	15	26.9748	0.510072	16	34.4283	0.677263	26	39.8331
TRINITY_DN64795_c0_g2 orf length:1284 frame:3 start:3 end:1286 gi			694367258 ref|XP_009362097.1| PREDICTED: heat shock protein 90-2 [Pyrus x bretschneideri]	64.02	30	41	585	428	49.1599	5.13525	1.06929	148	17.709	1.18495	136	17.8619	1.15781	187	10.6395	0.916292	148	18.0021	0.863858	136	26.1212	0.782902	187	27.8151	0.977755	148	21.2148	1.16145	136	15.1375	1.01572	187	16.5805
TRINITY_DN62857_c0_g2 orf length:324 frame:-1 start:1220 end:1543 gi			658019013 ref|XP_008344851.1| PREDICTED: protein transport protein Sec61 subunit beta-like [Malus domestica] gi|658039184|ref|XP_008355158.1| PREDICTED: protein transport protein Sec61 subunit beta-like [Malus domestica]	63.89	3	6	128	108	10.6564	11.7222	1.11585	16	28.5278	0.953162	11	7.9952	1.05404	26	15.1622	0.84126	15	23.3051	0.821402	11	17.2922	0.84526	25	21.6577	0.965929	15	35.0625	0.879148	11	20.8634	1.10695	25	18.7817
TRINITY_DN62857_c0_g5 orf length:330 frame:-1 start:269 end:598 gi			658019013 ref|XP_008344851.1| PREDICTED: protein transport protein Sec61 subunit beta-like [Malus domestica] gi|658039184|ref|XP_008355158.1| PREDICTED: protein transport protein Sec61 subunit beta-like [Malus domestica]	63.64	2	5	137	110	10.8284	11.7222	1.03084	19	44.0797	0.9804	20	42.8281	1.19163	24	18.7915	0.793665	19	24.0438	0.877494	20	20.1224	0.788239	23	37.2326	0.990828	19	57.3603	1.00911	20	34.3401	0.955709	23	25.0673
TRINITY_DN70934_c1_g1 orf length:297 frame:1 start:847 end:1143 gi			657948646 ref|XP_008338732.1| PREDICTED: probable small nuclear ribonucleoprotein Sm D2 [Malus domestica] gi|694398062|ref|XP_009374229.1| PREDICTED: probable small nuclear ribonucleoprotein Sm D2 [Pyrus x bretschneideri] gi|694398066|ref|XP_009374230.1| PREDICTED: probable small nuclear ribonucleoprotein Sm D2 [Pyrus x bretschneideri]	63.64	6	6	42	99	11.407	10.228	1.23121	11	17.7429	1.23032	12	15.081	1.07117	19	8.52862	0.924679	11	31.5276	0.982478	12	18.5427	0.964018	19	14.6511	0.863648	11	5.89936	0.83927	12	17.9437	0.865277	19	8.74366
TRINITY_DN62995_c2_g1 orf length:99 frame:2 start:362 end:460 gi			719986663 ref|XP_010251768.1| PREDICTED: proteasome subunit beta type-5-like [Nelumbo nucifera]	63.64	2	2	23	33	3.61873	5.8335	0.964169	9	15.657	1.15018	6	13.8996	1.01138	7	25.0418	1.05609	9	15.9855	1.06976	6	15.2339	0.902543	7	24.3598	0.808032	9	12.5868	1.09686	6	4.59211	0.908956	7	9.93876
TRINITY_DN67470_c0_g1 orf length:651 frame:-1 start:255 end:905 gi			657998797 ref|XP_008391814.1| PREDICTED: ras-related protein RABA1b [Malus domestica] gi|658060051|ref|XP_008365856.1| PREDICTED: ras-related protein RABA1b [Malus domestica] gi|694411324|ref|XP_009334031.1| PREDICTED: ras-related protein RABA1b [Pyrus x bretschneideri]	63.59	7	13	125	217	23.9831	6.22705	1.48209	12	10.5328	1.5004	9	13.0611	1.2202	11	11.6809	0.948862	12	4.95576	0.977727	9	7.1343	0.918949	11	19.4057	0.771235	12	21.4067	0.817428	9	22.6679	0.811037	11	13.5258
TRINITY_DN65323_c2_g2 orf length:576 frame:-2 start:457 end:1032 gi			657962295 ref|XP_008372742.1| PREDICTED: prohibitin-1, mitochondrial [Malus domestica]	63.54	7	10	95	192	21.2995	8.82178	1.08764	20	18.7016	1.12104	18	25.0462	0.963418	29	9.20615	1.04948	20	8.90774	1.1745	18	18.4982	1.05253	29	10.6157	0.985993	20	7.42492	0.884506	18	14.8266	1.09803	29	8.64536
TRINITY_DN57623_c0_g2 orf length:255 frame:-2 start:128 end:382 gi			255071787 ref|XP_002499568.1| predicted protein [Micromonas commoda] gi|226514830|gb|ACO60826.1| predicted protein [Micromonas commoda]	63.53	5	5	14	85	9.48588	6.72705	0.456546	7	23.9732	0.487374	4	31.6068	0.376334	3	60.6255	0.780699	7	16.3754	0.56298	4	43.8356	0.711961	3	46.4003	0.888255	7	25.0602	0.631322	4	44.0803	0.385932	3	29.4159
TRINITY_DN65400_c1_g1 orf length:345 frame:3 start:189 end:533 gi			14423813 sp|Q9M5X6.1|NLTP_PYRCO RecName: Full=Non-specific lipid-transfer protein; Short=LTP; AltName: Allergen=Pyr c 3; Flags: Precursor gi|6715524|gb|AAF26451.1| lipid transfer protein precursor [Pyrus communis]	63.48	6	7	334	115	11.3547	8.74854	1.56417	100	22.5038	1.49506	88	23.8017	1.21981	127	13.0343	0.830905	100	14.4145	0.60247	88	36.8532	0.96312	127	11.4811	0.706554	100	31.3171	0.564558	88	40.9757	0.592802	126	46.4037
TRINITY_DN57705_c0_g1 orf length:312 frame:2 start:2 end:313 gi			694399824 ref|XP_009375021.1| PREDICTED: beta-adaptin-like protein B [Pyrus x bretschneideri] gi|694399858|ref|XP_009375037.1| PREDICTED: beta-adaptin-like protein B [Pyrus x bretschneideri]	63.46	5	5	27	104	11.6622	6.04932	1.04887	5	2.46099	1.04668	8	4.02737	1.06523	14	12.8836	0.981812	5	4.91978	0.951752	8	8.14636	0.922589	14	17.2542	1.03177	5	6.57963	1.1234	8	8.18058	0.887957	14	15.2019
TRINITY_DN66673_c1_g4 orf length:1338 frame:2 start:59 end:1396 gi			657981292 ref|XP_008382660.1| PREDICTED: 26S proteasome regulatory subunit 4 homolog A [Malus domestica]	63.45	27	27	184	446	49.7192	6.21436	1.09179	58	8.9999	1.1057	43	10.4294	1.02311	74	7.65019	1.04168	58	4.74774	1.05932	43	10.8495	1.03425	74	10.4496	0.938914	58	12.1417	0.903388	43	13.7259	0.936492	74	14.8041
TRINITY_DN61895_c1_g1 orf length:459 frame:-3 start:367 end:825 gi			694411596 ref|XP_009334155.1| PREDICTED: nascent polypeptide-associated complex subunit alpha-like protein 1 [Pyrus x bretschneideri] gi|694443430|ref|XP_009348305.1| PREDICTED: nascent polypeptide-associated complex subunit alpha-like protein 1 [Pyrus x bretschneideri]	63.4	6	6	160	153	16.3705	8.30908	1.15926	47	18.9247	1.25189	41	17.1973	1.16414	72	12.0255	0.912027	47	13.4056	0.918921	41	22.39	0.823138	72	12.2464	0.784471	47	17.5859	0.950746	41	9.29418	0.917	72	8.74799
TRINITY_DN66700_c0_g1 orf length:552 frame:-2 start:1488 end:2039 gi			657990233 ref|XP_008387340.1| PREDICTED: 14-3-3-like protein 16R [Malus domestica]	63.39	5	15	218	183	21.0717	6.3667	1.16555	19	14.4374	1.28489	21	13.0556	1.06582	33	9.33262	0.956651	19	13.827	0.957303	21	12.7263	0.918495	33	14.5993	0.94375	19	17.0223	0.85225	21	23.1122	0.976465	33	7.86788
TRINITY_DN64837_c1_g4 orf length:825 frame:-2 start:387 end:1211 gi			658012531 ref|XP_008341536.1| PREDICTED: outer plastidial membrane protein porin-like [Malus domestica]	63.27	14	14	110	275	29.3253	8.45557	1.17007	32	10.6681	1.14875	37	12.7728	0.933281	40	8.54725	0.9798	32	11.8721	0.967515	38	12.6315	1.08789	40	9.40287	0.939885	32	31.8534	0.990501	38	19.7561	0.995623	40	5.26877
TRINITY_DN72573_c3_g3 orf length:147 frame:1 start:1 end:147 gi			657979000 ref|XP_008381444.1| PREDICTED: NADH dehydrogenase [ubiquinone] 1 alpha subcomplex subunit 8-B-like [Malus domestica] gi|657980086|ref|XP_008382021.1| PREDICTED: NADH dehydrogenase [ubiquinone] 1 alpha subcomplex subunit 8-B-like [Malus domestica]	63.27	2	3	7	49	5.44285	9.1001				1.54294	2	12.3582	0.990374	2	11.159				0.683843	2	24.649	1.0319	2	33.4088				0.760164	2	16.7472	0.906057	2	27.0528
TRINITY_DN68100_c1_g1 orf length:228 frame:3 start:1338 end:1565 gi			694419230 ref|XP_009337580.1| PREDICTED: ras-related protein RABE1a-like [Pyrus x bretschneideri]	63.16	5	5	33	76	8.3041	5.10986	1.38118	9	19.8765	1.27402	10	12.2078	1.07765	14	4.44954	1.04603	9	7.21197	0.952326	10	14.8492	1.00124	14	11.1031	1.03698	9	10.4287	0.926317	10	10.4099	0.960974	14	10.6358
TRINITY_DN67131_c0_g1 orf length:780 frame:-2 start:1269 end:2048 gi			657986055 ref|XP_008385146.1| PREDICTED: LOW QUALITY PROTEIN: THO complex subunit 4A-like [Malus domestica]	63.08	17	17	112	260	26.9955	9.94971	1.06072	40	9.01383	1.32567	32	11.2533	1.22488	39	14.9025	0.954695	40	10.6786	1.1834	32	9.99047	0.841392	39	28.6892	0.788918	40	22.4155	0.937546	32	17.1346	0.827297	39	16.5186
TRINITY_DN61280_c0_g5 orf length:81 frame:-2 start:1 end:81 gi			657962991 ref|XP_008373098.1| PREDICTED: LOW QUALITY PROTEIN: DNA-directed RNA polymerases II, IV and V subunit 3-like [Malus domestica]	62.96	1	1	1	27	2.94048	4.729	1.10569	1								1.01921	1								0.766389	1
TRINITY_DN72697_c0_g1 orf length:84 frame:-2 start:1250 end:1333 gi			920695049 gb|KOM38274.1| hypothetical protein LR48_Vigan03g165600 [Vigna angularis] gi|965670072|dbj|BAT84679.1| hypothetical protein VIGAN_04211400 [Vigna angularis var. angularis]	62.96	1	1	1	27	3.11865	8.99756							0.675864	1								0.701472	1								2.6787	1
TRINITY_DN60555_c0_g1 orf length:744 frame:-3 start:289 end:1032 gi			658004318 ref|XP_008337277.1| PREDICTED: methyl-CpG-binding domain-containing protein 11-like [Malus domestica]	62.9	10	13	74	248	26.5271	4.88135	1.00715	17	11.6982	1.14232	16	11.8998	1.08227	21	7.55616	0.785672	17	18.9225	0.949372	16	14.4652	0.679966	21	15.8929	0.752525	17	17.7884	0.815746	16	8.9179	0.767524	21	14.6412
TRINITY_DN63041_c2_g6 orf length:315 frame:-3 start:227 end:541 gi			694403362 ref|XP_009376634.1| PREDICTED: histone H2A.1 [Pyrus x bretschneideri]	62.86	2	4	21	105	11.2533	9.99365	1.24837	4	12.6331				0.994105	1		1.20509	3	9.57548				1.23173	1		0.732008	3	7.31631				0.915638	1
TRINITY_DN65168_c4_g1 orf length:525 frame:3 start:540 end:1064 gi			694416944 ref|XP_009336571.1| PREDICTED: adenylate kinase 4 [Pyrus x bretschneideri] gi|694439203|ref|XP_009346503.1| PREDICTED: adenylate kinase 4 [Pyrus x bretschneideri]	62.86	13	13	112	175	18.976	7.88428	1.21594	36	11.6189	1.12523	31	13.1886	1.07427	45	9.86962	1.1215	36	9.55885	1.1826	31	10.6235	1.16846	45	15.8649	0.917416	36	17.9104	0.889984	31	12.1351	0.951871	45	12.5051
TRINITY_DN66910_c1_g2 orf length:234 frame:3 start:1113 end:1346 gi			657971760 ref|XP_008377669.1| PREDICTED: probable signal peptidase complex subunit 2 [Malus domestica]	62.82	4	4	33	78	8.63454	8.41162	1.42058	11	14.5884	1.55106	8	11.6906	1.27758	14	21.7318	1.03143	11	11.4251	0.962947	8	21.2222	0.887201	14	15.5999	0.892347	11	7.56124	1.0655	8	7.85579	1.05603	14	7.46834
TRINITY_DN72075_c1_g2 orf length:819 frame:2 start:344 end:1162 gi			548859412 gb|ERN17092.1| hypothetical protein AMTR_s00044p00088410 [Amborella trichopoda]	62.5	2	15	338	272	30.2842	5.52881	0.941516	5	18.9098	1.06788	4	2.9197	1.10105	9	12.4295	0.902074	5	22.6385	0.892006	4	11.5205	0.927127	9	12.9978	1.21394	5	23.6239	1.20534	4	17.6043	1.0152	9	5.62173
TRINITY_DN72850_c6_g4 orf length:72 frame:-1 start:2 end:73 gi			641809743 gb|KDO36797.1| hypothetical protein CISIN_1g034206mg [Citrus sinensis]	62.5	1	1	2	24	2.53018	7.34229				0.937373	1		0.920241	1					0.825668	1		0.952814	1					0.88498	1		0.790896	1
TRINITY_DN63117_c0_g2 orf length:990 frame:-3 start:328 end:1317 gi			658037108 ref|XP_008354115.1| PREDICTED: actin-1 [Malus domestica] gi|658037110|ref|XP_008354116.1| PREDICTED: actin-1 [Malus domestica] gi|694318588|ref|XP_009343424.1| PREDICTED: actin-1 [Pyrus x bretschneideri]	62.42	1	20	395	330	36.8605	5.56689				1.05827	1								0.91893	1								1.39003	1
TRINITY_DN64254_c3_g4 orf length:750 frame:3 start:213 end:962 gi			657960688 ref|XP_008371922.1| PREDICTED: proteasome subunit alpha type-4 [Malus domestica] gi|657982461|ref|XP_008383270.1| PREDICTED: proteasome subunit alpha type-4 [Malus domestica] gi|658040979|ref|XP_008356103.1| PREDICTED: proteasome subunit alpha type-4 [Malus domestica] gi|694326183|ref|XP_009354010.1| PREDICTED: proteasome subunit alpha type-4 [Pyrus x bretschneideri] gi|694371392|ref|XP…	62.4	15	16	146	250	27.2617	6.23975	1.1615	43	10.2185	1.14468	44	12.363	1.0465	47	14.5716	0.95753	43	10.2113	0.93372	44	10.6221	0.966604	47	14.9586	0.975046	43	13.8483	1.04354	44	15.0507	1.05905	47	7.88894
TRINITY_DN72352_c1_g6 orf length:231 frame:-3 start:480 end:710 gi			658063652 ref|XP_008367746.1| PREDICTED: 26S proteasome non-ATPase regulatory subunit 9-like [Malus domestica]	62.34	1	4	12	77	8.57655	6.55127	1.00233	1		0.869132	1					1.08465	1		1.0368	1					0.952753	1		0.952607	1
TRINITY_DN48957_c0_g1 orf length:135 frame:2 start:128 end:262 gi			694408520 ref|XP_009378938.1| PREDICTED: uncharacterized protein LOC103967407 [Pyrus x bretschneideri]	62.22	2	3	19	45	5.07463	7.23975	1.06227	5	12.8734	1.44773	4	11.3222	1.41447	9	12.5792	1.10032	5	9.0857	1.32772	4	5.82267	1.14723	9	3.03022	1.02503	5	6.89315	0.960098	4	2.03905	0.925972	9	0.748899
TRINITY_DN64973_c0_g6 orf length:357 frame:-1 start:1509 end:1865 gi			694412782 ref|XP_009334689.1| PREDICTED: 40S ribosomal protein S3-3-like [Pyrus x bretschneideri]	62.18	2	8	251	119	13.4353	10.0669	1.11919	7	23.9857	0.937819	5	6.65094	0.840576	3	2.38815	1.04847	7	17.5232	1.11297	5	8.79004	1.09619	3	9.6786	0.798824	7	9.83576	0.840153	5	6.16604	0.903425	3	14.4775
TRINITY_DN62119_c0_g4 orf length:618 frame:-2 start:412 end:1029 gi			694398911 ref|XP_009374600.1| PREDICTED: 60S ribosomal protein L13a-4 [Pyrus x bretschneideri]	62.14	18	18	204	206	23.4891	10.4038	1.10952	61	16.1016	1.10217	71	10.8406	1.05946	72	8.15201	1.05811	61	9.01568	1.0569	71	14.7056	1.04172	72	6.79085	0.996974	61	14.0974	0.943938	71	12.4496	0.959595	72	15.4919
TRINITY_DN68260_c0_g1 orf length:87 frame:2 start:479 end:565 gi			1026766133 gb|OAE26719.1| hypothetical protein AXG93_3310s1180 [Marchantia polymorpha subsp. polymorpha]	62.07	1	1	2	29	3.28554	4.43701				1.11052	1		1.36443	1					1.01322	1		0.419448	1					1.4347	1		0.655409	1
TRINITY_DN70447_c2_g7 orf length:474 frame:1 start:73 end:546 gi			694330704 ref|XP_009356047.1| PREDICTED: probable calcium-binding protein CML27 [Pyrus x bretschneideri]	62.03	8	9	38	158	17.2552	4.57666	1.36511	11	19.5851	1.23957	12	21.1338	1.13556	10	8.13259	0.962643	11	22.8499	0.901614	12	13.2639	0.871304	10	9.61884	0.73531	11	10.8664	1.06827	12	12.3713	0.937753	10	17.3252
TRINITY_DN66346_c0_g4 orf length:450 frame:-1 start:12 end:461 gi			944086578 gb|KQK21930.1| hypothetical protein BRADI_1g64020 [Brachypodium distachyon]	62	5	13	166	150	16.9379	4.27197	1.23378	11	27.5378	1.54519	12	18.867	1.05856	20	15.2387	0.780624	11	9.4261	0.830424	12	5.21605	0.786055	20	11.9115	0.686426	11	34.3098	0.933048	12	19.4954	0.896576	20	29.3643
TRINITY_DN65137_c0_g1 orf length:615 frame:1 start:931 end:1545 gi			657997245 ref|XP_008391001.1| PREDICTED: 40S ribosomal protein S3a-2-like [Malus domestica] gi|658049337|ref|XP_008360360.1| PREDICTED: 40S ribosomal protein S3a-2-like [Malus domestica] gi|694392997|ref|XP_009371956.1| PREDICTED: 40S ribosomal protein S3a-2-like [Pyrus x bretschneideri]	61.95	15	15	244	205	23.4263	9.43701	1.20068	74	14.3393	1.30633	75	16.3255	1.15936	92	10.1393	0.969864	74	11.6071	0.966345	75	16.3079	0.900871	92	16.0736	0.834888	75	22.195	0.898818	75	14.7869	0.904822	92	10.6069
TRINITY_DN66673_c1_g7 orf length:960 frame:2 start:209 end:1168 gi			694420698 ref|XP_009338247.1| PREDICTED: 26S protease regulatory subunit 6A homolog [Pyrus x bretschneideri]	61.88	4	18	98	320	35.7974	4.81787	1.0414	5	7.79444	1.12283	3	9.94857	1.00126	9	17.4972	1.04502	5	5.03258	0.979125	3	2.34005	1.11615	9	21.6693	1.09216	5	13.4866	1.14007	3	7.1096	1.15218	9	8.93487
TRINITY_DN63947_c1_g11 orf length:306 frame:2 start:377 end:682 gi			657961592 ref|XP_008372389.1| PREDICTED: mitochondrial import receptor subunit TOM9-2 [Malus domestica]	61.76	6	9	37	102	10.985	9.99365	1.16348	6	7.73185	1.0591	11	12.375	0.986246	12	14.9226	0.875348	6	9.15194	0.912464	11	12.1748	0.922191	12	17.2289	0.960961	6	5.84967	0.823524	11	21.0671	0.899319	12	9.7212
TRINITY_DN69035_c0_g2 orf length:102 frame:2 start:323 end:424 gi			657943947 ref|XP_008371663.1| PREDICTED: heat shock 70 kDa protein 15-like [Malus domestica]	61.76	1	1	6	34	3.76407	9.31982	1.08348	1		1.10735	3	5.2928	1.10711	2	1.67248	0.936752	1		1.00684	3	0.453186	0.971475	2	4.17832	1.033	1		1.04277	3	3.46091	0.942717	2	5.95399
TRINITY_DN63672_c0_g1 orf length:1080 frame:1 start:1093 end:2172 gi			694382515 ref|XP_009367265.1| PREDICTED: heat shock protein 90-2 [Pyrus x bretschneideri]	61.67	14	24	407	360	41.4593	5.03369	1.07465	57	13.9683	1.14972	81	11.463	1.10103	98	10.1752	1.01154	57	11.0914	1.07948	80	18.2449	0.927919	97	10.7494	0.975806	60	25.2123	1.12061	81	9.42414	1.04364	97	15.9072
TRINITY_DN69303_c2_g1 orf length:1893 frame:-2 start:374 end:2266 gi			694355139 ref|XP_009358650.1| PREDICTED: luminal-binding protein 5-like [Pyrus x bretschneideri]	61.65	38	50	741	631	69.9834	5.37646	1.10029	117	18.4347	1.1495	121	15.3001	1.12126	184	11.8979	0.95516	117	10.3078	0.9403	121	13.0783	0.91842	184	13.6688	1.26687	117	20.4905	1.33789	121	14.0106	1.24197	184	16.0827
TRINITY_DN71414_c1_g1 orf length:852 frame:-3 start:164 end:1015 gi			657981738 ref|XP_008382896.1| PREDICTED: hsp70-Hsp90 organizing protein 3-like [Malus domestica]	61.62	25	25	149	284	32.7817	8.32373	1.05368	42	10.903	1.08974	48	14.8795	1.21455	59	13.4464	0.929656	42	11.4163	0.988327	48	11.8845	0.841553	59	23.4118	1.25766	42	12.439	1.23802	48	17.7963	1.1613	59	11.3864
TRINITY_DN65388_c1_g2 orf length:375 frame:-1 start:479 end:853 gi			658029287 ref|XP_008350092.1| PREDICTED: 60S ribosomal protein L22-2-like [Malus domestica] gi|694444610|ref|XP_009348814.1| PREDICTED: 60S ribosomal protein L22-2-like [Pyrus x bretschneideri]	61.6	5	9	127	125	14.0554	9.5542	1.13809	13	12.2944	1.17362	12	13.8665	1.05416	19	11.1974	1.00134	12	13.5461	0.980964	12	8.95107	1.0084	19	26.2316	0.792215	12	16.6491	0.862249	12	13.9427	0.850952	19	18.3159
TRINITY_DN69133_c0_g1 orf length:630 frame:-1 start:1183 end:1812 gi			657979041 ref|XP_008381466.1| PREDICTED: RNA-binding protein FUS-like [Malus domestica]	61.43	9	9	26	210	21.2551	4.83057	0.950671	10	16.3172	1.08449	9	15.0606	0.96831	7	11.8653	0.617247	10	27.6189	0.760374	9	19.6508	0.885232	7	9.0212	2.00831	10	23.8154	1.66044	9	16.9109	1.23398	7	26.3537
TRINITY_DN67114_c0_g3 orf length:93 frame:-2 start:1 end:93 gi			658031745 ref|XP_008351359.1| PREDICTED: galacturonokinase-like [Malus domestica]	61.29	2	2	9	31	3.56268	5.021	0.878294	3	0.874574	0.818658	3	9.91921	1.02764	3	0.593149	0.921922	3	10.7705	0.761399	3	17.0239	0.981453	3	5.32781	0.799893	3	12.0787	0.757924	3	4.40854	0.775508	3	13.6673
TRINITY_DN68206_c0_g5 orf length:147 frame:1 start:934 end:1080 gi			728851390 gb|AIY85413.1| v-ATPase subunit G2 [Eriobotrya japonica]	61.22	1	4	45	49	5.44381	8.6167	1.55226	2	9.38421	1.58955	2	1.39942	1.11648	3	2.1789	1.01897	2	0.123856	0.930173	2	0.659103	1.04516	3	0.656147	0.934569	2	2.42894	0.777982	2	0.639576	1.12598	3	0.0832185
TRINITY_DN69609_c3_g1 orf length:255 frame:-2 start:236 end:490 gi			658016709 ref|XP_008343705.1| PREDICTED: 40S ribosomal protein S20-2 [Malus domestica] gi|694389770|ref|XP_009370492.1| PREDICTED: 40S ribosomal protein S20-2 [Pyrus x bretschneideri] gi|694395117|ref|XP_009372904.1| PREDICTED: 40S ribosomal protein S20-2 [Pyrus x bretschneideri] gi|694398711|ref|XP_009374513.1| PREDICTED: 40S ribosomal protein S20-2 [Pyrus x bretschneideri]	61.18	9	9	33	85	9.49912	9.34912	1.04502	10	18.8822	1.04115	6	1.6697	1.01873	17	9.23288	1.01624	10	12.9437	0.88823	6	6.99764	0.902537	17	13.3489	1.01131	10	18.3304	0.838341	6	10.8896	0.970069	17	12.7898
TRINITY_DN54871_c0_g2 orf length:309 frame:-1 start:582 end:890 gi			694430719 ref|XP_009342822.1| PREDICTED: glutaredoxin-C4 [Pyrus x bretschneideri]	61.17	6	6	45	103	11.6101	7.92822	1.2502	14	18.0874	1.33258	14	11.3474	1.04285	17	13.4825	0.983542	14	7.45868	1.10776	14	9.92933	0.902472	17	22.4513	0.661167	14	31.0301	0.916384	14	8.94027	0.824399	17	18.5185
TRINITY_DN65626_c1_g1 orf length:903 frame:-1 start:1330 end:2232 gi			595902208 ref|XP_007213914.1| hypothetical protein PRUPE_ppa005669mg [Prunus persica] gi|462409779|gb|EMJ15113.1| hypothetical protein PRUPE_ppa005669mg [Prunus persica]	61.13	18	20	231	301	32.4194	8.60205	1.14076	70	15.1426	1.10666	58	16.8892	1.05549	83	10.9691	0.971826	70	12.101	0.916012	58	18.8991	0.98248	83	15.9202	0.889897	70	11.0514	0.974549	58	14.1559	0.942924	83	8.43493
TRINITY_DN69125_c4_g1 orf length:1080 frame:1 start:1 end:1080 gi			694399079 ref|XP_009374678.1| PREDICTED: probable mediator of RNA polymerase II transcription subunit 37e [Pyrus x bretschneideri]	61.11	3	25	292	360	40.2907	5.41455	0.84735	4	22.9174	0.990846	6	2.92361	1.14898	6	9.64714	0.723487	4	5.20909	0.892839	6	23.8203	0.859039	6	1.95201	1.3751	4	4.33237	1.32672	6	12.1182	1.2708	6	11.6451
TRINITY_DN67829_c0_g1 orf length:285 frame:-1 start:1 end:285 gi			868988728 gb|AKP06201.1| small heat shock protein 6 [Eriobotrya japonica]	61.05	6	6	40	95	10.1773	10.7407	1.56306	10	56.8073	1.3936	16	39.2674	1.37338	14	14.8574	0.71016	10	37.3999	0.598981	16	31.0934	0.78015	14	18.6088	1.21671	10	49.8696	1.65962	16	16.8389	1.73146	14	20.7897
TRINITY_DN65442_c2_g2 orf length:585 frame:-3 start:272 end:856 gi			657979937 ref|XP_008381944.1| PREDICTED: peroxidase 12-like [Malus domestica]	61.03	13	13	175	195	21.2986	6.56592	1.05695	52	11.5901	0.970019	47	5.97519	0.815227	76	11.8199	1.01412	51	8.92791	0.855094	47	20.1612	1.00173	76	17.149	0.939847	52	15.6855	0.898895	47	6.95644	1.11111	76	10.1559
TRINITY_DN52709_c0_g1 orf length:522 frame:-3 start:1318 end:1839 gi			658059673 ref|XP_008365666.1| PREDICTED: mitochondrial intermembrane space import and assembly protein 40-like [Malus domestica]	60.92	9	9	19	174	19.0556	4.29736	1.01526	6	21.9636	1.21823	7	22.3052	1.07514	6	8.42853	0.88216	6	3.56263	0.944903	7	12.2737	0.833751	6	8.42886	0.852362	6	28.1509	1.00585	7	6.45428	1.10358	6	10.5474
TRINITY_DN66809_c1_g2 orf length:405 frame:3 start:666 end:1070 gi			694415466 ref|XP_009335910.1| PREDICTED: glutathione S-transferase DHAR2-like [Pyrus x bretschneideri]	60.74	8	8	99	135	14.9458	6.27783	1.31403	26	21.0259	1.34584	29	15.9048	1.09079	44	12.2207	1.173	26	10.156	1.19191	29	10.0367	1.19564	44	8.287	1.00878	26	6.24954	0.971737	29	7.30466	1.03697	44	8.98829
TRINITY_DN71593_c4_g1 orf length:984 frame:3 start:3 end:986 gi			763791760 gb|KJB58756.1| hypothetical protein B456_009G224800 [Gossypium raimondii]	60.67	1	18	212	328	36.2713	7.66455	1.09115	4	11.226	0.94106	4	14.3107	1.22634	5	10.4987	1.09953	4	6.20411	1.21495	4	7.21148	0.79386	5	9.73006	0.680846	4	8.02749	1.03695	4	10.4571	0.813715	5	25.2227
TRINITY_DN64080_c5_g2 orf length:198 frame:3 start:3 end:200 gi			361068327 gb|AEW08475.1| hypothetical protein CL64Contig1_07, partial [Pinus radiata] gi|383162852|gb|AFG64116.1| hypothetical protein CL64Contig1_07, partial [Pinus taeda] gi|383162853|gb|AFG64117.1| hypothetical protein CL64Contig1_07, partial [Pinus taeda] gi|383162854|gb|AFG64118.1| hypothetical protein CL64Contig1_07, partial [Pinus taeda] gi|383162855|gb|AFG64119.1| hypothetical protein CL6…	60.61	1	2	44	66	7.02261	5.2876				1.05637	4	11.2771	1.16902	1					0.867534	4	28.7323	0.837187	1					1.62832	4	0.748985	1.1819	1
TRINITY_DN62670_c0_g1 orf length:198 frame:-2 start:499 end:696 gi			657977801 ref|XP_008380821.1| PREDICTED: GTP-binding protein YPTM2-like [Malus domestica]	60.61	3	3	21	66	7.17052	8.54346	1.22828	5	5.3653	1.32649	5	19.8417	1.23711	10	9.61041	1.06906	5	7.84686	1.02073	5	5.63075	0.824871	10	7.73991	0.792299	5	59.6245	0.997596	5	36.7968	0.783276	10	20.7528
TRINITY_DN64428_c0_g1 orf length:1413 frame:1 start:199 end:1611 gi			694396539 ref|XP_009373548.1| PREDICTED: serine hydroxymethyltransferase 4 [Pyrus x bretschneideri]	60.51	25	25	212	471	51.7663	7.29834	1.06152	73	15.8192	1.00056	50	12.1224	1.21838	79	17.1401	0.997557	74	10.3437	0.978224	50	14.2816	0.833429	79	24.8861	1.04698	73	13.1539	1.15188	50	15.8597	0.914167	79	16.0646
TRINITY_DN63920_c0_g1 orf length:402 frame:-3 start:235 end:636 gi			694415961 ref|XP_009336123.1| PREDICTED: 60S ribosomal protein L14-1-like [Pyrus x bretschneideri]	60.45	8	12	117	134	15.5017	10.3745	1.22894	21	21.8703	1.2605	18	18.5591	1.15876	30	15.4517	0.971469	21	10.6246	0.969799	18	12.5852	0.924537	30	25.3538	0.793531	21	24.6559	0.843125	18	22.8129	0.875328	30	12.4966
TRINITY_DN64356_c1_g2 orf length:204 frame:2 start:593 end:796 gi			645272976 ref|XP_008241654.1| PREDICTED: acidic leucine-rich nuclear phosphoprotein 32-related protein [Prunus mume]	60.29	1	4	15	68	7.43582	5.26221	1.04042	1		0.990766	1					0.998455	1		1.05583	1					1.16923	1		1.05444	1
TRINITY_DN69073_c1_g2 orf length:702 frame:-1 start:940 end:1641 gi			657977276 ref|XP_008380545.1| PREDICTED: elongation factor 1-alpha-like [Malus domestica] gi|658059667|ref|XP_008365661.1| PREDICTED: elongation factor 1-alpha [Malus domestica] gi|694398825|ref|XP_009374568.1| PREDICTED: elongation factor 1-alpha-like [Pyrus x bretschneideri] gi|694398846|ref|XP_009374577.1| PREDICTED: elongation factor 1-alpha-like [Pyrus x bretschneideri]	60.26	4	12	268	234	25.6115	8.79248	0.733788	17	23.7363	0.880577	13	21.92	0.982112	21	9.0588	0.979633	17	4.21252	1.08092	13	4.38912	0.883995	21	23.9652	1.07194	17	36.8596	0.943634	13	8.13377	0.85684	22	10.8487
TRINITY_DN71881_c2_g13 orf length:135 frame:1 start:1 end:135 gi			694323002 ref|XP_009352593.1| PREDICTED: 60S ribosomal protein L6-like isoform X1 [Pyrus x bretschneideri]	60	3	3	24	45	5.0237	9.18799	1.08458	6	4.81804	1.10019	6	9.08734	1.02115	12	8.0551	1.09455	6	3.83766	1.1093	6	2.60906	1.02511	12	9.76505	0.911458	6	4.19922	0.96898	6	5.12249	1.00618	12	10.8822
TRINITY_DN68235_c0_g6 orf length:93 frame:-2 start:2 end:94 gi			593328494 ref|XP_007137674.1| hypothetical protein PHAVU_009G146200g [Phaseolus vulgaris] gi|561010761|gb|ESW09668.1| hypothetical protein PHAVU_009G146200g [Phaseolus vulgaris]	60	2	2	6	30	3.52361	7.25439	1.20868	2	13.2287	1.10209	2	25.2632	1.04507	2	11.523	1.02125	2	10.098	1.02052	2	5.10715	1.06497	2	0.509579	1.14757	2	1.41395	1.0796	2	5.43389	1.19308	2	7.17471
TRINITY_DN64384_c3_g4 orf length:90 frame:-3 start:769 end:858 gi			658309571 ref|NP_001280846.1| dolichyl-diphosphooligosaccharide--protein glycosyltransferase subunit DAD1 [Malus domestica] gi|6014900|sp|O24060.1|DAD1_MALDO RecName: Full=Dolichyl-diphosphooligosaccharide--protein glycosyltransferase subunit DAD1; Short=Oligosaccharyl transferase subunit DAD1; AltName: Full=Defender against cell death 1; Short=DAD-1 gi|1546827|gb|AAB16804.1| defender against cel…	60	1	1	1	30	3.10659	7.25439							1.07606	1								0.96315	1								0.935103	1
TRINITY_DN68139_c2_g3 orf length:1515 frame:-2 start:1088 end:2602 gi			694311412 ref|XP_009357564.1| PREDICTED: ATP synthase subunit beta, mitochondrial [Pyrus x bretschneideri]	59.8	18	25	809	505	54.1162	6.354	1.13127	191	18.7086	1.1733	190	19.7071	1.07972	308	15.5873	0.982764	193	13.8483	0.904247	190	16.7998	0.89218	300	26.4618	0.929628	192	21.2429	1.09658	191	14.7157	0.967119	305	14.8403
TRINITY_DN63506_c1_g1 orf length:276 frame:1 start:37 end:312 gi			1000940038 ref|XP_015583123.1| PREDICTED: LOW QUALITY PROTEIN: proteasome subunit alpha type-3 [Ricinus communis]	59.78	5	5	70	92	10.1762	9.43701	0.95921	20	11.3049	0.926487	17	16.9617	0.908662	27	7.52146	1.04508	20	7.0628	1.08989	17	12.6421	1.03983	27	7.30892	0.995057	20	6.09279	1.01701	17	7.34213	1.01454	27	8.65861
TRINITY_DN62720_c2_g3 orf length:357 frame:-3 start:422 end:778 gi			657978376 ref|XP_008381126.1| PREDICTED: 54S ribosomal protein L51, mitochondrial [Malus domestica] gi|694328835|ref|XP_009355206.1| PREDICTED: 54S ribosomal protein L51, mitochondrial [Pyrus x bretschneideri]	59.66	7	7	32	119	13.8324	10.0522	1.18761	7	10.0944	1.09143	11	6.24439	1.02995	14	7.47835	1.02394	7	7.33491	1.05299	11	10.0673	1.05395	14	16.6076	0.874999	7	10.0724	0.882956	11	8.26662	0.968528	14	9.77805
TRINITY_DN68096_c0_g1 orf length:1227 frame:-3 start:318 end:1544 gi			470116034 ref|XP_004294191.1| PREDICTED: T-complex protein 1 subunit gamma [Fragaria vesca subsp. vesca]	59.66	25	25	115	409	44.7015	7.09326	0.992259	38	13.0375	1.04792	28	11.8446	1.06016	41	11.5005	0.982572	38	11.9509	1.0184	28	11.3991	0.906725	41	9.19961	0.927245	38	15.7859	0.924619	28	13.254	0.925316	41	11.1336
TRINITY_DN63254_c3_g2 orf length:156 frame:-1 start:880 end:1035 gi			658033326 ref|XP_008352178.1| PREDICTED: N-alpha-acetyltransferase 50-like [Malus domestica]	59.62	2	3	7	52	5.76395	9.18799	1.04236	1		1.17693	1		1.02797	3	7.73099	1.03061	1		0.981457	1		1.00018	3	8.44562	0.924855	1		1.17401	1		1.09502	3	12.203
TRINITY_DN60185_c0_g1 orf length:438 frame:-3 start:361 end:798 gi			658000815 ref|XP_008392865.1| PREDICTED: 60S ribosomal protein L26-1 [Malus domestica] gi|658002706|ref|XP_008393851.1| PREDICTED: 60S ribosomal protein L26-1 [Malus domestica] gi|658032486|ref|XP_008351754.1| PREDICTED: 60S ribosomal protein L26-1 [Malus domestica] gi|694358213|ref|XP_009359499.1| PREDICTED: 60S ribosomal protein L26-1 [Pyrus x bretschneideri] gi|694410902|ref|XP_009333832.1| PR…	59.59	11	11	118	146	16.7692	11.019	1.30293	34	19.9531	1.26062	37	14.6173	1.12762	47	9.86863	1.0365	34	9.93328	0.964807	37	15.7868	1.02272	47	10.3872	0.883369	34	10.6023	0.955789	37	11.1065	1.02682	47	9.98049
TRINITY_DN58458_c0_g1 orf length:393 frame:-3 start:2 end:394 gi			694351921 ref|XP_009357686.1| PREDICTED: 2-oxoglutarate dehydrogenase, mitochondrial-like [Pyrus x bretschneideri] gi|694351924|ref|XP_009357687.1| PREDICTED: 2-oxoglutarate dehydrogenase, mitochondrial-like [Pyrus x bretschneideri] gi|694441404|ref|XP_009347455.1| PREDICTED: 2-oxoglutarate dehydrogenase, mitochondrial-like [Pyrus x bretschneideri] gi|694441406|ref|XP_009347456.1| PREDICTED: 2-ox…	59.54	3	8	45	131	15.2388	9.59814	1.00077	11	13.681	0.955076	11	5.54731	1.05362	11	13.1264	0.898869	11	8.26263	0.893544	11	11.6804	0.822411	11	3.95327	1.2037	11	8.58101	1.21724	11	18.6571	1.22976	11	10.2371
TRINITY_DN68291_c2_g3 orf length:924 frame:2 start:521 end:1444 gi			694432702 ref|XP_009343690.1| PREDICTED: uncharacterized protein LOC103935626 [Pyrus x bretschneideri]	59.42	18	18	170	308	33.8579	5.41455	1.17127	48	15.8203	1.1262	46	15.1974	1.11781	76	11.1862	0.98004	48	15.0681	0.962408	46	12.6709	0.895571	76	16.5722	0.950256	48	15.5153	1.02556	46	11.5656	0.991407	76	14.8077
TRINITY_DN65864_c0_g1 orf length:708 frame:-2 start:913 end:1620 gi			694326092 ref|XP_009353969.1| PREDICTED: proteasome subunit alpha type-5 [Pyrus x bretschneideri]	59.32	14	14	156	236	25.8739	4.81787	1.17306	48	14.5036	1.11639	48	15.143	1.02042	60	11.7666	0.984616	48	9.4623	0.991455	48	9.82764	1.02875	60	10.9016	0.897173	48	17.6347	0.977284	48	14.4843	1.0585	60	6.65336
TRINITY_DN71841_c0_g2 orf length:81 frame:-2 start:160 end:240 gi			657979241 ref|XP_008381580.1| PREDICTED: 26S proteasome non-ATPase regulatory subunit 2 homolog A isoform X1 [Malus domestica]	59.26	2	2	8	27	2.7103	6.45557	1.01029	3	27.3048	1.06925	2	1.67149	1.1313	3	3.67002	1.21049	3	3.63492	1.31329	2	0.851513	0.992797	3	5.86158	0.965744	3	36.7413	0.816262	2	6.60409	1.14072	3	2.63307
TRINITY_DN64926_c1_g5 orf length:81 frame:2 start:2 end:82 gi			629120385 gb|KCW84875.1| hypothetical protein EUGRSUZ_B016982, partial [Eucalyptus grandis]	59.26	2	2	20	27	2.98575	8.83643	1.20753	6	6.87961	1.33816	4	10.1716	1.14559	10	7.09063	0.96557	6	5.36266	0.861372	4	13.0005	0.949689	10	9.08881	1.14247	6	9.36597	1.09986	4	1.27525	1.05966	10	3.3397
TRINITY_DN65404_c1_g3 orf length:381 frame:-2 start:203 end:583 gi			60543010 dbj|BAD90754.1| histone 3 [Conocephalum conicum] gi|60543016|dbj|BAD90757.1| histone 3 [Conocephalum conicum]	59.06	3	8	125	127	14.3129	10.8579	1.57082	13	23.4507	1.58145	10	18.0299	1.45844	12	22.1776	1.28165	13	11.9878	1.20161	10	6.85502	1.0853	12	13.2301	0.557942	13	58.2543	0.52991	10	68.7123	0.682242	12	59.8193
TRINITY_DN67692_c0_g5 orf length:315 frame:-1 start:917 end:1231 gi			694320386 ref|XP_009351088.1| PREDICTED: 60S ribosomal protein L35a-1 [Pyrus x bretschneideri]	59.05	6	6	121	105	11.9464	10.6382	1.19119	45	16.5448	1.2166	23	13.4144	1.07901	53	11.5957	1.00033	45	9.49632	1.00102	23	14.5414	1.03776	53	15.9179	1.06091	45	10.1936	0.955233	23	20.4122	1.06063	53	9.33883
TRINITY_DN62925_c2_g5 orf length:600 frame:-1 start:651 end:1250 gi			657997399 ref|XP_008391081.1| PREDICTED: uncharacterized protein LOC103453320 [Malus domestica]	59	8	10	62	200	21.3692	8.74854	1.06617	12	16.5326	1.29205	12	27.1869	1.3532	19	15.7875	1.11125	12	10.4721	1.22471	12	9.0904	0.879752	19	12.8511	0.706167	12	25.8619	0.799843	12	5.10019	0.824572	19	31.7108
TRINITY_DN63947_c1_g2 orf length:306 frame:2 start:71 end:376 gi			658045593 ref|XP_008358478.1| PREDICTED: mitochondrial import receptor subunit TOM9-2-like [Malus domestica] gi|658060226|ref|XP_008365947.1| PREDICTED: mitochondrial import receptor subunit TOM9-2-like [Malus domestica]	58.82	3	6	28	102	10.926	9.99365	1.64589	4	12.4056	1.70057	5	24.8859	1.16038	11	23.8543	1.26664	4	5.95996	1.30405	5	2.41366	1.4027	11	1.59019	1.27293	4	16.9027	1.11087	5	24.8878	1.26647	11	17.8907
TRINITY_DN61936_c0_g4 orf length:102 frame:2 start:476 end:577 gi			823153629 ref|XP_012476655.1| PREDICTED: cysteine synthase [Gossypium raimondii] gi|823153631|ref|XP_012476656.1| PREDICTED: cysteine synthase [Gossypium raimondii] gi|823153633|ref|XP_012476657.1| PREDICTED: cysteine synthase [Gossypium raimondii] gi|823153635|ref|XP_012476659.1| PREDICTED: cysteine synthase [Gossypium raimondii] gi|763759190|gb|KJB26521.1| hypothetical protein B456_004G245500 […	58.82	2	2	10	34	3.93698	5.021	1.11497	3	1.20985	1.04619	4	6.96916	0.949785	3	8.79212	1.11509	3	6.00591	1.06864	4	6.59661	1.17734	3	3.83171	1.23559	3	55.7757	1.54714	4	13.5958	1.61461	3	16.8943
TRINITY_DN65478_c0_g1 orf length:204 frame:-2 start:3 end:206 gi			694323588 ref|XP_009352856.1| PREDICTED: dnaJ homolog subfamily B member 1-like [Pyrus x bretschneideri]	58.82	2	2	12	68	7.3345	4.71631	0.684931	4	8.2886	0.818272	5	1.01379	1.31447	3	0.637238	0.442653	4	15.3638	0.575623	5	31.5128	0.434773	3	2.84827	2.69658	4	11.3139	2.54042	5	8.89813	2.4514	3	1.95173
TRINITY_DN69543_c2_g1 orf length:960 frame:2 start:56 end:1015 gi			694402740 ref|XP_009376354.1| PREDICTED: 3-ketoacyl-CoA thiolase 2, peroxisomal [Pyrus x bretschneideri]	58.75	16	16	115	320	33.6592	8.29443	0.993659	37	13.1081	0.932137	34	19.0786	1.0468	43	15.756	0.952364	37	13.6957	0.913008	34	8.23331	0.889149	43	29.895	1.3109	37	29.5152	1.37329	34	13.0807	1.19408	43	17.1306
TRINITY_DN70632_c1_g2 orf length:240 frame:-3 start:3 end:242 gi			657958845 ref|XP_008370962.1| PREDICTED: farnesyl pyrophosphate synthase 2-like [Malus domestica]	58.75	3	4	22	80	9.19468	4.76709	1.10188	6	15.5055	1.14923	3	3.52256	0.977318	6	4.08696	0.99241	6	6.39481	1.02612	3	8.96682	1.11881	6	24.7977	0.86437	6	57.9786	0.750458	3	4.88122	1.01981	6	5.35009
TRINITY_DN63789_c2_g1 orf length:189 frame:3 start:666 end:854 gi			763798125 gb|KJB65080.1| hypothetical protein B456_010G080200 [Gossypium raimondii]	58.73	3	3	24	63	7.19565	7.98682	1.1191	7	9.60296	1.17267	6	9.10914	1.07831	10	4.97481	0.960557	7	7.37957	1.03315	6	17.1132	0.95169	10	9.55863	0.989021	7	14.355	0.987399	6	17.8703	1.01127	10	4.49878
TRINITY_DN60005_c0_g1 orf length:261 frame:2 start:227 end:487 gi			255080800 ref|XP_002503973.1| histone H2B [Micromonas commoda] gi|255081764|ref|XP_002508104.1| histone H2B [Micromonas commoda] gi|226519240|gb|ACO65231.1| histone H2B [Micromonas commoda] gi|226523380|gb|ACO69362.1| histone H2B [Micromonas commoda]	58.62	2	6	66	87	9.66011	9.48096				0.846302	2	25.7307							0.862785	2	3.62342							1.28128	2	26.9935
TRINITY_DN63123_c3_g4 orf length:87 frame:1 start:1 end:87 gi			1199478 dbj|BAA09702.1| catalase [Cucumis sativus]	58.62	1	2	4	29	3.40279	9.96436							0.835056	1								1.23201	1								1.17173	1
TRINITY_DN65033_c0_g2 orf length:246 frame:1 start:109 end:354 gi			168061743 ref|XP_001782846.1| histone H4 [Physcomitrella patens] gi|162665684|gb|EDQ52360.1| histone H4 [Physcomitrella patens]	58.54	2	6	156	82	9.28525	10.7261	0.630226	4	19.5332	0.79594	2	30.2489	0.705802	1		0.796389	4	2.01404	0.844832	2	12.7534	1.24629	1		1.02632	4	17.8457	0.884823	2	13.484	0.951766	1
TRINITY_DN63866_c1_g3 orf length:267 frame:2 start:122 end:388 gi			657960923 ref|XP_008372043.1| PREDICTED: uncharacterized protein ZK637.2-like [Malus domestica]	58.43	3	4	23	89	10.2489	5.78271	0.949526	6	7.7373	1.10788	4	11.6008	1.17717	4	4.85524	0.993331	6	8.10979	1.04436	4	8.61165	0.830951	4	13.6536	0.959339	6	2.29142	1.02693	4	3.15658	1.02248	4	27.375
TRINITY_DN65507_c3_g1 orf length:375 frame:-3 start:1 end:375 gi			694316686 ref|XP_009334999.1| PREDICTED: tubulin beta chain-like [Pyrus x bretschneideri]	58.4	5	6	109	125	13.8277	5.08447	1.06384	10	12.0859	0.955629	13	5.05131	1.07367	15	11.0428	0.983094	10	10.5332	1.04282	13	10.1595	0.90302	15	12.5143	0.927344	10	8.4004	1.06079	13	11.8097	0.972901	15	11.7472
TRINITY_DN62338_c0_g1 orf length:648 frame:1 start:436 end:1083 gi			985567240 ref|NP_001306733.1| phosphoenolpyruvate carboxylase, housekeeping isozyme [Pyrus x bretschneideri] gi|694411360|ref|XP_009334045.1| PREDICTED: phosphoenolpyruvate carboxylase, housekeeping isozyme [Pyrus x bretschneideri] gi|927354941|gb|ALE18240.1| PEPC [Pyrus x bretschneideri]	58.33	15	15	67	216	24.4377	5.22412	0.891117	19	20.6731	0.916602	21	10.9565	1.022	26	10.808	1.079	19	6.59718	1.1192	21	12.3291	0.927412	26	9.94488	0.982962	19	18.8111	1.42702	21	13.6359	1.09705	26	10.8658
TRINITY_DN67115_c3_g4 orf length:855 frame:1 start:262 end:1116 gi			590708352 ref|XP_007048253.1| Actin 7 isoform 1 [Theobroma cacao] gi|590708359|ref|XP_007048255.1| DEAD/DEAH box RNA helicase family protein isoform 1 [Theobroma cacao] gi|508700514|gb|EOX92410.1| Actin 7 isoform 1 [Theobroma cacao] gi|508700516|gb|EOX92412.1| DEAD/DEAH box RNA helicase family protein isoform 1 [Theobroma cacao]	58.25	2	14	405	285	31.5759	5.13525	0.980761	18	26.7381	0.99274	13	6.42302	1.14188	20	11.4202	0.914709	18	14.5658	0.894511	13	22.101	0.881097	20	9.7411	1.02213	18	14.3954	0.972523	13	10.7666	0.902987	20	14.2858
TRINITY_DN72620_c3_g2 orf length:480 frame:1 start:70 end:549 gi			60280799 gb|AAX18292.1| major allergen Mal d 1.04 [Malus domestica] gi|60280801|gb|AAX18293.1| major allergen Mal d 1.04 [Malus domestica] gi|60280803|gb|AAX18294.1| major allergen Mal d 1.04 [Malus domestica] gi|60460626|gb|AAX20933.1| Mal d 1.0404 [Malus domestica] gi|60460628|gb|AAX20934.1| Mal d 1.0404 [Malus domestica] gi|60460630|gb|AAX20935.1| Mal d 1.0404 [Malus domestica] gi|60460632|gb|…	58.13	5	10	169	160	17.512	5.87158	0.945834	18	14.704	0.775816	13	7.39279	0.7377	24	20.8276	0.875964	18	19.0404	0.681244	13	16.5744	0.988121	24	15.2348	1.6455	18	29.7505	1.64227	13	13.2173	1.84016	24	32.8933
TRINITY_DN65102_c1_g6 orf length:222 frame:-1 start:50 end:271 gi			657968155 ref|XP_008375773.1| PREDICTED: LOW QUALITY PROTEIN: plasminogen activator inhibitor 1 RNA-binding protein-like [Malus domestica]	58.11	3	3	15	74	7.68705	8.47021	0.848842	6	6.14288	1.04074	5	5.91539	1.23004	4	4.04998	0.960436	6	3.37909	1.25972	5	19.9537	0.823696	4	2.86079	0.877526	6	23.6234	0.92292	5	19.5601	0.61293	4	8.226
TRINITY_DN71150_c1_g5 orf length:315 frame:2 start:92 end:406 gi			694316855 ref|XP_009335693.1| PREDICTED: thioredoxin H1-like [Pyrus x bretschneideri] gi|694316857|ref|XP_009335701.1| PREDICTED: thioredoxin H1-like [Pyrus x bretschneideri]	58.1	4	6	29	105	11.8073	6.53662	1.01197	3	7.27558	1.05456	6	37.0728	1.03782	6	3.55126	1.03035	3	11.6307	0.872063	6	14.0073	1.64313	6	8.7232	1.06714	3	22.0782	1.08362	6	25.4931	1.50136	6	8.50922
TRINITY_DN62155_c0_g1 orf length:1209 frame:-1 start:735 end:1943 gi			694379323 ref|XP_009365858.1| PREDICTED: probable mitochondrial-processing peptidase subunit beta [Pyrus x bretschneideri]	58.06	21	23	254	403	45.3959	5.45264	1.1398	83	12.8546	1.14334	71	12.6945	1.02858	97	7.69654	0.980263	83	10.3232	0.937069	71	14.3759	0.994711	97	15.9882	1.08328	83	19.2907	1.06803	71	14.7473	1.10853	97	12.5548
TRINITY_DN64886_c3_g1 orf length:429 frame:1 start:58 end:486 gi			901822150 gb|KMZ73934.1| Polyubiquitin 11 [Zostera marina]	58.04	3	9	584	143	16.0525	5.66846	1.26959	66	13.0119	1.36034	71	15.4775	1.14197	81	12.6252	0.923681	66	10.2098	0.845299	70	14.21	0.978892	80	14.4848	0.8442	65	28.8419	1.12498	71	15.0805	1.07532	81	13.5835
TRINITY_DN72688_c3_g4 orf length:207 frame:1 start:115 end:321 gi			760440945 ref|XP_011397541.1| 14-3-3-like protein, partial [Auxenochlorella protothecoides] gi|675352213|gb|KFM24653.1| 14-3-3-like protein, partial [Auxenochlorella protothecoides]	57.97	1	5	30	69	7.88599	4.80518	1.25046	1								0.988385	1								0.813532	1
TRINITY_DN68273_c1_g2 orf length:1476 frame:2 start:2723 end:4198 gi			313183829 ref|YP_004021672.1| ATP synthase CF1 beta subunit [Prunus persica] gi|595789774|ref|YP_009020045.1| ATP synthase CF1 beta subunit (plastid) [Prunus mume] gi|628249171|ref|YP_009024688.1| ATP synthase CF1 beta subunit (chloroplast) [Prunus kansuensis] gi|817527337|ref|YP_009136318.1| ATP synthase CF1 beta subunit (chloroplast) [Prunus yedoensis] gi|309321441|gb|ADO64982.1| ATP synthase C…	57.93	21	23	230	492	52.7966	5.47803	0.994304	62	14.3427	1.01545	59	13.4844	0.923341	78	14.7603	1.32349	62	30.0771	1.36453	59	19.4815	1.20278	78	24.5319	0.925206	62	19.7618	0.989086	59	17.9375	0.979899	78	9.6767
TRINITY_DN73243_c0_g3 orf length:249 frame:-1 start:453 end:701 gi			694431037 ref|XP_009342964.1| PREDICTED: tripeptidyl-peptidase 2-like [Pyrus x bretschneideri]	57.83	3	4	7	83	9.11581	7.23975	0.91847	1		0.848222	1		0.938607	4	6.31456	1.12379	1		1.00748	1		0.888591	4	2.64941	0.879207	1		0.962303	1		0.913113	4	12.1533
TRINITY_DN71690_c3_g2 orf length:441 frame:1 start:259 end:699 gi			694352020 ref|XP_009357717.1| PREDICTED: heat shock cognate 70 kDa protein 2 isoform X1 [Pyrus x bretschneideri]	57.82	4	9	250	147	16.0371	6.56592	1.03868	18	12.0224	1.11949	19	5.21862	1.15802	50	12.8607	0.879082	18	12.9906	0.754536	19	15.2229	0.801171	51	19.365	1.29746	18	17.3316	1.51155	19	11.6322	1.20596	50	15.7756
TRINITY_DN72491_c2_g2 orf length:192 frame:2 start:1406 end:1597 gi			657949825 ref|XP_008345102.1| PREDICTED: tubulin-folding cofactor A [Malus domestica]	57.81	2	3	16	64	7.16761	4.31006	1.27186	5	9.84777	1.53299	4	25.2001	1.51651	1		0.960762	5	5.19555	1.1235	4	4.47999	0.642917	1		0.43988	5	26.4378	0.874085	4	25.5559	0.448582	1
TRINITY_DN65179_c1_g2 orf length:1272 frame:3 start:327 end:1598 gi			694323945 ref|XP_009353019.1| PREDICTED: enolase-like [Pyrus x bretschneideri]	57.78	17	25	823	424	45.6115	6.02393	1.16987	201	16.8984	1.16683	196	14.5672	1.10675	311	10.2353	0.936741	203	12.9192	0.948631	195	18.1429	0.799767	309	19.276	0.824131	201	18.0712	1.0497	194	10.8097	0.958564	310	11.6551
TRINITY_DN63382_c1_g3 orf length:744 frame:-1 start:1695 end:2438 gi			596144681 ref|XP_007222617.1| hypothetical protein PRUPE_ppa008494mg [Prunus persica] gi|462419553|gb|EMJ23816.1| hypothetical protein PRUPE_ppa008494mg [Prunus persica]	57.66	13	13	116	248	26.8808	5.51611	1.21247	29	12.1414	1.19579	26	16.3306	1.23287	60	13.3141	0.905329	29	11.2395	0.874881	26	18.5124	0.779114	60	23.8022	0.836116	29	20.9807	0.883495	26	9.14949	0.789548	60	17.9863
TRINITY_DN70651_c0_g2 orf length:177 frame:-1 start:3 end:179 gi			658000836 ref|XP_008392876.1| PREDICTED: dynamin-2A-like [Malus domestica]	57.63	1	2	6	59	6.13507	4.33545
TRINITY_DN70822_c0_g4 orf length:177 frame:-3 start:347 end:523 gi			965665081 dbj|BAT80569.1| hypothetical protein VIGAN_03016000 [Vigna angularis var. angularis]	57.63	3	5	48	59	6.43443	7.97217	1.39047	8	8.11258	1.46769	8	7.8697	1.28009	13	8.92133	0.712803	8	17.3342	0.626141	8	16.2255	0.833817	13	18.1628	1.37638	8	9.15398	1.48352	8	11.7373	1.37905	13	19.7885
TRINITY_DN72590_c0_g1 orf length:318 frame:1 start:1348 end:1665 gi			694408658 ref|XP_009378998.1| PREDICTED: electron transfer flavoprotein subunit beta, mitochondrial [Pyrus x bretschneideri]	57.55	5	5	26	106	11.8424	5.56689	1.03696	7	12.3439	1.0589	7	10.3357	1.03013	12	6.5233	1.08625	7	8.04568	1.035	7	13.6298	0.92872	12	8.02808	0.929679	7	10.5717	1.14212	7	6.06461	1.08646	12	2.57853
TRINITY_DN70937_c5_g1 orf length:417 frame:-3 start:644 end:1060 gi			658024510 ref|XP_008347657.1| PREDICTED: chalcone--flavonone isomerase-like [Malus domestica]	57.55	7	7	92	139	15.1539	7.82568	1.34657	29	13.682	1.34088	31	25.2065	1.31872	32	15.8323	1.01522	29	8.90312	0.98911	31	16.1632	0.814335	32	19.2604	0.493542	29	44.0325	0.517931	31	56.8871	0.469481	32	28.8947
TRINITY_DN71916_c0_g2 orf length:141 frame:-1 start:229 end:369 gi			694418494 ref|XP_009337249.1| PREDICTED: 26S protease regulatory subunit 8 homolog A [Pyrus x bretschneideri] gi|694424169|ref|XP_009339862.1| PREDICTED: 26S protease regulatory subunit 8 homolog A [Pyrus x bretschneideri]	57.45	3	3	13	47	5.56488	9.62744	0.981567	3	15.689	0.842884	4	13.3071	0.956134	6	13.1653	1.02845	3	9.37807	0.972388	4	2.25888	0.997529	6	8.38724	1.03859	3	6.56269	0.988613	4	13.122	0.918647	6	19.8657
TRINITY_DN69044_c0_g1 orf length:204 frame:1 start:1 end:204 gi			525327289 gb|AGR44458.1| expansin 6, partial [Pyrus x bretschneideri]	57.35	1	3	30	68	7.62671	11.7075	1.30124	1		1.25317	2	18.7413				1.03195	1		0.999687	2	0.945434				0.873153	1		0.882271	2	10.3547
TRINITY_DN61200_c2_g4 orf length:456 frame:-3 start:1298 end:1753 gi			658012259 ref|XP_008341394.1| PREDICTED: 60S ribosomal protein L27a-3-like [Malus domestica] gi|694404553|ref|XP_009377153.1| PREDICTED: 60S ribosomal protein L27a-3-like [Pyrus x bretschneideri]	57.24	7	10	113	152	16.7002	10.6675	1.09762	17	17.874	1.09771	13	10.3474	1.03181	21	5.47237	1.16704	17	5.82942	1.13575	13	10.1389	1.09556	21	10.0612	0.941432	17	16.9336	0.972051	13	8.87336	1.0776	21	10.5511
TRINITY_DN71263_c1_g1 orf length:1149 frame:1 start:586 end:1734 gi			442736195 gb|AGC65520.1| catalase [Eriobotrya japonica] gi|442736199|gb|AGC65522.1| catalase [Eriobotrya japonica] gi|442736201|gb|AGC65523.1| catalase [Eriobotrya japonica] gi|442736203|gb|AGC65524.1| catalase [Eriobotrya japonica] gi|471922711|gb|AGE15297.2| catalase 2 [Eriobotrya japonica]	57.18	17	18	326	383	44.176	6.59521	1.05551	96	13.8374	1.041	75	13.7393	0.932987	152	11.7478	0.970566	96	11.6981	0.901016	75	14.7337	1.01414	152	16.779	0.849897	96	19.8885	0.826163	75	21.702	0.824468	152	17.7133
TRINITY_DN69462_c3_g1 orf length:630 frame:-2 start:3210 end:3839 gi			657951857 ref|XP_008354747.1| PREDICTED: 14-3-3-like protein GF14 kappa isoform X1 [Malus domestica] gi|658047087|ref|XP_008359217.1| PREDICTED: 14-3-3-like protein GF14 kappa isoform X1 [Malus domestica]	57.14	6	16	236	210	23.6182	6.22705	1.02735	11	13.1379	1.28606	11	20.7114	1.04664	16	3.90568	0.920552	11	14.3594	0.908947	11	12.9965	0.952089	16	12.8707	0.871242	11	24.5491	0.839761	11	20.1303	0.955164	16	7.45727
TRINITY_DN62960_c0_g1 orf length:759 frame:-3 start:1720 end:2478 gi			602753864 gb|AHO49119.1| v-type proton ATPase subunit D [Eriobotrya japonica]	56.92	17	17	96	253	28.2462	9.75928	1.27087	28	12.3275	1.14812	27	16.2393	1.05178	41	11.4495	0.899968	28	9.53837	0.908865	27	10.6471	0.978278	41	13.5981	1.04513	28	13.6969	0.950148	27	11.0885	1.05648	41	10.6382
TRINITY_DN72063_c1_g2 orf length:369 frame:-1 start:1 end:369 gi			658040834 ref|XP_008356022.1| PREDICTED: chlorophyll a-b binding protein of LHCII type 1-like [Malus domestica]	56.91	4	7	153	123	13.3367	8.71924	1.11321	23	8.7748	1.11117	28	10.9851	0.870583	39	18.4701	1.51825	23	14.3122	1.44822	28	17.1516	1.35635	39	26.9819	1.10222	23	15.5206	1.13689	28	9.71325	1.12585	39	26.057
TRINITY_DN64308_c0_g2 orf length:459 frame:3 start:99 end:557 gi			658047957 ref|XP_008359668.1| PREDICTED: uncharacterized protein LOC103423377 [Malus domestica]	56.86	5	7	54	153	17.8999	6.90283	0.874165	15	28.7979	0.788383	14	15.7159	0.901725	20	19.5129	0.756822	15	30.5248	0.726982	14	33.5569	0.694825	20	32.2241	1.03395	15	15.0358	1.0377	14	7.9956	1.02039	20	12.2585
TRINITY_DN65542_c2_g3 orf length:417 frame:1 start:1 end:417 gi			658045167 ref|XP_008358263.1| PREDICTED: bifunctional aspartokinase/homoserine dehydrogenase 2, chloroplastic-like [Malus domestica]	56.83	4	7	23	139	15.3558	4.95752	0.827362	3	14.977	0.975247	3	11.3494	0.921433	3	16.5676	0.962758	3	6.33549	1.06153	3	2.21633	0.922367	3	27.4196	1.21583	3	17.1966	1.45519	3	7.5152	1.37075	3	7.85766
TRINITY_DN66765_c0_g1 orf length:1341 frame:2 start:968 end:2308 gi			657991329 ref|XP_008387888.1| PREDICTED: T-complex protein 1 subunit beta-like [Malus domestica]	56.82	22	22	132	447	48.5593	5.59229	1.09658	40	15.5612	1.08329	43	16.0489	0.9747	49	11.3514	1.02524	40	10.5104	1.08178	43	10.0386	1.01557	49	20.3217	0.79724	40	15.1087	0.901924	43	15.412	0.849063	49	13.9207
TRINITY_DN72365_c1_g1 orf length:264 frame:1 start:313 end:576 gi			694312450 ref|XP_009362321.1| PREDICTED: aminopeptidase M1-like [Pyrus x bretschneideri]	56.82	6	6	74	88	10.1933	8.45557	1.02169	19	11.3743	0.93319	19	7.76363	1.00111	36	5.98412	1.00383	19	5.17804	0.994862	19	13.08	0.988481	36	15.7969	1.12318	19	16.8141	1.18433	19	27.548	1.16471	36	10.6923
TRINITY_DN64080_c5_g3 orf length:882 frame:1 start:1 end:882 gi			658014988 ref|XP_008342822.1| PREDICTED: heat shock 70 kDa protein-like [Malus domestica]	56.8	9	22	141	294	31.7771	4.75439	0.771069	13	12.034	0.81269	11	8.93557	1.03418	11	7.13887	0.483048	13	44.9708	0.445054	11	49.8198	0.479671	11	37.7929	2.69954	13	15.0919	2.57647	11	27.3981	2.40711	11	25.8333
TRINITY_DN69545_c0_g2 orf length:1350 frame:2 start:125 end:1474 gi			657988776 ref|XP_008386570.1| PREDICTED: elongation factor Tu, mitochondrial-like [Malus domestica]	56.67	19	23	215	450	49.0106	7.21045	1.16543	50	11.5361	1.15981	47	15.0245	1.0397	66	9.35896	0.988626	50	8.12764	0.982083	47	8.23202	0.997907	66	11.3285	0.949691	50	24.2327	1.06449	47	10.1797	1.0106	66	12.7272
TRINITY_DN72671_c1_g2 orf length:90 frame:2 start:134 end:223 gi			694399719 ref|XP_009374971.1| PREDICTED: ruvB-like protein 1 [Pyrus x bretschneideri]	56.67	2	2	9	30	3.44588	9.53955	1.23092	4	5.3335	1.1391	3	0.851713	1.06158	2	4.44561	1.01553	4	5.65707	1.06319	3	8.25825	0.97203	2	5.4462	0.847979	4	5.19922	0.747488	3	16.6305	0.850295	2	0.245712
TRINITY_DN72620_c0_g2 orf length:90 frame:-1 start:2 end:91 gi			60280841 gb|AAX18313.1| major allergen Mal d 1.03A [Malus domestica] gi|60460765|gb|AAX20997.1| Mal d 1.03A01 [Malus domestica]	56.67	1	1	33	30	3.35263	4.06885	1.09976	9	13.0994	1.12442	16	9.18193	1.03014	8	3.49266	0.908651	9	11.225	0.883663	16	16.8402	0.871736	8	5.6773	1.16994	9	11.5621	1.32667	16	8.35811	1.16643	8	16.8341
TRINITY_DN69921_c0_g2 orf length:249 frame:-3 start:1533 end:1781 gi			694392691 ref|XP_009371814.1| PREDICTED: 10 kDa chaperonin-like [Pyrus x bretschneideri]	56.63	5	5	67	83	8.921	9.5835	1.12581	19	6.09267	1.14309	21	9.04559	0.972371	27	9.14629	0.895655	19	9.3735	0.859281	21	7.57851	0.930068	27	9.99082	1.0264	19	21.2678	0.988085	21	11.1679	1.1268	27	10.8271
TRINITY_DN56854_c0_g3 orf length:159 frame:-1 start:177 end:335 sp	P22151 GRG1_NEUCR Glucose-repressible gene protein	grg-1	P22151 GRG1_NEUCR Glucose-repressible gene protein OS=Neurospora crassa (strain ATCC 24698 / 74-OR23-1A / CBS 708.71 / DSM 1257 / FGSC 987) GN=grg-1 PE=2 SV=1	56.6	3	3	7	53	5.51378	7.23975	0.779648	2	0.0482448	0.741303	4	5.14278	0.8009	1		1.02244	2	8.28702	0.841037	4	34.1179	1.1256	1		1.30214	2	18.7	0.920328	4	22.4045	1.04275	1
TRINITY_DN63920_c1_g1 orf length:372 frame:-2 start:356 end:727 gi			694411740 ref|XP_009334221.1| PREDICTED: 60S ribosomal protein L14-1-like [Pyrus x bretschneideri]	56.45	8	12	193	124	14.3529	10.0815	1.24421	37	18.2713	1.48429	38	18.8337	1.14424	70	13.2316	0.924053	37	11.9569	0.901665	38	14.7936	0.895204	70	19.7384	0.708958	37	23.6655	0.696054	38	17.9026	0.864889	70	12.8561
TRINITY_DN64079_c1_g1 orf length:303 frame:-2 start:1344 end:1646 gi			657956785 ref|XP_008369879.1| PREDICTED: 60S ribosomal protein L36-3-like [Malus domestica] gi|658058095|ref|XP_008364843.1| PREDICTED: 60S ribosomal protein L36-3-like [Malus domestica] gi|694421842|ref|XP_009338754.1| PREDICTED: 60S ribosomal protein L36-3-like [Pyrus x bretschneideri] gi|694421844|ref|XP_009338755.1| PREDICTED: 60S ribosomal protein L36-3-like [Pyrus x bretschneideri]	56.44	10	11	84	101	11.5597	11.561	1.1703	23	12.6422	1.16747	22	13.7884	1.12932	34	9.97449	1.1515	23	5.36104	1.13581	22	6.97279	1.11146	34	9.14182	0.857975	23	7.84842	0.876772	22	9.23643	0.956494	34	5.78138
TRINITY_DN67641_c1_g5 orf length:516 frame:1 start:235 end:750 gi			694439506 ref|XP_009346636.1| PREDICTED: peptidyl-prolyl cis-trans isomerase 1 [Pyrus x bretschneideri]	56.4	4	11	397	172	18.108	8.45557	1.18612	56	13.2729	1.17951	36	13.2932	1.0646	68	13.15	1.08859	56	10.8468	1.0383	36	11.6702	0.987902	68	8.88066	0.850977	56	14.5443	0.954588	36	11.4507	0.852196	68	12.8758
TRINITY_DN68256_c0_g1 orf length:1464 frame:2 start:1292 end:2755 gi			658013060 ref|XP_008341826.1| PREDICTED: 6-phosphogluconate dehydrogenase, decarboxylating 3 [Malus domestica]	56.35	22	26	272	488	53.7007	7.31299	1.01972	62	8.79276	0.985241	62	13.2107	1.08006	115	9.66325	1.02096	62	10.8563	0.976682	62	15.733	0.925653	115	14.9315	1.16262	62	16.853	1.21712	62	14.1663	1.1654	115	10.4068
TRINITY_DN64795_c0_g3 orf length:1161 frame:3 start:3 end:1163 gi			657945503 ref|XP_008380194.1| PREDICTED: heat shock protein 83-like [Malus domestica]	56.33	21	31	308	387	44.4055	5.22412	1.26396	59	17.3428	1.34035	61	13.2591	1.29292	89	10.3327	0.685503	59	22.0416	0.724457	61	22.0339	0.670797	89	24.9075	1.40068	59	28.8232	1.3915	61	13.3998	1.47493	89	15.4014
TRINITY_DN68365_c0_g1 orf length:1161 frame:3 start:405 end:1565 gi			657982223 ref|XP_008383150.1| PREDICTED: phosphoglycerate kinase, chloroplastic-like [Malus domestica]	56.33	16	18	134	387	41.0533	8.82178	1.03817	32	10.9054	1.04084	33	14.2105	0.934991	49	13.1041	1.31048	32	16.8523	1.29609	33	17.2655	1.25286	49	16.6339	0.936925	32	17.8586	1.1865	33	11.8266	1.09248	49	8.48298
TRINITY_DN67034_c0_g2 orf length:1302 frame:3 start:387 end:1688 gi			657998701 ref|XP_008391762.1| PREDICTED: monodehydroascorbate reductase-like [Malus domestica]	56.22	20	23	260	434	46.9365	6.94678	1.08736	60	10.7979	1.04646	64	11.7918	0.993954	80	11.8565	1.00431	60	8.46198	0.917622	64	14.8365	1.04166	80	16.2546	1.2077	60	21.6068	1.2821	64	21.15	1.26058	80	12.7629
TRINITY_DN68162_c0_g1 orf length:315 frame:3 start:42 end:356 gi			694420423 ref|XP_009338120.1| PREDICTED: 60S ribosomal protein L28-1-like [Pyrus x bretschneideri]	56.19	6	7	104	105	11.6914	10.5063	1.14359	31	11.9249	1.15019	25	7.70263	1.13445	41	12.3352	1.09052	31	15.2521	0.994194	25	13.9657	1.10842	41	12.105	1.11054	31	14.0758	1.02074	25	8.5426	1.06809	41	8.46744
TRINITY_DN63467_c0_g3 orf length:321 frame:-2 start:2353 end:2673 gi			657951028 ref|XP_008350838.1| PREDICTED: protein LIM1-like [Malus domestica]	56.07	4	4	47	107	11.3256	7.88428	0.571249	19	47.9674	0.42993	12	62.9277	0.472246	14	46.6442	1.48861	20	25.1327	1.89367	13	20.3951	1.96113	14	23.1106	1.72641	20	22.3216	1.45678	13	14.1407	1.56184	14	21.4631
TRINITY_DN72528_c2_g3 orf length:225 frame:2 start:263 end:487 gi			657992778 ref|XP_008388647.1| PREDICTED: cysteine synthase [Malus domestica] gi|694376002|ref|XP_009364552.1| PREDICTED: cysteine synthase [Pyrus x bretschneideri]	56	2	4	15	75	8.13619	4.76709	0.652255	3	18.0643	0.690035	4	13.7197	0.711229	3	3.58335	0.927334	3	0.636435	1.08828	4	1.37721	1.18512	3	4.72832	1.5761	3	44.3515	1.64636	4	12.8274	1.62529	3	29.4956
TRINITY_DN71207_c0_g1 orf length:675 frame:3 start:1272 end:1946 gi			767766663 gb|AJT55760.1| CYP38-like protein [Malus domestica] gi|807128829|gb|AKC54673.1| CYP38a [Malus domestica]	56	7	7	20	225	24.9182	4.36084	1.05243	9	12.3199	1.0953	6	9.28788	0.971428	5	2.29843	1.29906	9	14.2049	1.23574	6	2.69181	1.15152	5	10.6668	0.869848	9	10.0878	1.11142	6	19.7114	0.972217	5	14.0733
TRINITY_DN67115_c3_g2 orf length:1131 frame:1 start:244 end:1374 gi			658056210 ref|XP_008363858.1| PREDICTED: LOW QUALITY PROTEIN: actin-like [Malus domestica] gi|694421833|ref|XP_009338750.1| PREDICTED: actin-like [Pyrus x bretschneideri]	55.97	1	20	467	377	41.6419	5.49072	1.20694	4	0.977335	1.19764	3	6.40301	1.22283	8	9.50378	1.00569	4	3.41409	0.95974	3	1.31456	0.776082	8	11.672	0.817793	4	5.09093	1.16143	3	0.291336	0.807412	8	5.53426
TRINITY_DN67219_c0_g1 orf length:1074 frame:1 start:616 end:1689 gi			694396838 ref|XP_009373687.1| PREDICTED: actin-7-like [Pyrus x bretschneideri] gi|694396840|ref|XP_009373688.1| PREDICTED: actin-7-like [Pyrus x bretschneideri] gi|694449374|ref|XP_009350356.1| PREDICTED: actin-7-like [Pyrus x bretschneideri] gi|694449377|ref|XP_009350357.1| PREDICTED: actin-7-like [Pyrus x bretschneideri]	55.87	2	17	453	358	39.532	5.37646	1.02149	11	8.83836	0.996044	12	6.25697	1.08699	17	7.35218	0.909774	11	3.0667	0.880966	12	5.72716	0.915626	17	8.63502	1.33456	11	7.36448	1.39989	12	7.13312	1.3164	17	10.7648
TRINITY_DN68594_c3_g2 orf length:462 frame:-3 start:317 end:778 gi			657944433 ref|XP_008374460.1| PREDICTED: alpha-soluble NSF attachment protein 2-like [Malus domestica]	55.84	7	7	49	154	17.5927	4.66553	1.10562	14	14.0849	1.1048	17	13.2653	1.05407	18	13.6433	0.952781	14	4.48614	0.918299	17	10.1678	0.887206	18	12.4708	0.958931	14	14.3239	1.10851	17	13.527	1.13703	18	5.86188
TRINITY_DN65132_c0_g2 orf length:705 frame:3 start:135 end:839 gi			657982128 ref|XP_008383098.1| PREDICTED: proteasome subunit alpha type-2-A-like [Malus domestica] gi|694428261|ref|XP_009341710.1| PREDICTED: proteasome subunit alpha type-2-A-like [Pyrus x bretschneideri]	55.74	14	14	130	235	25.5603	5.68115	1.24136	30	17.0012	1.20408	42	21.4974	1.02972	57	11.723	0.96259	30	5.90855	0.959667	42	11.8703	0.972293	57	15.614	0.866479	31	24.0948	0.991554	42	16.5187	0.987053	57	15.7035
TRINITY_DN61512_c4_g2 orf length:684 frame:2 start:233 end:916 gi			658063505 ref|XP_008367673.1| PREDICTED: uncharacterized protein At1g47420, mitochondrial-like [Malus domestica]	55.7	12	12	148	228	25.1348	7.37158	1.20199	37	9.77616	1.16429	38	10.5726	0.986937	73	11.1406	0.957634	37	11.2495	0.914582	38	12.3038	0.934157	73	13.7468	0.86266	37	26.7999	0.996277	38	17.4315	1.00231	73	12.5296
TRINITY_DN64501_c2_g1 orf length:1413 frame:2 start:398 end:1810 gi			6136112 sp|O64459.1|UGPA_PYRPY RecName: Full=UTP--glucose-1-phosphate uridylyltransferase; AltName: Full=UDP-glucose pyrophosphorylase; Short=UDPGP; Short=UGPase gi|3107931|dbj|BAA25917.1| UDP-glucose pyrophosphorylase [Pyrus pyrifolia]	55.63	26	26	427	471	51.7343	6.46826	1.16173	146	14.3094	1.13217	118	14.7928	1.28359	163	17.1486	0.973726	146	12.1478	0.890971	118	16.817	0.847234	163	19.454	1.07292	146	17.7679	1.16661	118	15.3413	0.961562	163	11.249
TRINITY_DN62094_c1_g1 orf length:507 frame:-2 start:261 end:767 gi			657975003 ref|XP_008379343.1| PREDICTED: 40S ribosomal protein S9-2 [Malus domestica]	55.62	8	13	187	169	19.921	11.1362	1.25962	17	11.7731	1.42079	17	16.248	1.20892	23	6.59511	0.995377	17	6.44953	0.992841	17	7.60478	0.938015	23	21.8271	0.781113	17	23.2086	0.785173	17	18.0812	0.938924	23	11.9236
TRINITY_DN67216_c4_g1 orf length:669 frame:3 start:72 end:740 gi			658038382 ref|XP_008354759.1| PREDICTED: proteasome subunit beta type-1 [Malus domestica] gi|694441014|ref|XP_009347285.1| PREDICTED: proteasome subunit beta type-1 [Pyrus x bretschneideri]	55.61	10	10	65	223	24.4701	6.99072	0.944801	18	19.1485	0.952961	18	14.3406	0.969127	29	14.5045	1.08608	18	13.0146	1.10731	18	14.3012	1.01961	29	20.2928	1.06188	18	10.9683	1.12364	18	10.4827	1.01357	29	12.0481
TRINITY_DN59570_c0_g1 orf length:216 frame:1 start:286 end:501 gi			658016917 ref|XP_008343810.1| PREDICTED: uncharacterized protein LOC103406599 [Malus domestica] gi|694321541|ref|XP_009351930.1| PREDICTED: uncharacterized protein LOC103943367 [Pyrus x bretschneideri]	55.56	3	3	7	72	7.77603	6.94678	1.07282	2	8.14159	0.960732	2	5.09867	0.889581	3	7.24321	0.983029	2	15.1544	1.22116	2	3.19949	1.02144	3	4.94328	0.809329	2	22.2911	0.753159	2	0.262101	1.25912	3	2.51722
TRINITY_DN64929_c1_g1 orf length:297 frame:-3 start:505 end:801 gi			657961948 ref|XP_008372569.1| PREDICTED: dCTP pyrophosphatase 1-like [Malus domestica]	55.56	5	5	22	99	10.9856	4.55127	1.06104	6	12.5205	1.06488	7	18.613	1.02378	9	5.50236	1.10305	6	4.96214	1.11519	7	9.2644	1.00846	9	8.15633	1.16211	6	14.7926	1.11282	7	20.0863	1.18323	9	7.40119
TRINITY_DN71400_c1_g3 orf length:108 frame:2 start:41 end:148 gi			657989839 ref|XP_008387136.1| PREDICTED: 40S ribosomal protein S5-like [Malus domestica]	55.56	1	1	7	36	4.062	4.60205	1.87481	3	14.4906	1.8488	2	13.9536	1.70225	2	18.4891	1.21256	3	3.15059	1.29786	2	4.50641	0.823086	2	4.62088	0.703675	3	18.8821	0.985776	2	4.38746	0.835719	2	4.5164
TRINITY_DN64502_c0_g3 orf length:135 frame:-3 start:2 end:136 gi			658001220 ref|XP_008393075.1| PREDICTED: betaine aldehyde dehydrogenase 1, chloroplastic-like [Malus domestica]	55.56	3	3	7	45	5.02578	8.66064	1.07773	3	9.4942				0.989447	4	12.7703	1.45614	3	4.8371				1.02569	4	15.6472	0.866363	3	11.6857				0.993824	4	3.76678
TRINITY_DN62890_c0_g1 orf length:894 frame:-2 start:570 end:1463 gi			657951169 ref|XP_008351464.1| PREDICTED: mitochondrial dicarboxylate/tricarboxylate transporter DTC [Malus domestica] gi|657951171|ref|XP_008351471.1| PREDICTED: mitochondrial dicarboxylate/tricarboxylate transporter DTC [Malus domestica]	55.37	15	15	151	298	31.8663	9.27588	1.08275	44	19.1747	1.0997	43	10.5523	1.02971	60	8.09322	0.980724	44	12.3741	0.978691	43	16.1095	0.971782	60	11.3479	1.14448	44	21.772	1.20787	43	12.7649	1.24361	60	13.965
TRINITY_DN65179_c1_g3 orf length:1335 frame:1 start:253 end:1587 gi			694398737 ref|XP_009374527.1| PREDICTED: enolase [Pyrus x bretschneideri]	55.28	19	26	356	445	48.1157	5.98584	0.84227	74	25.826	0.96501	63	12.2577	0.919625	110	17.0335	0.837866	74	29.6833	0.741089	63	39.4836	0.761196	110	21.2379	0.669653	74	61.299	0.669322	63	47.8559	0.798032	110	23.9983
TRINITY_DN70275_c3_g3 orf length:630 frame:-1 start:435 end:1064 gi			729382702 ref|XP_010550770.1| PREDICTED: tubulin beta-8 chain-like [Tarenaya hassleriana]	55.24	1	11	226	210	23.8865	6.90283	1.16534	7	15.9739	1.24598	8	3.92698	1.1571	13	13.507	1.16562	7	10.5074	1.1073	8	8.19606	0.928535	13	9.48843	0.741307	7	16.8245	0.84888	8	4.21924	0.829547	13	39.5125
TRINITY_DN62958_c3_g1 orf length:633 frame:-2 start:2 end:634 gi			658018875 ref|XP_008344782.1| PREDICTED: tubulin beta-2 chain-like [Malus domestica]	54.98	2	11	235	211	24.0636	6.90283	0.970493	23	15.458	1.28062	17	14.0725	1.1675	24	17.6263	1.03696	23	16.0026	0.911476	17	27.7149	0.80427	24	27.1372	0.683492	23	26.2008	0.8676	17	10.826	0.694084	24	19.908
TRINITY_DN65286_c0_g3 orf length:153 frame:-2 start:490 end:642 gi			657998282 ref|XP_008391542.1| PREDICTED: 40S ribosomal protein S28-like [Malus domestica] gi|657998291|ref|XP_008391546.1| PREDICTED: 40S ribosomal protein S28-like [Malus domestica] gi|658029550|ref|XP_008350229.1| PREDICTED: 40S ribosomal protein S28 [Malus domestica] gi|694315109|ref|XP_009374329.1| PREDICTED: 40S ribosomal protein S28 [Pyrus x bretschneideri] gi|694410104|ref|XP_009379660.1| …	54.9	5	5	43	51	5.83614	10.9019	1.46228	9	6.59244	1.29583	17	8.61562	1.04094	17	13.1752	1.07288	9	11.2369	0.977371	17	5.63762	1.18327	17	15.3169	0.717382	9	11.3783	0.712689	17	19.2351	0.847179	17	6.97473
TRINITY_DN64669_c1_g3 orf length:678 frame:1 start:574 end:1251 gi			657996658 ref|XP_008390695.1| PREDICTED: pyridoxal biosynthesis protein PDX1.3-like [Malus domestica]	54.87	1	14	74	226	24.4297	7.10791	1.0352	8	6.39271	0.980803	6	1.53356	1.02414	9	13.2185	0.937969	8	10.5249	0.905664	6	18.1795	0.836443	9	23.6243	1.10954	8	12.1715	1.41668	6	17.1157	1.09328	9	11.3502
TRINITY_DN64030_c0_g1 orf length:663 frame:1 start:544 end:1206 gi			657963799 ref|XP_008373518.1| PREDICTED: uncharacterized protein LOC103436849 [Malus domestica]	54.75	11	11	91	221	23.4402	8.03076	1.34415	29	20.9943	1.36941	28	16.2443	1.15045	33	11.4737	0.986653	29	9.88379	0.897914	28	14.0549	0.979279	33	8.52733	0.797328	29	19.9388	0.804664	28	8.22206	0.850982	33	12.2187
TRINITY_DN71944_c0_g1 orf length:159 frame:-1 start:773 end:931 gi			657954554 ref|XP_008368472.1| PREDICTED: asparagine--tRNA ligase, cytoplasmic 1-like [Malus domestica]	54.72	2	3	11	53	6.09916	8.19189	0.995282	1		0.929975	1		0.880162	2	11.8984	1.39494	1		0.955165	1		1.0901	2	4.72794	1.17906	1		1.22504	1		1.23852	2	3.80294
TRINITY_DN65432_c0_g1 orf length:318 frame:1 start:571 end:888 gi			658026999 ref|XP_008348926.1| PREDICTED: protein disulfide-isomerase-like [Malus domestica] gi|658045502|ref|XP_008358429.1| PREDICTED: protein disulfide-isomerase-like [Malus domestica]	54.72	7	7	118	106	12.032	4.76709	1.26707	35	11.4114	1.21926	36	10.1087	1.20876	47	11.9436	1.05527	35	8.34461	1.06471	36	8.53888	0.925136	47	14.8049	0.882373	35	16.5589	1.04784	36	12.9503	0.925873	47	10.1703
TRINITY_DN72528_c2_g2 orf length:456 frame:3 start:681 end:1136 gi			657992778 ref|XP_008388647.1| PREDICTED: cysteine synthase [Malus domestica] gi|694376002|ref|XP_009364552.1| PREDICTED: cysteine synthase [Pyrus x bretschneideri]	54.61	1	8	60	152	15.8723	8.85107	1.0275	4	10.5504	0.99297	5	7.62019	0.967497	9	3.06973	1.04539	4	3.4735	0.992686	5	2.13987	1.08687	9	3.07795	1.32673	4	6.89537	1.16437	5	14.2005	1.54133	9	26.6048
TRINITY_DN62177_c0_g2 orf length:99 frame:-1 start:663 end:761 gi			658030101 ref|XP_008350501.1| PREDICTED: uncharacterized protein C167.05-like [Malus domestica]	54.55	2	3	30	33	3.717	8.66064	1.10647	6	2.51759	1.15888	5	2.51314	0.802258	13	12.3188	1.33553	6	9.46531	1.41909	5	5.5468	1.36094	13	9.0204	1.26906	6	8.88117	1.24415	5	4.75085	1.47024	13	16.339
TRINITY_DN66243_c0_g2 orf length:999 frame:2 start:155 end:1153 gi			658057109 ref|XP_008364321.1| PREDICTED: succinyl-CoA ligase [ADP-forming] subunit beta, mitochondrial [Malus domestica]	54.35	21	21	214	333	35.7187	6.07471	1.08417	59	7.40385	1.06136	60	12.0657	0.991384	94	9.45143	1.0194	59	9.38087	0.983502	60	10.2903	0.964612	94	13.6891	1.07241	59	14.6489	1.09783	60	16.4096	1.07899	95	15.5187
TRINITY_DN69004_c0_g2 orf length:210 frame:3 start:972 end:1181 gi			657945801 ref|XP_008381567.1| PREDICTED: 60S ribosomal protein L9-like [Malus domestica] gi|694321469|ref|XP_009351896.1| PREDICTED: 60S ribosomal protein L9-like [Pyrus x bretschneideri]	54.29	5	5	68	70	7.95719	6.06201	1.20608	17	12.2058	1.28843	20	31.7838	1.10533	31	13.8125	1.03471	17	11.6875	1.07158	20	33.9625	1.01661	31	15.3123	0.91071	17	32.8513	0.96672	20	25.0484	1.02689	31	13.1836
TRINITY_DN68027_c0_g1 orf length:387 frame:-2 start:1387 end:1773 gi			694444262 ref|XP_009348662.1| PREDICTED: 40S ribosomal protein S17-2-like [Pyrus x bretschneideri]	54.26	11	11	178	129	14.9089	9.81787	1.21999	49	16.4463	1.29418	50	14.3009	1.0781	77	10.5507	0.979931	49	14.3488	1.00544	50	14.1966	0.99368	77	13.1525	0.832665	50	13.6853	0.809393	50	14.3162	0.841789	77	11.1494
TRINITY_DN66854_c2_g6 orf length:72 frame:-3 start:239 end:310 gi			694453227 ref|XP_009351380.1| PREDICTED: ATP-dependent Clp protease proteolytic subunit 3, chloroplastic-like [Pyrus x bretschneideri]	54.17	1	1	3	24	2.4872	8.63135	0.91191	2	2.94235	1.14174	1					1.03549	2	11.3287	1.1104	1					1.04565	2	5.78508	0.84672	1
TRINITY_DN70688_c0_g1 orf length:588 frame:2 start:56 end:643 gi			694323414 ref|XP_009352777.1| PREDICTED: 14-3-3-like protein D isoform X1 [Pyrus x bretschneideri]	54.08	13	17	232	196	22.5452	5.52881	1.24325	34	17.6948	1.16324	34	15.885	1.18279	63	10.6087	1.03761	34	12.9781	1.03436	35	12.7087	1.0477	63	12.3113	0.760628	34	23.9305	0.726797	35	17.1694	0.826459	63	13.7088
TRINITY_DN67641_c1_g2 orf length:516 frame:2 start:50 end:565 gi			694405623 ref|XP_009377655.1| PREDICTED: peptidyl-prolyl cis-trans isomerase [Pyrus x bretschneideri] gi|694405637|ref|XP_009377661.1| PREDICTED: peptidyl-prolyl cis-trans isomerase [Pyrus x bretschneideri]	54.07	3	11	268	172	18.082	8.70459	1.10282	5	2.45651	1.04533	6	12.6069	1.11649	3	8.73033	1.07269	5	3.88453	0.964008	6	4.43935	0.927109	3	4.11169	1.12285	5	3.22427	1.18222	6	16.0654	1.00582	3	4.14361
TRINITY_DN72741_c1_g1 orf length:2703 frame:2 start:215 end:2917 gi			658001510 ref|XP_008393218.1| PREDICTED: chaperone protein ClpB1 [Malus domestica]	54.05	44	48	325	901	99.963	7.28369	1.13794	82	16.5079	1.16322	78	14.2301	1.19524	117	15.1142	0.75706	82	24.5284	0.728161	78	31.2058	0.714873	117	30.8478	1.41897	82	36.1803	1.64963	78	26.1784	1.59224	117	31.7705
TRINITY_DN71522_c0_g1 orf length:111 frame:2 start:2 end:112 gi			658040945 ref|XP_008356084.1| PREDICTED: uncharacterized protein LOC103419769 [Malus domestica] gi|658040947|ref|XP_008356085.1| PREDICTED: uncharacterized protein LOC103419769 [Malus domestica]	54.05	1	1	2	37	3.94803	4.4624							1.13459	2	8.17603							0.897175	2	1.70385							0.96504	2	12.5499
TRINITY_DN61200_c2_g3 orf length:411 frame:-2 start:352 end:762 gi			694357219 ref|XP_009359223.1| PREDICTED: 60S ribosomal protein L27a-3 [Pyrus x bretschneideri]	54.01	4	7	95	137	15.6455	10.521	1.1489	13	21.1647	1.10894	10	7.7037	1.01958	10	3.16492	1.10873	13	5.7377	1.1238	10	8.14133	1.13635	10	6.99821	0.881093	13	14.5594	0.969965	10	21.9977	0.910338	10	8.63812
TRINITY_DN64669_c1_g6 orf length:678 frame:2 start:467 end:1144 gi			657957214 ref|XP_008370096.1| PREDICTED: pyridoxal biosynthesis protein PDX1.3 [Malus domestica]	53.98	1	13	62	226	24.4737	7.10791				0.928681	1								1.02292	1								1.35229	1
TRINITY_DN65528_c0_g1 orf length:228 frame:-1 start:988 end:1215 gi			694358541 ref|XP_009359590.1| PREDICTED: high mobility group B protein 3-like [Pyrus x bretschneideri]	53.95	5	6	60	76	8.65343	9.62744	1.19754	15	17.5147	1.1903	16	11.9088	1.10922	28	11.593	1.19319	15	7.23728	1.15136	16	10.2089	1.13421	28	15.612	0.898519	15	14.2071	1.02443	16	13.8561	1.11853	28	13.823
TRINITY_DN64288_c1_g2 orf length:306 frame:2 start:167 end:472 gi			694309031 ref|XP_009352004.1| PREDICTED: inositol monophosphatase 1-like [Pyrus x bretschneideri]	53.92	6	7	53	102	11.2616	5.021	0.798184	12	6.30633	0.810592	15	13.9314	0.83818	23	14.0421	0.876827	12	8.26303	0.905287	15	6.57479	0.87835	23	16.8599	0.984139	12	7.46596	1.18412	15	15.6487	1.02566	23	14.1709
TRINITY_DN64227_c1_g4 orf length:234 frame:-3 start:1636 end:1869 gi			657971651 ref|XP_008377616.1| PREDICTED: monothiol glutaredoxin-S15, mitochondrial [Malus domestica]	53.85	5	5	52	78	8.7524	5.85889	1.03456	13	17.4285	1.02508	15	12.9012	1.00273	24	8.13804	0.97549	13	7.87455	1.00393	15	5.44292	1.02033	24	10.1593	1.14891	13	7.60423	1.06174	15	9.96059	1.06524	24	11.3109
TRINITY_DN71782_c1_g1 orf length:876 frame:3 start:774 end:1649 gi			694309200 ref|XP_009359528.1| PREDICTED: putative lactoylglutathione lyase [Pyrus x bretschneideri]	53.77	16	16	195	292	32.6609	5.49072	1.18779	54	15.6076	1.21528	57	10.8228	1.05029	84	8.45804	1.00267	54	11.4423	0.969168	57	16.1009	0.929277	84	17.2937	1.04839	54	12.8784	1.2508	57	13.4066	1.19402	84	16.9619
TRINITY_DN64973_c0_g1 orf length:369 frame:-2 start:2040 end:2408 gi			641804856 gb|KDO35864.1| hypothetical protein CISIN_1g040226mg, partial [Citrus sinensis]	53.66	2	7	208	123	14.0415	9.99365	1.22749	4	6.77334	1.1798	4	11.9005	1.11846	5	3.41283	1.03726	4	2.25768	0.87321	4	1.38691	1.09567	5	3.84443	1.06869	4	7.1478	0.893316	4	5.23892	1.00616	5	1.02228
TRINITY_DN66732_c1_g1 orf length:126 frame:3 start:3 end:128 gi			645250159 ref|XP_008231079.1| PREDICTED: 60S ribosomal protein L7a isoform X1 [Prunus mume]	53.66	2	3	14	41	4.4235	9.62744	1.04457	1					0.817883	1		1.07942	1					1.23607	1		1.00941	1					1.1152	1
TRINITY_DN64679_c0_g5 orf length:246 frame:3 start:153 end:398 gi			694380201 ref|XP_009366246.1| PREDICTED: 2-alkenal reductase (NADP(+)-dependent)-like [Pyrus x bretschneideri]	53.66	5	5	16	82	9.17156	4.97021	0.922169	6	12.6008	0.96908	7	9.55728	1.01716	3	0.0854409	0.902863	6	13.5879	0.969632	7	8.28558	0.896342	3	12.1392	0.62899	6	16.5101	0.801168	7	15.5645	0.844052	3	5.05512
TRINITY_DN39491_c0_g2 orf length:207 frame:2 start:209 end:415 gi			1004140093 gb|KXZ48094.1| hypothetical protein GPECTOR_30g189 [Gonium pectorale]	53.62	1	1	1	69	7.79966	4.1958																2.29345	1
TRINITY_DN61694_c3_g2 orf length:291 frame:3 start:261 end:551 gi			658040482 ref|XP_008355836.1| PREDICTED: 60S ribosomal protein L23 [Malus domestica]	53.61	5	5	26	97	10.5137	10.8579	1.00417	8	40.8302	0.966521	10	14.9351	1.04137	8	5.77546	0.946661	8	14.5132	0.960981	10	22.5499	0.93444	8	25.2963	1.24806	8	14.2716	1.08059	10	3.58691	0.944561	8	11.1174
TRINITY_DN72385_c1_g6 orf length:336 frame:3 start:3 end:338 gi			658045167 ref|XP_008358263.1| PREDICTED: bifunctional aspartokinase/homoserine dehydrogenase 2, chloroplastic-like [Malus domestica]	53.57	2	5	17	112	12.1422	6.0874							0.951916	3	8.70193							1.00087	3	7.06216							0.997018	3	2.92806
TRINITY_DN54429_c0_g1 orf length:252 frame:-1 start:738 end:989 gi			694410485 ref|XP_009333653.1| PREDICTED: late embryogenesis abundant protein 1-like [Pyrus x bretschneideri]	53.57	4	4	43	84	8.83519	6.66846	0.322256	16	44.6468	0.359983	13	78.586	0.51265	11	47.6268	0.321905	18	77.6908	0.339462	13	129.269	0.587211	11	52.869	3.37552	19	17.8424	2.71278	13	30.6651	2.85453	11	55.9546
TRINITY_DN68361_c1_g1 orf length:171 frame:3 start:198 end:368 gi			1563742 emb|CAA69398.1| GTP-binding protein [Nicotiana plumbaginifolia]	53.57	1	2	13	56	6.65751	9.18799							1.14578	1								0.980347	1								1.06865	1
TRINITY_DN66381_c0_g1 orf length:708 frame:-1 start:2022 end:2729 gi			657946311 ref|XP_008384135.1| PREDICTED: 60S ribosomal protein L5-1-like [Malus domestica]	53.39	17	17	139	236	26.3667	7.29834	1.29356	42	15.6501	1.3092	47	22.9642	1.18115	50	11.2689	0.997346	42	8.20715	1.02728	46	17.0687	0.902226	50	15.3824	0.757352	42	21.8434	0.854438	47	17.8237	0.883802	50	12.0682
TRINITY_DN66828_c1_g1 orf length:843 frame:2 start:1733 end:2575 gi			658005454 ref|XP_008337873.1| PREDICTED: 12-oxophytodienoate reductase 3 [Malus domestica]	53.38	13	13	47	281	31.0542	8.96826	1.01907	20	14.3078	1.02238	12	18.6771	0.938682	15	9.34924	0.9225	20	8.75485	0.795135	12	15.3982	0.919588	15	17.5035	0.912065	20	16.6876	0.954884	12	10.9353	1.02752	15	12.0507
TRINITY_DN66635_c2_g1 orf length:399 frame:2 start:92 end:490 gi			657952038 ref|XP_008355572.1| PREDICTED: tubulin beta chain [Malus domestica]	53.38	4	5	126	133	14.691	4.97021	1.14412	20	15.0512	1.13296	16	7.35398	1.07838	20	11.7786	1.04745	20	6.00386	1.04752	16	5.30433	0.95915	20	5.18195	0.775458	20	9.86577	0.817874	16	13.9247	0.87072	20	11.3452
TRINITY_DN65404_c1_g6 orf length:405 frame:-3 start:572 end:976 gi			60543120 dbj|BAD90809.1| histone 3 [Conocephalum conicum]	53.33	2	7	97	135	15.2475	11.2681	1.10819	3	9.27608	0.454757	1		1.2657	3	2.79825	0.632966	3	8.57524	0.918106	1		0.729333	3	35.0041	0.80893	3	9.74779	0.597744	1		1.20551	3	8.33397
TRINITY_DN67662_c0_g1 orf length:1755 frame:3 start:153 end:1907 gi			657986459 ref|XP_008385355.1| PREDICTED: ruBisCO large subunit-binding protein subunit alpha [Malus domestica]	53.33	30	31	365	585	61.8209	5.24951	1.20783	98	12.4694	1.36666	114	20.9816	1.1636	134	19.0082	1.15918	99	11.0363	1.24561	114	17.7744	1.10377	134	21.8842	0.952005	98	16.8123	1.04917	112	13.0604	1.04104	134	11.5753
TRINITY_DN69265_c0_g1 orf length:1593 frame:-2 start:2230 end:3822 gi			658309902 ref|NP_001280842.1| T-complex protein 1 subunit alpha [Malus domestica] gi|302399067|gb|ADL36828.1| TCP domain class transcription factor [Malus domestica]	53.3	25	25	213	531	58.5786	6.3667	1.02765	55	13.9587	1.043	60	13.0959	1.01907	97	9.09664	1.00478	55	10.4807	1.03643	60	13.6537	0.953326	97	10.6029	0.915307	55	14.9064	0.884204	60	12.4908	0.910207	97	12.605
TRINITY_DN70774_c0_g1 orf length:552 frame:-1 start:1360 end:1911 gi			694411405 ref|XP_009334067.1| PREDICTED: formate dehydrogenase 1, mitochondrial-like [Pyrus x bretschneideri]	53.26	8	8	83	184	20.2928	6.39209	0.960133	21	8.4731	0.922375	25	8.45806	0.782379	37	13.1424	0.929381	21	10.2773	0.781772	25	18.0009	0.965375	37	12.4111	0.831724	21	15.3034	0.945053	25	11.2378	0.988388	36	10.0388
TRINITY_DN68838_c0_g1 orf length:1386 frame:3 start:711 end:2096 gi			657976771 ref|XP_008380277.1| PREDICTED: 2,3-bisphosphoglycerate-independent phosphoglycerate mutase [Malus domestica] gi|657992305|ref|XP_008388403.1| PREDICTED: 2,3-bisphosphoglycerate-independent phosphoglycerate mutase [Malus domestica]	53.25	30	30	341	462	50.5038	5.59229	0.948349	105	11.4626	0.945176	94	10.2142	1.02415	142	8.2983	0.964344	105	7.79332	0.957548	94	12.705	0.917938	142	13.5783	1.20492	105	18.7377	1.27473	94	10.8459	1.12543	142	11.3341
TRINITY_DN66093_c3_g2 orf length:186 frame:-1 start:210 end:395 gi			694434680 ref|XP_009344550.1| PREDICTED: gibberellin-regulated protein 14-like isoform X1 [Pyrus x bretschneideri]	53.23	4	4	17	62	7.12323	8.77783	1.02432	5	12.9798	1.14291	6	11.2147	0.910851	6	23.066	0.739979	5	1.08018	0.775955	6	16.9983	0.781711	6	26.9671	0.658584	5	20.8054	0.61038	6	21.9323	0.71202	6	28.3743
TRINITY_DN69917_c0_g1 orf length:981 frame:2 start:155 end:1135 gi			657968447 ref|XP_008375926.1| PREDICTED: cyclase-associated protein 1 [Malus domestica]	53.21	15	15	68	327	35.2461	8.27979	1.06953	20	18.7934	0.996238	20	14.0287	1.25101	28	14.6872	0.970435	20	4.53928	0.996985	20	19.736	0.971065	28	16.9947	1.08046	20	11.8124	0.978823	20	6.9496	0.855711	28	7.18208
TRINITY_DN68495_c2_g1 orf length:519 frame:2 start:101 end:619 gi			657977713 ref|XP_008380775.1| PREDICTED: peroxisomal (S)-2-hydroxy-acid oxidase GLO4-like [Malus domestica]	53.18	7	7	31	173	19.3268	7.82568	1.25444	9	21.7094	1.17333	10	17.0586	0.974242	10	8.80768	1.00924	9	8.74625	0.941447	10	6.49441	1.02478	10	17.4943	0.799885	9	9.50346	0.877057	10	27.8096	0.907591	10	18.2879
TRINITY_DN64429_c1_g3 orf length:639 frame:-3 start:294 end:932 gi			694381728 ref|XP_009366924.1| PREDICTED: photosystem I reaction center subunit II, chloroplastic-like [Pyrus x bretschneideri]	53.05	10	10	54	213	23.6283	9.59814	0.958525	17	9.84373	1.0032	15	10.2333	0.822066	21	15.4092	1.3754	17	21.4258	1.22495	15	15.1653	1.23897	21	20.6445	1.12413	17	15.1258	1.22399	15	7.09947	1.23387	21	17.1588
TRINITY_DN65385_c0_g1 orf length:639 frame:-1 start:430 end:1068 gi			694386192 ref|XP_009368895.1| PREDICTED: adenosine kinase 2 [Pyrus x bretschneideri]	53.05	10	11	128	213	23.6321	6.68311	1.04406	39	23.6487	1.06458	36	16.2022	1.15012	52	16.5203	0.916926	39	10.8891	0.893942	36	15.7072	0.744589	52	15.3995	1.04856	39	21.0034	1.27341	36	13.1581	0.973951	52	14.9939
TRINITY_DN72660_c2_g4 orf length:945 frame:2 start:2 end:946 gi			694405414 ref|XP_009377558.1| PREDICTED: heat shock protein 83-like [Pyrus x bretschneideri] gi|694405502|ref|XP_009377599.1| PREDICTED: heat shock protein 83-like [Pyrus x bretschneideri]	53.02	6	18	237	315	36.901	5.33838	1.25886	19	9.61601	1.32633	24	11.3011	1.22697	43	10.504	0.75132	19	14.9844	0.827394	24	13.5312	0.748072	43	17.3544	1.58983	19	18.2461	1.33749	24	13.6905	1.40045	43	17.3895
TRINITY_DN71882_c0_g2 orf length:300 frame:2 start:2 end:301 gi			645254942 ref|XP_008233268.1| PREDICTED: serine carboxypeptidase-like [Prunus mume]	53	2	4	13	100	11.2575	5.14795	0.921499	2	10.4473	0.879813	1		0.934545	4	7.85777	0.949331	2	2.47249	0.967739	1		1.05857	4	6.75944	1.25159	2	3.61982	1.39918	1		1.11013	4	8.27718
TRINITY_DN61330_c0_g4 orf length:453 frame:-2 start:231 end:683 gi			657954769 ref|XP_008368832.1| PREDICTED: 40S ribosomal protein S18-like [Malus domestica] gi|657988606|ref|XP_008386481.1| PREDICTED: 40S ribosomal protein S18-like [Malus domestica] gi|694383325|ref|XP_009367625.1| PREDICTED: 40S ribosomal protein S18-like [Pyrus x bretschneideri] gi|694390480|ref|XP_009370808.1| PREDICTED: 40S ribosomal protein S18-like [Pyrus x bretschneideri]	52.98	6	8	159	151	17.4525	10.6382	1.21602	15	17.7875	1.34218	17	16.6162	1.08701	34	9.92043	1.03936	15	4.83412	0.931322	17	7.0081	1.03928	34	13.2595	0.842559	15	22.7103	0.760672	17	26.0835	0.854281	34	11.4957
TRINITY_DN67964_c0_g1 orf length:957 frame:3 start:255 end:1211 gi			657971052 ref|XP_008377292.1| PREDICTED: isoflavone reductase homolog [Malus domestica]	52.98	16	17	452	319	35.0735	7.12256	1.01244	119	10.1971	0.954221	119	10.3303	0.953273	205	10.9873	1.05717	119	9.63664	1.14664	119	13.9968	0.900098	204	15.668	1.08655	119	24.5074	1.34908	119	18.0777	1.40383	204	25.3049
TRINITY_DN68651_c0_g2 orf length:306 frame:-1 start:713 end:1018 gi			694320896 ref|XP_009351620.1| PREDICTED: NADH dehydrogenase [ubiquinone] 1 beta subcomplex subunit 7 [Pyrus x bretschneideri]	52.94	6	6	20	102	11.871	8.1626	1.03456	7	5.09218	1.04307	6	11.3518	0.940516	6	10.2715	1.02599	7	4.82377	1.07577	6	6.7696	1.08081	6	1.70597	1.01984	7	4.7608	0.99016	6	13.2976	1.07177	6	7.34703
TRINITY_DN65182_c2_g1 orf length:102 frame:1 start:2020 end:2121 gi			694363662 ref|XP_009361060.1| PREDICTED: NADH dehydrogenase [ubiquinone] 1 alpha subcomplex subunit 2-like [Pyrus x bretschneideri]	52.94	2	2	25	34	3.66597	4.81787	1.15313	5	21.0947	1.33168	7	13.1631	1.09921	13	8.6442	1.00635	5	1.25092	1.00468	7	8.0223	0.948462	13	10.4858	0.886093	5	12.5642	0.87654	7	7.50158	1.07549	13	4.76015
TRINITY_DN62177_c0_g1 orf length:153 frame:-1 start:808 end:960 gi			694355639 ref|XP_009358793.1| PREDICTED: uncharacterized protein C167.05 [Pyrus x bretschneideri]	52.94	2	4	26	51	5.84709	6.53662	1.65912	2	26.3655	1.80118	3	3.51472	1.47153	8	5.1822	0.933922	2	10.2482	0.897154	3	6.29651	0.7268	8	12.2308	0.831739	2	0.0854016	1.16015	3	10.2141	1.18297	8	6.15054
TRINITY_DN71445_c2_g3 orf length:1173 frame:3 start:3 end:1175 gi			658044010 ref|XP_008357648.1| PREDICTED: stromal 70 kDa heat shock-related protein, chloroplastic isoform X1 [Malus domestica] gi|658044012|ref|XP_008357649.1| PREDICTED: stromal 70 kDa heat shock-related protein, chloroplastic isoform X2 [Malus domestica]	52.94	18	18	144	391	41.2704	4.81787	0.885363	42	12.8972	0.943671	49	12.3144	0.971731	53	11.072	1.08402	42	7.35351	1.09748	49	12.4279	1.0352	53	11.6938	1.38223	42	17.3266	1.48991	49	21.441	1.33285	53	13.2297
TRINITY_DN69572_c2_g5 orf length:204 frame:-1 start:1 end:204 gi			720021314 ref|XP_010262690.1| PREDICTED: 17.3 kDa class I heat shock protein-like [Nelumbo nucifera]	52.94	2	5	41	68	7.97321	9.5249	1.59107	3	36.4022	1.53229	4	19.1236	1.15139	5	3.37913	0.789743	3	0.774457	0.672082	4	20.4351	0.928879	5	6.14626	0.643106	3	115.861	1.25469	4	8.33858	1.57711	5	11.0946
TRINITY_DN70455_c0_g1 orf length:420 frame:1 start:79 end:498 gi			694389776 ref|XP_009370495.1| PREDICTED: 40S ribosomal protein S13-like [Pyrus x bretschneideri] gi|694395124|ref|XP_009372908.1| PREDICTED: 40S ribosomal protein S13-like [Pyrus x bretschneideri]	52.86	4	7	80	140	15.9498	10.4478	1.06338	3	13.7988	1.14784	2	9.86771	1.02475	3	7.47726	0.984143	3	1.66449	0.932212	2	3.50523	1.06318	3	7.65639	0.819299	3	3.79344	0.79849	2	5.79939	0.83076	3	5.20565
TRINITY_DN43275_c0_g1 orf length:159 frame:3 start:207 end:365 gi			657990223 ref|XP_008387334.1| PREDICTED: mitochondrial import receptor subunit TOM6 homolog [Malus domestica] gi|694400458|ref|XP_009375320.1| PREDICTED: mitochondrial import receptor subunit TOM6 homolog [Pyrus x bretschneideri] gi|694437525|ref|XP_009345787.1| PREDICTED: mitochondrial import receptor subunit TOM6 homolog [Pyrus x bretschneideri]	52.83	2	2	5	53	6.0862	8.5874	1.26786	1		0.95771	3	3.98268	0.800256	1		1.13958	1		1.0801	3	1.34954	1.20893	1		0.894215	1		0.963668	3	6.29781	1.04802	1
TRINITY_DN65769_c0_g1 orf length:477 frame:-2 start:537 end:1013 gi			1012228997 ref|XP_015937846.1| PREDICTED: eukaryotic translation initiation factor 5A-2 [Arachis duranensis] gi|1021582667|ref|XP_016180731.1| PREDICTED: eukaryotic translation initiation factor 5A-2 [Arachis ipaensis] gi|403084315|gb|AFR23349.1| eukaryotic translation initiation factor 5A [Arachis hypogaea]	52.83	9	9	119	159	17.3607	5.98584	1.06999	30	13.5444	1.03038	30	17.2569	1.08924	59	11.5845	1.05358	30	6.15962	1.05317	30	11.4354	0.984977	59	16.1335	1.07348	30	13.5922	1.1043	30	9.36957	1.06124	59	8.35169
TRINITY_DN67000_c0_g2 orf length:108 frame:-1 start:281 end:388 gi			657988298 ref|XP_008386314.1| PREDICTED: 2-methylene-furan-3-one reductase-like [Malus domestica]	52.78	1	2	68	36	3.90906	6.44287	1.12013	9	9.45858	1.01283	13	5.02913	0.920268	6	11.2874	1.03919	9	10.4546	1.02612	13	19.818	1.03009	6	7.77777	0.91024	9	14.2791	0.824052	13	15.3208	1.08951	6	11.6659
TRINITY_DN67000_c0_g6 orf length:108 frame:-1 start:411 end:518 gi			657988298 ref|XP_008386314.1| PREDICTED: 2-methylene-furan-3-one reductase-like [Malus domestica]	52.78	1	2	63	36	3.83303	6.44287	1.16932	6	13.4244	1.2032	7	6.48023	0.890236	10	11.5941	1.06079	6	5.3365	1.15164	7	20.608	1.2232	10	6.1978	0.878128	6	8.94151	0.775235	7	27.1301	0.937313	10	16.242
TRINITY_DN67483_c3_g5 orf length:108 frame:3 start:2295 end:2402 gi			661867382 emb|CDP21805.1| unnamed protein product, partial [Coffea canephora]	52.78	2	2	2	36	4.30044	10.4185							0.970531	2	13.2581							1.02605	2	15.241							0.966433	2	3.63662
TRINITY_DN67753_c1_g4 orf length:759 frame:3 start:333 end:1091 gi			658009883 ref|XP_008340167.1| PREDICTED: glyceraldehyde-3-phosphate dehydrogenase, cytosolic [Malus domestica]	52.57	3	13	370	253	27.4764	9.15869	0.926667	13	8.20858	0.97956	9	3.78581	0.982822	19	8.25977	1.03479	13	10.0657	1.00507	9	9.06133	1.09462	19	7.24503	1.10052	13	14.5608	0.944702	9	7.75366	0.986901	19	5.38545
TRINITY_DN64159_c2_g1 orf length:1074 frame:1 start:1 end:1074 gi			694312854 ref|XP_009364054.1| PREDICTED: serpin-ZX-like [Pyrus x bretschneideri]	52.51	15	16	156	358	38.6492	6.96143	1.12808	50	12.0987	1.12044	47	13.8179	0.988713	58	9.27265	0.954341	50	9.4388	0.974286	47	14.7537	0.979994	56	14.0588	0.846474	50	14.5734	0.916555	47	12.8509	0.913037	57	8.17776
TRINITY_DN68346_c0_g1 orf length:120 frame:-1 start:696 end:815 gi			658009661 ref|XP_008340047.1| PREDICTED: probable nucleoredoxin 1 [Malus domestica]	52.5	1	1	7	40	4.39816	4.64014	1.21879	2	13.603	1.06712	2	8.14094	1.13885	3	9.60741	1.02556	2	14.8613	1.12345	2	8.47959	0.819366	3	7.37654	0.755428	2	37.4912	1.01366	2	13.4853	0.963213	3	2.89405
TRINITY_DN61463_c0_g2 orf length:372 frame:-2 start:1312 end:1683 gi			672181538 ref|XP_008810991.1| PREDICTED: 40S ribosomal protein S4-1-like isoform X1 [Phoenix dactylifera] gi|672181540|ref|XP_008810992.1| PREDICTED: 40S ribosomal protein S4-1-like isoform X2 [Phoenix dactylifera]	52.42	2	8	98	124	14.3629	10.3452	1.02992	8	10.8907	1.03445	6	8.26385	1.05175	8	4.07213	1.06407	8	8.21742	1.09493	6	13.2264	1.07856	8	5.15796	1.09132	8	9.16485	1.04776	6	7.3425	1.12994	8	11.8345
TRINITY_DN62492_c0_g2 orf length:441 frame:3 start:54 end:494 gi			226507438 ref|NP_001148310.1| calmodulin [Zea mays] gi|170096224|ref|XP_001879332.1| predicted protein [Laccaria bicolor S238N-H82] gi|299739009|ref|XP_001834963.2| calmodulin [Coprinopsis cinerea okayama7#130] gi|636620515|ref|XP_008041392.1| calmodulin [Trametes versicolor FP-101664 SS1] gi|164645700|gb|EDR09947.1| predicted protein [Laccaria bicolor S238N-H82] gi|195617410|gb|ACG30535.1| calmo…	52.38	2	11	131	147	16.5838	4.28467	0.560365	2	31.9708	0.95955	1		0.949905	3	17.5016	0.636914	2	23.4189	0.786775	1		0.796299	3	0.164922	0.638874	2	6.15974	1.04614	1		0.726835	3	18.9364
TRINITY_DN58748_c0_g1 orf length:252 frame:-1 start:1253 end:1504 gi			694411804 ref|XP_009334250.1| PREDICTED: uncharacterized protein At5g48480-like [Pyrus x bretschneideri]	52.38	5	5	46	84	9.43482	5.18604	1.59674	14	22.7481	1.43033	13	24.828	1.27828	19	16.6679	1.27549	14	7.93203	1.25597	13	14.0622	1.12191	19	11.2438	0.488151	14	52.0529	0.716307	13	38.4273	0.741157	19	26.182
TRINITY_DN61167_c0_g1 orf length:126 frame:-2 start:477 end:602 gi			923928653 ref|XP_013733168.1| PREDICTED: 60S ribosomal protein L6-1 [Brassica napus]	52.38	2	2	12	42	4.67049	9.31982	1.1163	5	2.19495	1.18619	4	4.78891	1.02986	3	8.23206	1.00097	5	3.931	0.935627	4	8.25818	0.914429	3	6.35228	1.06069	5	5.87006	0.990469	4	8.56201	1.1039	3	11.6319
TRINITY_DN69312_c0_g3 orf length:321 frame:-1 start:415 end:735 gi			657970264 ref|XP_008376874.1| PREDICTED: 60S ribosomal protein L13-3 [Malus domestica]	52.34	4	4	61	107	12.1378	10.5063	1.17893	17	20.8015	1.15295	15	17.1845	1.0215	29	11.6658	1.02742	17	4.47525	1.01379	15	4.85462	1.08005	29	11.0571	0.910216	17	4.72321	0.912572	15	11.5811	1.02599	29	10.0088
TRINITY_DN66351_c0_g1 orf length:390 frame:-2 start:223 end:612 gi			116779434 gb|ABK21280.1| unknown [Picea sitchensis] gi|116785825|gb|ABK23877.1| unknown [Picea sitchensis] gi|116792466|gb|ABK26378.1| unknown [Picea sitchensis] gi|224284611|gb|ACN40038.1| unknown [Picea sitchensis]	52.31	5	5	10	130	14.5726	9.74463	0.688157	7	45.2182	0.692249	1		0.576413	2	14.7322	0.93522	7	11.1521	0.976092	1		1.32455	2	8.28419	0.995008	7	16.7857	0.638021	1		0.507384	2	21.2218
TRINITY_DN64890_c3_g1 orf length:327 frame:2 start:2 end:328 gi			694314031 ref|XP_009369393.1| PREDICTED: activator of 90 kDa heat shock protein ATPase homolog [Pyrus x bretschneideri]	52.29	2	5	42	109	12.1692	5.07178	1.13281	3	7.40694	1.06924	4	21.1069	1.06859	5	15.1576	0.940936	3	2.36026	0.898737	4	14.6486	0.881798	5	2.11047	1.15802	3	12.9101	1.25291	4	8.79106	1.12522	5	11.0505
TRINITY_DN60948_c0_g1 orf length:264 frame:-2 start:521 end:784 gi			694417658 ref|XP_009336874.1| PREDICTED: peroxiredoxin-2B-like [Pyrus x bretschneideri]	52.27	4	4	145	88	9.69312	5.18604	1.15247	43	13.1319	1.23798	50	11.3726	0.967465	50	6.67825	0.96515	42	9.24049	1.04868	51	20.9179	0.871648	49	9.12933	0.689577	41	25.9003	0.994213	51	9.4448	0.946124	49	11.6926
TRINITY_DN69725_c1_g1 orf length:471 frame:-1 start:255 end:725 gi			657974806 ref|XP_008379238.1| PREDICTED: 50S ribosomal protein L12, chloroplastic-like [Malus domestica] gi|658044176|ref|XP_008357736.1| PREDICTED: 50S ribosomal protein L12, chloroplastic-like [Malus domestica]	52.23	7	7	76	157	16.6001	5.38916	1.39445	21	12.7936	1.499	20	10.8246	1.05867	35	10.5718	1.3182	21	13.6097	1.36694	20	10.7585	1.29882	35	22.7898	0.618076	21	31.4755	0.676854	20	11.2118	0.736889	35	13.8974
TRINITY_DN62074_c1_g2 orf length:891 frame:-2 start:1531 end:2421 gi			658001857 ref|XP_008393404.1| PREDICTED: guanine nucleotide-binding protein subunit beta-like protein [Malus domestica]	52.19	13	15	148	297	33.2068	7.03467	1.02305	29	9.45099	1.00685	32	13.8822	1.046	47	10.3751	1.02179	29	7.00816	0.9892	32	14.6268	0.934442	47	14.2294	0.989258	29	23.0698	1.11218	32	20.4105	0.983178	47	10.4473
TRINITY_DN69778_c2_g1 orf length:69 frame:2 start:2 end:70 gi			694416489 ref|XP_009336369.1| PREDICTED: probable ATP synthase 24 kDa subunit, mitochondrial [Pyrus x bretschneideri]	52.17	2	2	43	23	2.64544	9.53955	1.15009	10	17.5613	1.1493	12	12.4147	1.02873	19	5.74778	0.930443	10	12.8953	1.07663	12	6.14703	0.885149	19	15.9926	0.816302	10	16.5936	0.79429	12	14.823	0.857295	19	12.952
TRINITY_DN86386_c0_g1 orf length:69 frame:2 start:2 end:70 sp	Q0V0G4 TVP18_PHANO Golgi apparatus membrane protein TVP18	TVP18	Q0V0G4 TVP18_PHANO Golgi apparatus membrane protein TVP18 OS=Phaeosphaeria nodorum (strain SN15 / ATCC MYA-4574 / FGSC 10173) GN=TVP18 PE=3 SV=2	52.17	1	1	1	23	2.32222	10.0083				0.800478	1								0.828349	1								0.700638	1
TRINITY_DN65807_c1_g1 orf length:978 frame:3 start:231 end:1208 gi			658010586 ref|XP_008340535.1| PREDICTED: eukaryotic translation initiation factor 3 subunit I-like [Malus domestica]	52.15	16	16	108	326	35.9162	7.09326	1.06175	38	11.7035	1.07866	27	13.6425	1.07235	43	7.24985	0.958396	38	10.0382	0.980581	27	11.425	0.890095	43	10.8479	1.03515	38	11.6827	1.02716	27	8.44108	1.0467	43	7.4657
TRINITY_DN71051_c1_g1 orf length:288 frame:3 start:360 end:647 gi			694317461 ref|XP_009338375.1| PREDICTED: PLASMODESMATA CALLOSE-BINDING PROTEIN 3-like [Pyrus x bretschneideri]	52.08	3	3	12	96	9.93738	7.54736	1.01158	5	23.3465	0.818309	5	6.28338	0.906989	2	47.6613	0.977073	5	16.8798	0.939291	5	4.30148	1.01965	2	18.3065	0.627759	5	24.9148	0.391938	5	85.3024	0.53978	2	19.3608
TRINITY_DN71700_c2_g3 orf length:1308 frame:-1 start:1257 end:2564 gi			657986318 ref|XP_008385284.1| PREDICTED: elongation factor 1-alpha-like [Malus domestica] gi|694420778|ref|XP_009338279.1| PREDICTED: elongation factor 1-alpha-like [Pyrus x bretschneideri]	52.06	18	27	470	436	48.241	8.67529	0.866817	48	30.3378	0.969131	48	18.7012	1.12138	84	13.7869	0.990975	48	18.78	0.998475	48	20.4238	0.851538	84	16.0409	1.05504	48	34.6846	1.01357	48	19.5479	0.939111	84	14.9663
TRINITY_DN66351_c1_g1 orf length:375 frame:2 start:1196 end:1570 gi			694379321 ref|XP_009365857.1| PREDICTED: 40S ribosomal protein S19-3 [Pyrus x bretschneideri]	52	9	9	112	125	13.9752	9.46631	1.32748	37	28.0441	1.30644	37	15.3926	1.16085	38	12.2641	0.996733	37	14.6888	0.935379	37	14.577	0.897626	38	15.8734	0.852269	37	16.5103	0.876746	37	13.3349	0.943361	38	10.4882
TRINITY_DN71034_c2_g2 orf length:75 frame:-1 start:2 end:76 gi			694444429 ref|XP_009348738.1| PREDICTED: GDSL esterase/lipase LTL1-like [Pyrus x bretschneideri]	52	1	1	4	25	2.95662	11.7075	1.5637	2	8.53954				0.984018	2	5.05389	1.35806	2	37.507				1.45005	2	21.5468	0.597291	2	22.1982				0.864125	2	33.7168
TRINITY_DN62887_c0_g1 orf length:1530 frame:-3 start:239 end:1768 gi			658065222 ref|XP_008368565.1| PREDICTED: dihydrolipoyl dehydrogenase, mitochondrial [Malus domestica]	51.96	26	28	244	510	54.0419	7.1665	0.996805	67	10.8393	0.960213	63	11.5072	0.939838	97	9.72147	0.962745	67	9.41151	0.924853	63	10.843	0.909144	97	12.3506	1.18619	67	17.0677	1.23663	63	13.7567	1.18605	97	13.3183
TRINITY_DN70645_c0_g4 orf length:1569 frame:-3 start:2 end:1570 gi			657984560 ref|XP_008384375.1| PREDICTED: ruBisCO large subunit-binding protein subunit beta, chloroplastic [Malus domestica] gi|657984562|ref|XP_008384376.1| PREDICTED: ruBisCO large subunit-binding protein subunit beta, chloroplastic [Malus domestica]	51.83	29	29	274	519	55.3034	6.48096	0.987015	89	10.438	1.14602	79	13.7209	1.08173	106	14.9543	1.20363	89	12.2522	1.26331	79	19.0615	1.07826	106	21.4381	1.06137	89	12.2311	1.15923	79	14.4958	1.17152	106	11.8811
TRINITY_DN69322_c3_g1 orf length:834 frame:1 start:46 end:879 gi			694389335 ref|XP_009370298.1| PREDICTED: prohibitin-3, mitochondrial [Pyrus x bretschneideri] gi|694389337|ref|XP_009370299.1| PREDICTED: prohibitin-3, mitochondrial [Pyrus x bretschneideri] gi|694392458|ref|XP_009371702.1| PREDICTED: prohibitin-3, mitochondrial [Pyrus x bretschneideri] gi|694392460|ref|XP_009371705.1| PREDICTED: prohibitin-3, mitochondrial [Pyrus x bretschneideri]	51.8	12	13	137	278	30.4703	9.39307	1.17759	33	14.2911	1.1229	31	10.6004	0.956964	48	10.9363	1.09119	33	7.41494	1.05752	31	11.1864	1.09141	48	12.4767	0.927724	33	11.6919	0.944531	31	12.6193	1.08451	48	9.03629
TRINITY_DN68676_c0_g1 orf length:1167 frame:1 start:1 end:1167 gi			658050324 ref|XP_008360881.1| PREDICTED: alpha-1,4-glucan-protein synthase [UDP-forming] [Malus domestica]	51.8	12	19	201	388	44.0523	6.07471	0.975297	46	17.8665	0.956319	41	14.9405	0.890807	54	14.4329	1.10492	46	11.2413	1.09403	41	14.247	1.0474	55	9.24296	1.04962	46	18.3024	1.13526	41	12.7578	1.15479	55	12.3903
TRINITY_DN63144_c3_g2 orf length:255 frame:1 start:1540 end:1794 gi			694413318 ref|XP_009334928.1| PREDICTED: cytochrome b5-like [Pyrus x bretschneideri]	51.76	3	3	15	85	9.43083	6.53662	1.16765	6	25.4731	1.26585	3	19.0423	1.16808	6	23.6448	1.0369	6	9.45851	1.18892	3	4.9508	0.842158	6	7.41593	0.727682	6	68.053	0.960126	3	22.1751	0.785665	6	31.1053
TRINITY_DN62856_c3_g2 orf length:795 frame:-3 start:1543 end:2337 gi			310751876 gb|ADP09378.1| flavanone 3-hydroxylase [Pyrus pyrifolia]	51.7	13	13	86	265	29.6909	5.16064	1.18918	29	34.2922	1.32328	24	26.3493	1.22208	33	25.7234	0.993706	29	12.5064	1.01546	24	13.0245	0.867143	33	16.1575	0.672537	29	39.9897	0.858013	24	29.7192	0.709105	33	22.0402
TRINITY_DN68107_c0_g5 orf length:453 frame:1 start:91 end:543 gi			595875930 ref|XP_007212197.1| hypothetical protein PRUPE_ppa012862mg [Prunus persica] gi|645242831|ref|XP_008227708.1| PREDICTED: 40S ribosomal protein S13 [Prunus mume] gi|645253598|ref|XP_008232649.1| PREDICTED: 40S ribosomal protein S13 [Prunus mume] gi|657962206|ref|XP_008372699.1| PREDICTED: LOW QUALITY PROTEIN: 40S ribosomal protein S13-like [Malus domestica] gi|658038392|ref|XP_008354765.1…	51.66	3	7	99	151	17.1116	10.3892	0.869083	9	9.61117	1.04561	6	5.12489	1.0607	8	6.82706	1.03871	9	22.9147	1.13957	6	11.8909	1.13387	8	13.46	1.16097	9	4.83197	0.8394	6	11.2031	0.906759	8	13.0112
TRINITY_DN63245_c1_g4 orf length:546 frame:1 start:1 end:546 gi			657999067 ref|XP_008391957.1| PREDICTED: 2-Cys peroxiredoxin BAS1, chloroplastic-like [Malus domestica]	51.65	11	11	77	182	20.3595	5.26221	0.970668	23	7.96175	0.994435	20	9.49356	0.916585	34	8.41916	1.22026	23	8.68603	1.19881	20	10.7791	1.25803	34	19.3891	1.15261	23	10.4521	1.02265	20	9.6544	1.06041	34	12.1277
TRINITY_DN72304_c1_g1 orf length:186 frame:-3 start:235 end:420 gi			657960839 ref|XP_008372000.1| PREDICTED: peroxisomal 2,4-dienoyl-CoA reductase-like [Malus domestica]	51.61	4	4	13	62	6.40042	9.81787	1.10032	5	8.63422	1.14904	3	16.9463	0.98485	5	5.33386	1.08508	5	8.47144	1.11946	3	23.7913	1.12017	5	22.5342	0.903509	5	16.1255	0.851523	3	18.2765	0.979311	5	5.62958
TRINITY_DN63779_c0_g2 orf length:93 frame:3 start:3 end:95 gi			194698894 gb|ACF83531.1| unknown [Zea mays] gi|195650545|gb|ACG44740.1| hypothetical protein [Zea mays]	51.61	3	3	31	31	3.45886	8.66064	0.967409	12	17.0663	1.06656	10	8.42354	1.26335	9	5.39032	0.943281	12	12.6134	0.971754	10	10.3843	0.626517	9	8.09181	0.855861	12	14.3055	1.22525	10	6.82188	0.780941	9	18.2056
TRINITY_DN72347_c0_g1 orf length:657 frame:2 start:2 end:658 gi			657970764 ref|XP_008377144.1| PREDICTED: tubulin beta chain [Malus domestica]	51.6	2	10	125	219	24.9852	7.84033	1.07298	4	19.7007	1.00583	4	19.2916	1.32065	1		0.941023	4	8.50771	0.838017	4	25.4945	0.817818	1		1.07234	4	4.6198	0.997001	4	6.6309	0.920292	1
TRINITY_DN70074_c1_g2 orf length:576 frame:-3 start:436 end:1011 gi			658035704 ref|XP_008353384.1| PREDICTED: ras-related protein RABB1b [Malus domestica]	51.56	5	7	53	192	21.57	6.93213	1.05286	9	21.1571	1.12819	6	20.8826	1.07007	11	5.32851	0.939248	9	7.41939	0.780915	6	3.62825	0.908622	11	19.732	1.29617	9	46.622	1.40867	6	13.1249	1.00191	11	11.4037
TRINITY_DN72620_c3_g4 orf length:483 frame:2 start:425 end:907 gi			694438498 ref|XP_009346216.1| PREDICTED: major allergen Pru ar 1-like [Pyrus x bretschneideri]	51.55	6	9	133	161	17.438	5.08447	0.899546	17	13.96	0.784748	12	13.5575	0.739808	25	23.8648	1.17304	17	15.3829	1.10074	12	16.0852	1.2613	25	22.2608	1.22599	17	15.7014	1.1542	12	10.2395	1.13771	25	19.2817
TRINITY_DN66996_c1_g2 orf length:1095 frame:1 start:280 end:1374 gi			657975005 ref|XP_008379344.1| PREDICTED: tubulin alpha-2 chain [Malus domestica]	51.51	1	16	212	365	40.04	6.18896	1.31071	2	3.27313	1.24999	2	16.8077	1.13963	2	15.0383	1.0995	2	8.23701	1.25406	2	16.341	0.812045	2	5.08436	0.302775	2	20.4613	0.772667	2	25.3887	0.510038	2	26.1695
TRINITY_DN73189_c3_g1 orf length:414 frame:2 start:170 end:583 gi			341833968 gb|AEK94319.1| remorin [Pyrus x bretschneideri]	51.45	6	10	46	138	14.9048	5.69385	0.874305	8	2.52996	0.909044	11	17.9646	0.877975	10	6.3275	0.899677	8	16.3585	0.951546	11	22.9205	0.89367	10	12.5111	0.761844	8	21.9352	0.822565	11	22.0335	0.761363	10	14.6227
TRINITY_DN71104_c3_g1 orf length:315 frame:-2 start:628 end:942 gi			694438004 ref|XP_009345996.1| PREDICTED: 60S ribosomal protein L7-2-like [Pyrus x bretschneideri]	51.43	7	7	100	105	12.0475	9.49561	1.24422	22	16.6125	1.29171	29	13.5374	1.15431	49	21.4303	0.993319	22	7.84376	0.996186	29	9.23725	0.885788	49	15.9932	0.900474	22	16.1631	0.967959	29	12.3364	0.890301	49	9.57314
TRINITY_DN67163_c1_g4 orf length:105 frame:1 start:1 end:105 gi			920689126 gb|KOM33109.1| hypothetical protein LR48_Vigan01g266500 [Vigna angularis] gi|965660031|dbj|BAT76450.1| hypothetical protein VIGAN_01445400 [Vigna angularis var. angularis]	51.43	2	2	11	35	3.88493	9.18799	0.447111	3	3.2163	0.525463	3	2.25233	0.604439	5	1.02182	1.10088	3	17.9473	1.22115	3	27.8109	1.44039	5	1.82353	1.96407	3	1.05632	1.61936	3	24.5191	1.75688	5	16.6273
TRINITY_DN66977_c2_g4 orf length:105 frame:2 start:428 end:532 gi			345451026 gb|AEN94093.1| cinnamyl alcohol dehydrogenase [Pyrus pyrifolia]	51.43	1	1	2	35	3.77886	8.83643	1.00755	1		0.893084	1					1.18153	1		1.20674	1					1.13445	1		1.20129	1
TRINITY_DN42038_c0_g2 orf length:321 frame:2 start:212 end:532 gi			694411911 ref|XP_009334298.1| PREDICTED: uncharacterized protein LOC103927131 [Pyrus x bretschneideri]	51.4	6	6	45	107	12.0982	6.17627	1.23787	12	6.18916	1.19924	8	9.25639	0.9864	25	6.55849	1.04402	12	4.40974	1.0415	8	6.86456	1.10483	25	4.50386	1.00469	12	2.43744	0.904065	8	6.52679	1.10446	25	7.43494
TRINITY_DN67734_c0_g3 orf length:444 frame:-1 start:200 end:643 gi			657997043 ref|XP_008390899.1| PREDICTED: probable prefoldin subunit 2 [Malus domestica]	51.35	3	9	37	148	16.5986	5.75732	1.04107	3	7.5746	1.2823	4	39.6254	0.872444	2	10.3426	1.09878	3	4.85645	0.960407	4	16.6498	1.25542	2	9.52311	0.824593	3	114.884	0.969558	4	31.8416	1.54273	2	6.9055
TRINITY_DN64306_c0_g1 orf length:333 frame:3 start:21 end:353 gi			595830558 ref|XP_007206099.1| hypothetical protein PRUPE_ppa012945mg [Prunus persica] gi|462401741|gb|EMJ07298.1| hypothetical protein PRUPE_ppa012945mg [Prunus persica]	51.35	8	8	78	111	12.5945	11.4878	1.37948	20	5.20649	1.31394	25	10.9015	1.07814	33	8.96384	1.10644	20	9.98152	1.09205	25	15.4973	1.19922	33	6.09912	0.845614	20	14.1375	0.798572	25	12.0914	1.03509	33	6.1023
TRINITY_DN72315_c2_g2 orf length:1467 frame:-3 start:1169 end:2635 gi			694437692 ref|XP_009345860.1| PREDICTED: probable cytosolic oligopeptidase A [Pyrus x bretschneideri]	51.33	21	21	147	489	55.0504	5.32568	1.20529	34	13.3404	1.13468	46	18.0484	1.09656	57	10.1448	1.01039	34	12.0667	0.986793	46	10.8389	0.896108	57	17.3824	0.98106	34	14.953	1.02193	46	13.5592	0.962942	57	14.8602
TRINITY_DN1337_c0_g1 orf length:345 frame:-3 start:2 end:346 gi			159490336 ref|XP_001703135.1| small rab-related GTPase [Chlamydomonas reinhardtii] gi|2500073|sp|Q39571.1|YPTC1_CHLRE RecName: Full=GTP-binding protein YPTC1 gi|806724|gb|AAA82727.1| YptC1 [Chlamydomonas reinhardtii] gi|78522571|gb|ABB46195.1| YptC1 [Chlamydomonas incerta] gi|158270765|gb|EDO96600.1| small rab-related GTPase [Chlamydomonas reinhardtii]	51.3	1	5	112	115	13.2638	5.07178				1.36997	1								1.07726	1								1.02236	1
TRINITY_DN69032_c1_g2 orf length:117 frame:-3 start:228 end:344 gi			694319897 ref|XP_009349050.1| PREDICTED: uncharacterized protein C227.17c-like [Pyrus x bretschneideri]	51.28	2	2	7	39	4.66125	4.58936	1.06731	3	3.64558	1.08994	2	0.789647	0.998386	2	7.86802	1.01232	3	7.94725	0.950194	2	4.61299	0.94933	2	4.95121	0.961108	3	15.5358	0.962042	2	10.1907	0.948705	2	29.1298
TRINITY_DN67759_c1_g2 orf length:585 frame:2 start:173 end:757 gi			595860705 ref|XP_007211194.1| hypothetical protein PRUPE_ppa007809mg [Prunus persica] gi|462406929|gb|EMJ12393.1| hypothetical protein PRUPE_ppa007809mg [Prunus persica]	51.28	7	7	20	195	22.7197	5.47803	1.16131	5	6.3883	1.11966	8	10.6046	1.00743	7	3.61813	1.02194	5	8.75628	1.0272	8	4.92971	1.0839	7	8.47502	0.772849	5	18.888	0.996694	8	14.2703	0.926794	7	17.0828
TRINITY_DN70822_c0_g2 orf length:117 frame:-2 start:229 end:345 gi			595801534 ref|XP_007201838.1| hypothetical protein PRUPE_ppa012923mg [Prunus persica] gi|462397238|gb|EMJ03037.1| hypothetical protein PRUPE_ppa012923mg [Prunus persica]	51.28	1	1	3	39	4.52433	5.021				1.15134	2	25.854	1.01235	1					1.17252	2	8.82079	1.15272	1					1.32496	2	6.93132	0.929815	1
TRINITY_DN71113_c0_g1 orf length:480 frame:3 start:156 end:635 gi			694412805 ref|XP_009334700.1| PREDICTED: 17.1 kDa class II heat shock protein-like [Pyrus x bretschneideri]	51.25	5	6	29	160	18.0103	8.27979	1.02309	6	22.0777	1.17646	9	7.04863	1.3927	5	23.5392	0.646006	6	24.4072	0.492826	9	78.2903	0.693081	5	43.53	1.36165	6	14.6451	2.17189	9	29.6823	1.53153	5	21.2803
TRINITY_DN68775_c0_g1 orf length:1206 frame:2 start:194 end:1399 gi			657990481 ref|XP_008387463.1| PREDICTED: pyruvate kinase, cytosolic isozyme-like [Malus domestica]	51.24	14	18	215	402	43.7316	5.49072	0.900207	28	13.8353	0.899994	26	13.1012	0.918202	39	19.9352	0.892636	28	10.1956	0.913139	26	7.54002	0.846551	39	22.3127	1.23213	28	26.4303	1.28308	26	20.5447	1.15393	39	17.4352
TRINITY_DN57534_c0_g1 orf length:123 frame:3 start:285 end:407 gi			657970686 ref|XP_008377108.1| PREDICTED: large proline-rich protein bag6-B-like isoform X1 [Malus domestica]	51.22	1	1	1	41	4.3402	5.78271				1.1698	1								0.959135	1								1.3971	1
TRINITY_DN66311_c3_g1 orf length:375 frame:3 start:1038 end:1412 gi			658035275 ref|XP_008353162.1| PREDICTED: desiccation-related protein PCC13-62-like [Malus domestica]	51.2	6	6	48	125	13.5343	8.85107	0.832332	11	14.3487	0.82876	14	24.1531	0.931372	23	11.3447	0.930303	11	14.6989	0.850877	14	20.2845	0.904349	23	15.9321	1.70528	11	23.8707	1.63465	14	49.3843	1.97582	23	39.1667
TRINITY_DN62327_c0_g2 orf length:129 frame:-1 start:378 end:506 gi			1028965374 ref|XP_016726187.1| PREDICTED: vesicle-associated protein 4-2-like [Gossypium hirsutum]	51.16	1	2	5	43	4.94763	5.36377				0.932387	1		0.955527	1					0.89605	1		0.941046	1					0.983358	1		1.19418	1
TRINITY_DN65058_c0_g1 orf length:264 frame:-2 start:1080 end:1343 gi			658043557 ref|XP_008357416.1| PREDICTED: eukaryotic translation initiation factor 3 subunit L-like [Malus domestica]	51.14	2	5	15	88	10.1325	7.43018	0.992661	2	8.31688	1.09538	2	4.54409	1.08017	2	5.91314	0.88643	2	18.4169	0.921711	2	3.2668	0.826235	2	1.41076	1.10369	2	2.79138	1.26187	2	3.66642	1.11485	2	16.9173
TRINITY_DN61629_c0_g1 orf length:300 frame:1 start:97 end:396 gi			657995116 ref|XP_008389878.1| PREDICTED: nuclear transport factor 2-like [Malus domestica] gi|694431454|ref|XP_009343147.1| PREDICTED: nuclear transport factor 2 [Pyrus x bretschneideri]	51	4	4	45	100	10.8744	5.68115	1.38585	16	18.5137	1.28913	18	14.2596	1.10994	11	5.78107	1.03895	16	14.8781	1.0701	18	16.2349	0.985451	11	7.60262	0.980878	16	18.6375	1.01505	18	8.28177	1.03221	11	15.9847
TRINITY_DN68447_c1_g7 orf length:324 frame:3 start:42 end:365 gi			658047957 ref|XP_008359668.1| PREDICTED: uncharacterized protein LOC103423377 [Malus domestica]	50.93	4	6	26	108	12.6223	5.52881	1.22994	3	3.16131	0.804892	6	20.4	1.42006	10	6.17885	0.767297	3	16.6839	0.735362	6	23.4579	0.581038	10	11.8349	0.463601	3	68.4133	0.718537	6	12.258	0.4916	10	19.4729
TRINITY_DN73048_c2_g2 orf length:648 frame:-3 start:261 end:908 gi			694317469 ref|XP_009338402.1| PREDICTED: flavonoid 3'-monooxygenase [Pyrus x bretschneideri]	50.93	9	9	97	216	23.9172	6.63916	1.22876	29	29.4561	1.27991	28	26.1733	1.10896	40	18.1714	0.966888	29	11.1714	1.05173	28	11.4103	0.939783	40	14.9186	0.632551	29	44.0107	0.676765	28	37.6757	0.810219	40	17.3732
TRINITY_DN61936_c0_g1 orf length:720 frame:2 start:2 end:721 gi			657992778 ref|XP_008388647.1| PREDICTED: cysteine synthase [Malus domestica] gi|694376002|ref|XP_009364552.1| PREDICTED: cysteine synthase [Pyrus x bretschneideri]	50.83	2	11	50	240	25.1813	6.07471	0.964592	2	0.284307				1.02009	1		1.12062	2	3.38738				0.896582	1		1.14039	2	27.5456				1.0356	1
TRINITY_DN65468_c3_g2 orf length:768 frame:1 start:859 end:1626 gi			157365236 gb|ABV44812.1| peroxidase [Eriobotrya japonica]	50.59	10	10	34	255	27.3267	8.76318	0.937079	11	6.60085	0.961656	10	10.7743	0.778916	13	20.3428	0.936957	11	16.2903	0.69383	10	14.0738	0.944945	13	7.91275	1.26936	11	17.5412	1.29813	10	25.4908	1.66609	13	28.1182
TRINITY_DN50240_c0_g1 orf length:534 frame:1 start:850 end:1383 gi			694326185 ref|XP_009354011.1| PREDICTED: haloacid dehalogenase-like hydrolase domain-containing protein 3 [Pyrus x bretschneideri]	50.57	9	9	41	176	19.8689	5.04639	1.08233	13	9.70035	1.13917	12	4.13731	1.01096	16	9.76839	0.976688	13	2.64361	0.974542	12	10.0049	0.972682	16	11.4424	0.988981	13	8.50665	0.976349	12	8.80411	1.06386	16	14.6772
TRINITY_DN71811_c1_g1 orf length:1443 frame:-3 start:3774 end:5216 gi			657970746 ref|XP_008377135.1| PREDICTED: endoplasmin homolog [Malus domestica]	50.52	27	29	405	481	54.7947	4.85596	1.35595	106	22.292	1.44204	97	18.8467	1.28786	145	15.6629	0.953346	106	12.2496	0.967368	97	18.1586	0.882704	145	22.7881	0.952083	106	21.767	1.08154	97	12.7999	1.12003	145	14.5253
TRINITY_DN70223_c2_g1 orf length:1317 frame:1 start:463 end:1779 gi			596187057 ref|XP_007223365.1| hypothetical protein PRUPE_ppa005617mg [Prunus persica] gi|645224532|ref|XP_008219156.1| PREDICTED: tubulin alpha chain-like [Prunus mume] gi|658024873|ref|XP_008347836.1| PREDICTED: tubulin alpha chain isoform X1 [Malus domestica] gi|658034455|ref|XP_008352750.1| PREDICTED: tubulin alpha chain isoform X1 [Malus domestica] gi|694338594|ref|XP_009357230.1| PREDICTED: …	50.46	2	20	242	436	48.4212	6.78564	0.898065	8	4.94517	0.933621	9	8.24436	1.12924	15	6.55938	1.0325	8	4.76526	1.08229	9	2.44561	0.696968	15	17.3399	0.668553	8	19.4861	1.05645	9	4.30701	0.801339	15	5.31884
TRINITY_DN67418_c1_g1 orf length:387 frame:1 start:1 end:387 gi			694330161 ref|XP_009355796.1| PREDICTED: 40S ribosomal protein S11 [Pyrus x bretschneideri]	50.39	7	8	83	129	14.4697	10.4185	0.973095	23	8.0832	0.99701	21	10.6319	1.07776	35	5.01816	1.08329	23	7.95141	1.01462	21	3.72161	1.16502	35	12.3762	1.17826	23	12.233	1.1493	21	8.388	1.03292	35	8.62555
TRINITY_DN72075_c1_g1 orf length:417 frame:1 start:1 end:417 gi			399514676 gb|AFP43693.1| actin 1, partial [Eriobotrya japonica]	50.36	1	6	158	139	15.3967	6.53662	0.87601	3	9.71625	0.940708	3	6.13994	1.17072	3	10.4147	0.914751	3	5.89841	0.958218	3	14.5457	0.740555	3	7.04703	0.93794	3	11.8032	0.958141	3	11.8542	0.837467	3	3.63371
TRINITY_DN71315_c0_g1 orf length:429 frame:3 start:183 end:611 gi			658051970 ref|XP_008361715.1| PREDICTED: NADH dehydrogenase [ubiquinone] 1 alpha subcomplex subunit 13-B [Malus domestica] gi|694367114|ref|XP_009362058.1| PREDICTED: NADH dehydrogenase [ubiquinone] 1 alpha subcomplex subunit 13-B [Pyrus x bretschneideri]	50.35	7	7	75	143	16.2074	9.59814	1.09916	20	12.8166	1.23941	19	12.2836	1.0981	34	13.3116	1.08562	20	10.6899	1.08239	19	12.3198	0.995744	34	13.3669	0.930702	20	14.041	0.974584	19	6.73301	0.957704	34	13.4443
TRINITY_DN65749_c0_g1 orf length:870 frame:1 start:472 end:1341 gi			658015757 ref|XP_008343207.1| PREDICTED: pto-interacting protein 1 [Malus domestica] gi|658036664|ref|XP_008353881.1| PREDICTED: pto-interacting protein 1-like [Malus domestica]	50.34	10	11	70	290	31.4459	7.03467	0.984491	15	22.0001	0.981338	16	14.6557	1.05509	31	16.0615	0.968368	14	13.518	1.00478	16	13.4567	0.930325	31	20.8894	1.03577	15	10.9708	1.07113	16	12.9349	1.0722	31	8.78149
TRINITY_DN64833_c0_g1 orf length:930 frame:1 start:751 end:1680 gi			694420585 ref|XP_009338195.1| PREDICTED: probable protein disulfide-isomerase A6 [Pyrus x bretschneideri]	50.32	24	24	206	310	34.2557	7.6499	1.19714	53	14.2541	1.28902	56	16.5943	1.13732	97	14.7125	0.997451	53	9.95478	0.953239	56	16.1565	0.900826	97	25.4617	0.872926	53	19.4537	0.92499	56	11.7828	0.923119	97	12.0777
TRINITY_DN58920_c0_g1 orf length:1302 frame:-3 start:1322 end:2623 gi			657955906 ref|XP_008369430.1| PREDICTED: peroxisomal acyl-coenzyme A oxidase 1 [Malus domestica]	50.23	21	21	180	434	48.4927	7.57666	1.04265	52	10.7306	0.924272	47	11.6309	0.979881	75	10.3939	0.917455	52	13.7593	0.889603	47	18.6186	0.917605	75	18.1463	1.13962	52	14.1399	1.1543	47	13.7281	1.13571	75	11.4998
TRINITY_DN63977_c1_g1 orf length:546 frame:-2 start:1046 end:1591 gi			658051759 ref|XP_008361610.1| PREDICTED: 40S ribosomal protein S2-4-like [Malus domestica] gi|658064367|ref|XP_008368125.1| PREDICTED: 40S ribosomal protein S2-4-like [Malus domestica]	50	9	10	64	182	19.734	10.5942	1.04809	17	14.2473	1.07648	16	12.1773	1.10772	27	11.7437	1.12174	17	8.80725	1.10554	16	11.5402	1.05322	27	17.7072	1.05733	17	13.0563	0.987599	16	8.80103	0.926847	27	8.97631
TRINITY_DN72040_c0_g2 orf length:2412 frame:3 start:252 end:2663 gi			657952846 ref|XP_008359586.1| PREDICTED: cell division cycle protein 48 homolog [Malus domestica]	50	30	39	273	804	89.4764	5.23682	0.923884	58	20.905	0.934373	58	13.5156	1.06019	91	14.4106	0.980037	58	9.06469	1.01706	58	18.9029	0.834089	91	23.4714	0.997413	58	19.7471	1.13642	58	16.7937	0.987292	91	16.5309
TRINITY_DN64973_c0_g4 orf length:420 frame:-3 start:698 end:1117 gi			694312506 ref|XP_009362571.1| PREDICTED: 40S ribosomal protein S3-3 [Pyrus x bretschneideri]	50	5	5	73	138	15.2781	8.47021	1.1353	23	26.2549	1.34504	17	9.3355	1.09084	32	5.63254	0.991626	23	19.1512	1.02972	17	21.0085	0.951833	32	17.5825	0.831118	22	19.3936	0.975247	17	13.3469	0.898363	32	12.1783
TRINITY_DN62869_c2_g6 orf length:288 frame:3 start:141 end:428 gi			694357158 ref|XP_009359208.1| PREDICTED: non-specific lipid-transfer protein 2-like [Pyrus x bretschneideri]	50	4	4	14	96	9.95677	5.88428	0.432774	5	18.1933	0.382792	7	231.661	0.508204	2	97.4025	2.77515	5	34.3818	3.79543	7	32.4126	2.14847	2	101.263	0.407084	5	56.6803	0.312761	7	272.74	0.466844	2	136.044
TRINITY_DN64999_c1_g1 orf length:348 frame:1 start:1 end:348 gi			694310807 ref|XP_009354868.1| PREDICTED: trans-cinnamate 4-monooxygenase [Pyrus x bretschneideri]	50	3	6	42	116	13.052	4.88135	1.18079	3	6.35077	1.26213	5	1.39256	1.43477	5	6.32492	1.05749	3	0.976194	1.14866	5	10.1608	0.783636	5	5.03938	0.930723	3	0.455001	1.02611	5	3.56363	0.820585	5	6.41381
TRINITY_DN63255_c2_g3 orf length:414 frame:-1 start:170 end:583 gi			694420357 ref|XP_009338093.1| PREDICTED: ras-related protein RABH1e-like [Pyrus x bretschneideri]	50	7	7	44	138	15.442	5.63037	1.14468	14	15.9879	1.06388	12	8.53857	1.03367	18	9.38891	0.979534	14	7.69596	0.987391	12	11.8007	0.965971	18	7.74139	1.20993	14	19.7304	1.18581	12	18.0655	1.09566	18	29.917
TRINITY_DN72760_c3_g1 orf length:264 frame:3 start:114 end:377 gi			694398357 ref|XP_009374358.1| PREDICTED: 26S protease regulatory subunit 6B homolog [Pyrus x bretschneideri]	50	2	2	14	88	10.1442	4.79248	1.07985	4	16.626	1.09953	2	8.4596	0.979826	8	4.29321	0.836972	4	17.7218	1.0995	2	5.52102	0.907861	8	16.9504	0.906763	4	50.1651	1.18291	2	1.45214	0.963449	8	11.2019
TRINITY_DN60300_c0_g1 orf length:132 frame:-3 start:41 end:172 gi			657962818 ref|XP_008373011.1| PREDICTED: UDP-N-acetylglucosamine--dolichyl-phosphate N-acetylglucosaminephosphotransferase-like [Malus domestica]	50	2	2	20	44	4.90256	8.22119	1.11631	7	3.61385	1.1861	6	5.50112	1.13779	7	2.59433	1.01525	7	2.99837	1.00898	6	2.54241	0.918488	7	4.92346	1.08851	7	3.24885	1.04604	6	3.92324	1.07284	7	5.09858
TRINITY_DN64912_c2_g1 orf length:72 frame:-1 start:1 end:72 gi			658054099 ref|XP_008362806.1| PREDICTED: UDP-glycosyltransferase 76F1-like [Malus domestica]	50	1	1	2	24	2.72339	4.61475				0.912172	1		0.911813	1					1.15627	1		0.740751	1					1.26494	1		1.27066	1
TRINITY_DN68562_c1_g3 orf length:825 frame:-1 start:1205 end:2029 gi			657966275 ref|XP_008374823.1| PREDICTED: beta-glucosidase 44-like [Malus domestica]	49.82	13	13	92	275	31.6439	9.1001	0.981645	30	10.7923	1.06334	27	13.0599	0.876809	35	13.7831	0.926875	30	6.26196	0.960486	27	12.3496	1.00929	35	15.0555	0.925602	30	12.6462	0.902201	27	15.6661	1.08021	35	11.4872
TRINITY_DN65996_c0_g1 orf length:546 frame:2 start:710 end:1255 gi			694420004 ref|XP_009337933.1| PREDICTED: triosephosphate isomerase, chloroplastic-like [Pyrus x bretschneideri] gi|694420007|ref|XP_009337934.1| PREDICTED: triosephosphate isomerase, chloroplastic-like [Pyrus x bretschneideri]	49.72	7	7	54	181	19.6211	5.38916	1.02387	17	7.13967	0.996557	16	8.57578	0.98534	21	9.05033	1.13534	17	5.77686	1.11206	16	13.8124	1.09593	21	4.86796	1.11922	17	18.2285	1.29484	16	17.9886	1.31233	21	14.3512
TRINITY_DN62780_c0_g3 orf length:477 frame:1 start:1 end:477 gi			657955932 ref|XP_008369443.1| PREDICTED: 60S ribosomal protein L15-1 [Malus domestica] gi|658056084|ref|XP_008363794.1| PREDICTED: 60S ribosomal protein L15-1 [Malus domestica]	49.69	3	8	55	159	18.6952	11.4585	1.02778	7	2.76721	1.01951	10	6.12458	1.02062	9	8.0814	1.10267	7	12.8667	1.08149	10	14.4071	1.08634	9	8.82476	1.09639	7	34.911	0.973579	10	22.5965	1.09984	9	14.4893
TRINITY_DN72976_c6_g3 orf length:894 frame:1 start:1 end:894 gi			567767303 gb|AHC94299.1| NADH dehydrogenase subunit 7, partial (mitochondrion) [Amborella trichopoda]	49.66	12	12	80	298	34.1712	6.53662	1.22171	20	14.3743	1.06966	25	17.3651	0.993692	35	8.48562	0.986543	20	6.56126	0.960098	25	8.01553	0.969711	35	10.1723	0.946797	20	18.4318	1.01844	25	11.2056	1.01686	35	6.70839
TRINITY_DN62594_c3_g1 orf length:387 frame:1 start:1282 end:1668 gi			658051136 ref|XP_008361295.1| PREDICTED: nucleoside diphosphate kinase III, chloroplastic/mitochondrial, partial [Malus domestica]	49.61	10	10	86	129	14.2597	8.67529	1.1296	26	6.46643	1.08394	24	7.97692	0.986103	35	7.12405	0.961695	26	8.89921	0.953171	24	9.34182	1.00807	35	8.72756	1.29966	26	14.3709	1.20359	24	10.9474	1.33869	35	13.9361
TRINITY_DN64738_c0_g1 orf length:975 frame:2 start:1187 end:2161 gi			658008398 ref|XP_008339393.1| PREDICTED: 60S ribosomal protein L3-2 [Malus domestica]	49.54	16	18	160	325	37.2517	9.87646	0.995546	36	21.2872	0.984594	34	13.7913	1.08033	62	13.4857	1.01924	36	7.43399	0.963552	34	18.6585	0.982706	62	16.1562	1.08597	36	10.2311	1.05718	34	16.0325	1.02458	62	9.948
TRINITY_DN66402_c0_g2 orf length:261 frame:1 start:178 end:438 gi			14423871 sp|Q9XF38.1|PROF_PYRCO RecName: Full=Profilin; AltName: Full=Allergen Pyr c 3; AltName: Allergen=Pyr c 4 gi|4761580|gb|AAD29410.1| profilin [Pyrus communis]	49.43	3	3	35	87	9.40761	6.02393	1.11204	9	12.9134	1.15539	9	4.80208	1.43981	17	8.01615	1.07831	9	13.4961	0.976151	9	1.96877	0.846251	17	10.6594	1.0949	9	18.1863	1.17423	9	17.035	0.930745	17	13.3698
TRINITY_DN67707_c2_g2 orf length:1014 frame:1 start:748 end:1761 gi			657980234 ref|XP_008382101.1| PREDICTED: probable 26S proteasome non-ATPase regulatory subunit 3 [Malus domestica]	49.41	11	16	126	338	39.0905	8.47021	1.14908	28	8.92447	1.20533	24	12.1213	1.13056	32	10.1157	0.976776	28	9.21839	0.922048	24	8.58931	0.953383	32	14.8555	0.981622	28	14.9042	1.00004	24	10.8617	1.02437	32	8.14141
TRINITY_DN65393_c3_g1 orf length:249 frame:-3 start:1 end:249 gi			694439721 ref|XP_009346725.1| PREDICTED: UDP-arabinopyranose mutase 3-like [Pyrus x bretschneideri]	49.4	2	6	41	83	9.72106	5.41455	0.766995	1		1.03352	1		0.611272	2	5.29348	0.845406	1		0.994738	1		0.77703	2	5.948	0.926534	1		1.15712	1		1.05259	2	14.8902
TRINITY_DN68486_c0_g5 orf length:225 frame:-2 start:1 end:225 gi			743764965 ref|XP_010912698.1| PREDICTED: ras-related protein RABD1-like isoform X2 [Elaeis guineensis]	49.33	2	4	100	75	8.41838	8.14795							1.10113	3	6.83898							0.947907	3	1.4452							0.819839	3	4.58235
TRINITY_DN65575_c1_g2 orf length:213 frame:-2 start:213 end:425 gi			657964764 ref|XP_008374018.1| PREDICTED: hydroxymethylglutaryl-CoA synthase-like [Malus domestica]	49.3	3	4	15	71	8.2301	7.43018	0.875811	4	1.40953	0.858323	5	13.3927	0.738902	4	13.6455	1.2286	4	2.86572	0.997595	5	14.1031	1.12351	4	6.58443	1.23831	4	3.47529	1.32188	5	1.5947	1.22465	4	4.88405
TRINITY_DN65065_c1_g1 orf length:201 frame:2 start:1358 end:1558 gi			657955487 ref|XP_008369212.1| PREDICTED: vesicle-associated protein 2-1 [Malus domestica] gi|657955489|ref|XP_008369213.1| PREDICTED: vesicle-associated protein 2-1 [Malus domestica]	49.25	2	2	5	67	7.7138	5.05908	1.02234	1		1.1195	2	6.89526	0.966066	2	9.57404	0.90573	1		0.693982	2	4.66791	0.920523	2	0.732958	0.874078	1		0.951778	2	20.7614	1.14693	2	17.6763
TRINITY_DN66200_c2_g7 orf length:2019 frame:-1 start:430 end:2448 gi			868988508 gb|AKP06195.1| heat shock protein 70-2 [Eriobotrya japonica]	49.18	9	36	636	673	74.9164	5.42725	0.880237	22	13.4843	0.850317	31	11.7848	1.01763	45	7.48546	0.722068	22	24.9167	0.687865	31	40.204	0.797592	45	26.1905	1.97485	22	28.8342	1.95164	31	26.198	1.82571	46	37.1562
TRINITY_DN60005_c1_g7 orf length:165 frame:-1 start:3 end:167 gi			255080800 ref|XP_002503973.1| histone H2B [Micromonas commoda] gi|255081764|ref|XP_002508104.1| histone H2B [Micromonas commoda] gi|226519240|gb|ACO65231.1| histone H2B [Micromonas commoda] gi|226523380|gb|ACO69362.1| histone H2B [Micromonas commoda]	49.09	1	3	6	55	6.16921	9.08545	0.437092	1		0.736057	1		0.776789	1		0.712361	1		0.839383	1		1.22106	1		1.16885	1		0.834489	1		0.83501	1
TRINITY_DN67388_c1_g1 orf length:318 frame:-1 start:393 end:710 gi			657977050 ref|XP_008380430.1| PREDICTED: probable aldo-keto reductase 2 [Malus domestica]	49.06	4	4	63	106	11.7978	5.8208	1.08866	15	11.4736	1.12742	18	9.57481	1.07214	30	10.8837	0.938163	15	5.67647	0.929867	18	19.0559	0.876436	30	11.3655	0.901287	15	7.97373	0.995425	18	8.65788	1.00599	30	8.70265
TRINITY_DN68107_c0_g4 orf length:312 frame:2 start:236 end:547 gi			694420660 ref|XP_009338229.1| PREDICTED: 60S ribosomal protein L18-2-like [Pyrus x bretschneideri]	49.04	3	6	86	104	11.7827	10.5356	1.00916	11	5.40989	1.0663	11	9.19963	1.10646	19	5.37697	1.14538	11	12.1923	1.2544	11	5.97426	1.16761	19	3.71358	1.08862	11	1.12211	1.05311	11	3.90533	1.01334	19	4.94317
TRINITY_DN71536_c4_g1 orf length:594 frame:-2 start:1583 end:2176 gi			658006033 ref|XP_008338170.1| PREDICTED: dolichyl-diphosphooligosaccharide--protein glycosyltransferase 48 kDa subunit [Malus domestica]	48.99	9	9	43	198	22.5735	9.23193	1.16109	15	5.93535	1.18935	15	9.28827	1.01459	12	11.3564	0.924171	15	7.73005	0.950729	15	9.14919	0.927351	12	23.5992	0.859405	15	10.5646	0.880852	15	10.5491	0.953248	12	5.79384
TRINITY_DN67671_c3_g2 orf length:288 frame:-1 start:973 end:1260 gi			657998811 ref|XP_008391821.1| PREDICTED: replication protein A 14 kDa subunit B [Malus domestica] gi|658031946|ref|XP_008351463.1| PREDICTED: replication protein A 14 kDa subunit B-like [Malus domestica] gi|658049726|ref|XP_008360565.1| PREDICTED: replication protein A 14 kDa subunit B-like [Malus domestica]	48.96	5	5	16	96	10.5566	5.99854	1.33653	7	3.94907	1.2791	2	19.6818	1.26638	7	7.5318	0.964753	7	6.11403	1.05374	2	7.18152	0.859645	7	16.7277	0.85322	7	15.0009	0.859233	2	23.4388	0.884183	7	11.4308
TRINITY_DN63294_c1_g5 orf length:693 frame:3 start:606 end:1298 gi			694361441 ref|XP_009360417.1| PREDICTED: glutathione S-transferase U17-like [Pyrus x bretschneideri]	48.92	9	12	66	231	25.4382	5.5542	1.00664	16	17.1214	0.890474	16	12.9062	0.896192	28	16.2169	1.21915	16	11.6878	1.18256	16	16.2086	1.24503	28	13.8326	1.06114	16	26.7054	1.09089	16	14.939	1.21632	28	17.4263
TRINITY_DN71725_c0_g4 orf length:129 frame:1 start:847 end:975 gi			658006027 ref|XP_008338167.1| PREDICTED: NEDD8-conjugating enzyme Ubc12-like [Malus domestica] gi|658006031|ref|XP_008338169.1| PREDICTED: NEDD8-conjugating enzyme Ubc12-like [Malus domestica]	48.84	2	2	7	43	4.89871	10.3745	1.00636	3	4.26674	0.961341	2	0.522337	0.993898	2	4.68134	1.05096	3	3.04003	1.04999	2	1.36725	1.06109	2	20.1527	1.0955	3	7.61848	1.17648	2	2.40123	1.02648	2	0.372577
TRINITY_DN69410_c0_g1 orf length:123 frame:2 start:2 end:124 gi			657964892 ref|XP_008374083.1| PREDICTED: tripeptidyl-peptidase 2-like, partial [Malus domestica]	48.78	2	2	16	41	4.71741	4.65283	0.919812	4	3.06024	0.835344	5	9.46316	0.859412	7	2.64043	0.979246	4	4.90465	1.01297	5	8.8105	0.989505	7	9.81789	0.973624	4	3.25074	1.06257	5	4.23511	0.992512	7	3.38007
TRINITY_DN65774_c0_g1 orf length:123 frame:-1 start:747 end:869 gi			657998295 ref|XP_008391548.1| PREDICTED: 40S ribosomal protein S5 [Malus domestica]	48.78	1	1	18	41	4.65428	4.60205	1.10233	7	17.8219	1.33163	5	19.7515	1.18357	6	15.4495	0.972283	7	10.7452	1.07612	5	5.10236	0.786041	6	7.47826	0.705983	7	20.6402	0.783532	5	1.31246	0.722469	6	7.47271
TRINITY_DN71197_c6_g4 orf length:708 frame:1 start:1 end:708 gi			896682111 gb|AKR14032.1| translation elongation factor 1-alpha, partial [Tengia sp. MEN-2015]	48.73	9	12	127	236	25.7454	8.63135	0.566887	22	39.0527	0.574972	9	37.7912	0.778659	11	58.5919	0.674161	22	22.0523	0.711932	9	25.3526	1.03978	11	33.8503	1.11705	22	19.302	0.622359	9	41.5955	0.671563	11	34.7286
TRINITY_DN71360_c1_g1 orf length:351 frame:3 start:1080 end:1430 gi			657968173 ref|XP_008375783.1| PREDICTED: nucleoside diphosphate kinase 1 [Malus domestica] gi|694395793|ref|XP_009373204.1| PREDICTED: nucleoside diphosphate kinase 1 [Pyrus x bretschneideri]	48.72	6	6	172	117	12.8945	6.15088	1.29093	54	19.3423	1.24693	48	19.0929	1.09724	69	9.91512	0.924385	54	16.3318	0.925568	48	21.3548	0.895789	69	14.2963	0.95888	54	17.657	0.959106	48	12.817	1.1014	69	13.5479
TRINITY_DN69389_c2_g1 orf length:234 frame:-3 start:2 end:235 gi			657970213 ref|XP_008376845.1| PREDICTED: 60S ribosomal protein L9 [Malus domestica] gi|694364291|ref|XP_009361253.1| PREDICTED: 60S ribosomal protein L9 [Pyrus x bretschneideri]	48.72	4	4	50	78	8.78782	9.81787	1.35924	15	20.4215	1.52257	14	16.1889	1.26873	21	14.5482	0.961554	15	9.07534	0.918044	14	19.2122	0.755594	21	30.8197	0.833211	15	15.1292	0.974548	14	10.4701	0.874813	21	7.70085
TRINITY_DN63224_c1_g5 orf length:111 frame:-3 start:2 end:112 gi			658014520 ref|XP_008342576.1| PREDICTED: proteasome subunit alpha type-6-like [Malus domestica]	48.65	1	1	1	37	4.2452	4.55127	0.725587	1								1.03697	1								0.72272	1
TRINITY_DN65038_c0_g2 orf length:870 frame:-1 start:343 end:1212 gi			694401826 ref|XP_009375940.1| PREDICTED: ribulose bisphosphate carboxylase/oxygenase activase, chloroplastic-like [Pyrus x bretschneideri]	48.62	7	12	45	290	32.0049	5.32568	0.83404	11	15.1637	0.850856	8	5.0497	0.77185	12	30.3947	1.66489	11	12.6753	1.61894	8	21.0377	1.5625	12	40.1617	0.679201	11	22.2507	0.911974	8	21.0037	0.766491	12	28.3097
TRINITY_DN72953_c0_g1 orf length:210 frame:-3 start:2 end:211 gi			936227407 gb|ALH07246.1| HSP90.5 [Malus domestica]	48.57	1	2	9	70	8.03205	4.71631	0.921518	2	17.6669	0.942043	3	2.37608	0.924668	3	2.89803	1.21701	2	16.8518	1.17511	3	9.53595	1.11255	3	5.73114	1.01156	2	6.38739	1.48445	3	19.8148	1.25955	3	2.31432
TRINITY_DN69775_c0_g3 orf length:105 frame:1 start:733 end:837 gi			695016780 ref|XP_009395307.1| PREDICTED: NADH dehydrogenase [ubiquinone] 1 alpha subcomplex subunit 9, mitochondrial [Musa acuminata subsp. malaccensis]	48.57	2	2	12	35	3.90704	8.85107	1.56033	4	24.05	1.23887	4	12.5211	1.24839	4	17.9809	0.968532	4	13.6887	1.00223	4	6.40061	1.20824	4	3.19486	1.10926	4	18.1936	1.02605	4	12.5137	0.989977	4	16.8198
TRINITY_DN70449_c1_g1 orf length:519 frame:-3 start:2 end:520 gi			38325813 gb|AAR17079.1| heat shock protein 70-2 [Nicotiana tabacum]	48.55	5	8	88	173	19.1017	5.63037	0.550006	9	40.1722	0.60452	3	35.2098	0.670925	3	17.39	0.636337	9	36.2477	0.920446	3	7.83396	1.14623	3	0.767975	0.924125	9	9.05192	0.786547	3	0.668251	0.576031	3	18.5238
TRINITY_DN62439_c0_g1 orf length:408 frame:-2 start:1205 end:1612 gi			694330282 ref|XP_009355850.1| PREDICTED: vacuolar protein sorting-associated protein 20 homolog 2 [Pyrus x bretschneideri]	48.53	7	8	22	136	15.6395	9.01221	1.17861	7	7.6771	1.19807	5	7.05874	1.13109	9	13.9611	1.01558	7	5.66816	1.0723	5	18.3886	0.828543	9	21.3055	0.942163	7	17.5899	0.980147	5	14.4004	0.8469	9	12.5602
TRINITY_DN69078_c0_g1 orf length:1515 frame:-3 start:329 end:1843 gi			694390993 ref|XP_009371046.1| PREDICTED: T-complex protein 1 subunit alpha [Pyrus x bretschneideri]	48.51	22	23	165	505	54.9338	6.01123	1.14366	40	16.2224	1.11906	43	15.2413	1.03185	74	12.2923	0.982355	40	9.00719	1.00094	43	13.1066	0.964172	74	17.8975	0.75614	40	14.8624	0.860918	43	8.57167	0.8516	74	10.8413
TRINITY_DN72620_c3_g1 orf length:477 frame:1 start:70 end:546 gi			60460697 gb|AAX20964.1| Mal d 1.06A03 [Malus domestica] gi|60460699|gb|AAX20965.1| Mal d 1.06A03 [Malus domestica] gi|60460701|gb|AAX20966.1| Mal d 1.06A03 [Malus domestica] gi|332271251|gb|AEE38270.1| Mal d 1.06A [Malus domestica] gi|332271255|gb|AEE38272.1| Mal d 1.06A [Malus domestica] gi|333471409|gb|AEF38438.1| allergen Mal d 1.06A [Malus domestica]	48.43	5	9	227	159	17.5021	6.1001	0.844742	10	18.4557	0.661956	10	17.8917	0.736459	17	33.3174	0.829328	10	11.1813	0.651441	10	21.2171	0.712617	17	20.4098	1.50419	10	56.1103	2.08403	10	19.8883	2.36005	17	36.4035
TRINITY_DN65849_c0_g1 orf length:1686 frame:2 start:164 end:1849 gi			694423441 ref|XP_009339522.1| PREDICTED: T-complex protein 1 subunit eta-like [Pyrus x bretschneideri]	48.39	27	27	145	560	60.7853	5.61768	1.00928	40	13.5857	1.03673	39	15.3785	0.980874	65	11.0997	0.977865	40	14.264	1.00456	39	17.8007	0.981326	65	11.6458	0.892126	40	17.6429	0.938207	40	13.1336	0.907648	65	12.0223
TRINITY_DN61698_c0_g1 orf length:372 frame:-1 start:254 end:625 gi			657944746 ref|XP_008376292.1| PREDICTED: hypersensitive-induced response protein 4-like [Malus domestica]	48.39	7	7	21	124	13.5309	6.56592	1.02579	8	4.78236	0.94344	6	8.30879	0.85742	7	8.13118	0.920806	8	7.02103	0.864683	6	10.7605	1.1113	7	3.65433	1.21467	8	4.42152	1.12904	6	13.5079	1.20224	7	11.978
TRINITY_DN60005_c1_g3 orf length:267 frame:-2 start:101 end:367 gi			255080800 ref|XP_002503973.1| histone H2B [Micromonas commoda] gi|255081764|ref|XP_002508104.1| histone H2B [Micromonas commoda] gi|226519240|gb|ACO65231.1| histone H2B [Micromonas commoda] gi|226523380|gb|ACO69362.1| histone H2B [Micromonas commoda]	48.31	2	5	15	89	9.83518	9.27588	1.01004	3	4.43406	0.90342	3	10.1881	0.949316	4	4.24857	0.991419	3	0.11721	0.97956	3	6.26827	0.991613	4	12.0875	0.911754	3	7.03215	1.00303	3	20.4537	1.04827	4	3.73901
TRINITY_DN71926_c6_g2 orf length:528 frame:3 start:3 end:530 gi			604342686 gb|EYU41710.1| hypothetical protein MIMGU_mgv1a022248mg, partial [Erythranthe guttata]	48.3	2	10	297	176	19.298	7.34229	0.884927	6	8.7587	0.788416	8	10.2059	0.931607	9	4.65437	1.0797	6	9.68098	1.06458	8	5.80257	1.1257	9	7.29632	1.2281	6	13.663	1.15188	8	9.51409	1.11603	9	7.85044
TRINITY_DN69631_c2_g4 orf length:348 frame:-1 start:327 end:674 gi			658059956 ref|XP_008365805.1| PREDICTED: ATP phosphoribosyltransferase 1, chloroplastic-like [Malus domestica]	48.28	5	5	23	116	12.7018	8.90967	1.08609	6	9.64403	1.04897	7	15.1479	1.03863	10	10.9905	1.16295	6	8.4475	1.22846	7	13.9278	1.14526	10	11.8972	0.795511	6	10.064	0.817572	7	20.6369	0.946276	10	8.71464
TRINITY_DN72676_c1_g2 orf length:87 frame:1 start:475 end:561 gi			658029844 ref|XP_008350371.1| PREDICTED: conserved oligomeric Golgi complex subunit 1-like [Malus domestica]	48.28	1	1	3	29	3.02655	8.73389	0.890959	2	32.2096	0.477768	1					1.36624	2	28.844	1.63683	1					1.35846	2	25.9023	2.12118	1
TRINITY_DN69704_c3_g4 orf length:87 frame:1 start:367 end:453 gi			694412823 ref|XP_009334709.1| PREDICTED: uncharacterized protein At4g33100 [Pyrus x bretschneideri]	48.28	1	1	1	29	3.60972	7.97217							0.912252	1								0.732911	1								0.658028	1
TRINITY_DN64350_c0_g1 orf length:1212 frame:-2 start:576 end:1787 gi			658029902 ref|XP_008350398.1| PREDICTED: 60S ribosomal protein L4-like [Malus domestica]	48.27	20	22	345	404	44.7241	10.3452	1.08084	92	22.1688	1.10062	84	20.3863	1.091	136	13.7863	1.00875	92	15.4161	1.00116	84	19.553	1.01663	136	22.2758	0.941536	92	12.6999	1.00639	84	20.122	0.965005	136	12.2125
TRINITY_DN66438_c2_g4 orf length:168 frame:-1 start:663 end:830 gi			225442077 ref|XP_002271801.1| PREDICTED: 40S ribosomal protein S29-like [Vitis vinifera] gi|225444692|ref|XP_002277856.1| PREDICTED: 40S ribosomal protein S29 [Vitis vinifera] gi|255538096|ref|XP_002510113.1| PREDICTED: 40S ribosomal protein S29 [Ricinus communis] gi|356497504|ref|XP_003517600.1| PREDICTED: 40S ribosomal protein S29 [Glycine max] gi|356536119|ref|XP_003536587.1| PREDICTED: 40S ri…	48.21	3	3	6	56	6.4261	9.90576	0.97218	3	6.23187	1.00099	3	18.7378				0.949128	3	0.429247	1.29814	3	12.2652				1.01086	3	10.8491	0.663157	3	17.6796
TRINITY_DN67513_c0_g1 orf length:1059 frame:-3 start:1210 end:2268 gi			694314031 ref|XP_009369393.1| PREDICTED: activator of 90 kDa heat shock protein ATPase homolog [Pyrus x bretschneideri]	48.16	13	16	119	353	39.0202	5.89697	1.15642	26	19.8706	1.23344	26	11.8962	1.15542	36	7.65083	0.859098	26	8.80528	0.832976	26	11.662	0.88314	36	16.2551	1.29305	26	12.9448	1.3173	26	10.9565	1.25136	36	13.8723
TRINITY_DN66511_c0_g2 orf length:636 frame:-2 start:244 end:879 gi			326533734 dbj|BAK05398.1| predicted protein [Hordeum vulgare subsp. vulgare]	48.11	12	12	65	212	23.5446	9.89111	0.82997	27	47.3778	1.09854	12	11.5942	1.06653	26	12.538	0.937981	27	18.8972	0.962588	12	7.10098	1.04533	26	6.58948	1.12127	27	18.2197	0.940694	12	6.09177	0.976562	26	17.2742
TRINITY_DN61345_c1_g2 orf length:1260 frame:-1 start:300 end:1559 gi			694329131 ref|XP_009355338.1| PREDICTED: elongation factor 1-gamma [Pyrus x bretschneideri]	48.1	15	20	201	420	47.4735	7.07861	1.0915	44	13.913	1.10661	49	16.0033	1.1488	52	13.7913	0.962354	44	9.62668	1.00771	49	16.6794	0.840051	52	15.9477	0.92471	44	19.4758	0.996726	49	17.7007	0.905239	52	8.72969
TRINITY_DN63352_c1_g1 orf length:1029 frame:3 start:201 end:1229 gi			657993586 ref|XP_008389085.1| PREDICTED: eukaryotic initiation factor 4A-3 [Malus domestica] gi|658048652|ref|XP_008360014.1| PREDICTED: eukaryotic initiation factor 4A-3 [Malus domestica]	48.1	10	17	138	343	38.6858	6.03662	1.09857	22	11.0965	1.06551	16	9.69311	1.00052	27	13.9752	0.990158	22	8.30458	1.04823	16	10.3467	0.941819	27	18.2557	0.842117	22	22.6333	0.858492	16	15.5853	0.891122	27	11.7723
TRINITY_DN65879_c4_g1 orf length:780 frame:3 start:42 end:821 gi			694319042 ref|XP_009345319.1| PREDICTED: eukaryotic translation initiation factor 2 subunit alpha-like [Pyrus x bretschneideri]	48.08	12	12	47	260	29.6084	7.81104	1.00645	17	21.4461	1.07281	14	9.97204	1.06971	15	9.54356	1.02967	17	11.9161	1.02285	14	11.3301	0.929737	15	28.4641	1.02124	17	8.46323	0.978624	14	15.6843	0.954367	15	4.4078
TRINITY_DN70645_c0_g2 orf length:312 frame:3 start:192 end:503 gi			657984560 ref|XP_008384375.1| PREDICTED: ruBisCO large subunit-binding protein subunit beta, chloroplastic [Malus domestica] gi|657984562|ref|XP_008384376.1| PREDICTED: ruBisCO large subunit-binding protein subunit beta, chloroplastic [Malus domestica]	48.08	4	4	33	104	10.9866	5.41455	0.981185	11	10.3101	1.10649	11	12.1674	1.15534	11	2.38266	1.20733	11	14.9892	1.22569	11	10.9211	1.11149	11	2.91685	1.22336	11	12.1993	1.2474	11	16.4659	1.3535	11	7.18964
TRINITY_DN62372_c0_g3 orf length:543 frame:-2 start:1514 end:2056 gi			658042231 ref|XP_008356735.1| PREDICTED: ATP synthase subunit O, mitochondrial-like [Malus domestica] gi|658042235|ref|XP_008356738.1| PREDICTED: ATP synthase subunit O, mitochondrial-like [Malus domestica]	48.07	10	10	85	181	19.5486	9.80322	1.24393	23	11.9053	1.22135	27	9.795	1.0238	35	6.56904	0.962472	23	7.44936	0.900867	27	17.1206	0.985706	35	8.83415	0.85932	23	25.0743	0.877347	27	12.0652	0.999523	35	13.9784
TRINITY_DN67014_c1_g1 orf length:387 frame:2 start:1034 end:1420 gi			658025475 ref|XP_008348138.1| PREDICTED: B-cell receptor-associated protein 31-like [Malus domestica]	48.06	10	10	52	129	14.7656	8.90967	1.18872	15	8.44395	1.13213	17	14.9212	1.06329	20	11.1613	1.04881	15	11.9421	1.09711	17	7.78634	1.03132	20	11.6753	0.983496	15	12.5899	0.882858	17	6.57002	1.06452	20	12.1987
TRINITY_DN67177_c0_g4 orf length:744 frame:3 start:555 end:1298 gi			694396544 ref|XP_009373550.1| PREDICTED: adenosylhomocysteinase [Pyrus x bretschneideri]	47.98	10	12	181	248	27.289	7.44482	0.923708	48	20.9002	0.924529	37	20.5351	0.939556	40	16.7267	1.01322	48	9.68577	1.00965	37	10.8893	0.98418	40	19.968	1.15162	48	22.198	1.15333	37	19.6445	1.0116	40	16.9183
TRINITY_DN67840_c0_g2 orf length:813 frame:-3 start:2 end:814 gi			694371598 ref|XP_009363327.1| PREDICTED: malate dehydrogenase-like isoform X2 [Pyrus x bretschneideri]	47.97	6	12	51	271	29.0993	8.52881	0.487708	13	28.9201	0.484335	10	66.6399	0.444783	8	15.581	0.488187	13	50.5929	0.517723	10	66.387	0.683782	8	27.8449	2.76098	13	27.8051	2.63624	10	24.5589	3.03385	8	16.7404
TRINITY_DN67231_c1_g1 orf length:219 frame:-3 start:1930 end:2148 gi			694314851 ref|XP_009373072.1| PREDICTED: cytochrome c oxidase subunit 6b-1-like isoform X1 [Pyrus x bretschneideri]	47.95	4	5	33	73	8.38594	5.84619	1.22432	6	19.6189	1.21717	6	13.604	0.968353	14	9.88038	0.931725	6	7.71803	0.795446	6	8.97682	1.06805	14	21.219	0.979963	6	10.012	1.08053	6	4.98093	0.965191	14	20.369
TRINITY_DN71733_c0_g5 orf length:213 frame:-2 start:3 end:215 gi			658010326 ref|XP_008340410.1| PREDICTED: pyruvate kinase, cytosolic isozyme [Malus domestica] gi|658010328|ref|XP_008340411.1| PREDICTED: pyruvate kinase, cytosolic isozyme [Malus domestica]	47.89	2	4	23	71	7.91407	8.22119	0.761483	2	12.3493	0.833474	2	6.17633	0.726863	2	7.01667	0.933471	2	23.6733	0.938044	2	19.4705	0.900223	2	1.98537	1.00213	2	18.6991	0.939001	2	13.5669	0.935654	2	4.61894
TRINITY_DN67858_c0_g1 orf length:777 frame:2 start:113 end:889 gi			658042211 ref|XP_008356725.1| PREDICTED: uncharacterized protein LOC103420438 [Malus domestica]	47.88	10	10	24	259	29.3327	5.5542	1.02273	5	26.6552	1.3277	8	17.508	1.12159	10	12.8877	1.04722	6	7.95848	0.981553	8	5.29729	0.890371	10	15.6538	0.819436	5	31.4406	1.02531	8	10.4613	0.848654	10	6.47374
TRINITY_DN71584_c0_g1 orf length:1179 frame:1 start:622 end:1800 gi			749573659 gb|AJF23500.1| S-adenosylmethionine synthetase [Pyrus x bretschneideri]	47.84	5	16	192	393	42.9588	6.04932	1.24951	5	25.4046	1.02389	8	10.6537	1.38497	8	16.1267	0.856817	5	10.6301	0.817178	8	26.7482	0.706052	8	35.9559	1.13832	5	5.06809	1.27668	8	37.3235	0.92596	8	8.13661
TRINITY_DN72029_c1_g3 orf length:2295 frame:1 start:1201 end:3495 gi			694324129 ref|XP_009353101.1| PREDICTED: 5-methyltetrahydropteroyltriglutamate--homocysteine methyltransferase [Pyrus x bretschneideri] gi|694324131|ref|XP_009353102.1| PREDICTED: 5-methyltetrahydropteroyltriglutamate--homocysteine methyltransferase [Pyrus x bretschneideri]	47.84	40	42	1159	765	84.5958	6.56592	1.22845	330	17.2398	1.19825	293	14.7782	1.23058	482	18.2899	1.04248	333	13.6052	0.93877	292	15.1852	0.850253	482	20.6975	0.918147	331	17.7961	1.03482	291	12.7179	0.909658	482	15.0699
TRINITY_DN72078_c2_g5 orf length:621 frame:1 start:943 end:1563 gi			658005180 ref|XP_008337727.1| PREDICTED: eukaryotic initiation factor 4A-11 [Malus domestica]	47.83	4	14	194	207	23.9666	7.43018	1.1344	7	13.7488	1.20761	5	21.5593	1.13472	4	3.88018	1.04522	7	13.251	0.90299	5	9.91304	0.873189	4	1.89921	0.802834	7	37.4008	1.13231	5	7.27323	1.01094	4	5.71299
TRINITY_DN61396_c0_g1 orf length:345 frame:3 start:219 end:563 gi			657972701 ref|XP_008378136.1| PREDICTED: proteasome subunit beta type-6 [Malus domestica]	47.83	5	6	49	115	12.3063	8.01611	0.997194	7	12.8159	1.01806	8	14.3613	0.877509	14	11.9832	0.943313	7	14.7887	0.813282	8	13.0387	0.901447	14	18.7268	0.878911	7	4.27434	1.08401	8	10.7108	1.11095	14	4.59909
TRINITY_DN68453_c2_g1 orf length:201 frame:2 start:1475 end:1675 gi			658020287 ref|XP_008345523.1| PREDICTED: probable cytochrome c oxidase subunit 5C-3 [Malus domestica]	47.76	4	4	49	67	7.5019	8.20654	1.31959	13	6.77921	1.30277	12	6.0385	0.948892	24	5.05098	1.07682	13	6.74386	1.08409	12	7.2899	1.16115	24	6.369	0.945233	13	10.1076	0.848517	12	8.57321	1.14317	24	6.78044
TRINITY_DN62042_c1_g1 orf length:201 frame:-3 start:1 end:201 gi			971520527 dbj|GAQ77680.1| 26S proteasome AAA-ATPase subunit [Klebsormidium flaccidum]	47.76	1	2	6	67	7.17689	8.1626	0.894344	1								0.947118	1								0.689621	1
TRINITY_DN70924_c3_g1 orf length:264 frame:1 start:1 end:264 gi			657943843 ref|XP_008371159.1| PREDICTED: beta-hexosaminidase 1-like [Malus domestica]	47.73	2	4	18	88	9.84079	8.74854	0.91996	2	20.5547	0.996321	2	17.1259	0.952604	2	0.456209	1.05226	2	14.0545	1.07488	2	29.66	0.907159	2	3.05131	1.19947	2	29.5818	1.1017	2	0.539738	1.09846	2	2.70929
TRINITY_DN72942_c1_g2 orf length:390 frame:-1 start:388 end:777 gi			694375803 ref|XP_009364499.1| PREDICTED: V-type proton ATPase subunit F [Pyrus x bretschneideri] gi|694375806|ref|XP_009364500.1| PREDICTED: V-type proton ATPase subunit F [Pyrus x bretschneideri]	47.69	6	6	39	130	14.3255	6.11279	1.13029	13	20.6443	1.1253	11	17.6243	0.960415	15	10.5575	0.989582	13	7.3928	0.894468	11	27.0165	1.0535	15	8.72853	0.997522	13	13.7857	0.937021	11	18.7752	1.02518	15	7.4876
TRINITY_DN62002_c0_g3 orf length:384 frame:-1 start:3 end:386 gi			694330234 ref|XP_009355829.1| PREDICTED: UDP-sugar pyrophosphorylase-like [Pyrus x bretschneideri]	47.66	3	5	25	128	13.9841	5.2876	0.916281	3	2.73354	0.912638	3	2.67741	1.01355	2	7.16155	0.814157	3	2.84983	0.842049	3	26.0085	0.868296	2	9.67748	1.22747	3	26.9386	1.45876	3	14.099	1.20997	2	34.0093
TRINITY_DN67734_c0_g2 orf length:447 frame:-2 start:235 end:681 gi			658052545 ref|XP_008362001.1| PREDICTED: probable prefoldin subunit 2 [Malus domestica] gi|658052547|ref|XP_008362002.1| PREDICTED: probable prefoldin subunit 2 [Malus domestica]	47.65	2	8	31	149	16.6746	5.50342	0.76172	1		0.901333	1		1.2658	1		0.592853	1		0.928192	1		0.638166	1		0.51867	1		1.09809	1		0.899053	1
TRINITY_DN65660_c0_g1 orf length:1455 frame:-3 start:433 end:1887 gi			658010326 ref|XP_008340410.1| PREDICTED: pyruvate kinase, cytosolic isozyme [Malus domestica] gi|658010328|ref|XP_008340411.1| PREDICTED: pyruvate kinase, cytosolic isozyme [Malus domestica]	47.63	18	21	146	485	52.5345	8.104	0.953758	39	11.2421	0.965104	47	12.4692	1.04766	42	14.8122	1.02976	39	9.1185	1.0062	47	10.4618	0.817172	42	20.8885	0.810413	39	15.1528	0.962765	47	16.3238	0.870832	42	14.8037
TRINITY_DN62699_c0_g1 orf length:504 frame:-3 start:265 end:768 gi			694396412 ref|XP_009373486.1| PREDICTED: plastoglobulin-1, chloroplastic [Pyrus x bretschneideri]	47.62	6	7	48	168	18.0796	5.5542	0.924645	15	10.5176	0.909324	13	6.98801	0.872699	19	9.83287	1.09583	15	5.21808	1.11615	13	14.6257	1.12501	19	13.1071	1.19017	15	15.221	1.34066	13	14.3778	1.29058	19	15.4356
TRINITY_DN64308_c0_g4 orf length:978 frame:1 start:157 end:1134 gi			694330790 ref|XP_009356088.1| PREDICTED: uncharacterized protein LOC103946987 [Pyrus x bretschneideri]	47.55	16	16	132	326	36.9904	7.21045	0.646862	33	26.9213	0.523008	48	55.2712	0.635971	51	29.0563	0.729649	33	22.5649	0.623668	48	44.3987	0.722328	51	31.2457	0.64613	33	22.651	0.606625	48	38.9282	0.650333	51	37.2957
TRINITY_DN64159_c2_g4 orf length:183 frame:2 start:1055 end:1237 gi			658019293 ref|XP_008344997.1| PREDICTED: protein GAST1-like [Malus domestica]	47.54	3	3	6	61	6.72507	8.86572	0.791513	2	20.3279	1.11108	3	7.24645	0.761658	1		0.591478	2	53.5356	0.4987	3	37.0467	1.04693	1		2.02233	2	59.8997	1.97157	3	23.1075	1.63076	1
TRINITY_DN70481_c0_g2 orf length:303 frame:3 start:90 end:392 gi			148807168 gb|ABR13294.1| putative 40S ribosomal protein S8 [Prunus dulcis]	47.52	4	5	72	101	11.5654	11.854	1.40697	9	3.14383	1.04312	11	33.5975	1.08816	24	9.23984	1.00722	9	4.69478	0.914616	11	8.8928	0.949015	24	9.01299	0.917297	9	4.90864	1.0726	11	3.91916	1.07321	24	9.41285
TRINITY_DN73137_c1_g1 orf length:180 frame:-3 start:508 end:687 gi			702280474 ref|XP_010045290.1| PREDICTED: cyclin-dependent kinases regulatory subunit 1-like [Eucalyptus grandis] gi|629122961|gb|KCW87451.1| hypothetical protein EUGRSUZ_B03920 [Eucalyptus grandis]	47.46	2	2	8	59	7.03473	10.2427	1.46166	1		1.71294	1		1.26913	6	3.51467	1.11577	1		0.92132	1		1.19189	6	9.21107	0.678527	1		0.572102	1		0.745782	6	19.7717
TRINITY_DN64727_c4_g2 orf length:1176 frame:-1 start:305 end:1480 gi			657964776 ref|XP_008374024.1| PREDICTED: leucoanthocyanidin dioxygenase-like [Malus domestica]	47.45	17	17	200	392	44.355	7.66455	1.45279	52	20.9157	1.79571	48	22.6913	1.48606	100	23.0553	0.944364	52	15.7836	0.918065	48	16.5323	0.822916	100	21.3136	0.376873	52	98.5278	0.408921	48	56.8178	0.522701	99	65.9795
TRINITY_DN64064_c1_g1 orf length:348 frame:-2 start:350 end:697 gi			658061837 ref|XP_008366803.1| PREDICTED: probable chalcone--flavonone isomerase 3 [Malus domestica]	47.41	8	8	114	116	13.1379	5.36377	1.52639	26	22.5103	1.66518	21	19.1704	1.63321	25	15.3464	0.930175	26	16.9522	1.08211	21	11.9109	0.693826	25	21.4555	0.430795	26	31.3749	0.502713	21	35.7187	0.431982	25	33.8756
TRINITY_DN69303_c1_g2 orf length:1830 frame:-3 start:166 end:1995 gi			694325506 ref|XP_009353695.1| PREDICTED: heat shock cognate 70 kDa protein 2-like isoform X1 [Pyrus x bretschneideri]	47.38	5	31	438	610	66.965	5.22412	0.961344	6	28.0753	1.01202	6	17.0064	1.1585	15	10.0363	0.709129	6	36.2054	0.656906	6	7.21532	0.794879	15	12.0291	1.65107	6	29.0387	1.73137	6	3.98513	1.21117	15	16.9452
TRINITY_DN70813_c0_g1 orf length:1362 frame:3 start:186 end:1547 gi			658000467 ref|XP_008392682.1| PREDICTED: staphylococcal nuclease domain-containing protein 1 [Malus domestica]	47.36	20	20	133	454	49.5799	8.95361	0.963512	42	11.1791	0.976709	37	12.1342	1.08306	51	8.63644	0.972496	42	7.40507	0.933633	37	11.4543	0.965909	51	12.7386	1.23675	42	16.6237	1.2121	37	14.2182	1.14738	51	10.451
TRINITY_DN70221_c0_g1 orf length:756 frame:-1 start:461 end:1216 gi			658027455 ref|XP_008349158.1| PREDICTED: UDP-arabinose 4-epimerase 1, partial [Malus domestica]	47.22	11	11	37	252	28.0502	7.51807	1.10937	12	11.0817	1.12414	10	11.6378	1.0133	15	8.81757	0.84624	12	9.20718	0.935381	10	18.8162	0.940842	15	14.7744	0.989013	12	27.1133	0.968999	10	10.8193	0.921515	15	13.1849
TRINITY_DN72733_c0_g1 orf length:108 frame:-2 start:3009 end:3116 gi			658041698 ref|XP_008356458.1| PREDICTED: uncharacterized protein LOC103420172 [Malus domestica]	47.22	1	1	2	36	3.99203	6.40479	1.43176	1					1.20379	1		0.867942	1					0.69676	1		0.558664	1					0.873468	1
TRINITY_DN73225_c0_g1 orf length:369 frame:2 start:11 end:379 gi			694440151 ref|XP_009346911.1| PREDICTED: non-specific lipid-transfer protein 3-like [Pyrus x bretschneideri]	47.15	5	6	99	123	12.6633	8.33838	1.94468	19	34.4297	1.6025	21	15.3665	1.57654	40	18.9339	1.00437	19	12.5596	0.81388	21	25.022	0.801198	40	23.5977	0.646894	19	61.9505	0.586604	21	73.3233	0.571891	40	65.7921
TRINITY_DN67026_c2_g1 orf length:408 frame:2 start:230 end:637 gi			657979202 ref|XP_008381559.1| PREDICTED: mitochondrial import receptor subunit TOM40-1-like [Malus domestica]	47.06	4	4	13	136	15.6137	6.07471	1.1	5	11.7769	1.06937	4	18.5131	0.974213	4	8.83565	1.10324	5	6.52016	1.012	4	4.82713	1.05113	4	11.9277	0.931145	5	2.30154	1.05411	4	7.24522	0.923656	4	9.18983
TRINITY_DN69103_c2_g2 orf length:102 frame:3 start:597 end:698 gi			657990381 ref|XP_008387415.1| PREDICTED: regulatory protein NPR5-like isoform X1 [Malus domestica]	47.06	2	2	7	34	3.76506	9.53955	0.990885	4	10.2827	1.23516	1		0.967961	2	7.04316	0.778708	4	1.99236	0.981456	1		0.691349	2	19.1628	0.809425	4	10.3066	0.816641	1		0.708479	2	2.87989
TRINITY_DN63788_c2_g4 orf length:102 frame:-3 start:312 end:413 gi			657956419 ref|XP_008369693.1| PREDICTED: uncharacterized protein LOC103433235 [Malus domestica]	47.06	1	1	2	34	3.66099	8.66064	0.999158	1		1.05768	1					1.00711	1		0.947728	1					0.865525	1		0.901398	1
TRINITY_DN72768_c0_g1 orf length:408 frame:3 start:1149 end:1556 gi			694400334 ref|XP_009375265.1| PREDICTED: 50S ribosomal protein L12, chloroplastic-like [Pyrus x bretschneideri]	47.06	5	6	23	136	14.9081	6.21436	1.25203	7	15.617	1.36541	3	6.2103	1.10119	11	8.29077	1.07826	7	19.7862	0.98331	3	4.08565	0.8996	11	12.735	0.823185	7	12.2258	0.878058	3	4.14834	0.916302	11	4.64663
TRINITY_DN73145_c1_g4 orf length:102 frame:-1 start:298 end:399 gi			658027097 ref|XP_008348977.1| PREDICTED: 3-phosphoinositide-dependent protein kinase 2-like [Malus domestica]	47.06	2	2	4	34	4.10221	10.0083				0.956725	1		0.981613	3	5.7456				0.99639	1		0.963664	3	12.5704				1.17821	1		1.07465	3	9.25925
TRINITY_DN61463_c0_g4 orf length:753 frame:-1 start:512 end:1264 gi			694387644 ref|XP_009369565.1| PREDICTED: 40S ribosomal protein S4-3-like [Pyrus x bretschneideri]	47.01	5	13	242	251	28.5325	10.1694	1.06708	37	11.5225	1.06118	32	4.63199	0.999025	54	5.48078	1.09068	37	6.53323	1.08654	32	10.6332	1.13495	54	10.5646	0.962638	37	12.8251	0.873375	32	12.3596	0.94082	54	10.2728
TRINITY_DN63821_c0_g3 orf length:198 frame:-3 start:2233 end:2430 gi			694419755 ref|XP_009337815.1| PREDICTED: NADH dehydrogenase [ubiquinone] 1 alpha subcomplex subunit 1 [Pyrus x bretschneideri] gi|694419757|ref|XP_009337816.1| PREDICTED: NADH dehydrogenase [ubiquinone] 1 alpha subcomplex subunit 1 [Pyrus x bretschneideri]	46.97	3	3	11	66	7.51479	8.22119	1.107	3	12.5379	1.12223	4	4.83543	0.95282	4	6.20762	1.0837	3	18.42	1.09332	4	2.52687	1.02589	4	1.84543	0.881535	3	0.751673	0.896453	4	6.03686	0.909747	4	5.53003
TRINITY_DN67298_c0_g1 orf length:1188 frame:-2 start:684 end:1871 gi			694389928 ref|XP_009370567.1| PREDICTED: isocitrate dehydrogenase [NADP] [Pyrus x bretschneideri]	46.97	19	23	277	396	44.4566	6.80029	1.02933	61	10.1874	0.983875	59	7.06778	1.12392	85	8.03477	1.02599	61	12.3718	1.02175	59	14.2105	0.872495	85	20.5012	1.03987	61	13.1701	1.18617	59	12.4624	1.06636	85	12.4771
TRINITY_DN65058_c0_g3 orf length:345 frame:-2 start:460 end:804 gi			657972629 ref|XP_008378102.1| PREDICTED: eukaryotic translation initiation factor 3 subunit L-like [Malus domestica]	46.96	3	6	24	115	13.258	6.56592	1.13142	4	10.0812	1.01684	5	23.3219	1.0215	6	10.8893	1.09693	4	4.0362	1.08535	5	8.16222	1.00755	6	7.24213	0.866989	4	3.8338	0.971779	5	9.86294	0.998572	6	9.79704
TRINITY_DN67573_c0_g1 orf length:243 frame:3 start:942 end:1184 gi			657945779 ref|XP_008381485.1| PREDICTED: LOW QUALITY PROTEIN: pre-mRNA-splicing factor SF2 [Malus domestica]	46.91	4	4	12	81	9.48669	5.21143	1.15238	3	19.5805	1.48659	2	7.20377	1.27777	7	12.4365	1.00215	3	8.42936	0.904841	2	9.05506	0.811724	7	16.8353	1.00776	3	21.4704	1.18807	2	0.228893	0.954848	7	11.3399
TRINITY_DN65529_c0_g1 orf length:411 frame:-2 start:464 end:874 gi			694443247 ref|XP_009348232.1| PREDICTED: 50S ribosomal protein HLP, mitochondrial-like isoform X1 [Pyrus x bretschneideri]	46.72	7	7	17	137	14.9321	10.1841	0.994823	3	1.60104	1.00844	5	8.12956	1.01292	9	3.2364	1.00854	3	0.251672	0.93536	5	5.10318	1.051	9	6.61277	1.16475	3	7.39638	1.11695	5	10.1594	1.10948	9	8.38228
TRINITY_DN63545_c2_g1 orf length:636 frame:3 start:3132 end:3767 gi			657989175 ref|XP_008386778.1| PREDICTED: pre-mRNA-splicing factor SF2-like [Malus domestica]	46.7	7	11	81	212	23.7029	9.49561	0.91651	8	9.65361	1.07815	9	5.6509	1.08048	19	5.64663	0.981342	8	4.61075	1.08909	9	6.93082	0.892952	19	12.6037	1.00565	8	9.11338	1.14079	9	19.8278	0.950293	19	6.17261
TRINITY_DN65528_c0_g2 orf length:90 frame:-2 start:653 end:742 gi			658054622 ref|XP_008363065.1| PREDICTED: high mobility group B protein 3-like [Malus domestica]	46.67	1	2	16	30	3.48187	9.70068	1.15284	2	2.96043	1.1618	4	3.91212	1.11711	9	6.53494	0.98043	2	7.95858	0.994803	4	0.911636	0.974439	9	3.0274	0.900676	2	4.43271	0.797766	4	3.87301	0.973759	9	6.53476
TRINITY_DN58091_c0_g2 orf length:729 frame:1 start:82 end:810 gi			694378737 ref|XP_009365594.1| PREDICTED: outer envelope pore protein 24B, chloroplastic-like [Pyrus x bretschneideri]	46.67	6	11	49	240	26.5997	9.65674	1.14756	6	5.05285	1.11592	7	3.2616	1.03991	6	2.43857	1.2102	6	14.0222	1.24199	7	9.98461	1.25292	6	4.92193	0.933745	6	6.23591	0.975104	7	13.8193	0.98641	6	7.61784
TRINITY_DN70058_c0_g4 orf length:135 frame:-1 start:967 end:1101 gi			657965931 ref|XP_008374639.1| PREDICTED: mitochondrial import receptor subunit TOM5 homolog [Malus domestica] gi|694317427|ref|XP_009338230.1| PREDICTED: mitochondrial import receptor subunit TOM5 homolog [Pyrus x bretschneideri]	46.67	1	2	15	45	5.31265	4.71631	1.13494	2	22.4041				1.02765	1		1.02267	2	6.7729				0.975294	1		1.01398	2	5.17958				1.06299	1
TRINITY_DN64099_c1_g2 orf length:516 frame:-1 start:1 end:516 gi			326499079 dbj|BAK06030.1| predicted protein [Hordeum vulgare subsp. vulgare] gi|662524705|gb|KEQ82091.1| ATP synthase F1, beta subunit [Aureobasidium pullulans EXF-150]	46.51	5	6	15	172	17.9415	6.32861	0.598299	10	36.8742	0.562583	2	41.9079				0.687806	10	11.8917	0.844026	2	33.0952				1.18155	10	27.4568	0.842864	2	0.249874
TRINITY_DN73218_c0_g3 orf length:807 frame:3 start:150 end:956 gi			658014986 ref|XP_008342821.1| PREDICTED: heat shock 70 kDa protein-like [Malus domestica]	46.47	7	13	219	269	29.5801	5.98584	0.845517	23	17.6489	0.902905	24	12.1642	0.958626	29	14.6385	0.711307	23	36.6809	0.691967	24	37.0421	0.842841	29	23.5668	1.94943	23	41.6324	1.86997	24	34.9614	1.69542	29	35.1105
TRINITY_DN69283_c2_g1 orf length:633 frame:-3 start:381 end:1013 gi			694355576 ref|XP_009358774.1| PREDICTED: aldo-keto reductase family 4 member C9-like [Pyrus x bretschneideri]	46.45	8	10	59	211	23.5493	8.68994	1.20767	11	18.2755	1.36063	10	20.4599	1.15303	13	4.30719	1.16019	11	10.7213	1.19557	10	7.18433	1.04583	13	9.06308	0.861109	11	28.3007	0.901476	10	11.9024	0.960984	13	8.29173
TRINITY_DN62915_c4_g5 orf length:171 frame:2 start:215 end:385 gi			694415767 ref|XP_009336045.1| PREDICTED: U6 snRNA-associated Sm-like protein LSm5 [Pyrus x bretschneideri]	46.43	3	3	12	56	6.31818	4.52588	1.19162	2	1.58317	1.28752	2	0.666759	0.924049	4	4.42215	1.0468	2	1.80971	1.07563	2	1.66102	1.20947	4	3.88097	0.800863	2	5.95413	0.70757	2	5.75355	0.933838	4	2.6091
TRINITY_DN65391_c2_g3 orf length:291 frame:2 start:338 end:628 gi			694352233 ref|XP_009357786.1| PREDICTED: non-specific lipid-transfer protein 2-like [Pyrus x bretschneideri]	46.39	5	5	57	97	10.0311	8.51416	0.523634	22	43.1746	0.726316	14	13.011	0.604318	21	44.4041	0.598112	22	36.0303	0.616619	14	43.7939	0.901679	21	20.9835	2.31846	22	23.9378	1.77985	14	26.3117	1.77244	21	23.172
TRINITY_DN69250_c0_g2 orf length:2037 frame:1 start:1204 end:3240 gi			657976678 ref|XP_008380229.1| PREDICTED: probable rhamnose biosynthetic enzyme 1 [Malus domestica]	46.39	20	33	295	679	76.1577	7.35693	1.85937	25	27.4658	1.70613	37	19.6808	1.06818	47	12.6789	0.690393	25	27.6965	0.563324	37	38.1319	0.661815	47	30.0759	0.5218	25	41.4538	0.476352	37	30.8926	0.613318	47	29.3475
TRINITY_DN69028_c1_g1 orf length:123 frame:1 start:1804 end:1926 gi			694379080 ref|XP_009365752.1| PREDICTED: acyl-CoA-binding protein [Pyrus x bretschneideri] gi|694431561|ref|XP_009343191.1| PREDICTED: acyl-CoA-binding protein [Pyrus x bretschneideri]	46.34	3	3	28	41	4.61029	4.80518	1.20383	8	9.58899	1.18943	10	14.119	1.09161	10	5.57527	1.01158	8	3.46668	0.876893	10	9.89149	0.949335	10	6.71409	1.04181	8	8.3773	1.23291	10	11.9006	1.36995	10	6.29168
TRINITY_DN69035_c0_g1 orf length:1716 frame:3 start:186 end:1901 gi			694353567 ref|XP_009358190.1| PREDICTED: heat shock 70 kDa protein 15-like [Pyrus x bretschneideri]	46.33	23	23	137	572	62.6802	5.85889	0.919674	42	12.0559	0.991751	41	8.87737	0.994488	54	12.7461	0.973798	42	7.84022	0.970899	41	11.6986	0.898127	54	14.7296	1.27547	42	21.6862	1.2687	41	13.3506	1.2072	54	16.8666
TRINITY_DN67494_c0_g1 orf length:1470 frame:-2 start:527 end:1996 gi			694380016 ref|XP_009366162.1| PREDICTED: NADP-dependent glyceraldehyde-3-phosphate dehydrogenase [Pyrus x bretschneideri]	46.33	22	22	188	490	52.4873	7.59131	0.968813	50	19.1035	0.925751	57	11.7674	0.900209	80	11.6678	1.07867	50	12.7388	1.14461	57	13.2217	1.07427	79	14.3119	0.847957	50	14.9942	0.906276	57	22.6308	0.867452	80	16.9987
TRINITY_DN61890_c0_g2 orf length:285 frame:-2 start:917 end:1201 gi			658011181 ref|XP_008340826.1| PREDICTED: uncharacterized protein LOC103403772 [Malus domestica] gi|694419006|ref|XP_009337474.1| PREDICTED: uncharacterized protein LOC103929937 [Pyrus x bretschneideri] gi|694419009|ref|XP_009337475.1| PREDICTED: uncharacterized protein LOC103929937 [Pyrus x bretschneideri]	46.32	5	5	28	95	11.5638	7.44482	1.39104	8	5.17574	1.36312	9	13.6025	1.10751	11	12.5359	0.973978	8	11.6	0.92843	9	11.5252	0.985744	11	22.4382	0.845253	8	32.5952	0.98541	9	11.9596	1.03811	11	20.5115
TRINITY_DN69452_c0_g1 orf length:2097 frame:-3 start:643 end:2739 gi			147791359 emb|CAN66161.1| hypothetical protein VITISV_008123 [Vitis vinifera]	46.26	30	34	313	696	77.1465	6.04932	1.00339	91	11.6601	0.957025	72	13.1353	0.990964	107	9.05076	0.959983	91	9.30643	0.929061	72	12.3747	0.983939	107	13.2953	1.10408	91	17.8844	1.16555	72	14.0639	1.04696	107	11.8449
TRINITY_DN66732_c1_g2 orf length:441 frame:3 start:159 end:599 gi			658052721 ref|XP_008362095.1| PREDICTED: 60S ribosomal protein L7a [Malus domestica] gi|694406374|ref|XP_009378000.1| PREDICTED: 60S ribosomal protein L7a [Pyrus x bretschneideri] gi|694433921|ref|XP_009344222.1| PREDICTED: 60S ribosomal protein L7a [Pyrus x bretschneideri]	46.26	8	9	44	147	16.7808	10.6675	1.02073	11	11.4775	1.07207	14	20.5641	1.12627	18	8.77576	1.18204	11	2.41516	1.14452	14	12.4135	1.18399	18	7.92988	0.989012	11	5.32729	0.890831	14	5.88016	0.960229	18	11.8691
TRINITY_DN70982_c0_g1 orf length:240 frame:3 start:930 end:1169 gi			658018582 ref|XP_008344650.1| PREDICTED: 50S ribosomal protein L1, chloroplastic-like [Malus domestica]	46.25	5	5	15	80	9.18298	9.75928	1.10294	6	8.03239	1.06969	5	13.4686	0.940366	4	7.76212	1.39073	6	25.5351	1.28342	5	15.7389	1.16851	4	3.06139	0.904234	6	11.476	0.97634	5	19.1219	1.132	4	21.0528
TRINITY_DN62436_c1_g5 orf length:702 frame:2 start:83 end:784 gi			694425754 ref|XP_009340585.1| PREDICTED: BAG family molecular chaperone regulator 7-like [Pyrus x bretschneideri]	46.15	10	13	106	234	26.7991	8.82178	1.2685	17	13.2343	1.37612	22	11.7992	1.08581	37	11.1416	1.07927	17	5.87142	1.05726	22	14.0493	1.07563	37	10.6766	0.609606	17	22.2613	0.722086	22	18.9503	0.770301	36	15.6977
TRINITY_DN72304_c3_g1 orf length:1476 frame:-1 start:2957 end:4432 gi			657979411 ref|XP_008381669.1| PREDICTED: dynamin-2A-like [Malus domestica]	46.14	22	23	180	492	52.9881	8.60205	1.07136	55	12.4981	1.09046	49	14.0113	1.11119	73	13.5592	1.00085	55	12.3401	0.949486	49	14.0348	0.965281	73	11.7309	1.03077	55	13.0923	0.999419	49	11.6534	0.976537	73	10.8095
TRINITY_DN72409_c1_g1 orf length:1329 frame:-1 start:611 end:1939 gi			657967501 ref|XP_008375429.1| PREDICTED: calnexin homolog [Malus domestica]	46.05	19	19	131	443	50.2744	4.79248	1.39482	36	19.7519	1.42948	38	19.8116	1.40495	57	13.5298	0.932758	36	18.687	0.891079	38	16.3399	0.86576	57	14.3118	1.14513	36	15.1606	1.16092	38	14.7676	1.03958	57	10.8898
TRINITY_DN70921_c0_g2 orf length:381 frame:1 start:445 end:825 gi			694361841 ref|XP_009360538.1| PREDICTED: probable mitochondrial-processing peptidase subunit beta isoform X2 [Pyrus x bretschneideri]	46.03	3	5	35	126	14.0959	6.12549	1.00303	1		1.12039	2	1.39791	0.991311	2	7.872	0.853221	1		0.958905	2	1.3137	1.03527	2	5.24784	1.34346	1		1.15066	2	6.90179	1.12916	2	7.15348
TRINITY_DN58748_c0_g2 orf length:300 frame:-3 start:941 end:1240 gi			657956608 ref|XP_008369791.1| PREDICTED: uncharacterized protein At5g48480 [Malus domestica]	46	5	5	45	100	10.9256	5.03369	1.44489	15	14.4394	1.37387	12	7.56992	1.24395	18	5.54507	1.26768	15	7.54837	1.36397	12	5.98465	1.16595	18	5.13895	0.739695	15	30.4047	0.803855	12	21.377	0.826461	18	9.62307
TRINITY_DN67812_c0_g2 orf length:111 frame:1 start:1 end:111 gi			694374680 ref|XP_009364193.1| PREDICTED: stem-specific protein TSJT1 [Pyrus x bretschneideri]	45.95	1	1	16	37	4.06502	6.44287	1.35581	4	8.44564	1.39814	2	7.82087	1.23414	10	12.8678	1.08253	4	3.61055	0.928311	2	0.63871	0.782492	10	6.6003	0.619923	4	29.8801	0.99453	2	9.8813	0.80476	10	48.6688
TRINITY_DN72506_c4_g6 orf length:111 frame:3 start:198 end:308 gi			657951595 ref|XP_008353579.1| PREDICTED: DEAD-box ATP-dependent RNA helicase 20-like [Malus domestica]	45.95	1	1	1	37	4.16128	7.23975				1.02552	1								1.08052	1								1.14847	1
TRINITY_DN63973_c1_g2 orf length:516 frame:2 start:923 end:1438 gi			595829971 ref|XP_007205973.1| hypothetical protein PRUPE_ppa012077mg [Prunus persica] gi|645219899|ref|XP_008237840.1| PREDICTED: ADP-ribosylation factor-like protein 8A [Prunus mume] gi|462401615|gb|EMJ07172.1| hypothetical protein PRUPE_ppa012077mg [Prunus persica]	45.93	7	7	24	172	18.9087	8.42627	1.06783	6	11.6257	0.988669	6	3.19426	0.877537	8	3.68085	1.15744	6	7.038	1.23364	6	8.28824	1.10698	8	11.4825	0.830811	6	4.00358	0.844239	6	5.72161	0.997835	8	3.88752
TRINITY_DN68120_c0_g2 orf length:72 frame:-1 start:351 end:422 gi			694311300 ref|XP_009357098.1| PREDICTED: nicotinamide adenine dinucleotide transporter 2, mitochondrial-like [Pyrus x bretschneideri]	45.83	1	1	5	24	2.63838	9.31982	0.989894	2	3.31131	0.904534	2	5.1692	0.963831	1		1.0565	2	2.89583	0.924402	2	0.309676	1.20522	1		1.19356	2	19.9318	1.08982	2	9.28512	1.02339	1
TRINITY_DN67943_c0_g1 orf length:663 frame:2 start:53 end:715 gi			694420574 ref|XP_009338189.1| PREDICTED: calreticulin-like [Pyrus x bretschneideri]	45.7	14	14	162	221	25.3348	6.37939	1.24702	41	13.7788	1.27631	42	11.3117	1.10162	79	9.47456	1.07897	41	8.52027	1.02298	42	8.76267	0.986264	79	10.9762	1.01172	41	15.3103	1.0088	42	14.1093	1.03525	79	10.0358
TRINITY_DN69503_c0_g2 orf length:243 frame:-3 start:292 end:534 gi			658045668 ref|XP_008358516.1| PREDICTED: bifunctional aspartate aminotransferase and glutamate/aspartate-prephenate aminotransferase-like [Malus domestica]	45.68	3	3	8	81	8.88759	5.05908	0.570143	2	21.5586	0.711636	2	10.3147	0.879059	4	16.7361	0.743736	2	32.0086	1.08621	2	54.1323	0.704891	4	10.7904	0.780028	2	23.4615	0.93293	2	16.5196	0.812048	4	28.1109
TRINITY_DN68322_c3_g1 orf length:768 frame:-1 start:203 end:970 gi			657984461 ref|XP_008384325.1| PREDICTED: ras-related protein RABB1c [Malus domestica] gi|694308909|ref|XP_009352321.1| PREDICTED: ras-related protein RABB1c [Pyrus x bretschneideri] gi|694399376|ref|XP_009374816.1| PREDICTED: ras-related protein RABB1c [Pyrus x bretschneideri]	45.67	10	12	98	254	27.9351	6.66846	0.964333	22	21.0981	1.00532	19	9.05899	1.08872	30	17.9378	0.856317	22	14.1948	0.730509	19	13.6311	0.800341	30	21.6917	1.41362	22	28.3003	1.45592	19	18.5675	1.29548	30	12.2877
TRINITY_DN64568_c1_g2 orf length:624 frame:-2 start:326 end:949 gi			694397043 ref|XP_009373784.1| PREDICTED: alpha-1,4-glucan-protein synthase [UDP-forming] 1 [Pyrus x bretschneideri]	45.67	6	8	29	208	23.5018	5.64307	0.693162	9	28.1614	0.491962	5	27.6508				0.504897	9	48.5685	0.450384	5	42.7735				2.67872	9	32.6044	2.90483	5	13.7952
TRINITY_DN72664_c0_g1 orf length:519 frame:-3 start:372 end:890 gi			343082718 gb|AEL79860.1| anthocyanidin reductase [Malus domestica]	45.66	6	6	78	173	19.0427	5.59229	1.20434	22	9.74619	1.27293	20	14.6274	1.11856	36	11.3508	1.10402	22	5.97096	1.22642	20	6.23102	0.977416	36	10.889	0.595064	22	34.2475	0.5603	20	44.2194	0.632688	36	26.4093
TRINITY_DN65885_c0_g1 orf length:138 frame:3 start:195 end:332 gi			658026965 ref|XP_008348907.1| PREDICTED: NADH dehydrogenase [ubiquinone] 1 beta subcomplex subunit 9-like isoform X1 [Malus domestica]	45.65	2	2	29	46	5.54774	5.26221	1.08969	6	12.6194	1.12534	9	20.9459	1.03962	14	7.67804	1.0457	6	4.4782	1.05257	9	11.4924	1.10734	14	4.42022	0.92273	6	8.42197	0.861253	9	10.4599	0.977519	14	14.068
TRINITY_DN71853_c0_g4 orf length:336 frame:1 start:178 end:513 gi			470115081 ref|XP_004293732.1| PREDICTED: ras-related protein RABF2a [Fragaria vesca subsp. vesca]	45.54	3	4	22	112	12.3214	8.99756	1.12527	5	14.4782	1.10564	6	8.62494	1.02552	9	7.35526	0.920276	5	17.3379	1.00728	6	8.15091	0.972835	9	6.31022	0.902512	5	13.6187	0.963422	6	9.58384	1.13781	9	8.78726
TRINITY_DN68107_c0_g2 orf length:372 frame:2 start:1127 end:1498 gi			697174370 ref|XP_009596116.1| PREDICTED: 40S ribosomal protein S13-like [Nicotiana tomentosiformis]	45.53	1	5	83	123	14.082	10.1987	1.27298	2	3.62847	1.15888	3	2.11645	1.07568	2	7.98941	0.89825	2	20.7938	1.08883	3	2.57344	0.840882	2	17.579	0.952898	2	9.01512	1.04075	3	5.51327	1.03479	2	4.13269
TRINITY_DN66413_c3_g2 orf length:1035 frame:2 start:29 end:1063 gi			721613509 ref|XP_010240502.1| PREDICTED: glyceraldehyde-3-phosphate dehydrogenase GAPCP2, chloroplastic-like [Brachypodium distachyon] gi|944081680|gb|KQK17032.1| hypothetical protein BRADI_1g32087 [Brachypodium distachyon]	45.51	7	13	64	345	37.0639	6.55127	0.455385	13	60.8577	0.523249	10	44.2872	0.485125	10	32.8964	0.595474	13	20.9429	0.623147	10	37.1015	0.790051	10	13.8681	1.03909	13	14.1207	0.401923	10	32.7656	0.365918	10	24.5677
TRINITY_DN59847_c0_g1 orf length:468 frame:-3 start:404 end:871 gi			657968466 ref|XP_008375936.1| PREDICTED: desiccation protectant protein Lea14 homolog [Malus domestica]	45.51	5	5	11	156	16.893	5.89697	0.443977	8	61.1335	0.375523	1		0.91216	1		0.444297	8	86.4111	0.26794	1		0.87181	1		2.80791	8	38.14	3.93324	2	19.9048	1.13455	1
TRINITY_DN73146_c4_g1 orf length:1128 frame:1 start:1 end:1128 gi			397648621 gb|AFO55218.1| chloroplast polyphenol oxidase II [Eriobotrya japonica]	45.48	19	19	334	376	42.211	5.71924	1.08382	91	12.7977	1.35481	103	19.4864	1.05782	140	10.5119	0.975323	91	17.7101	1.12193	103	21.3713	1.11685	140	13.9751	1.18391	91	21.3934	1.21065	103	15.5203	1.66593	140	24.9802
TRINITY_DN65663_c1_g1 orf length:132 frame:2 start:2 end:133 gi			658017892 ref|XP_008344305.1| PREDICTED: signal peptidase complex catalytic subunit SEC11A-like isoform X2 [Malus domestica]	45.45	3	3	12	44	5.03248	6.25244	1.18743	3	0.787163	1.09577	1		1.14982	8	5.0137	1.04302	3	2.78952	1.16775	1		0.953785	8	5.10532	0.995341	3	5.17731	0.996501	1		0.97589	8	2.9496
TRINITY_DN71356_c1_g1 orf length:720 frame:1 start:163 end:882 gi			694367330 ref|XP_009362120.1| PREDICTED: FAM10 family protein At4g22670 isoform X2 [Pyrus x bretschneideri]	45.42	12	12	129	240	26.2858	4.58936	0.989387	25	11.7682	0.945832	32	20.5054	0.989067	71	9.21555	1.00268	25	7.27131	1.06367	32	15.1821	0.997352	71	18.0926	0.885964	25	28.1124	0.973389	32	17.8754	0.904231	71	14.1146
TRINITY_DN66093_c4_g2 orf length:423 frame:-3 start:237 end:659 gi			657958054 ref|XP_008370530.1| PREDICTED: histone H2AX-like [Malus domestica] gi|658020507|ref|XP_008345624.1| PREDICTED: histone H2AX-like [Malus domestica] gi|694414920|ref|XP_009335652.1| PREDICTED: histone H2AX-like [Pyrus x bretschneideri]	45.39	3	6	93	141	14.8332	10.2866	1.25898	4	23.3838	1.257	4	18.5753	1.05844	8	13.5964	1.0699	6	18.2387	1.07993	4	11.8831	0.984619	8	8.4577	0.713825	6	47.1531	0.625427	4	13.6393	0.714388	7	7.33547
TRINITY_DN62134_c1_g1 orf length:912 frame:-3 start:652 end:1563 gi			657990774 ref|XP_008387607.1| PREDICTED: syntaxin-71-like [Malus domestica]	45.36	15	15	87	302	34.1014	5.84619	1.19564	22	15.6465	1.27283	21	15.8932	1.16788	33	13.441	0.974262	22	10.2378	0.952355	21	14.8302	0.912994	33	14.6454	0.852685	22	7.93959	0.869123	21	15.7244	0.946701	33	8.86596
TRINITY_DN58091_c0_g1 orf length:549 frame:1 start:76 end:624 gi			694312971 ref|XP_009364551.1| PREDICTED: outer envelope pore protein 24B, chloroplastic-like [Pyrus x bretschneideri]	45.36	2	7	45	183	20.0062	9.56885	1.16486	4	6.27307	1.17463	5	5.85894	1.02581	6	1.61832	1.03796	4	5.09672	1.00335	5	1.74174	1.19036	6	2.53085	1.1354	4	3.63539	1.09421	5	13.0873	1.16492	6	7.24028
TRINITY_DN63692_c6_g3 orf length:516 frame:-3 start:386 end:901 gi			694327497 ref|XP_009354614.1| PREDICTED: mitochondrial outer membrane protein porin 2-like [Pyrus x bretschneideri] gi|694409394|ref|XP_009379335.1| PREDICTED: mitochondrial outer membrane protein porin 2 [Pyrus x bretschneideri]	45.35	8	8	37	172	18.3705	7.60596	1.03134	7	8.87047	1.03732	12	13.8729	1.04027	17	8.16603	0.95994	7	5.86912	0.924783	12	8.36468	0.99337	17	11.1829	1.39128	7	24.3087	1.19542	12	20.0198	1.11957	17	8.47081
TRINITY_DN69066_c1_g1 orf length:192 frame:1 start:1 end:192 gi			694415118 ref|XP_009335747.1| PREDICTED: serine/arginine-rich-splicing factor SR34-like isoform X1 [Pyrus x bretschneideri]	45.31	1	2	7	64	7.43359	7.18115	1.06258	1		1.17219	1		1.29722	2	13.5088	0.872201	1		0.927987	1		0.672026	2	18.4194	0.797455	1		1.27335	1		0.89877	2	27.6667
TRINITY_DN63241_c0_g5 orf length:192 frame:3 start:18 end:209 gi			694400022 ref|XP_009375116.1| PREDICTED: universal stress protein A-like protein [Pyrus x bretschneideri] gi|694404678|ref|XP_009377210.1| PREDICTED: universal stress protein A-like protein [Pyrus x bretschneideri]	45.31	3	3	8	64	7.04762	9.81787	1.06443	4	2.35685	0.946971	3	9.37901	1.07643	1		1.04515	4	7.34728	1.04273	3	7.21914	1.19545	1		1.02472	4	9.24974	0.898654	3	16.7397	1.04736	1
TRINITY_DN68792_c2_g1 orf length:1074 frame:-3 start:1039 end:2112 gi			657980610 ref|XP_008382299.1| PREDICTED: 26S protease regulatory subunit 10B homolog A [Malus domestica]	45.25	17	18	109	358	40.0341	8.20654	1.1747	32	14.6698	1.16573	32	8.6493	1.0042	40	9.63915	1.02894	32	10.6836	1.03944	32	11.459	0.995948	40	17.8472	0.861029	32	10.7616	0.913354	32	13.6164	0.933453	40	11.2124
TRINITY_DN67077_c0_g1 orf length:126 frame:3 start:3 end:128 gi			763801875 gb|KJB68813.1| hypothetical protein B456_011G1809002, partial [Gossypium raimondii]	45.24	1	1	3	42	4.54716	6.49365	0.880149	1		1.10914	1		0.860335	1		1.0289	1		1.09411	1		1.07195	1		0.765963	1		1.07578	1		0.724355	1
TRINITY_DN68107_c0_g6 orf length:279 frame:2 start:2 end:280 gi			694420660 ref|XP_009338229.1| PREDICTED: 60S ribosomal protein L18-2-like [Pyrus x bretschneideri]	45.16	1	4	56	93	10.3717	9.99365	1.18045	6	6.27986	1.23188	4	2.7591	1.12107	4	2.49165	1.05429	6	5.23831	1.02567	4	3.97659	1.0483	4	6.67404	1.07034	6	7.23885	1.1092	4	2.8269	1.09436	4	4.95507
TRINITY_DN117321_c0_g1 orf length:186 frame:-1 start:3 end:188 gi			49035515 sp|O82018.3|CALM_MOUSC RecName: Full=Calmodulin; Short=CaM gi|3336912|emb|CAA74111.1| Calmodulin [Mougeotia scalaris]	45.16	1	3	26	62	6.80911	4.00537				0.619502	1								0.852856	1								1.41401	1
TRINITY_DN73011_c0_g1 orf length:618 frame:-2 start:2 end:619 gi			694447675 ref|XP_009349913.1| PREDICTED: adenosylhomocysteinase-like [Pyrus x bretschneideri]	45.15	10	10	96	206	22.6392	4.97021	0.959912	21	21.4166	0.963623	31	10.6771	1.1142	44	11.3919	1.00237	21	14.4364	0.942145	31	14.6633	0.86186	44	17.1111	1.18686	21	23.8874	1.13564	31	11.7582	1.03348	44	12.1495
TRINITY_DN68447_c1_g2 orf length:399 frame:1 start:64 end:462 gi			694426960 ref|XP_009341137.1| PREDICTED: uncharacterized protein LOC103933202 [Pyrus x bretschneideri] gi|694426962|ref|XP_009341138.1| PREDICTED: uncharacterized protein LOC103933204 [Pyrus x bretschneideri] gi|694426964|ref|XP_009341140.1| PREDICTED: uncharacterized protein LOC103933205 [Pyrus x bretschneideri] gi|694426966|ref|XP_009341141.1| PREDICTED: uncharacterized protein LOC103933206 [Py…	45.11	5	5	59	133	14.8664	4.76709	1.13494	15	11.839	0.922168	14	4.45224	0.867427	30	8.7691	0.952058	15	15.2558	0.989566	14	19.4633	1.11583	30	8.06744	0.61667	15	30.705	0.684296	14	20.2417	0.757097	30	15.0798
TRINITY_DN68975_c4_g1 orf length:1365 frame:-1 start:1001 end:2365 gi			694396220 ref|XP_009373398.1| PREDICTED: ubiquitin domain-containing protein DSK2a-like [Pyrus x bretschneideri]	45.05	14	14	113	455	48.3624	4.95752	0.985564	30	14.59	0.969967	31	12.7608	1.0292	50	10.495	1.02822	32	10.665	1.05055	31	19.2993	0.940411	50	21.2086	0.958396	32	12.0874	1.01374	31	14.0315	0.97509	50	12.9814
TRINITY_DN64607_c1_g1 orf length:453 frame:3 start:177 end:629 gi			694391771 ref|XP_009371394.1| PREDICTED: ras-related protein RABC1-like [Pyrus x bretschneideri]	45.03	3	6	51	151	16.8185	5.31299	1.35123	3	6.85949	1.17877	4	14.7746	1.19909	3	6.25008	1.14644	3	43.228	1.03627	4	7.20822	0.939343	3	6.92816	0.917099	3	19.2199	1.11744	4	6.72989	0.981145	3	9.82296
TRINITY_DN66456_c0_g1 orf length:1113 frame:-1 start:775 end:1887 gi			658009242 ref|XP_008339825.1| PREDICTED: UDP-glucose 6-dehydrogenase 1 [Malus domestica] gi|658034886|ref|XP_008352963.1| PREDICTED: UDP-glucose 6-dehydrogenase 1 [Malus domestica]	45.01	9	16	153	371	41.0902	7.06396	1.12523	30	22.26	1.00693	21	23.7263	1.1079	28	21.3162	0.913467	30	18.2178	0.785252	21	16.3855	0.776516	28	30.6926	0.871786	30	10.2449	0.95858	21	8.47661	0.825211	28	17.7731
TRINITY_DN69942_c0_g1 orf length:1014 frame:-3 start:317 end:1330 gi			658007487 ref|XP_008338925.1| PREDICTED: glucose-6-phosphate isomerase 1, chloroplastic-like [Malus domestica]	44.97	16	16	78	338	37.0036	5.04639	0.824394	23	17.744	0.739545	27	16.0595	0.822372	28	10.8216	1.29044	23	10.8444	1.5267	27	20.6471	1.36031	28	9.43315	1.0434	23	7.20506	1.00532	27	14.3281	1.09243	28	12.4789
TRINITY_DN71573_c2_g7 orf length:267 frame:-1 start:3 end:269 gi			33563040 dbj|BAC81670.1| actin [Fragaria x ananassa]	44.94	1	3	68	89	10.2222	6.12549	1.71626	1		0.706151	2	17.2184				0.676284	1		0.64975	2	14.2877				0.743546	1		1.21585	2	2.0326
TRINITY_DN65812_c1_g1 orf length:354 frame:-1 start:2288 end:2641 gi			1035896763 gb|OAY26365.1| hypothetical protein MANES_16G041800 [Manihot esculenta]	44.92	1	9	99	118	13.228	9.67139	1.17101	4	3.11655	1.21099	1		0.968354	2	1.11749	0.832244	4	5.72643	0.734176	1		0.799937	2	3.43905	0.689361	4	2.53428	0.602797	1		0.748245	2	0.807724
TRINITY_DN66067_c0_g1 orf length:1311 frame:3 start:51 end:1361 gi			694371271 ref|XP_009363228.1| PREDICTED: eukaryotic translation initiation factor 3 subunit E isoform X2 [Pyrus x bretschneideri] gi|694371274|ref|XP_009363229.1| PREDICTED: eukaryotic translation initiation factor 3 subunit E isoform X3 [Pyrus x bretschneideri]	44.85	13	17	87	437	51.1909	5.84619	1.09699	22	19.356	1.17938	22	8.25646	1.03411	22	10.2663	0.993752	22	10.4206	0.974263	22	18.3998	1.03778	22	12.0943	0.974528	22	10.3579	0.907554	22	16.1086	0.996844	22	10.6782
TRINITY_DN68641_c1_g1 orf length:1365 frame:1 start:118 end:1482 gi			694370717 ref|XP_009363091.1| PREDICTED: coatomer subunit delta-like isoform X1 [Pyrus x bretschneideri]	44.84	19	19	148	455	49.8435	5.70654	1.22338	46	11.5174	1.20069	44	13.7967	1.23797	58	16.4573	0.945059	46	9.34529	0.945556	44	16.7966	0.861974	58	16.0042	1.04022	46	22.2176	1.0863	44	17.0782	0.950632	58	14.7627
TRINITY_DN69376_c0_g1 orf length:870 frame:3 start:93 end:962 gi			658002336 ref|XP_008393653.1| PREDICTED: far upstream element-binding protein 2 isoform X1 [Malus domestica]	44.83	14	15	71	290	30.7047	6.82959	0.985893	22	15.8871	1.01917	21	17.1429	1.06727	27	14.5351	0.997198	22	12.7353	0.995826	21	15.8504	0.948817	27	16.0017	0.897789	22	26.9629	1.04822	21	19.1709	0.978907	27	13.2138
TRINITY_DN70069_c1_g3 orf length:87 frame:-3 start:377 end:463 gi			694380700 ref|XP_009366463.1| PREDICTED: superoxide dismutase [Cu-Zn] 2-like [Pyrus x bretschneideri]	44.83	1	1	4	29	2.99059	6.50732	1.11329	2	7.39816				1.09507	2	2.3349	0.985964	2	6.92373				0.902709	2	13.9944	1.00799	2	4.8659				1.0915	2	8.28102
TRINITY_DN68664_c0_g3 orf length:87 frame:2 start:80 end:166 gi			658064933 ref|XP_008368414.1| PREDICTED: golgin candidate 6-like [Malus domestica]	44.83	1	1	2	29	3.42785	10.272				1.05471	1		0.976681	1					1.10527	1		1.02704	1					1.05508	1		0.920554	1
TRINITY_DN72976_c6_g4 orf length:1446 frame:-2 start:1 end:1446 gi			316996023 dbj|BAD83524.2| ATP synthase F1 subunit 1 (mitochondrion) [Nicotiana tabacum]	44.81	21	25	510	482	52.2994	6.59521	1.12962	125	11.7328	1.04459	110	12.9137	0.982333	191	9.49291	0.945708	125	11.4231	0.917936	110	15.6542	0.962447	191	14.6092	0.987162	125	16.2386	0.953698	110	13.9153	1.00744	191	11.8739
TRINITY_DN71988_c0_g1 orf length:1482 frame:1 start:223 end:1704 gi			694329450 ref|XP_009355490.1| PREDICTED: villin-3-like [Pyrus x bretschneideri]	44.74	19	19	85	494	54.3845	5.99854	1.071	24	7.5092	1.01176	21	8.26916	1.18398	40	11.2505	0.97292	24	8.91388	0.868612	21	13.6932	0.820381	40	17.3777	1.01914	24	7.65841	1.19759	21	14.0089	0.975623	40	6.44294
TRINITY_DN66673_c1_g5 orf length:732 frame:1 start:85 end:816 gi			694403310 ref|XP_009376610.1| PREDICTED: 26S protease regulatory subunit 6A homolog [Pyrus x bretschneideri] gi|694403312|ref|XP_009376611.1| PREDICTED: 26S protease regulatory subunit 6A homolog [Pyrus x bretschneideri] gi|694420700|ref|XP_009338248.1| PREDICTED: 26S protease regulatory subunit 6A homolog [Pyrus x bretschneideri]	44.67	1	10	62	244	27.3181	4.76709	1.51152	2	13.8269	1.22684	1		1.06025	1		1.11175	2	4.90565	1.06066	1		0.860449	1		0.628028	2	13.261	1.09433	1		0.846212	1
TRINITY_DN72760_c4_g1 orf length:309 frame:-1 start:873 end:1181 gi			297745747 emb|CBI15803.3| unnamed protein product [Vitis vinifera]	44.66	1	5	33	103	11.3209	6.06201				1.15933	1								1.12315	1								0.705925	1
TRINITY_DN71718_c0_g1 orf length:894 frame:3 start:885 end:1778 gi			567868389 ref|XP_006426817.1| hypothetical protein CICLE_v10025679mg [Citrus clementina] gi|557528807|gb|ESR40057.1| hypothetical protein CICLE_v10025679mg [Citrus clementina]	44.63	10	14	105	298	33.4852	8.48486	0.948179	24	15.427	1.0078	24	7.00661	1.00492	35	8.00016	1.06206	24	7.58095	1.07747	24	7.08603	0.915251	35	7.62716	1.04724	24	16.1924	1.09937	24	6.34939	1.04019	35	10.6745
TRINITY_DN68837_c3_g2 orf length:423 frame:3 start:3 end:425 gi			657942761 ref|XP_008336972.1| PREDICTED: LOW QUALITY PROTEIN: remorin-like [Malus domestica] gi|658053731|ref|XP_008362621.1| PREDICTED: LOW QUALITY PROTEIN: remorin-like [Malus domestica]	44.6	5	10	39	139	15.8783	9.14404	1.07211	5	1.80486	1.10368	6	5.52354	0.86558	9	10.5933	0.850913	5	7.57961	0.873624	6	8.93704	0.87899	9	22.926	0.603916	5	11.7868	0.623485	6	11.2225	0.759056	9	14.2763
TRINITY_DN65240_c1_g2 orf length:525 frame:2 start:845 end:1369 gi			694417038 ref|XP_009336614.1| PREDICTED: allene oxide cyclase 4, chloroplastic [Pyrus x bretschneideri]	44.57	4	8	56	175	19.268	7.1665	0.896479	6	19.4396	0.880939	6	7.47404	0.78334	13	11.8008	0.989221	6	4.47714	1.05096	6	11.1555	0.985401	13	12.5398	0.865677	6	8.11035	1.11193	6	9.16777	1.00748	13	8.73768
TRINITY_DN72130_c4_g6 orf length:330 frame:-3 start:2 end:331 gi			658005180 ref|XP_008337727.1| PREDICTED: eukaryotic initiation factor 4A-11 [Malus domestica]	44.55	2	4	35	110	12.1397	4.36084	1.03645	1		0.995766	1					1.09002	1		1.17295	1					0.842718	1		0.959425	1
TRINITY_DN67811_c0_g1 orf length:1596 frame:-2 start:504 end:2099 gi			694425522 ref|XP_009340484.1| PREDICTED: V-type proton ATPase subunit B2 [Pyrus x bretschneideri] gi|694425525|ref|XP_009340485.1| PREDICTED: V-type proton ATPase subunit B2 [Pyrus x bretschneideri]	44.53	19	23	194	530	59.3935	5.26221	1.14837	55	9.26853	1.1022	55	7.6279	1.03077	72	8.58587	0.951291	55	7.26427	0.931863	55	9.88104	0.938902	72	15.1341	0.973678	55	12.9772	1.06424	55	7.28764	1.01977	72	8.2575
TRINITY_DN65240_c1_g1 orf length:519 frame:3 start:990 end:1508 gi			694311112 ref|XP_009356280.1| PREDICTED: allene oxide cyclase 4, chloroplastic-like [Pyrus x bretschneideri]	44.51	3	7	49	173	19.213	8.03076	0.795991	4	4.40568	0.841307	8	4.57404	0.792877	6	7.18195	1.0239	4	2.90901	0.996411	8	16.5744	0.920018	6	10.9063	0.97172	4	11.2835	1.22527	8	9.84624	1.05222	6	6.82377
TRINITY_DN63230_c0_g1 orf length:108 frame:2 start:491 end:598 gi			595829193 ref|XP_007205825.1| hypothetical protein PRUPE_ppa010922mg [Prunus persica] gi|462401467|gb|EMJ07024.1| hypothetical protein PRUPE_ppa010922mg [Prunus persica]	44.44	1	1	3	36	4.291	6.23975	1.16641	1		1.38319	2	3.27144				0.961325	1		1.06996	2	3.09231				0.762766	1		0.983001	2	5.25969
TRINITY_DN69569_c2_g2 orf length:810 frame:-3 start:432 end:1241 gi			694427328 ref|XP_009341299.1| PREDICTED: fructokinase-1-like, partial [Pyrus x bretschneideri]	44.44	12	12	68	270	29.6961	5.41455	1.03832	20	18.7508	1.02738	17	20.6695	1.09322	31	16.9544	0.94826	20	11.6464	0.95446	17	23.5902	0.911969	31	22.6988	0.988644	20	11.0742	1.05524	17	27.0182	0.888248	31	16.033
TRINITY_DN67998_c2_g1 orf length:162 frame:-1 start:262 end:423 gi			657983431 ref|XP_008383790.1| PREDICTED: caffeoylshikimate esterase-like [Malus domestica]	44.44	2	2	6	54	6.18291	5.09717	1.09151	1		1.05424	1		1.12852	1		0.780618	1		0.673585	1		0.814561	1		1.28419	1		1.29669	1		1.28736	1
TRINITY_DN68395_c2_g3 orf length:615 frame:2 start:227 end:841 gi			694324285 ref|XP_009353168.1| PREDICTED: glyoxylate/succinic semialdehyde reductase 1 [Pyrus x bretschneideri]	44.39	8	8	73	205	21.8712	6.78564	1.1291	16	13.5856	1.10626	18	12.8276	0.912693	38	11.856	1.17789	17	12.7768	1.13578	18	12.4625	1.08058	38	11.5329	0.888276	16	12.907	0.993025	18	10.2819	1.08264	38	10.9688
TRINITY_DN60005_c0_g2 orf length:264 frame:1 start:40 end:303 gi			573966005 ref|XP_006665103.1| PREDICTED: histone H2B [Oryza brachyantha] gi|1009557113|ref|XP_015913733.1| PREDICTED: histone H2B [Parasteatoda tepidariorum] gi|14269422|gb|AAK58064.1|AF378198_4 histone H2B [Rhynchosciara americana] gi|674228935|gb|KFK22720.1| hypothetical protein AALP_AAs74787U000100 [Arabis alpina]	44.32	1	4	86	88	9.82618	9.56885							0.9557	1								1.04152	1								0.947855	1
TRINITY_DN68640_c4_g2 orf length:240 frame:1 start:685 end:924 gi			657969419 ref|XP_008376427.1| PREDICTED: BAG family molecular chaperone regulator 7-like isoform X1 [Malus domestica] gi|657969421|ref|XP_008376428.1| PREDICTED: BAG family molecular chaperone regulator 7-like isoform X2 [Malus domestica]	44.3	4	4	64	79	8.70935	5.13525	1.14809	18	13.5137	1.20108	19	17.1443	1.13066	27	11.436	1.01173	18	16.415	1.18238	19	15.0087	0.917613	27	15.1948	0.754012	18	19.5802	0.806195	19	16.0321	0.851676	27	14.6378
TRINITY_DN66162_c0_g5 orf length:210 frame:-3 start:565 end:774 gi			658014191 ref|XP_008342409.1| PREDICTED: ATP synthase subunit epsilon, mitochondrial [Malus domestica] gi|694423456|ref|XP_009339528.1| PREDICTED: ATP synthase subunit epsilon, mitochondrial-like [Pyrus x bretschneideri]	44.29	4	4	19	70	7.86992	8.96826	1.30794	3	14.6312	1.06659	3	3.45115	1.10991	1		0.98575	3	6.19889	1.06559	3	3.10837	1.02627	1		0.843374	3	4.37321	0.864239	3	8.38678	1.21718	1
TRINITY_DN65902_c1_g2 orf length:678 frame:-3 start:478 end:1155 gi			694425154 ref|XP_009340328.1| PREDICTED: 40S ribosomal protein Sa-2-like [Pyrus x bretschneideri]	44.25	3	8	140	226	24.8136	5.59229	0.98708	16	3.91756	1.04061	17	8.48257	1.09919	24	5.86834	0.9639	16	7.40825	0.942582	17	9.67078	0.964123	24	10.2215	1.02889	16	13.8052	0.91022	17	12.4506	0.856489	24	10.817
TRINITY_DN67484_c1_g3 orf length:963 frame:-1 start:408 end:1370 gi			658050140 ref|XP_008360784.1| PREDICTED: 60S acidic ribosomal protein P0 [Malus domestica]	44.24	17	17	217	321	34.2309	5.46533	1.19953	66	19.6177	1.23134	61	15.6861	1.09689	90	10.7686	0.993805	66	13.4623	1.00001	61	12.6052	0.949057	90	13.4071	0.926785	66	15.9976	0.921056	61	8.77256	0.94803	90	13.952
TRINITY_DN63053_c4_g3 orf length:258 frame:-2 start:314 end:571 gi			657956242 ref|XP_008369601.1| PREDICTED: 40S ribosomal protein S27-2 [Malus domestica] gi|657995754|ref|XP_008390225.1| PREDICTED: 40S ribosomal protein S27-2 [Malus domestica] gi|694325057|ref|XP_009353498.1| PREDICTED: 40S ribosomal protein S27-2 [Pyrus x bretschneideri] gi|694359532|ref|XP_009359856.1| PREDICTED: 40S ribosomal protein S27-2 [Pyrus x bretschneideri] gi|694423448|ref|XP_00933952…	44.19	2	3	33	86	9.67286	8.74854	1.19575	8	6.87449	1.33626	4	3.03757	1.25604	15	12.2719	1.13309	8	7.72727	1.06852	4	3.11046	0.795431	15	12.1763	0.777965	8	6.10153	1.09751	4	5.91825	0.785877	15	12.082
TRINITY_DN71926_c2_g1 orf length:258 frame:3 start:3 end:260 gi			947077462 gb|KRH26302.1| hypothetical protein GLYMA_12G1662002, partial [Glycine max]	44.19	2	3	49	86	9.20577	4.88135	0.894838	5	4.5095	0.87381	3	2.90506	0.97723	8	5.16223	1.12534	5	2.3139	1.06499	3	2.32334	0.974077	8	2.27351	1.54916	5	35.459	1.57638	3	20.0454	1.30272	8	21.8741
TRINITY_DN63237_c0_g2 orf length:231 frame:-3 start:2127 end:2357 gi			658024732 ref|XP_008347766.1| PREDICTED: 60S ribosomal protein L30-like [Malus domestica] gi|658043807|ref|XP_008357545.1| PREDICTED: 60S ribosomal protein L30-like [Malus domestica]	44.16	6	6	115	77	8.63066	10.0083	1.12267	27	15.2505	1.12501	34	14.2685	1.06026	54	11.4302	1.08705	27	6.18736	1.06151	34	27.0607	1.08174	54	14.6368	0.959977	27	14.6395	0.834721	34	29.5951	0.90541	54	18.9934
TRINITY_DN71034_c2_g1 orf length:1089 frame:-3 start:1360 end:2448 gi			657992977 ref|XP_008388753.1| PREDICTED: GDSL esterase/lipase At5g33370-like [Malus domestica] gi|658030415|ref|XP_008350647.1| PREDICTED: GDSL esterase/lipase At5g33370-like [Malus domestica]	44.08	11	11	76	363	40.0832	8.22119	1.59725	27	23.3384	1.5697	26	29.556	1.42531	23	32.1925	1.10156	27	10.3395	0.920543	26	6.17394	1.01619	23	15.0838	0.728885	27	38.6152	0.766692	26	33.3227	0.674069	23	35.9865
TRINITY_DN67104_c3_g1 orf length:777 frame:3 start:33 end:809 gi			657982631 ref|XP_008383360.1| PREDICTED: 60S ribosomal protein L8-3 [Malus domestica] gi|657982633|ref|XP_008383361.1| PREDICTED: 60S ribosomal protein L8-3 [Malus domestica] gi|657999691|ref|XP_008392284.1| PREDICTED: 60S ribosomal protein L8-3 [Malus domestica] gi|658027413|ref|XP_008349141.1| PREDICTED: 60S ribosomal protein L8-3 [Malus domestica] gi|658027415|ref|XP_008349142.1| PREDICTED: 60…	44.02	12	13	185	259	28.0669	10.8872	0.908707	52	17.0726	0.936697	49	13.9436	0.972559	74	11.3123	1.05068	52	10.4379	1.12351	49	14.3371	1.16601	74	13.0761	1.06635	52	14.6218	1.01353	49	13.359	0.948067	74	12.1798
TRINITY_DN63800_c0_g2 orf length:1452 frame:3 start:96 end:1547 gi			694392651 ref|XP_009371794.1| PREDICTED: uridine 5'-monophosphate synthase-like [Pyrus x bretschneideri]	44.01	18	18	65	484	52.5577	6.80029	0.955117	22	10.1032	0.908449	21	8.96203	0.98027	22	13.6284	1.0124	22	6.37107	1.07668	21	13.516	0.979969	22	11.9644	1.13618	22	17.5531	1.07358	21	15.2753	1.12602	22	10.4374
TRINITY_DN64929_c3_g1 orf length:75 frame:1 start:4 end:78 gi			658063910 ref|XP_008367887.1| PREDICTED: dCTP pyrophosphatase 1-like [Malus domestica]	44	2	2	5	25	3.05661	9.979	1.21335	2	2.69551	1.0761	2	5.63085	0.961905	1		1.31745	2	15.365	1.27716	2	13.6804	1.16796	1		0.745188	2	37.8349	0.752548	2	22.2887	0.767766	1
TRINITY_DN65734_c3_g1 orf length:1092 frame:2 start:2 end:1093 gi			657994524 ref|XP_008389569.1| PREDICTED: pyruvate dehydrogenase E1 component subunit alpha, mitochondrial [Malus domestica]	43.96	21	21	158	364	40.4191	6.68311	0.904872	49	11.4469	0.963445	38	7.62832	0.990794	71	6.9113	0.881148	49	11.1896	0.85771	38	13.6976	0.827646	71	16.6674	1.10442	49	16.8894	1.13823	38	12.6873	1.00931	71	10.0054
TRINITY_DN63913_c0_g1 orf length:867 frame:3 start:1185 end:2051 gi			694364652 ref|XP_009361355.1| PREDICTED: 50S ribosomal protein L3, chloroplastic-like [Pyrus x bretschneideri]	43.94	6	13	51	289	31.0557	10.4771	1.14829	9	14.0078	1.1284	9	12.2478	1.02041	8	5.53663	1.33306	9	16.3588	1.35438	9	13.4984	1.27084	8	27.6892	0.858035	9	13.3434	0.906608	9	14.8861	0.93874	8	10.1279
TRINITY_DN66547_c0_g1 orf length:201 frame:1 start:1981 end:2181 gi			694386613 ref|XP_009369083.1| PREDICTED: NADH dehydrogenase [ubiquinone] 1 alpha subcomplex subunit 8-B-like [Pyrus x bretschneideri]	43.94	1	2	6	66	7.06165	8.51416	1.04997	1		1.51117	1		1.32459	1		1.11634	1		1.1344	1		0.68883	1		0.822644	1		0.958837	1		0.802116	1
TRINITY_DN53127_c0_g1 orf length:444 frame:-1 start:184 end:627 gi			658021353 ref|XP_008346070.1| PREDICTED: 18.1 kDa class I heat shock protein-like [Malus domestica]	43.92	5	5	13	148	16.9545	6.30322	1.05775	3	2.59606	1.18551	4	12.303	1.21609	6	11.3155	0.620989	3	27.7311	0.535652	4	37.5282	0.689043	6	28.3357	1.27968	3	4.2025	1.89471	4	25.0053	1.36296	6	13.9306
TRINITY_DN69203_c0_g1 orf length:765 frame:-1 start:1204 end:1968 gi			694364005 ref|XP_009361163.1| PREDICTED: TOM1-like protein 2 isoform X2 [Pyrus x bretschneideri]	43.92	13	13	55	255	28.5545	4.88135	1.01836	17	11.8429	0.960166	16	6.40134	0.986532	22	12.3378	1.02601	17	3.59204	1.01406	16	8.89278	0.954862	22	11.2768	0.932715	17	5.33537	0.994087	16	6.56454	0.969786	22	4.77486
TRINITY_DN72456_c0_g2 orf length:294 frame:1 start:181 end:474 gi			596011187 ref|XP_007218604.1| hypothetical protein PRUPE_ppa013414mg [Prunus persica] gi|645253601|ref|XP_008232650.1| PREDICTED: 60S ribosomal protein L22-3 [Prunus mume] gi|462415066|gb|EMJ19803.1| hypothetical protein PRUPE_ppa013414mg [Prunus persica]	43.88	2	6	102	98	11.3271	9.77393	1.14839	3	9.45755	1.09989	6	10.9585	1.02607	10	7.56629	1.09267	3	2.34203	1.01914	6	3.46773	1.07234	10	6.92598	0.78707	3	9.66771	0.745311	6	9.34362	0.834556	10	3.93784
TRINITY_DN70449_c0_g1 orf length:294 frame:2 start:2 end:295 gi			658014994 ref|XP_008342826.1| PREDICTED: heat shock 70 kDa protein-like [Malus domestica]	43.88	1	4	132	98	10.5565	6.30322	0.574553	2	16.4117							0.666852	2	17.6021							1.5702	2	15.6734
TRINITY_DN56246_c0_g1 orf length:219 frame:1 start:1213 end:1431 gi			694375683 ref|XP_009364466.1| PREDICTED: C-Myc-binding protein homolog [Pyrus x bretschneideri]	43.84	3	3	9	73	8.01915	4.88135	1.33981	3	16.0636	1.38186	5	18.2284	1.29152	1		0.948612	3	11.5837	0.981273	5	2.5351	0.657317	1		0.796026	3	21.7486	0.852043	5	17.0075	0.698315	1
TRINITY_DN60446_c0_g1 orf length:219 frame:-2 start:46 end:264 sp	Q12233 ATPN_YEAST ATP synthase subunit g, mitochondrial	ATP20	Q12233 ATPN_YEAST ATP synthase subunit g, mitochondrial OS=Saccharomyces cerevisiae (strain ATCC 204508 / S288c) GN=ATP20 PE=1 SV=1	43.84	3	3	7	73	8.38233	9.46631	0.775553	4	26.6446	0.639008	2	35.3564	0.71783	1		1.05738	4	12.4778	0.918769	2	32.6427	1.49907	1		1.13593	4	9.04775	0.675584	2	4.09124	0.711395	1
TRINITY_DN62334_c7_g5 orf length:726 frame:-1 start:2 end:727 gi			1021562154 ref|XP_016172252.1| PREDICTED: heat shock 70 kDa protein 5-like [Arachis ipaensis]	43.8	7	10	119	242	26.2243	5.17334	0.479574	11	25.9796	0.495074	3	6.08576	0.872264	5	5.46432	0.62679	11	11.2548	0.924646	3	6.58654	0.942084	5	31.1035	1.25006	11	23.8177	0.637445	3	61.9333	0.635626	5	29.0648
TRINITY_DN62724_c0_g1 orf length:903 frame:-3 start:132 end:1034 gi			657949989 ref|XP_008345811.1| PREDICTED: argininosuccinate synthase, chloroplastic-like [Malus domestica]	43.77	12	12	59	297	33.099	6.34131	0.903653	20	19.9347	0.959156	19	19.5252	0.959221	20	20.0281	0.997684	20	11.7366	1.10753	19	8.79219	0.980251	20	21.3231	0.913968	20	15.0287	1.03255	19	12.1968	0.921906	20	15.2605
TRINITY_DN67132_c0_g4 orf length:192 frame:-1 start:518 end:709 gi			694326295 ref|XP_009354067.1| PREDICTED: cytochrome b-c1 complex subunit 6-like [Pyrus x bretschneideri]	43.75	3	3	14	64	7.39245	5.84619	1.3387	3	3.5863	1.23139	6	22.3203	1.07439	5	11.3291	1.10928	3	7.28245	0.964553	6	10.122	1.01659	5	11.4768	0.661317	3	35.1968	0.735039	6	20.8031	0.894658	5	13.0099
TRINITY_DN65074_c0_g2 orf length:288 frame:-1 start:2 end:289 gi			657976615 ref|XP_008380196.1| PREDICTED: 60S ribosomal protein L18a-2-like [Malus domestica] gi|658014065|ref|XP_008342343.1| PREDICTED: 60S ribosomal protein L18a-2-like [Malus domestica] gi|694315812|ref|XP_009377204.1| PREDICTED: 60S ribosomal protein L18a-2-like [Pyrus x bretschneideri] gi|694331887|ref|XP_009356606.1| PREDICTED: 60S ribosomal protein L18a-2-like [Pyrus x bretschneideri]	43.75	5	5	50	96	11.5101	10.1401	1.07169	18	10.1748	1.19149	9	14.7099	1.12253	23	9.35687	1.08944	18	14.9707	1.00183	9	21.1416	1.0301	23	23.7918	0.953016	18	11.0036	0.843633	9	17.7985	0.891873	23	17.6308
TRINITY_DN62846_c0_g1 orf length:192 frame:3 start:420 end:611 gi			657993768 ref|XP_008389181.1| PREDICTED: uncharacterized protein LOC103451548 [Malus domestica]	43.75	4	4	5	64	7.44403	8.54346	1.20575	2	7.60597	1.01069	2	23.1894	0.939352	1		0.992035	2	7.611	0.848309	2	34.2412	1.0267	1		0.911601	2	6.20325	0.665163	2	2.51141	0.817774	1
TRINITY_DN62336_c0_g2 orf length:357 frame:3 start:132 end:488 gi			1028980751 ref|XP_016733792.1| PREDICTED: uncharacterized protein LOC107944480 [Gossypium hirsutum]	43.7	3	6	12	119	13.4147	6.53662	0.580044	1		0.553293	4	21.5727	0.483277	1		0.722543	1		0.646545	4	52.3336	0.721846	1		1.06157	1		0.575783	4	25.3371	0.45591	1
TRINITY_DN63628_c1_g2 orf length:309 frame:1 start:481 end:789 gi			657978226 ref|XP_008381044.1| PREDICTED: uncharacterized protein OsI_027940-like isoform X1 [Malus domestica]	43.69	5	5	26	103	11.8723	8.60205	1.0653	6	9.20486	1.06325	8	7.67366	1.05776	12	11.1125	0.884369	6	4.51381	0.927539	8	11.5273	0.872666	12	11.1811	0.978189	6	10.1022	0.945949	8	4.33612	0.905703	12	6.15661
TRINITY_DN71400_c1_g1 orf length:591 frame:2 start:695 end:1285 gi			657977544 ref|XP_008380691.1| PREDICTED: 40S ribosomal protein S5-like [Malus domestica] gi|694424199|ref|XP_009339878.1| PREDICTED: 40S ribosomal protein S5-like [Pyrus x bretschneideri]	43.65	8	11	201	197	22.0167	9.84717	1.08405	36	16.0821	1.00828	38	23.6381	1.03533	62	16.8968	1.04791	36	10.8782	1.01151	38	10.4553	1.0645	62	22.7712	1.00082	36	26.098	0.901352	38	14.9011	0.955949	62	18.3362
TRINITY_DN66217_c1_g3 orf length:165 frame:-3 start:860 end:1024 gi			658038376 ref|XP_008354756.1| PREDICTED: Golgi SNAP receptor complex member 1-2 [Malus domestica]	43.64	3	3	8	55	6.27229	9.68604	1.06206	4	10.2524	1.09565	2	6.33331	1.12996	2	15.8919	0.984757	4	3.02166	1.06626	2	22.5623	0.885369	2	27.8583	0.93117	4	0.464251	0.820117	2	18.3811	0.813365	2	3.46837
TRINITY_DN67449_c0_g1 orf length:2421 frame:-2 start:250 end:2670 gi			658005333 ref|XP_008337809.1| PREDICTED: sucrose synthase [Malus domestica] gi|658005335|ref|XP_008337810.1| PREDICTED: sucrose synthase [Malus domestica] gi|658005337|ref|XP_008337811.1| PREDICTED: sucrose synthase [Malus domestica]	43.62	38	38	213	807	92.3037	6.29053	0.880674	64	12.9747	0.794935	62	14.2767	0.87478	87	11.434	0.973922	64	10.3859	0.85021	62	16.4428	1.00352	87	12.5219	1.40579	64	20.1001	1.58955	62	21.578	1.29718	87	17.4925
TRINITY_DN60622_c2_g1 orf length:234 frame:-2 start:40 end:273 gi			195617996 gb|ACG30828.1| histone H4 [Zea mays] gi|475576682|gb|EMT17607.1| Histone H4 [Aegilops tauschii]	43.59	0	3	35	78	8.92703	10.7261
TRINITY_DN66346_c0_g5 orf length:117 frame:-1 start:283 end:399 gi			658001967 ref|XP_008393461.1| PREDICTED: calmodulin [Malus domestica] gi|694360105|ref|XP_009360032.1| PREDICTED: calmodulin [Pyrus x bretschneideri] gi|694360108|ref|XP_009360033.1| PREDICTED: calmodulin [Pyrus x bretschneideri]	43.59	1	1	5	39	4.53006	4.13232	1.00027	3	0.715643	1.47258	1		1.29653	1		0.698999	3	31.9911	1.39928	1		0.29218	1		0.55911	3	17.7019	0.85732	1		0.342956	1
TRINITY_DN70058_c0_g7 orf length:117 frame:-2 start:110 end:226 gi			657965931 ref|XP_008374639.1| PREDICTED: mitochondrial import receptor subunit TOM5 homolog [Malus domestica] gi|694317427|ref|XP_009338230.1| PREDICTED: mitochondrial import receptor subunit TOM5 homolog [Pyrus x bretschneideri]	43.59	1	2	15	39	4.68431	5.8335	1.42434	1		1.16114	1		1.10936	1		0.958382	1		0.85101	1		1.01682	1		1.11343	1		1.19587	1		1.35298	1
TRINITY_DN68682_c0_g1 orf length:1344 frame:-1 start:1352 end:2695 gi			657963243 ref|XP_008373227.1| PREDICTED: heat shock 70 kDa protein, mitochondrial [Malus domestica]	43.53	14	24	243	448	48.2163	8.60205	1.11401	44	15.2449	1.18087	34	13.2729	1.0888	61	9.71409	0.896538	44	12.4864	0.864738	34	19.3307	0.894842	61	13.5193	1.39949	44	21.9478	1.23113	34	23.7237	1.27833	61	16.4487
TRINITY_DN64243_c0_g10 orf length:324 frame:2 start:71 end:394 gi			326492740 dbj|BAJ90226.1| predicted protein [Hordeum vulgare subsp. vulgare]	43.52	5	5	8	108	12.2046	9.74463	0.720105	6	22.7187	0.7884	1		0.603381	1		0.885978	6	11.2287	1.01403	1		1.37969	1		1.07682	6	8.12427	0.9515	1		0.753769	1
TRINITY_DN61648_c0_g2 orf length:1179 frame:-2 start:445 end:1623 gi			694382266 ref|XP_009367157.1| PREDICTED: S-adenosylmethionine synthase 1-like [Pyrus x bretschneideri]	43.51	2	13	175	393	42.9898	6.04932	1.0174	3	9.27196	0.911022	1					1.04108	3	14.6902	1.29484	1					0.871133	3	1.36667	1.19602	1
TRINITY_DN71690_c3_g1 orf length:1374 frame:2 start:2 end:1375 gi			658037125 ref|XP_008354124.1| PREDICTED: LOW QUALITY PROTEIN: probable mediator of RNA polymerase II transcription subunit 37c [Malus domestica]	43.45	1	20	398	458	50.7622	6.03662	1.15604	3	6.72494	1.04879	5	19.0498	1.07704	5	2.44953	0.892581	3	3.9187	0.877433	5	5.29303	1.02746	5	6.84678	1.39121	3	4.1076	1.33928	5	17.0329	1.5162	5	8.66053
TRINITY_DN73170_c1_g3 orf length:228 frame:2 start:416 end:643 gi			694330234 ref|XP_009355829.1| PREDICTED: UDP-sugar pyrophosphorylase-like [Pyrus x bretschneideri]	43.42	2	3	16	76	8.32923	4.86865	0.907339	2	2.67197	0.965364	4	4.41467	1.03316	3	5.73353	0.990533	2	13.6409	0.708728	4	9.91174	0.89054	3	4.60331	1.42033	2	5.23969	1.47978	4	6.33083	1.37293	3	2.39889
TRINITY_DN65583_c1_g1 orf length:699 frame:1 start:892 end:1590 gi			694418484 ref|XP_009337245.1| PREDICTED: uncharacterized protein LOC103929743 [Pyrus x bretschneideri] gi|694418487|ref|XP_009337246.1| PREDICTED: uncharacterized protein LOC103929743 [Pyrus x bretschneideri] gi|694418489|ref|XP_009337247.1| PREDICTED: uncharacterized protein LOC103929743 [Pyrus x bretschneideri]	43.35	10	10	44	233	26.0858	8.79248	1.24925	12	9.75667	1.31012	13	10.6404	1.00319	19	6.62233	1.05467	12	6.38218	1.04058	13	14.309	1.1843	19	11.6051	1.04782	12	17.7536	0.853753	13	13.2457	1.03107	19	9.72108
TRINITY_DN71366_c0_g3 orf length:90 frame:-1 start:624 end:713 gi			703075923 ref|XP_010090201.1| Uncharacterized protein L484_016537 [Morus notabilis] gi|587848819|gb|EXB39070.1| Uncharacterized protein L484_016537 [Morus notabilis]	43.33	1	1	1	30	3.4456	4.28467	0.826086	1								0.891293	1								1.12781	1
TRINITY_DN69325_c2_g6 orf length:1455 frame:-1 start:303 end:1757 gi			694417395 ref|XP_009336767.1| PREDICTED: protein ASPARTIC PROTEASE IN GUARD CELL 1-like [Pyrus x bretschneideri]	43.3	13	19	124	485	51.7615	9.36377	1.0285	31	13.2442	1.09863	28	10.7185	0.887808	27	18.0684	0.914844	31	15.1049	0.925708	28	14.705	1.00431	27	25.6381	0.812668	31	27.2121	0.810191	28	19.5898	0.883424	27	21.3399
TRINITY_DN63917_c0_g1 orf length:645 frame:1 start:1084 end:1728 gi			657992211 ref|XP_008388355.1| PREDICTED: uncharacterized protein LOC103450754 isoform X1 [Malus domestica]	43.26	10	10	56	215	23.7243	5.10986	0.88854	19	12.3003	0.973336	17	13.1285	0.986787	20	6.4676	1.02989	19	8.05542	1.13643	17	9.28206	0.988126	20	12.7276	1.09587	19	16.2249	1.12243	17	10.2467	1.09675	20	8.68567
TRINITY_DN69052_c1_g1 orf length:1887 frame:3 start:978 end:2864 gi			658000827 ref|XP_008392872.1| PREDICTED: programmed cell death protein 4-like [Malus domestica]	43.24	21	21	122	629	69.5118	4.77979	1.03526	36	11.5955	1.09107	35	14.6799	1.056	51	10.939	0.993521	36	8.72748	1.02123	35	12.4741	0.903053	51	10.3611	0.905228	36	12.3666	1.01419	35	12.7567	0.91906	51	7.75813
TRINITY_DN58622_c0_g1 orf length:1146 frame:-2 start:324 end:1469 gi			658010338 ref|XP_008340415.1| PREDICTED: prolyl endopeptidase-like [Malus domestica]	43.19	13	13	71	382	42.7587	6.30322	0.927791	20	6.81541	0.896641	27	9.84378	0.911092	24	8.35471	1.05557	20	6.6816	1.0174	27	10.0255	0.991945	24	10.6965	1.09318	20	10.2211	1.11839	27	15.1573	1.02628	24	16.6063
TRINITY_DN71625_c1_g1 orf length:702 frame:3 start:60 end:761 gi			657950880 ref|XP_008350072.1| PREDICTED: elongation factor 1-delta-like isoform X1 [Malus domestica]	43.16	7	11	142	234	25.4128	4.75439	1.25386	15	10.5055	1.19099	13	14.8859	0.997256	35	12.6839	1.07045	15	6.06783	1.04826	13	15.3271	1.04462	35	10.0891	0.829212	15	7.94386	0.713871	13	13.3142	0.892428	35	13.2298
TRINITY_DN70423_c2_g10 orf length:939 frame:2 start:29 end:967 gi			658008443 ref|XP_008339417.1| PREDICTED: glucuronoxylan 4-O-methyltransferase 1 [Malus domestica]	43.13	7	12	41	313	35.2407	7.50342	1.41233	7	13.5961	1.3903	5	3.55666	1.57335	7	18.5829	1.09549	7	8.72311	0.991739	5	7.83564	0.783924	7	19.9827	0.744895	7	25.3408	0.681887	5	8.61375	0.593966	7	48.9584
TRINITY_DN63817_c3_g2 orf length:348 frame:-1 start:3 end:350 gi			694378213 ref|XP_009365354.1| PREDICTED: ankyrin repeat domain-containing protein 30A-like [Pyrus x bretschneideri]	43.1	4	7	29	116	13.7933	8.08936	1.02386	6	1.99785	1.0075	5	6.57103	0.960156	6	10.5517	1.11477	6	1.54019	1.13586	5	1.77115	0.986017	6	8.12283	1.01134	6	10.1709	1.21688	5	5.22107	1.21482	6	13.4476
TRINITY_DN72490_c0_g1 orf length:432 frame:1 start:427 end:858 gi			694368564 ref|XP_009362479.1| PREDICTED: chlorophyll a-b binding protein CP24 10A, chloroplastic-like [Pyrus x bretschneideri] gi|694368567|ref|XP_009362480.1| PREDICTED: chlorophyll a-b binding protein CP24 10A, chloroplastic-like [Pyrus x bretschneideri]	43.06	5	5	28	144	15.7698	4.88135	1.40591	10	20.3707	1.31907	8	17.0403	0.921148	9	8.19443	1.35204	10	11.1647	1.1475	8	3.68345	1.29765	9	10.783	0.938938	10	9.08076	0.916549	8	21.7641	1.11747	9	7.64493
TRINITY_DN61596_c0_g1 orf length:432 frame:1 start:202 end:633 gi			658042987 ref|XP_008357122.1| PREDICTED: SKP1-like protein 1B [Malus domestica] gi|671697709|gb|AII79405.1| S-phase kinase-associated protein 1-like protein 2 [Malus hupehensis]	43.06	8	8	28	144	16.3941	4.53857	1.12058	8	10.2912	1.06985	10	12.083	1.04454	10	4.50055	1.01223	8	11.7403	1.06318	10	12.9592	0.929146	10	9.76835	0.733796	8	20.6335	0.832747	10	11.9688	0.888129	10	12.9772
TRINITY_DN56639_c0_g2 orf length:405 frame:1 start:262 end:666 gi			658013976 ref|XP_008342300.1| PREDICTED: 60S ribosomal protein L27 [Malus domestica] gi|658053176|ref|XP_008362329.1| PREDICTED: 60S ribosomal protein L27 [Malus domestica]	42.96	1	6	63	135	15.7828	10.4771	1.17638	6	10.5522	1.40171	4	15.9676	1.16294	11	11.3642	1.08267	6	9.3793	1.08913	4	2.87638	0.990718	11	19.7565	0.733844	6	3.51704	0.715328	4	7.24847	0.851669	11	10.5156
TRINITY_DN56639_c0_g1 orf length:405 frame:1 start:46 end:450 gi			658043732 ref|XP_008357506.1| PREDICTED: 60S ribosomal protein L27-like [Malus domestica]	42.96	1	6	60	135	15.8268	10.4038	0.947205	6	9.31596	1.12209	4	8.58652	1.09007	7	1.9974	0.957983	6	6.76856	1.00954	4	5.59425	0.825897	8	3.89134	0.978662	6	8.96603	0.995055	4	10.4132	0.970444	8	6.90586
TRINITY_DN66976_c2_g1 orf length:336 frame:-1 start:1219 end:1554 gi			694373075 ref|XP_009363753.1| PREDICTED: uncharacterized protein LOC103953702 [Pyrus x bretschneideri]	42.86	5	5	21	112	12.0872	8.51416	1.3235	6	3.86284	1.28211	6	9.30162	0.81442	9	22.3113	0.708539	6	14.5405	0.647016	6	15.5214	0.864458	9	8.85699	0.941339	6	6.64045	0.789464	6	10.9199	0.857526	9	21.8649
TRINITY_DN72490_c1_g9 orf length:210 frame:-2 start:273 end:482 gi			694316325 ref|XP_009379581.1| PREDICTED: chlorophyll a-b binding protein CP24 10A, chloroplastic [Pyrus x bretschneideri]	42.86	2	2	5	70	7.51191	5.94775	1.24563	1		1.23125	4	9.56439				1.93793	1		1.40198	4	3.37274				0.898229	1		1.13247	4	3.6
TRINITY_DN55844_c0_g1 orf length:147 frame:2 start:461 end:607 gi			641832251 gb|KDO51290.1| hypothetical protein CISIN_1g003094mg [Citrus sinensis]	42.86	2	2	10	49	5.26973	5.14795	1.02115	3	10.6524	0.965663	3	5.28132	0.984329	4	4.22895	1.01402	3	1.29999	1.17178	3	4.088	0.927499	4	5.50343	1.00227	3	8.62988	1.04241	3	20.9908	1.1154	4	4.79316
TRINITY_DN68201_c4_g1 orf length:273 frame:-3 start:142 end:414 gi			694331195 ref|XP_009356277.1| PREDICTED: alpha-xylosidase 1-like [Pyrus x bretschneideri]	42.86	5	5	38	91	10.5724	9.34912	1.15525	12	8.65936	1.06522	12	24.8643	0.859402	14	19.5657	1.16522	12	9.93266	1.20887	12	17.2063	1.33907	14	16.3483	1.00394	12	17.5701	0.887762	12	8.12163	1.08869	14	17.4482
TRINITY_DN69007_c0_g2 orf length:393 frame:2 start:650 end:1042 gi			694406523 ref|XP_009378064.1| PREDICTED: syntaxin-22-like [Pyrus x bretschneideri]	42.75	6	6	40	131	14.4034	9.62744	1.25259	8	4.11494	1.22843	8	7.43116	1.1132	21	8.61718	0.94405	8	7.27072	0.898159	8	14.1122	0.93424	21	12.098	0.895554	8	3.00875	0.926893	8	6.02311	0.918838	21	6.40603
TRINITY_DN61557_c0_g1 orf length:414 frame:2 start:74 end:487 gi			657995053 ref|XP_008389844.1| PREDICTED: 60S ribosomal protein L17-2 [Malus domestica]	42.75	7	7	48	138	15.8716	11.0044	1.04791	14	12.8807	1.07213	14	11.3953	1.14076	20	6.81952	1.07625	14	6.31675	1.10063	14	4.55217	1.01296	20	9.7921	1.03217	14	11.2866	1.03139	14	4.21433	0.977043	20	5.14809
TRINITY_DN64848_c0_g1 orf length:1158 frame:-3 start:866 end:2023 gi			694358157 ref|XP_009359483.1| PREDICTED: 26S proteasome non-ATPase regulatory subunit 6 homolog [Pyrus x bretschneideri]	42.75	15	17	100	386	44.3921	5.57959	1.21892	33	14.2138	1.26871	30	18.6653	1.09197	31	6.14081	1.03498	33	13.778	1.03271	30	16.2143	1.06311	31	11.4207	0.904404	33	24.4384	1.01142	30	10.8944	0.991895	31	9.7377
TRINITY_DN72682_c0_g6 orf length:351 frame:2 start:119 end:469 gi			694355384 ref|XP_009358721.1| PREDICTED: probable non-specific lipid-transfer protein [Pyrus x bretschneideri]	42.74	3	3	45	117	12.6354	6.02393	0.415705	13	14.7863	0.591851	6	29.3117	0.447803	26	60.2156	2.17263	13	19.4528	1.48601	6	19.2442	2.60561	26	41.4629	1.26828	13	15.9848	1.72473	6	17.925	0.706632	26	26.1131
TRINITY_DN62660_c0_g1 orf length:1503 frame:-1 start:443 end:1945 gi			658037737 ref|XP_008354423.1| PREDICTED: mitochondrial-processing peptidase subunit alpha-like [Malus domestica]	42.71	15	15	93	501	54.0766	5.71924	1.14847	28	13.5103	1.16245	28	11.5199	1.04938	37	14.4548	1.00415	28	7.50646	0.940496	28	11.9479	0.938443	37	11.8742	1.04845	28	14.1792	1.1798	28	8.62551	1.14494	37	11.0382
TRINITY_DN65129_c1_g1 orf length:1026 frame:-3 start:417 end:1442 gi			694311380 ref|XP_009357414.1| PREDICTED: probable fructose-bisphosphate aldolase 3, chloroplastic [Pyrus x bretschneideri]	42.69	14	15	131	342	37.1493	7.38623	0.750581	50	18.9887	0.811747	25	23.983	0.84029	40	17.4159	0.962699	50	14.3049	0.944803	25	16.5768	0.96431	40	18.031	1.53372	50	16.0613	1.57964	25	15.2292	1.59708	40	16.1549
TRINITY_DN65421_c0_g1 orf length:225 frame:-1 start:1221 end:1445 gi			657950750 ref|XP_008349481.1| PREDICTED: defensin Ec-AMP-D2-like [Malus domestica] gi|658018514|ref|XP_008344620.1| PREDICTED: defensin Ec-AMP-D2-like [Malus domestica] gi|658055102|ref|XP_008363304.1| PREDICTED: defensin Ec-AMP-D2-like [Malus domestica] gi|384236230|gb|AFH74424.1| defensin [Malus domestica]	42.67	3	3	42	75	8.25295	8.93896	1.78842	14	18.6391	1.75881	12	50.0995	1.05608	16	19.1313	0.713697	14	32.3035	0.658374	12	63.0011	0.764284	16	25.8959	0.251119	14	70.3755	0.253046	12	70.8317	0.626477	15	80.6971
TRINITY_DN71207_c0_g3 orf length:429 frame:-1 start:3 end:431 gi			657965592 ref|XP_008374458.1| PREDICTED: serine/threonine-protein kinase HT1-like [Malus domestica]	42.66	3	7	17	143	16.0172	6.39209	0.962765	2	10.6257	0.845254	2	6.47829	0.907108	2	10.0318	1.01718	2	0.478161	1.0319	2	3.35866	0.96177	2	10.6012	1.27686	2	24.7666	1.38436	2	4.8248	1.52149	2	8.20077
TRINITY_DN65033_c1_g5 orf length:204 frame:-1 start:185 end:388 gi			195617996 gb|ACG30828.1| histone H4 [Zea mays] gi|475576682|gb|EMT17607.1| Histone H4 [Aegilops tauschii]	42.65	0	3	33	68	7.74227	10.7114
TRINITY_DN61932_c0_g1 orf length:1014 frame:-3 start:292 end:1305 gi			471328170 gb|AGI16380.1| lipoxygenase [Malus domestica]	42.6	9	14	74	338	38.2087	5.13525	1.11228	16	6.73535	1.17865	13	17.4772	1.40795	25	32.831	1.15276	16	12.2142	1.20899	13	15.3315	0.939473	25	23.8846	0.779932	16	25.5016	0.734234	13	9.48131	0.598112	25	31.7363
TRINITY_DN58336_c1_g1 orf length:324 frame:-3 start:78 end:401 gi			255081022 ref|XP_002504077.1| predicted protein [Micromonas commoda] gi|226519344|gb|ACO65335.1| predicted protein [Micromonas commoda]	42.59	3	3	18	108	11.491	8.96826	0.710102	8	20.4776	0.607051	7	10.0534	0.79818	3	12.4353	0.766256	8	6.89921	0.631089	7	15.1355	0.795589	3	3.71128	1.14185	8	20.623	0.74747	7	17.882	0.743157	3	2.86901
TRINITY_DN63293_c0_g2 orf length:162 frame:1 start:1114 end:1275 gi			657942886 ref|XP_008344578.1| PREDICTED: reticulon-like protein B1 [Malus domestica]	42.59	2	2	14	54	6.09228	7.92822	1.1539	3	8.59943	1.19635	2	6.90335	1.06775	9	1.87992	1.03072	3	1.4285	1.00276	2	5.54559	0.954152	9	2.13741	0.936936	3	10.3675	1.15467	2	9.2851	0.885616	9	6.84482
TRINITY_DN72487_c2_g1 orf length:339 frame:1 start:1 end:339 gi			672391793 gb|AIJ27588.1| heat shock protein 70 [Chaetomorpha valida]	42.48	5	5	7	113	12.7584	4.4751	0.4115	4	93.679	0.436853	2	22.6076	0.575402	1		0.66373	4	26.2369	0.597881	2	55.594	1.4898	1		0.970457	4	5.95107	0.575558	2	36.399	0.604317	1
TRINITY_DN61203_c0_g1 orf length:99 frame:1 start:1 end:99 gi			658023332 ref|XP_008347076.1| PREDICTED: NAD-dependent malic enzyme 1, mitochondrial-like [Malus domestica]	42.42	1	1	4	33	3.84606	8.19189				1.20157	1		0.915314	3	4.00818				0.690086	1		0.932622	3	0.205619				1.15778	1		1.06034	3	11.9696
TRINITY_DN62106_c1_g1 orf length:354 frame:2 start:554 end:907 gi			764543314 ref|XP_011459301.1| PREDICTED: vesicle-associated membrane protein 714 isoform X2 [Fragaria vesca subsp. vesca]	42.37	4	4	20	118	13.8741	9.68604	1.06377	3	14.7514	0.977162	6	15.2442	1.12948	9	7.25566	0.966489	3	0.133396	0.947398	6	9.83036	0.84456	9	5.13173	1.05686	3	3.72694	1.096	6	12.6622	1.05624	9	7.00817
TRINITY_DN62404_c0_g2 orf length:177 frame:1 start:22 end:198 gi			548831205 gb|ERM94022.1| hypothetical protein AMTR_s00136p00114090 [Amborella trichopoda]	42.37	2	2	2	59	6.95535	4.71631	1.03389	1					0.863859	1		1.11512	1					1.2459	1		0.850701	1					1.32916	1
TRINITY_DN64568_c1_g1 orf length:588 frame:-1 start:1601 end:2188 gi			658009169 ref|XP_008339787.1| PREDICTED: alpha-1,4-glucan-protein synthase [UDP-forming]-like [Malus domestica]	42.35	3	8	35	196	22.2832	5.66846	0.983063	2	4.9065	1.13194	2	1.30929	1.0651	8	5.39237	0.960591	2	4.46434	1.11136	2	5.3885	0.917155	8	12.5868	0.958256	2	12.7311	1.01795	2	0.35972	0.993428	8	10.0497
TRINITY_DN68489_c1_g5 orf length:78 frame:-1 start:468 end:545 gi			657986350 ref|XP_008385301.1| PREDICTED: leucine carboxyl methyltransferase 1-like [Malus domestica]	42.31	1	1	4	26	3.22361	8.83643	1.11587	1		0.955826	2	0.297105	1.08557	1		0.881882	1		1.0333	2	10.5143	0.884381	1		0.914255	1		0.946026	2	3.48563	0.998202	1
TRINITY_DN68183_c2_g4 orf length:234 frame:-3 start:3 end:236 gi			694446792 ref|XP_009349666.1| PREDICTED: GATA transcription factor 24-like [Pyrus x bretschneideri]	42.31	1	2	4	78	7.98454	4.01807
TRINITY_DN66611_c0_g3 orf length:78 frame:3 start:519 end:596 gi			593794599 ref|XP_007160338.1| hypothetical protein PHAVU_002G313300g [Phaseolus vulgaris] gi|561033753|gb|ESW32332.1| hypothetical protein PHAVU_002G313300g [Phaseolus vulgaris]	42.31	1	1	2	26	2.72544	6.45557				0.929165	2	2.28336							1.08508	2	14.0821							1.24455	2	0.464386
TRINITY_DN93566_c0_g1 orf length:78 frame:1 start:1 end:78 gi			694416028 ref|XP_009336154.1| PREDICTED: exocyst complex component EXO84B-like [Pyrus x bretschneideri]	42.31	1	1	1	26	2.92158	9.71533				1.18106	1								1.14468	1								1.09719	1
TRINITY_DN70551_c1_g1 orf length:894 frame:-1 start:885 end:1778 gi			658005160 ref|XP_008337716.1| PREDICTED: nucleosome assembly protein 1;2 isoform X2 [Malus domestica] gi|694323187|ref|XP_009352674.1| PREDICTED: nucleosome assembly protein 1;2 isoform X2 [Pyrus x bretschneideri]	42.28	12	12	44	298	34.181	4.77979	1.16628	17	15.5507	1.26708	10	9.69533	1.20223	17	15.1561	1.02453	17	9.74492	1.06275	10	14.0309	0.937854	17	15.6101	0.822048	17	15.2805	1.10661	10	14.3161	0.880052	17	16.0661
TRINITY_DN71353_c6_g6 orf length:447 frame:3 start:3 end:449 gi			694435746 ref|XP_009345014.1| PREDICTED: DEAD-box ATP-dependent RNA helicase 7-like [Pyrus x bretschneideri]	42.28	6	6	22	149	16.0043	6.32861	1.03196	9	7.53794	1.15385	6	3.97555	1.03565	7	5.36886	0.970918	9	4.56591	1.00148	6	6.92985	0.978356	7	8.57735	1.23967	9	18.4835	1.00146	6	6.98678	1.1933	7	11.255
TRINITY_DN66817_c0_g2 orf length:732 frame:2 start:260 end:991 gi			694331447 ref|XP_009356399.1| PREDICTED: 14-3-3-like protein GF14 iota [Pyrus x bretschneideri]	42.21	8	12	53	244	27.8489	5.09717	0.699617	13	30.7647	0.54558	4	26.4125	0.996128	3	12.4326	0.658582	13	38.5453	0.608198	4	14.7717	0.785629	3	8.31122	2.20131	13	34.4482	2.63015	4	13.1604	1.90377	3	1.90133
TRINITY_DN71340_c1_g6 orf length:1794 frame:-3 start:287 end:2080 gi			657997886 ref|XP_008391328.1| PREDICTED: chaperonin CPN60-like 2, mitochondrial [Malus domestica]	42.21	23	26	127	597	63.5342	5.92236	1.0321	30	8.36033	0.990142	27	10.4667	0.953286	34	10.6284	1.04081	30	5.40195	1.1143	27	11.8589	1.02275	34	13.0511	0.934527	30	16.9647	1.03707	27	10.7794	1.00441	34	10.0476
TRINITY_DN63955_c4_g3 orf length:1095 frame:1 start:1 end:1095 gi			657988032 ref|XP_008386183.1| PREDICTED: proton pump-interactor 1-like [Malus domestica]	42.19	8	14	57	365	41.137	9.46631	1.13347	10	10.4457	1.1766	7	11.9638	1.31489	11	16.8978	0.996276	10	2.84375	1.0963	7	19.1248	0.812206	11	29.2738	0.798799	10	12.7719	1.07805	7	8.30771	0.924562	11	15.9419
TRINITY_DN65411_c1_g5 orf length:249 frame:2 start:371 end:619 gi			694351177 ref|XP_009357461.1| PREDICTED: uncharacterized protein LOC103948183 [Pyrus x bretschneideri]	42.17	2	2	17	83	8.63637	9.49561	1.14698	4	12.9313	1.07239	5	10.9225	1.22255	6	6.18122	0.972561	4	3.18543	1.04278	5	9.73293	1.00272	6	13.1736	1.24409	4	1.70392	1.1033	5	9.66806	1.07207	6	10.0854
TRINITY_DN66235_c3_g1 orf length:1203 frame:1 start:127 end:1329 gi			694321101 ref|XP_009351719.1| PREDICTED: nucleolin 1 [Pyrus x bretschneideri]	42.14	15	16	75	401	42.8862	5.04639	0.837407	19	11.8381	1.05658	13	8.24412	0.978142	25	8.23014	0.892392	19	9.73329	1.12152	13	6.24399	0.802023	25	12.4791	1.02192	19	17.9486	1.28715	13	5.65354	1.13949	25	6.82999
TRINITY_DN63095_c0_g1 orf length:1068 frame:-3 start:1112 end:2179 gi			694316581 ref|XP_009334554.1| PREDICTED: 24-methylenesterol C-methyltransferase 2 [Pyrus x bretschneideri]	42.13	15	15	106	356	39.7321	6.90283	1.14987	32	11.8901	1.12893	28	12.0485	1.08027	46	10.8283	0.954677	32	7.89036	1.02315	28	7.51995	0.862538	46	16.6218	0.646188	32	26.608	0.68786	28	22.2887	0.758889	46	28.8321
TRINITY_DN66006_c2_g4 orf length:948 frame:-2 start:136 end:1083 gi			326501908 dbj|BAK06446.1| predicted protein [Hordeum vulgare subsp. vulgare]	42.09	8	13	232	316	34.1707	9.89111	0.452195	18	40.3645	0.615355	6	22.3957	0.517561	2	0.878277	0.676253	18	35.6663	0.855646	6	13.4359	1.51687	2	2.43845	1.11672	18	16.312	0.645078	6	9.64116	0.561587	2	26.9066
TRINITY_DN64036_c1_g1 orf length:267 frame:-1 start:328 end:594 gi			1012328078 gb|KYP39745.1| 60S ribosomal protein L37-3, partial [Cajanus cajan]	42.05	5	5	24	88	10.2145	11.7954	1.11544	5	16.7397	1.12024	9	18.7303	1.05743	10	9.77813	1.09557	5	12.1465	0.925791	9	26.3457	1.01493	10	16.2551	1.08504	5	6.25265	0.983319	9	6.80298	1.05003	10	8.49625
TRINITY_DN72251_c1_g2 orf length:1335 frame:3 start:3 end:1337 gi			694366755 ref|XP_009361958.1| PREDICTED: DNA-directed RNA polymerase V subunit 1 [Pyrus x bretschneideri] gi|694366759|ref|XP_009361959.1| PREDICTED: DNA-directed RNA polymerase V subunit 1 [Pyrus x bretschneideri]	42.02	11	13	43	445	47.3482	4.77979	0.912601	12	7.81992	0.969525	12	4.61211	1.0191	14	8.13444	1.10776	12	4.94586	1.25045	12	7.95753	0.922982	14	5.11878	0.754791	12	13.2395	0.74985	12	12.7025	0.730776	14	24.2747
TRINITY_DN69833_c0_g1 orf length:1743 frame:3 start:669 end:2411 gi			694393386 ref|XP_009372135.1| PREDICTED: ATP-citrate synthase beta chain protein 1-like [Pyrus x bretschneideri]	42.01	21	21	247	576	62.1957	6.99072	1.13406	77	19.2434	1.10204	57	13.532	1.1926	110	15.8498	0.978507	77	10.7819	0.923034	57	15.8557	0.843233	110	31.2297	0.964749	77	17.3038	0.960166	57	15.3622	0.892445	110	15.8278
TRINITY_DN71323_c2_g4 orf length:507 frame:-3 start:1732 end:2238 gi			694320674 ref|XP_009351518.1| PREDICTED: phosphoglucomutase, cytoplasmic [Pyrus x bretschneideri]	42.01	5	7	38	169	18.0624	9.5542	1.11287	7	9.05611	0.947315	7	11.2709	1.06047	9	7.84271	0.851312	7	8.06103	0.843772	7	6.98673	0.87536	9	4.30346	1.31723	7	16.4829	1.29857	7	11.6613	1.22173	9	3.4337
TRINITY_DN40900_c0_g1 orf length:600 frame:-1 start:162 end:761 gi			694379077 ref|XP_009365751.1| PREDICTED: tankyrase [Pyrus x bretschneideri]	42	8	8	12	200	21.6158	6.03662	1.10223	2	1.02533	1.2338	6	7.9164	1.02962	4	9.21577	0.858176	2	10.2077	0.985156	6	7.72128	1.04771	4	7.71936	0.768771	2	9.82977	0.976568	6	14.057	0.912751	4	12.283
TRINITY_DN73216_c1_g3 orf length:150 frame:-1 start:235 end:384 gi			658060745 ref|XP_008366213.1| PREDICTED: 60S ribosomal protein L10 [Malus domestica] gi|694398449|ref|XP_009374399.1| PREDICTED: 60S ribosomal protein L10-like [Pyrus x bretschneideri]	42	1	2	41	50	5.29883	9.99365	1.05975	2	2.28849	0.998992	2	16.3363	1.00501	4	2.85305	0.957057	2	0.0589282	0.94068	2	6.00407	1.04967	4	2.51616	1.05769	2	1.62112	0.990698	2	6.68486	1.03692	4	2.88067
TRINITY_DN64195_c0_g1 orf length:522 frame:3 start:165 end:686 gi			657994138 ref|XP_008389370.1| PREDICTED: uncharacterized protein LOC103451731 [Malus domestica]	41.95	8	8	38	174	19.16	8.32373	1.2771	14	19.1011	1.33472	11	15.214	1.23351	13	6.15216	0.925849	14	9.021	0.875649	11	10.4929	0.840187	13	7.94829	0.966141	14	20.1207	0.929822	11	16.1631	0.999965	13	11.8954
TRINITY_DN65149_c1_g1 orf length:279 frame:-2 start:743 end:1021 gi			694429091 ref|XP_009342080.1| PREDICTED: uncharacterized bolA-like protein C8C9.11 [Pyrus x bretschneideri] gi|694429093|ref|XP_009342081.1| PREDICTED: uncharacterized bolA-like protein C8C9.11 [Pyrus x bretschneideri]	41.94	4	4	15	93	10.2963	6.78564	1.31731	4	5.2325	1.29479	5	15.9985	1.25937	6	21.8858	0.974548	4	8.99684	0.898387	5	5.75725	0.913488	6	25.2641	0.865706	4	7.87775	0.82695	5	1.82648	0.911564	6	2.53559
TRINITY_DN59185_c0_g1 orf length:93 frame:3 start:180 end:272 gi			694405722 ref|XP_009377698.1| PREDICTED: serine carboxypeptidase-like 42 [Pyrus x bretschneideri]	41.94	1	1	6	31	3.34967	8.83643	0.928014	2	17.2724	0.840282	2	20.6792	1.02857	2	1.2414	1.05613	2	11.3251	1.07579	2	8.85637	1.06423	2	0.347355	1.07656	2	33.2152	0.966335	2	11.242	1.10562	2	11.01
TRINITY_DN62277_c0_g1 orf length:387 frame:1 start:184 end:570 gi			694403928 ref|XP_009376873.1| PREDICTED: proteasome subunit beta type-3-A [Pyrus x bretschneideri]	41.86	4	4	25	129	14.4194	8.85107	1.08605	10	9.47316	0.99495	8	10.7976	0.910966	7	4.01939	1.04949	10	12.0873	0.984552	8	18.9343	1.11884	7	9.37914	0.945434	10	8.0769	0.945191	8	19.9844	1.09015	7	1.45338
TRINITY_DN62805_c1_g1 orf length:294 frame:-1 start:1329 end:1622 gi			694314480 ref|XP_009371360.1| PREDICTED: glycine-rich cell wall structural protein 1.8-like isoform X3 [Pyrus x bretschneideri]	41.84	4	4	13	98	11.1039	8.42627	0.987239	4	2.91278	1.03064	4	13.212	0.848558	5	4.36797	0.91448	4	5.40944	0.915959	4	2.58612	1.11879	5	4.25627	0.982945	4	6.46573	0.840777	4	7.18299	1.18709	5	5.16536
TRINITY_DN70994_c0_g1 orf length:1929 frame:2 start:1604 end:3532 gi			658053342 ref|XP_008362419.1| PREDICTED: phosphoenolpyruvate carboxylase 2 [Malus domestica]	41.84	27	27	162	643	73.1977	6.99072	0.876987	47	16.352	0.89343	43	12.3326	0.874175	71	13.0775	1.01058	47	10.3197	0.999718	43	14.3431	0.950445	71	17.0428	0.995787	47	18.5629	1.16549	43	22.6674	1.1213	71	10.7056
TRINITY_DN62191_c0_g1 orf length:237 frame:3 start:1263 end:1499 gi			658025044 ref|XP_008347926.1| PREDICTED: cytochrome P450 98A2-like, partial [Malus domestica]	41.77	2	3	17	79	8.90459	9.18799	1.66846	5	16.688	1.67292	3	19.1322	1.68499	8	20.6616	1.28101	5	5.64672	1.18502	3	19.6363	1.18735	8	11.257	0.435873	5	23.8856	0.541819	3	33.3882	0.581259	8	48.0861
TRINITY_DN64669_c0_g1 orf length:474 frame:-3 start:1 end:474 gi			694325367 ref|XP_009353629.1| PREDICTED: probable pyridoxal biosynthesis protein PDX1.2 [Pyrus x bretschneideri]	41.77	2	6	47	158	17.2498	5.90967	1.13432	11	15.6534	1.09508	5	20.3078	1.02226	9	3.39518	0.856282	11	12.9078	0.731035	5	34.7945	0.881586	9	9.71249	1.45032	11	20.7454	1.60919	5	24.6779	1.74204	9	22.6711
TRINITY_DN70704_c1_g1 orf length:828 frame:-1 start:2389 end:3216 gi			657964445 ref|XP_008373847.1| PREDICTED: polyadenylate-binding protein 8-like [Malus domestica] gi|658057511|ref|XP_008364535.1| PREDICTED: polyadenylate-binding protein 8-like [Malus domestica]	41.67	10	13	51	276	30.8194	7.82568	1.03876	14	6.79213	1.12766	11	5.14067	1.18932	20	8.96745	1.04397	14	3.44662	1.04702	11	2.90401	0.819318	20	13.0758	0.992251	14	12.2239	1.17906	11	7.84021	0.954695	20	11.2639
TRINITY_DN65167_c0_g4 orf length:684 frame:2 start:1625 end:2308 gi			658009621 ref|XP_008340026.1| PREDICTED: 2-methylene-furan-3-one reductase-like [Malus domestica] gi|658034986|ref|XP_008353014.1| PREDICTED: 2-methylene-furan-3-one reductase-like [Malus domestica]	41.67	9	9	48	228	24.0878	5.98584	1.2433	13	6.3985	1.27512	9	10.8104	1.07635	26	6.32003	1.17975	13	35.9895	1.0015	9	29.3802	0.901791	26	16.9016	0.819172	13	12.7311	1.09748	9	2.93801	1.03159	26	11.2339
TRINITY_DN64398_c0_g1 orf length:108 frame:1 start:1 end:108 gi			659128342 ref|XP_008464161.1| PREDICTED: protein TIC 40, chloroplastic-like isoform X2 [Cucumis melo]	41.67	1	1	8	36	3.88997	6.30322	1.1314	2	1.6171	1.0764	3	1.17349	1.03709	3	5.80726	1.04496	2	1.73125	0.901173	3	2.02316	0.958501	3	1.78214	1.25982	2	13.3804	0.998829	3	1.86228	1.12418	3	3.89213
TRINITY_DN72557_c2_g7 orf length:72 frame:1 start:1 end:72 gi			223549626 gb|EEF51114.1| conserved hypothetical protein [Ricinus communis]	41.67	1	1	1	24	2.66146	10.2866							0.847912	1								1.17826	1								1.37096	1
TRINITY_DN59692_c0_g4 orf length:498 frame:-2 start:64 end:561 gi			1002869960 ref|XP_015697100.1| PREDICTED: nucleoside diphosphate kinase 1 [Oryza brachyantha]	41.57	4	6	23	166	18.9052	7.41553	0.673529	7	82.0225	0.559255	3	4.80012	0.681995	4	30.5031	0.789197	8	28.8552	0.815735	3	137.685	0.999628	4	5.03485	0.955391	8	25.0355	0.398439	3	27.8265	0.64313	4	45.2126
TRINITY_DN68529_c1_g2 orf length:657 frame:-3 start:343 end:999 gi			694314492 ref|XP_009371395.1| PREDICTED: putative vesicle-associated membrane protein 726 isoform X1 [Pyrus x bretschneideri] gi|694314494|ref|XP_009371400.1| PREDICTED: putative vesicle-associated membrane protein 726 isoform X2 [Pyrus x bretschneideri]	41.55	10	12	101	219	24.6027	8.5874	1.23717	22	26.6982	1.20473	25	14.2007	1.21674	42	12.343	0.973348	22	6.80367	0.897138	25	10.7194	0.908118	42	16.2865	0.951543	22	11.5869	0.940894	25	6.83411	0.939802	42	9.09791
TRINITY_DN70242_c1_g1 orf length:621 frame:1 start:136 end:756 gi			658034725 ref|XP_008352881.1| PREDICTED: 22.0 kDa heat shock protein-like [Malus domestica]	41.55	9	10	70	207	23.112	8.35303	0.859686	17	9.76324	1.1176	25	16.7586	1.0896	25	13.9232	0.710262	17	45.8815	0.742547	25	40.1569	0.78333	25	23.4525	1.59723	17	37.7396	1.78481	25	27.6635	1.69989	25	31.5289
TRINITY_DN63523_c0_g1 orf length:390 frame:-3 start:212 end:601 gi			658040515 ref|XP_008355853.1| PREDICTED: isopentenyl-diphosphate Delta-isomerase I [Malus domestica]	41.54	6	6	42	130	15.0558	5.57959	1.11012	10	14.799	1.04942	13	12.8937	0.904528	19	12.4626	0.891599	10	7.19338	0.908414	13	10.5956	1.03991	19	19.8554	0.899532	10	43.743	0.868867	13	5.37561	1.03126	19	20.694
TRINITY_DN70264_c0_g1 orf length:477 frame:2 start:161 end:637 gi			657951923 ref|XP_008355066.1| PREDICTED: peptidyl-prolyl cis-trans isomerase CYP19-4-like [Malus domestica]	41.51	4	7	46	159	17.0739	9.34912	1.18598	6	8.27707	1.18695	7	6.68801	1.05969	11	5.40331	1.04624	6	7.22032	1.12776	7	18.7514	1.07244	11	8.6057	0.847113	6	4.57541	0.726347	7	9.62379	0.848272	11	11.6938
TRINITY_DN53624_c0_g1 orf length:477 frame:-2 start:291 end:767 gi			694313221 ref|XP_009365742.1| PREDICTED: sufE-like protein, chloroplastic [Pyrus x bretschneideri]	41.51	5	5	10	159	17.7081	9.65674				1.1612	3	11.2853	1.04374	7	11.7384				1.01352	3	14.7059	1.03953	7	10.1149				1.07929	3	3.47601	1.12278	7	8.18062
TRINITY_DN63306_c0_g2 orf length:687 frame:-1 start:2608 end:3294 gi			694309503 ref|XP_009372543.1| PREDICTED: universal stress protein A-like protein [Pyrus x bretschneideri]	41.48	7	9	52	229	25.1785	5.2749	1.06769	15	10.4914	1.06466	14	11.9174	1.14402	20	16.9448	0.901346	15	9.65244	0.947394	14	9.36738	0.991654	20	20.924	0.933282	15	23.9093	0.943361	14	12.8433	0.869132	19	18.4204
TRINITY_DN70158_c0_g2 orf length:492 frame:1 start:1 end:492 gi			657962356 ref|XP_008372772.1| PREDICTED: GDP-mannose 4,6 dehydratase 1 [Malus domestica]	41.46	8	8	44	164	18.8376	6.354	1.08035	15	14.6278	1.17375	11	27.862	1.15483	18	5.08823	0.925791	15	10.5871	0.832043	11	19.3015	0.851183	18	17.1723	0.956696	15	25.7488	1.05227	11	12.5098	1.07852	18	11.4972
TRINITY_DN66977_c2_g1 orf length:492 frame:3 start:2520 end:3011 gi			2981475 gb|AAC06319.1| putative cinnamyl alcohol dehydrogenase [Malus domestica]	41.46	6	6	45	164	18.2658	8.39697	0.952968	11	9.54663	0.899321	10	8.46074	0.978985	24	7.48352	1.01553	11	5.52881	1.04515	10	9.26799	0.970725	24	10.3957	1.14081	11	10.8817	1.17077	10	23.7423	1.14859	24	10.344
TRINITY_DN61489_c0_g1 orf length:543 frame:3 start:1518 end:2060 gi			694442917 ref|XP_009348094.1| PREDICTED: probable protein phosphatase 2C 10 [Pyrus x bretschneideri] gi|694442920|ref|XP_009348095.1| PREDICTED: probable protein phosphatase 2C 10 [Pyrus x bretschneideri]	41.44	6	6	26	181	19.7441	7.73779	0.887295	9	14.313	0.918284	6	2.73372	0.947547	11	8.08414	0.933507	9	6.44228	0.833849	6	4.21601	0.972377	11	4.25236	1.07192	9	27.5223	1.02753	6	21.3929	1.01176	11	14.0148
TRINITY_DN72683_c1_g2 orf length:558 frame:3 start:3249 end:3806 gi			657993126 ref|XP_008388831.1| PREDICTED: acyl-[acyl-carrier-protein] desaturase, chloroplastic-like [Malus domestica]	41.4	7	7	27	186	21.2128	6.80029	0.830941	8	14.7769	0.968785	7	7.59302	0.916151	12	2.89299	1.10975	8	22.7679	1.32232	7	26.2968	1.19203	12	3.52199	1.21066	8	16.3892	1.1974	7	7.93104	1.17246	12	14.7202
TRINITY_DN67424_c0_g1 orf length:645 frame:-2 start:357 end:1001 gi			657961920 ref|XP_008372555.1| PREDICTED: ras-related protein RABA5b-like [Malus domestica]	41.4	6	11	92	215	23.8369	4.97021	1.465	6	23.6167	1.61027	7	7.38457	1.45907	9	7.581	0.988314	6	6.56748	0.988071	7	19.3078	0.707552	9	33.9674	0.491653	6	18.7273	0.559395	7	15.5273	0.622642	9	9.00984
TRINITY_DN68356_c1_g1 orf length:87 frame:1 start:1 end:87 gi			302800145 ref|XP_002981830.1| hypothetical protein SELMODRAFT_115394 [Selaginella moellendorffii] gi|300150272|gb|EFJ16923.1| hypothetical protein SELMODRAFT_115394 [Selaginella moellendorffii]	41.38	1	1	1	29	3.35671	5.0083	0.912586	1								0.942699	1								0.994314	1
TRINITY_DN69917_c0_g2 orf length:87 frame:1 start:643 end:729 gi			657971093 ref|XP_008377316.1| PREDICTED: cyclase-associated protein 1-like [Malus domestica]	41.38	1	1	1	29	3.22058	6.771	0.877007	1								0.856815	1								1.5838	1
TRINITY_DN71819_c3_g1 orf length:87 frame:1 start:301 end:387 gi			694402482 ref|XP_009376229.1| PREDICTED: MADS-box protein AGL24-like [Pyrus x bretschneideri] gi|694402484|ref|XP_009376230.1| PREDICTED: MADS-box protein AGL24-like [Pyrus x bretschneideri]	41.38	1	1	1	29	3.32173	8.67529				1.15133	1								0.785052	1								0.818215	1
TRINITY_DN68012_c1_g1 orf length:1494 frame:-3 start:255 end:1748 gi			658063218 ref|XP_008367527.1| PREDICTED: aldehyde dehydrogenase family 2 member B4, mitochondrial-like [Malus domestica]	41.37	21	21	160	498	54.3301	6.53662	0.929672	42	11.2743	0.87741	45	18.3698	0.836906	73	17.2315	1.1674	42	13.3116	1.23647	45	17.0055	1.11202	73	19.4333	0.75816	42	17.8674	0.782348	45	14.6753	0.866449	73	13.9197
TRINITY_DN70720_c3_g3 orf length:1023 frame:-1 start:473 end:1495 gi			694388933 ref|XP_009370129.1| PREDICTED: L-lactate dehydrogenase B-like [Pyrus x bretschneideri]	41.35	11	11	46	341	36.5614	6.81494	1.1679	9	12.1487	1.16307	8	7.11606	1.02906	29	5.18607	1.06163	9	14.9616	1.12032	8	4.67766	1.00496	29	8.52494	0.76439	9	16.3139	0.753576	8	24.781	0.916313	29	13.5179
TRINITY_DN69005_c0_g1 orf length:624 frame:-2 start:366 end:989 gi			694375811 ref|XP_009364501.1| PREDICTED: GDP-mannose 3,5-epimerase 2 [Pyrus x bretschneideri]	41.35	10	10	47	208	23.3398	6.78564	1.20834	16	10.4875	1.32779	8	11.6528	1.1638	23	13.467	0.799313	16	12.3155	0.835445	8	7.18915	0.797477	23	18.0598	0.761355	16	32.1292	0.703559	8	27.0865	0.732305	23	19.6107
TRINITY_DN65848_c0_g2 orf length:225 frame:3 start:45 end:269 gi			658065337 ref|XP_008368627.1| PREDICTED: phosphoenolpyruvate carboxylase-like [Malus domestica]	41.33	2	2	6	75	8.65644	4.51318	0.904933	3	4.11923	0.969389	1		0.920106	2	19.0575	0.90166	3	10.4545	0.948559	1		0.861324	2	43.5405	1.12988	3	32.8771	1.36533	1		1.02314	2	25.1092
TRINITY_DN69333_c1_g2 orf length:225 frame:-1 start:3 end:227 gi			29650775 gb|AAO86694.1| enolase [Dunaliella salina]	41.33	2	2	9	75	8.16123	8.47021	0.642743	3	1.60468	0.565801	3	10.3538	0.740293	3	1.89445	0.885413	3	3.44785	0.785054	3	0.819693	1.06121	3	5.23066	1.02702	3	2.59127	0.618642	3	6.70787	0.837709	3	8.80495
TRINITY_DN68219_c1_g1 orf length:909 frame:1 start:154 end:1062 gi			694413910 ref|XP_009335198.1| PREDICTED: malate dehydrogenase, mitochondrial [Pyrus x bretschneideri]	41.25	7	9	98	303	31.5758	9.0708	1.13013	23	29.4707	1.11964	19	19.4134	1.07199	24	18.7018	0.945944	23	8.53055	0.906797	19	28.6843	0.862257	24	22.0456	0.977821	23	17.4503	1.09231	19	12.5673	1.09535	24	11.7658
TRINITY_DN67693_c0_g1 orf length:291 frame:3 start:516 end:806 gi			657989221 ref|XP_008386802.1| PREDICTED: Golgi SNAP receptor complex member 1-1 [Malus domestica]	41.24	4	4	11	97	11.0935	6.53662	1.31956	3	1.07115	1.15272	3	4.48385	1.39642	2	24.2002	1.05959	3	12.9775	0.934889	3	4.75975	0.767242	2	29.4649	0.72982	3	7.21614	0.934467	3	4.7033	0.823661	2	9.79688
TRINITY_DN65375_c1_g1 orf length:924 frame:2 start:800 end:1723 gi			694392420 ref|XP_009371686.1| PREDICTED: cytochrome c1-2, heme protein, mitochondrial [Pyrus x bretschneideri]	41.23	10	10	95	308	33.5419	6.80029	1.09583	24	16.5746	1.14821	28	14.6587	1.09884	43	15.6112	0.994608	24	12.3231	1.06365	28	17.0847	0.948859	43	18.9469	0.779805	24	16.984	0.932601	28	12.6731	0.881836	43	16.1966
TRINITY_DN72521_c4_g2 orf length:393 frame:3 start:720 end:1112 gi			694417760 ref|XP_009336921.1| PREDICTED: multiprotein-bridging factor 1c-like [Pyrus x bretschneideri]	41.22	6	6	17	131	14.3477	9.94971	0.874973	5	21.1421	0.99852	7	3.28363	1.08055	5	5.41601	0.768502	5	10.0855	0.863713	7	7.69756	0.868655	5	14.9668	1.94473	5	25.1853	1.33264	7	18.6965	1.80397	5	14.7768
TRINITY_DN66827_c1_g2 orf length:408 frame:-1 start:553 end:960 gi			658065109 ref|XP_008368501.1| PREDICTED: xyloglucan endotransglucosylase/hydrolase protein 9-like [Malus domestica]	41.18	4	4	33	136	15.5353	6.41748	1.17152	10	26.6609	1.18046	10	18.7171	1.20955	13	15.0524	0.966481	10	12.5425	0.994195	10	20.1688	0.891308	13	12.2669	0.887017	10	7.984	0.812434	10	21.3952	0.88287	13	18.711
TRINITY_DN64766_c0_g2 orf length:459 frame:1 start:685 end:1143 gi			694433324 ref|XP_009343957.1| PREDICTED: 1,2-dihydroxy-3-keto-5-methylthiopentene dioxygenase 2 isoform X1 [Pyrus x bretschneideri]	41.18	6	6	27	153	18.3461	5.43994	1.05402	11	7.97696	1.0858	7	11.5932	0.99922	9	11.8852	0.88478	11	18.6001	1.09268	7	11.1913	1.05045	9	16.8056	0.763364	11	22.5914	0.95667	7	8.98321	1.02979	9	7.43254
TRINITY_DN73047_c3_g4 orf length:306 frame:-1 start:2 end:307 gi			694372666 ref|XP_009363631.1| PREDICTED: serine/arginine-rich splicing factor RSZ22-like [Pyrus x bretschneideri] gi|694384124|ref|XP_009367985.1| PREDICTED: serine/arginine-rich splicing factor RSZ22-like [Pyrus x bretschneideri]	41.18	4	4	27	102	11.0934	6.55127	0.94912	9	12.8915	1.03149	9	15.098	0.997849	9	9.59054	0.913723	9	12.0385	0.975594	9	17.7504	0.944773	9	28.629	0.928927	9	21.8992	1.12245	9	11.802	1.00812	9	15.7362
TRINITY_DN68446_c0_g1 orf length:204 frame:-3 start:2 end:205 gi			597438309 gb|AHN05782.1| YTH domain-contained RNA binding protein 13 [Malus domestica]	41.18	2	2	3	68	7.24678	7.25439	0.952065	1		0.95368	1		1.07362	1		1.09219	1		1.10498	1		1.0743	1		0.961716	1		0.890841	1		0.923632	1
TRINITY_DN70548_c0_g2 orf length:306 frame:-1 start:800 end:1105 gi			663070938 ref|NP_001284606.1| major allergen Pru ar 1-like [Malus domestica] gi|658035351|ref|XP_008353202.1| PREDICTED: major allergen Pru ar 1-like [Malus domestica] gi|41323974|gb|AAS00053.1| Mal d 1-like [Malus domestica] gi|313184284|emb|CBL94148.1| putative Mal d 1.11 isoallergen [Malus domestica]	41.18	4	4	17	102	11.6677	5.2749	0.951515	5	4.50641	0.903088	2	8.44596	1.20814	10	6.90634	0.909715	5	3.07326	0.738042	2	11.47	0.816234	10	8.2555	1.42565	5	6.88769	1.46088	2	4.68799	1.13213	10	7.13573
TRINITY_DN67666_c0_g5 orf length:525 frame:1 start:1 end:525 gi			1027089237 ref|XP_016649644.1| PREDICTED: LOW QUALITY PROTEIN: photosystem II CP43 reaction center protein-like [Prunus mume] gi|1027098506|ref|XP_016648579.1| PREDICTED: LOW QUALITY PROTEIN: photosystem II CP43 reaction center protein-like [Prunus mume]	41.14	5	5	67	175	19.7758	5.22412	0.917445	21	9.69267	1.05859	21	7.60327	0.795142	25	15.6103	1.59057	21	19.8507	1.39849	21	29.0818	1.37901	25	22.8409	0.873703	21	17.101	1.11718	21	5.64214	1.08987	25	10.9791
TRINITY_DN64725_c1_g2 orf length:336 frame:-3 start:213 end:548 gi			190613929 gb|ACE80968.1| putative allergen Pru du 3.03 [Prunus dulcis x Prunus persica]	41.07	6	6	32	112	11.3978	8.77783	1.47097	9	11.4258	1.24904	10	15.4134	1.00175	13	12.9824	0.565655	9	20.0096	0.537433	10	58.1251	0.721837	13	27.4945	0.293011	9	50.6677	0.290822	10	143.738	0.392416	13	102.33
TRINITY_DN71972_c3_g2 orf length:168 frame:2 start:1520 end:1687 gi			976908152 gb|KVH95382.1| Glutathione peroxidase [Cynara cardunculus var. scolymus]	41.07	1	3	16	56	6.16125	9.08545	0.911881	4	5.20041	0.92096	4	2.63117	0.879868	3	2.75573	0.901871	4	2.29798	0.975634	4	2.3687	1.04609	3	3.72442	1.38802	4	5.82303	1.13984	4	4.43493	1.19957	3	1.2924
TRINITY_DN71834_c1_g3 orf length:570 frame:-1 start:2 end:571 gi			694402280 ref|XP_009376143.1| PREDICTED: eukaryotic translation initiation factor 4G-like [Pyrus x bretschneideri] gi|694402282|ref|XP_009376144.1| PREDICTED: eukaryotic translation initiation factor 4G-like [Pyrus x bretschneideri]	41.05	6	6	23	190	19.6586	10.6235	0.749052	9	17.4702	0.788859	6	8.12778	0.986751	7	9.82436	0.920441	9	10.2599	1.05864	6	10.3435	0.981958	7	4.97438	1.30567	10	21.3628	1.16737	6	18.4771	1.03193	7	9.42656
TRINITY_DN62494_c0_g1 orf length:234 frame:2 start:164 end:397 gi			596012079 ref|XP_007218645.1| hypothetical protein PRUPE_ppa013852mg [Prunus persica] gi|462415107|gb|EMJ19844.1| hypothetical protein PRUPE_ppa013852mg [Prunus persica]	41.03	5	5	33	78	8.67271	6.65381	1.35681	12	8.60315	1.28689	11	6.27806	1.06959	10	6.88442	0.982172	12	6.62054	0.989626	11	6.44195	1.07911	10	7.2883	0.743076	12	13.2903	0.754818	11	12.0869	0.925116	10	6.64039
TRINITY_DN64082_c1_g1 orf length:600 frame:-1 start:991 end:1590 gi			657956472 ref|XP_008369721.1| PREDICTED: 60S ribosomal protein L10a-1-like [Malus domestica] gi|694381163|ref|XP_009366674.1| PREDICTED: 60S ribosomal protein L10a-1-like [Pyrus x bretschneideri] gi|694399159|ref|XP_009374717.1| PREDICTED: 60S ribosomal protein L10a-1-like [Pyrus x bretschneideri] gi|694417799|ref|XP_009336942.1| PREDICTED: 60S ribosomal protein L10a-1-like [Pyrus x bretschneider…	41	8	8	72	200	22.6643	9.87646	1.14973	20	13.8134	1.13498	23	7.12278	1.03806	28	7.66415	1.02511	20	5.61115	1.04951	23	7.73924	1.03919	28	11.5707	0.80372	20	12.2036	0.802272	23	21.0107	0.844388	28	18.9323
TRINITY_DN70822_c0_g1 orf length:549 frame:3 start:1020 end:1568 gi			658050346 ref|XP_008360891.1| PREDICTED: calcium sensing receptor, chloroplastic-like [Malus domestica]	40.98	6	6	19	183	19.7397	9.94971	0.876242	4	5.33548	0.98417	6	4.56836	0.812569	9	6.34016	1.52445	4	10.0761	1.50744	6	13.5167	1.43132	9	14.3957	0.903786	4	14.2678	1.09824	6	5.45033	1.17231	9	15.3525
TRINITY_DN60487_c0_g1 orf length:864 frame:-2 start:191 end:1054 gi			658027331 ref|XP_008349101.1| PREDICTED: aspartic proteinase CDR1-like [Malus domestica]	40.97	12	12	27	288	30.9686	9.01221	0.703724	9	27.6586	0.713034	7	19.4099	0.737406	11	29.0459	0.791546	9	22.9007	0.75412	7	28.5033	0.936135	11	3.34437	2.2441	9	47.5946	2.18055	7	19.4872	1.98379	11	45.8204
TRINITY_DN65448_c1_g1 orf length:432 frame:1 start:1084 end:1515 gi			694416057 ref|XP_009336164.1| PREDICTED: ras-related protein RABA1f-like [Pyrus x bretschneideri]	40.97	6	8	85	144	16.0412	6.53662	1.32292	20	17.1644	1.4548	17	15.0384	1.15169	20	6.42618	0.880416	20	7.46629	0.937223	17	9.78636	0.870496	20	12.3871	0.802525	20	21.9278	0.789729	17	12.4679	0.814042	20	8.68981
TRINITY_DN71420_c1_g4 orf length:726 frame:-3 start:1136 end:1861 gi			694333137 ref|XP_009357177.1| PREDICTED: 14-3-3-like protein D [Pyrus x bretschneideri]	40.91	7	12	172	242	27.4496	4.91943	1.18324	17	11.9182	1.24194	14	14.9344	1.06855	23	11.2298	1.06233	17	22.3905	1.0589	14	9.61401	1.04515	23	22.3583	0.814444	17	10.3186	0.732057	14	28.3125	0.755801	23	12.3169
TRINITY_DN70134_c0_g2 orf length:198 frame:-2 start:3 end:200 gi			595792363 ref|XP_007199930.1| hypothetical protein PRUPE_ppa006317mg [Prunus persica] gi|462395330|gb|EMJ01129.1| hypothetical protein PRUPE_ppa006317mg [Prunus persica]	40.91	1	1	3	66	7.21377	8.51416	1.02623	1		1.07932	1		1.08109	1		1.04082	1		1.03642	1		0.815382	1		0.837505	1		1.12733	1		0.721333	1
TRINITY_DN71405_c0_g3 orf length:1182 frame:2 start:554 end:1735 gi			658007324 ref|XP_008338838.1| PREDICTED: probable glycerol-3-phosphate acyltransferase 8 [Malus domestica]	40.86	16	16	107	394	44.1663	9.42236	1.11075	33	10.1645	1.06796	25	12.6814	1.17781	49	17.7218	1.10926	33	6.05732	1.08677	25	11.2662	1.02967	49	11.915	1.02693	33	11.2357	1.09587	25	10.5878	1.09262	49	7.0799
TRINITY_DN66249_c3_g1 orf length:213 frame:-3 start:333 end:545 gi			694423777 ref|XP_009339680.1| PREDICTED: nudix hydrolase 25 [Pyrus x bretschneideri]	40.85	2	2	2	71	8.26091	4.76709							1.64838	2	112.316							0.627349	2	126.154							0.6704	2	79.3099
TRINITY_DN71021_c2_g1 orf length:507 frame:-2 start:978 end:1484 gi			694391704 ref|XP_009371362.1| PREDICTED: 3-oxoacyl-[acyl-carrier-protein] reductase, chloroplastic-like [Pyrus x bretschneideri]	40.83	5	6	24	169	18.2193	7.50342	0.564374	4	20.0422	0.526737	4	13.4873	0.76429	6	26.625	0.662379	4	13.6908	0.682187	4	6.75417	0.969282	6	7.27487	2.35998	4	7.29704	2.2878	4	1.34965	1.76541	6	60.5768
TRINITY_DN67873_c0_g1 orf length:294 frame:1 start:1450 end:1743 gi			645235530 ref|XP_008224314.1| PREDICTED: 40S ribosomal protein S18 [Prunus mume] gi|657997020|ref|XP_008390888.1| PREDICTED: 40S ribosomal protein S18 [Malus domestica] gi|658011480|ref|XP_008340984.1| PREDICTED: 40S ribosomal protein S18 [Malus domestica] gi|694388254|ref|XP_009369842.1| PREDICTED: 40S ribosomal protein S18 [Pyrus x bretschneideri] gi|694433649|ref|XP_009344099.1| PREDICTED: 40S…	40.82	1	3	92	98	11.4832	10.8433	1.4853	4	12.4494	1.39553	8	14.0801	1.20205	17	16.1639	1.04379	4	3.01847	1.05806	8	4.05177	0.850313	17	11.1174	0.603804	4	20.847	0.895363	8	16.2399	0.768408	17	14.9929
TRINITY_DN65998_c0_g1 orf length:228 frame:-2 start:391 end:618 gi			658025155 ref|XP_008347986.1| PREDICTED: lysosomal alpha-mannosidase-like [Malus domestica]	40.79	2	3	35	76	8.73941	6.04932	0.945461	8	6.90107	1.04235	5	3.97558	0.972255	16	5.24288	1.03597	8	8.31641	1.16986	5	12.6604	1.01826	16	10.1996	1.0014	8	15.1467	1.14799	5	9.29272	1.08522	16	9.07694
TRINITY_DN58378_c0_g1 orf length:162 frame:-2 start:30 end:191 gi			971515541 dbj|GAQ82669.1| hypothetical protein KFL_001190120 [Klebsormidium flaccidum]	40.74	2	2	10	54	5.92186	5.35107	0.444284	4	16.9173	0.589552	4	34.1962	0.572627	2	15.5627	0.701607	4	33.5359	0.848437	4	36.6211	0.812718	2	1.17778	0.390345	4	22.8978	0.476733	4	59.0645	0.533859	2	25.7166
TRINITY_DN72750_c1_g5 orf length:891 frame:-3 start:1 end:891 gi			694422211 ref|XP_009338936.1| PREDICTED: clathrin heavy chain 2-like [Pyrus x bretschneideri]	40.74	8	11	96	297	33.6372	4.91943	0.994715	13	11.7223	0.942644	10	11.4029	1.09469	26	8.05811	1.01619	13	4.84515	1.02088	10	14.2441	0.85865	26	14.2292	1.0023	13	14.6064	1.07629	10	12.8274	0.938804	26	14.3187
TRINITY_DN66531_c1_g1 orf length:486 frame:3 start:213 end:698 gi			694424026 ref|XP_009339791.1| PREDICTED: dnaJ homolog subfamily B member 11 [Pyrus x bretschneideri]	40.74	8	8	37	162	17.922	6.11279	1.26676	11	14.3615	1.25634	7	14.5889	1.24095	19	19.0401	1.03041	11	8.38501	1.07975	7	19.4771	1.0062	19	10.933	1.19815	11	11.416	0.984006	7	9.14563	1.02693	19	10.9697
TRINITY_DN68608_c0_g2 orf length:81 frame:1 start:286 end:366 gi			694359278 ref|XP_009359784.1| PREDICTED: novel plant SNARE 13-like [Pyrus x bretschneideri]	40.74	1	1	1	27	3.08247	5.021	0.969611	1								0.800787	1								0.884256	1
TRINITY_DN64104_c1_g1 orf length:339 frame:2 start:203 end:541 gi			694420660 ref|XP_009338229.1| PREDICTED: 60S ribosomal protein L18-2-like [Pyrus x bretschneideri]	40.71	1	4	55	113	12.5158	10.6235	0.908746	1					0.930569	1		1.05344	1					1.09579	1		1.01007	1					1.02058	1
TRINITY_DN65646_c2_g1 orf length:342 frame:-1 start:1375 end:1716 gi			658036759 ref|XP_008353933.1| PREDICTED: 40S ribosomal protein S10-like [Malus domestica]	40.71	4	4	77	113	13.367	9.56885	1.03141	28	20.9115	1.26313	24	16.747	1.29053	24	10.1274	1.07753	28	16.5055	1.15723	24	15.3063	0.913457	24	10.4477	0.941429	27	19.8313	0.939393	23	19.2979	0.814584	24	8.72392
TRINITY_DN64447_c0_g2 orf length:258 frame:-1 start:1 end:258 gi			1027087940 ref|XP_016652819.1| PREDICTED: serpin-ZX-like, partial [Prunus mume]	40.7	4	5	32	86	9.19585	6.52197	1.20586	6	7.40238	1.15384	10	10.0986	1.01469	15	10.2417	0.969913	6	6.04285	0.915817	10	10.9357	0.897354	15	14.6811	0.869358	6	9.78933	0.856188	10	13.9629	0.923554	15	8.99671
TRINITY_DN67155_c0_g1 orf length:1203 frame:-3 start:1150 end:2352 gi			694408059 ref|XP_009378742.1| PREDICTED: LOW QUALITY PROTEIN: fumarate hydratase 1, mitochondrial-like [Pyrus x bretschneideri]	40.65	13	13	127	401	44.0499	9.59814	1.10791	36	15.4778	1.07567	34	13.9442	1.06509	57	12.5275	0.964126	36	13.4864	0.925668	34	14.5608	0.90576	57	22.648	1.19559	36	15.5079	1.22583	34	13.813	1.1619	57	14.856
TRINITY_DN69300_c1_g1 orf length:561 frame:3 start:180 end:740 gi			694425659 ref|XP_009340539.1| PREDICTED: succinate-semialdehyde dehydrogenase, mitochondrial-like [Pyrus x bretschneideri]	40.64	6	6	41	187	20.6015	8.60205	0.948251	12	3.75686	0.950949	10	15.8027	0.933716	19	9.28657	0.946297	12	7.91745	0.961407	10	15.6825	0.980183	19	12.5395	1.00154	12	12.0283	1.01878	10	6.18856	1.04192	19	9.79743
TRINITY_DN63068_c1_g1 orf length:606 frame:-1 start:1270 end:1875 gi			657951861 ref|XP_008354764.1| PREDICTED: peroxidase 4-like [Malus domestica]	40.59	7	7	38	202	21.4211	8.66064	1.84119	10	35.5114	2.08646	6	9.52882	2.06366	22	22.5762	1.12989	10	13.1589	1.04765	6	6.46247	0.846198	22	9.49922	0.747533	10	23.1364	0.713902	6	15.1547	0.693427	22	31.3253
TRINITY_DN64919_c0_g1 orf length:309 frame:-1 start:821 end:1129 gi			1028943512 ref|XP_016715010.1| PREDICTED: basic transcription factor 3-like isoform X1 [Gossypium hirsutum]	40.59	5	5	47	101	11.1939	9.71533	1.52246	14	17.316	1.47325	13	15.2639	1.26979	13	23.308	0.951467	14	11.3654	0.837158	13	12.8374	0.678825	13	25.1577	0.890842	14	19.6935	0.995895	13	7.16064	1.07058	13	2.01505
TRINITY_DN64607_c1_g3 orf length:636 frame:1 start:139 end:774 gi			694385105 ref|XP_009368398.1| PREDICTED: ras-related protein RABC1 [Pyrus x bretschneideri]	40.57	3	7	66	212	23.5709	5.36377	1.25323	5	6.74619	1.23097	9	8.5736	1.16758	6	21.3195	0.909831	5	11.0969	0.994153	9	7.27061	0.814131	6	17.3101	0.740674	5	20.3983	1.13789	9	11.1018	0.898445	6	8.9681
TRINITY_DN59677_c0_g2 orf length:333 frame:2 start:434 end:766 gi			694405751 ref|XP_009377711.1| PREDICTED: thioredoxin M-type, chloroplastic-like [Pyrus x bretschneideri]	40.54	4	4	24	111	12.1662	5.41455	1.04875	5	11.5064	1.02857	6	4.25596	0.817494	13	8.10684	1.50717	5	12.5592	1.44792	6	10.8413	1.54716	13	9.40396	0.955537	5	16.7095	1.00303	6	10.6703	1.03344	13	15.2723
TRINITY_DN66660_c0_g4 orf length:222 frame:-3 start:1101 end:1322 gi			657988124 ref|XP_008386224.1| PREDICTED: 28 kDa heat- and acid-stable phosphoprotein-like [Malus domestica] gi|658029133|ref|XP_008350010.1| PREDICTED: 28 kDa heat- and acid-stable phosphoprotein-like [Malus domestica]	40.54	3	3	6	74	8.76676	9.64209	0.986481	2	6.04824	1.27874	3	5.17061	1.35569	1		0.932512	2	1.00611	1.0659	3	1.76738	0.668039	1		0.95402	2	4.59955	1.01177	3	26.5169	0.935064	1
TRINITY_DN63446_c0_g1 orf length:237 frame:-2 start:268 end:504 gi			657987139 ref|XP_008385723.1| PREDICTED: uncharacterized protein LOC103448250 [Malus domestica]	40.51	3	3	36	79	8.63747	9.81787	1.27297	13	20.1881	1.08719	6	22.3914	1.03225	17	9.35865	0.844765	13	10.4121	0.843811	6	23.7983	0.974868	17	14.1123	1.23263	13	16.3756	0.993311	6	22.0618	1.14677	17	8.33827
TRINITY_DN65115_c1_g2 orf length:630 frame:-2 start:195 end:824 gi			658063587 ref|XP_008367713.1| PREDICTED: GTP-binding nuclear protein Ran1-like [Malus domestica]	40.48	10	10	126	210	23.9732	8.66064	1.03227	45	13.9348	0.99143	36	16.5385	1.00182	45	14.0138	0.95699	45	12.0794	0.909989	36	21.4372	0.912979	45	12.5367	1.17264	45	12.7161	1.12285	36	21.472	1.14085	45	10.1816
TRINITY_DN69572_c1_g1 orf length:126 frame:2 start:419 end:544 gi			657974735 ref|XP_008379199.1| PREDICTED: golgin candidate 6 [Malus domestica]	40.48	1	1	3	42	4.46031	5.8335	1.0087	1		1.00468	1		0.913992	1		1.04606	1		1.11109	1		1.00583	1		0.896662	1		1.06856	1		0.818901	1
TRINITY_DN65655_c1_g1 orf length:660 frame:1 start:1369 end:2028 gi			657986667 ref|XP_008385469.1| PREDICTED: UDP-D-apiose/UDP-D-xylose synthase 2 [Malus domestica]	40.45	8	8	59	220	24.8455	5.0083	1.0495	23	9.24608	1.08149	13	9.11749	1.03303	23	5.63123	0.935593	23	13.3174	0.865511	13	13.1518	0.911381	23	18.1309	1.17668	23	9.84502	1.09012	13	13.6789	1.11831	23	9.52424
TRINITY_DN72078_c2_g1 orf length:282 frame:3 start:747 end:1028 gi			18419627 gb|AAL69381.1|AF462218_1 putative DEAD/DEAH box helicase [Narcissus pseudonarcissus]	40.43	1	4	63	94	10.1602	7.7085	1.0911	4	15.1296	1.09246	4	7.196	0.990388	7	2.46612	1.05557	4	12.9623	1.17025	4	7.55461	1.10374	7	4.93501	1.0652	4	15.6206	0.906393	4	1.9856	0.90393	7	6.51137
TRINITY_DN63553_c2_g1 orf length:156 frame:-2 start:418 end:573 gi			657946843 ref|XP_008386638.1| PREDICTED: aldehyde dehydrogenase family 2 member C4-like [Malus domestica]	40.38	2	2	5	52	6.11693	8.48486				1.19924	1		1.00154	4	13.1731				1.06305	1		1.18387	4	3.17058				0.8995	1		0.739003	4	9.46021
TRINITY_DN68944_c0_g1 orf length:498 frame:-3 start:1293 end:1790 gi			311692888 gb|ADP95763.1| sgt1-b [Malus hupehensis]	40.36	6	6	70	166	18.3494	5.10986	1.18753	21	6.62364	1.10332	17	7.58909	1.14059	32	5.48432	1.07461	21	7.25007	1.06732	17	7.53536	0.985524	32	11.623	0.906366	21	17.0906	0.95053	17	19.2534	0.950629	32	10.7309
TRINITY_DN67666_c0_g1 orf length:357 frame:1 start:622 end:978 gi			694421226 ref|XP_009338471.1| PREDICTED: peroxiredoxin-2F, mitochondrial-like [Pyrus x bretschneideri]	40.34	6	6	46	119	12.9585	5.47803	1.13751	12	20.078	1.08194	13	10.9354	1.05361	21	19.5458	1.03209	12	11.3604	0.973581	13	14.216	0.927248	21	26.4271	0.960075	12	3.14615	1.06191	13	11.5666	1.12397	21	10.4198
TRINITY_DN60427_c0_g1 orf length:372 frame:2 start:200 end:571 gi			657970600 ref|XP_008377062.1| PREDICTED: uncharacterized protein LOC103440175 [Malus domestica]	40.32	5	5	8	124	13.7805	10.2573	1.00906	2	17.8684	1.06173	2	12.5431	0.967509	4	12.8891	0.971893	2	4.92102	0.91089	2	2.83708	1.05926	4	5.04144	1.0118	2	0.403134	0.984373	2	5.03671	1.15501	4	13.1968
TRINITY_DN62245_c0_g1 orf length:492 frame:2 start:179 end:670 gi			658010748 ref|XP_008340610.1| PREDICTED: uncharacterized protein LOC103403544 [Malus domestica]	40.24	8	9	62	164	18.0244	7.43018	1.16467	12	16.7004	1.28079	15	17.0494	1.02996	28	18.9423	1.11678	12	11.5975	1.10368	15	19.4193	1.10742	28	22.2956	0.730608	12	15.3343	0.865237	15	9.55156	0.877887	28	12.6639
TRINITY_DN72987_c1_g1 orf length:567 frame:2 start:2 end:568 gi			694430137 ref|XP_009342563.1| PREDICTED: phosphoribosylformylglycinamidine cyclo-ligase, chloroplastic/mitochondrial-like [Pyrus x bretschneideri]	40.21	6	6	22	189	20.0855	6.69775	1.02803	8	20.2084	1.04281	6	13.3063	0.998454	7	14.1461	1.28702	8	19.3476	1.29175	6	9.63235	1.18993	7	23.8294	1.14215	8	29.8695	1.08294	6	17.4736	1.13703	7	29.5327
TRINITY_DN72866_c1_g1 orf length:306 frame:-3 start:815 end:1120 gi			694323650 ref|XP_009352885.1| PREDICTED: auxin-repressed 12.5 kDa protein isoform X1 [Pyrus x bretschneideri]	40.2	3	3	17	102	11.0757	9.62744	1.03791	5	2.98669	1.03075	5	14.5945	0.929237	7	6.75216	1.09248	5	12.5261	1.19337	5	6.23165	0.959833	7	5.72022	0.793289	5	16.0709	0.987781	5	7.41881	0.882182	7	10.9661
TRINITY_DN72942_c1_g4 orf length:306 frame:-2 start:980 end:1285 gi			658041057 ref|XP_008356140.1| PREDICTED: glutathione S-transferase omega-like 2 [Malus domestica]	40.2	2	3	8	102	11.9249	8.47021	0.71085	1		0.739425	4	21.991	0.855124	2	25.4253	0.938133	1		0.853029	4	10.3772	0.930565	2	7.88754	0.967501	1		0.922226	4	9.24726	0.877664	2	1.10101
TRINITY_DN70573_c1_g1 orf length:1329 frame:2 start:365 end:1693 gi			658014391 ref|XP_008342517.1| PREDICTED: ATPase 10, plasma membrane-type [Malus domestica]	40.18	11	14	101	443	48.3289	4.88135	1.10935	23	7.41162	0.992578	28	11.4474	1.16576	34	5.45885	1.01431	23	12.87	0.961769	28	11.3563	0.866678	34	9.78692	1.03435	23	8.07615	1.18385	28	17.2036	1.06695	34	10.4113
TRINITY_DN68481_c0_g1 orf length:2004 frame:-1 start:809 end:2812 gi			694403570 ref|XP_009376726.1| PREDICTED: probable rhamnose biosynthetic enzyme 1 isoform X1 [Pyrus x bretschneideri] gi|694403573|ref|XP_009376727.1| PREDICTED: probable rhamnose biosynthetic enzyme 1 isoform X2 [Pyrus x bretschneideri]	40.12	16	27	242	668	75.4954	7.72314	1.04069	25	10.6113	0.97211	21	12.4373	1.08103	43	8.84338	1.01178	25	10.711	1.03603	21	13.3266	0.907491	43	12.1854	1.10867	25	9.3262	1.07542	21	15.0003	1.1956	43	16.0953
TRINITY_DN71719_c1_g1 orf length:2538 frame:-3 start:367 end:2904 gi			694418653 ref|XP_009337322.1| PREDICTED: alpha-glucan phosphorylase, H isozyme-like [Pyrus x bretschneideri]	40.07	27	28	114	846	96.2141	6.99072	0.833134	35	20.7476	0.81925	33	15.3261	0.83489	37	9.91497	0.823662	35	14.4502	0.821209	33	17.0018	0.815754	37	11.865	1.29675	35	25.6703	1.42642	33	13.1713	1.35019	37	17.7857
TRINITY_DN66206_c2_g1 orf length:1506 frame:-2 start:567 end:2072 gi			694376885 ref|XP_009364793.1| PREDICTED: serine hydroxymethyltransferase, mitochondrial [Pyrus x bretschneideri] gi|694391669|ref|XP_009371347.1| PREDICTED: serine hydroxymethyltransferase, mitochondrial [Pyrus x bretschneideri]	40.04	14	16	65	502	55.4034	7.89893	1.22272	18	22.8993	1.14853	13	12.5588	0.995051	17	15.9134	1.31579	18	14.0132	1.15901	13	10.8436	1.17574	17	18.991	0.779949	18	19.9927	1.02659	13	12.2477	0.981593	17	9.23974
TRINITY_DN71699_c1_g1 orf length:765 frame:-1 start:283 end:1047 gi			657952435 ref|XP_008357503.1| PREDICTED: osmotin-like protein [Malus domestica]	40	9	9	81	255	27.3044	8.11865	0.98094	30	18.2313	1.03995	25	12.0318	0.848333	26	17.388	0.875101	30	11.6661	0.909779	25	22.8458	0.911356	26	24.1968	0.630236	30	50.7985	0.563526	25	59.0187	0.696492	26	48.933
TRINITY_DN68315_c0_g2 orf length:1155 frame:-2 start:291 end:1445 gi			694404648 ref|XP_009377196.1| PREDICTED: isocitrate dehydrogenase [NADP]-like [Pyrus x bretschneideri]	40	8	14	123	385	43.3604	7.15186	0.924386	15	14.8498	0.954899	11	17.9503	0.978306	18	17.5161	0.993122	15	2.99872	1.03255	11	4.00479	1.00548	18	8.78631	1.23041	15	24.8291	1.19282	11	12.034	1.13901	18	10.5067
TRINITY_DN63991_c0_g1 orf length:240 frame:2 start:215 end:454 gi			657998899 ref|XP_008391868.1| PREDICTED: probable small nuclear ribonucleoprotein G [Malus domestica] gi|694381280|ref|XP_009366727.1| PREDICTED: probable small nuclear ribonucleoprotein G [Pyrus x bretschneideri] gi|694406061|ref|XP_009377858.1| PREDICTED: probable small nuclear ribonucleoprotein G [Pyrus x bretschneideri] gi|694406089|ref|XP_009377871.1| PREDICTED: probable small nuclear ribonu…	40	3	3	39	80	8.94759	9.18799	1.2857	10	13.3408	1.45988	10	26.0103	1.15159	19	7.36659	0.96392	10	8.31348	0.95516	10	6.51985	0.900041	19	17.5961	0.839859	10	20.6878	0.823968	10	5.06379	0.954177	19	8.25785
TRINITY_DN70317_c2_g2 orf length:690 frame:-1 start:1020 end:1709 gi			657992824 ref|XP_008388673.1| PREDICTED: probable aldo-keto reductase 1 [Malus domestica]	40	7	12	69	225	24.7688	6.22705	1.16235	7	6.01213	1.04536	9	12.8984	0.959001	11	10.8987	1.10397	7	10.9332	1.1093	9	8.31019	1.01749	11	4.66282	0.613866	7	37.7103	0.866711	9	2.92184	0.707711	11	19.4255
TRINITY_DN70537_c1_g3 orf length:660 frame:1 start:277 end:936 gi			694362054 ref|XP_009360598.1| PREDICTED: vesicle transport v-SNARE 13 [Pyrus x bretschneideri]	40	6	7	25	220	24.506	9.40771	1.10108	6	15.0097	1.09371	6	5.98768	1.10502	9	10.5516	0.978995	6	3.91259	0.995461	6	5.58854	0.83022	9	12.8936	0.82145	6	25.8259	0.878875	6	10.9484	0.977565	9	17.0183
TRINITY_DN66052_c0_g2 orf length:405 frame:-3 start:450 end:854 gi			658006622 ref|XP_008338479.1| PREDICTED: eukaryotic translation initiation factor 3 subunit J-like [Malus domestica]	40	5	5	25	135	15.1019	7.47412	1.27611	5	3.67752	1.28905	8	10.782	1.21397	12	4.71617	1.03729	5	3.05017	1.07195	8	3.77613	0.911448	12	11.8541	0.864606	5	9.73817	0.982953	8	4.06168	0.952785	12	5.92165
TRINITY_DN61644_c0_g1 orf length:210 frame:2 start:638 end:847 gi			657971511 ref|XP_008377544.1| PREDICTED: PITH domain-containing protein 1 [Malus domestica]	40	2	2	9	70	7.39585	5.94775	1.28798	3	34.0745	1.21718	1		1.24283	5	35.4629	1.02524	3	12.5936	0.913201	1		1.07732	5	22.7742	1.07346	3	5.32825	0.976429	1		1.03541	5	15.2736
TRINITY_DN62713_c0_g1 orf length:90 frame:1 start:538 end:627 gi			694418052 ref|XP_009337046.1| PREDICTED: ankyrin repeat-containing protein P16F5.05c [Pyrus x bretschneideri] gi|694418054|ref|XP_009337047.1| PREDICTED: ankyrin repeat-containing protein P16F5.05c [Pyrus x bretschneideri]	40	1	1	1	30	3.28764	5.09717							1.23993	1								0.995224	1								1.23718	1
TRINITY_DN62424_c0_g1 orf length:894 frame:1 start:229 end:1122 gi			694359471 ref|XP_009359838.1| PREDICTED: probable xyloglucan endotransglucosylase/hydrolase protein B [Pyrus x bretschneideri]	39.93	10	11	53	298	34.7521	8.60205	0.971913	17	10.855	1.1043	14	11.4905	1.00075	21	8.64325	0.951945	17	7.94937	1.07057	14	8.23435	1.02769	21	13.8226	0.835841	17	25.5508	0.894114	14	30.7406	0.867524	21	43.4749
TRINITY_DN65688_c1_g3 orf length:729 frame:2 start:2 end:730 gi			694411199 ref|XP_009333975.1| PREDICTED: uncharacterized protein At1g04910-like [Pyrus x bretschneideri]	39.92	7	10	64	243	26.9116	5.73193	1.49869	12	14.3876	1.538	13	14.5642	1.40851	22	14.9845	1.01801	12	4.75798	0.959964	13	5.2784	0.861298	22	10.9498	0.760932	12	32.6445	0.820013	13	16.89	0.843295	22	11.6377
TRINITY_DN63071_c1_g2 orf length:624 frame:1 start:2023 end:2646 gi			694429528 ref|XP_009342289.1| PREDICTED: protein DJ-1 homolog B-like [Pyrus x bretschneideri]	39.9	10	10	84	208	22.6691	5.98584	1.11781	26	15.0287	1.11781	23	20.309	1.05749	34	16.1326	1.04671	26	9.39821	1.04571	23	8.44841	1.07701	34	11.3728	1.00806	26	10.195	1.05335	23	11.0022	1.0512	34	7.30605
TRINITY_DN68447_c1_g6 orf length:414 frame:1 start:34 end:447 gi			694426960 ref|XP_009341137.1| PREDICTED: uncharacterized protein LOC103933202 [Pyrus x bretschneideri] gi|694426962|ref|XP_009341138.1| PREDICTED: uncharacterized protein LOC103933204 [Pyrus x bretschneideri] gi|694426964|ref|XP_009341140.1| PREDICTED: uncharacterized protein LOC103933205 [Pyrus x bretschneideri] gi|694426966|ref|XP_009341141.1| PREDICTED: uncharacterized protein LOC103933206 [Py…	39.86	5	5	63	138	15.7868	6.78564	0.639409	16	60.748	0.4827	19	72.8597	0.609662	28	54.3063	0.676438	16	33.3513	0.554361	19	70.9923	0.629643	28	51.5657	0.567412	16	46.2592	0.494105	19	79.1268	0.607654	28	34.4582
TRINITY_DN72603_c0_g1 orf length:1656 frame:1 start:109 end:1764 gi			657966665 ref|XP_008375031.1| PREDICTED: putative 3,4-dihydroxy-2-butanone kinase [Malus domestica]	39.86	18	18	115	552	57.2994	5.31299	0.983172	36	10.7508	0.967121	36	12.1959	0.987202	43	6.04956	0.982202	36	6.87049	0.974575	36	12.5137	0.963821	43	12.8825	0.953816	36	12.9483	0.972441	36	9.92732	0.942572	43	8.18808
TRINITY_DN65658_c1_g1 orf length:1551 frame:-1 start:843 end:2393 gi			658059092 ref|XP_008365361.1| PREDICTED: glucose-6-phosphate 1-dehydrogenase, cytoplasmic isoform-like [Malus domestica]	39.85	20	21	192	517	59.1766	6.44287	1.13159	51	10.3304	1.08017	55	10.2552	1.26196	72	14.4527	1.05564	51	6.43398	0.968078	55	8.58188	0.871141	72	23.5117	0.914254	51	12.7458	1.02108	55	11.3517	0.866831	72	14.6108
TRINITY_DN64010_c0_g1 orf length:399 frame:3 start:183 end:581 gi			657959989 ref|XP_008371558.1| PREDICTED: 60S ribosomal protein L32-1-like [Malus domestica] gi|657982929|ref|XP_008383524.1| PREDICTED: 60S ribosomal protein L32-1 [Malus domestica] gi|657982931|ref|XP_008383525.1| PREDICTED: 60S ribosomal protein L32-1 [Malus domestica] gi|658021088|ref|XP_008345928.1| PREDICTED: 60S ribosomal protein L32-1 [Malus domestica] gi|658040832|ref|XP_008356021.1| PRED…	39.85	3	6	64	133	15.6666	10.814	0.924821	5	11.4064	0.943731	4	13.748	0.913871	5	8.48285	1.06812	5	18.5886	1.11322	4	7.28934	1.15729	5	16.9713	0.970823	5	6.81952	0.997782	4	4.27978	1.00289	5	6.30899
TRINITY_DN65254_c0_g1 orf length:618 frame:-1 start:2291 end:2908 gi			658057425 ref|XP_008364488.1| PREDICTED: probable ADP-ribosylation factor GTPase-activating protein AGD8 [Malus domestica]	39.81	11	11	58	206	22.3425	9.67139	1.13217	14	12.4642	1.16377	16	13.9738	1.22763	28	11.8752	1.00593	14	11.2844	0.958201	16	15.0672	0.921555	28	11.8279	0.929922	14	15.5548	0.949659	16	14.7127	0.941163	28	9.20513
TRINITY_DN67302_c1_g1 orf length:1485 frame:-3 start:326 end:1810 gi			658060566 ref|XP_008366126.1| PREDICTED: pyruvate kinase, cytosolic isozyme [Malus domestica]	39.8	15	18	86	495	53.5477	8.29443	0.864465	23	16.8143	0.880609	18	13.2952	0.942308	27	11.3627	0.910409	23	14.8194	0.926714	18	16.9776	0.894383	27	12.6833	1.26336	23	21.2231	1.35495	18	12.4204	1.23061	27	17.8289
TRINITY_DN63635_c0_g1 orf length:747 frame:1 start:1237 end:1983 gi			657992150 ref|XP_008388322.1| PREDICTED: cationic peroxidase 1-like [Malus domestica]	39.76	9	9	48	249	26.3725	9.59814	1.42039	15	26.7242	1.14906	12	11.5305	0.935802	21	13.0101	0.923055	15	20.2904	0.79376	12	18.6388	1.05992	21	15.1459	1.19129	15	12.1239	0.95532	12	16.4294	1.13661	21	16.9085
TRINITY_DN66996_c1_g1 orf length:966 frame:2 start:2 end:967 gi			658027952 ref|XP_008349406.1| PREDICTED: tubulin alpha-3 chain [Malus domestica] gi|658060584|ref|XP_008366135.1| PREDICTED: tubulin alpha-3 chain [Malus domestica] gi|694422696|ref|XP_009339175.1| PREDICTED: tubulin alpha-3 chain-like [Pyrus x bretschneideri]	39.75	1	13	169	322	35.4259	6.27783	1.00894	2	2.83817	0.957024	1		1.18294	6	0.75141	0.878975	2	1.59163	0.769453	1		0.749547	6	10.267	1.05614	2	1.5305	1.15283	1		0.980817	6	5.65857
TRINITY_DN69642_c0_g1 orf length:1215 frame:-1 start:474 end:1688 gi			694403393 ref|XP_009376644.1| PREDICTED: acyl-CoA-binding domain-containing protein 4-like [Pyrus x bretschneideri]	39.75	15	15	64	405	43.805	5.33838	1.09008	20	14.5678	1.12806	16	11.9051	1.16367	28	11.1608	0.98371	20	8.73958	0.95549	16	6.69339	0.92199	28	15.5716	1.04193	20	16.0858	1.01864	16	11.4848	1.01697	28	9.80545
TRINITY_DN66332_c1_g1 orf length:936 frame:-2 start:1019 end:1954 gi			657956388 ref|XP_008369678.1| PREDICTED: isocitrate dehydrogenase [NAD] catalytic subunit 5, mitochondrial-like [Malus domestica]	39.74	11	11	101	312	34.0174	7.25439	1.02831	25	9.24787	0.959576	27	13.1077	0.949128	49	12.4796	0.927792	25	7.05603	0.908105	27	10.7323	0.965493	49	16.4238	1.02107	25	24.5055	1.11717	27	13.5514	1.05858	49	12.633
TRINITY_DN66783_c2_g3 orf length:582 frame:3 start:675 end:1256 gi			694387795 ref|XP_009369632.1| PREDICTED: protein LIGHT-DEPENDENT SHORT HYPOCOTYLS 6-like [Pyrus x bretschneideri]	39.69	3	5	21	194	20.8216	9.86182	1.17067	3	1.49745	1.02475	4	14.3835	0.977178	1		0.976806	3	5.2222	0.976935	4	5.01184	1.07083	1		0.882929	3	1.83654	0.953421	4	17.0579	1.05253	1
TRINITY_DN67883_c3_g1 orf length:318 frame:-1 start:361 end:678 gi			694441975 ref|XP_009347705.1| PREDICTED: probable glutathione peroxidase 5 isoform X2 [Pyrus x bretschneideri]	39.62	5	5	15	106	11.9802	8.77783	0.834505	4	11.5517	0.850951	7	26.5747	0.890183	4	12.8721	1.15537	4	6.95039	0.975551	7	13.5636	1.17985	4	4.29354	1.22177	4	7.94482	1.14382	7	18.0337	1.35699	4	11.2928
TRINITY_DN73114_c4_g5 orf length:159 frame:-2 start:136 end:294 gi			694350501 ref|XP_009357384.1| PREDICTED: cysteine-rich receptor-like protein kinase 10 [Pyrus x bretschneideri]	39.62	1	2	7	53	6.07696	7.41553	1.0447	1		0.991957	1		0.991029	1		0.991936	1		0.834362	1		0.970629	1		1.02182	1		0.833782	1		0.805642	1
TRINITY_DN62963_c0_g4 orf length:417 frame:-3 start:585 end:1001 gi			694394226 ref|XP_009372515.1| PREDICTED: 40S ribosomal protein S14-like [Pyrus x bretschneideri] gi|694394228|ref|XP_009372516.1| PREDICTED: 40S ribosomal protein S14-like [Pyrus x bretschneideri]	39.57	5	6	62	139	14.9758	9.64209	1.19538	8	11.551	1.25971	13	21.493	1.14485	12	11.2596	0.984064	8	6.1236	0.984843	13	13.6784	0.874824	12	19.326	0.843398	8	9.95813	0.857718	13	18.6568	0.897136	12	23.3186
TRINITY_DN62761_c0_g2 orf length:804 frame:3 start:930 end:1733 gi			658005859 ref|XP_008338081.1| PREDICTED: gamma carbonic anhydrase 1, mitochondrial [Malus domestica]	39.55	7	9	48	268	29.0168	6.80029	1.14588	11	12.9409	1.19067	11	16.221	1.03018	14	11.657	1.02004	11	19.5483	0.976826	11	7.24746	1.01559	14	7.01814	0.840272	11	23.2269	0.986584	11	16.128	0.98624	14	9.67868
TRINITY_DN66665_c2_g1 orf length:501 frame:-2 start:2 end:502 gi			657961378 ref|XP_008372282.1| PREDICTED: plasma membrane ATPase 4-like [Malus domestica]	39.52	3	6	40	167	18.0374	4.79248	0.898654	5	4.94851	1.00992	4	5.41352	0.785267	5	5.75888	0.938588	5	1.29411	0.937304	4	8.13915	0.782734	5	11.0503	0.936492	5	47.6755	1.02661	4	15.1445	0.952898	5	13.4457
TRINITY_DN62179_c0_g1 orf length:243 frame:3 start:363 end:605 gi			657962469 ref|XP_008372831.1| PREDICTED: BAHD acyltransferase At5g47980-like [Malus domestica] gi|658021838|ref|XP_008346322.1| PREDICTED: BAHD acyltransferase At5g47980-like [Malus domestica]	39.51	3	3	4	81	9.38704	9.81787	1.12478	2	16.0338	1.08707	2	2.68376				0.921215	2	4.21467	0.866758	2	33.3022				1.10945	2	9.23307	1.18988	2	8.81233
TRINITY_DN72337_c2_g5 orf length:114 frame:1 start:25 end:138 gi			694410676 ref|XP_009333738.1| PREDICTED: Golgi to ER traffic protein 4 homolog [Pyrus x bretschneideri]	39.47	1	1	5	38	4.25107	5.8335	1.06192	1		1.09399	3	16.9812	1.05314	1		0.920396	1		0.969395	3	0.97403	0.843609	1		0.954233	1		0.926439	3	7.26871	1.0487	1
TRINITY_DN72921_c2_g4 orf length:114 frame:2 start:704 end:817 gi			657952433 ref|XP_008357495.1| PREDICTED: ubiquitin-conjugating enzyme E2 7 [Malus domestica] gi|694354159|ref|XP_009358353.1| PREDICTED: ubiquitin-conjugating enzyme E2 7-like [Pyrus x bretschneideri]	39.47	1	1	1	38	4.33002	5.71924	1.09804	1								1.03619	1								0.8782	1
TRINITY_DN70197_c1_g1 orf length:669 frame:-3 start:362 end:1030 gi			657943382 ref|XP_008368295.1| PREDICTED: chorismate synthase, chloroplastic-like [Malus domestica]	39.46	8	8	39	223	24.2093	5.07178	0.743796	12	17.6398	0.836621	7	11.4094	0.858892	20	12.7933	1.1145	12	12.8886	1.16225	7	6.17368	1.10278	20	16.5761	0.833603	12	19.3586	0.857586	7	20.8222	0.841866	20	11.8625
TRINITY_DN66766_c0_g1 orf length:1437 frame:-2 start:1760 end:3196 gi			326580274 gb|ADZ96379.1| pyrophosphate--fructose 6-phosphate 1-phosphotransferase [Eriobotrya japonica]	39.46	11	16	119	479	51.8725	5.98584	1.07854	24	16.1564	0.983787	22	10.4404	1.08333	39	10.2668	0.954543	24	10.6364	0.945888	22	7.38541	0.896777	39	15.7313	0.990392	24	13.0174	1.1418	22	8.85411	0.971685	39	9.65067
TRINITY_DN51164_c0_g2 orf length:1035 frame:2 start:2 end:1036 gi			658032263 ref|XP_008351633.1| PREDICTED: glucan endo-1,3-beta-glucosidase, basic isoform-like [Malus domestica]	39.42	11	11	61	345	37.5893	9.1001	0.744494	18	35.6925	0.504206	21	61.0088	0.70381	22	25.7483	0.686201	18	41.6291	0.576713	21	35.1907	0.739445	22	25.3971	0.776853	18	31.0623	0.709368	21	39.2566	0.771051	22	22.8087
TRINITY_DN64010_c0_g2 orf length:312 frame:3 start:222 end:533 gi			657959989 ref|XP_008371558.1| PREDICTED: 60S ribosomal protein L32-1-like [Malus domestica] gi|657982929|ref|XP_008383524.1| PREDICTED: 60S ribosomal protein L32-1 [Malus domestica] gi|657982931|ref|XP_008383525.1| PREDICTED: 60S ribosomal protein L32-1 [Malus domestica] gi|658021088|ref|XP_008345928.1| PREDICTED: 60S ribosomal protein L32-1 [Malus domestica] gi|658040832|ref|XP_008356021.1| PRED…	39.42	1	4	70	104	12.2775	10.228	0.967107	4	4.50425	1.00154	6	5.89417	0.989813	7	7.52871	1.03886	4	4.25944	1.08736	6	6.75977	1.03431	7	10.6635	0.884373	4	6.73801	0.898715	6	10.9538	0.95816	7	5.16286
TRINITY_DN68673_c0_g1 orf length:1107 frame:-3 start:530 end:1636 gi			694327997 ref|XP_009354832.1| PREDICTED: peroxisomal (S)-2-hydroxy-acid oxidase-like isoform X1 [Pyrus x bretschneideri]	39.3	9	11	54	369	40.6154	9.14404	1.34409	11	20.0617	1.24684	12	9.37395	0.872588	19	9.42448	1.39323	11	14.433	1.33179	12	14.0309	1.4116	19	13.2416	0.688481	11	22.2342	0.805899	12	20.7719	0.821544	19	9.85347
TRINITY_DN62814_c1_g6 orf length:672 frame:1 start:43 end:714 gi			694440029 ref|XP_009346859.1| PREDICTED: uncharacterized protein LOC103938567 [Pyrus x bretschneideri]	39.29	9	9	51	224	24.9033	5.93506	0.851522	15	13.8497	0.730042	15	14.5575	0.580885	21	34.3757	0.999952	15	8.55437	0.86419	15	16.0264	1.18652	21	9.49674	1.60543	15	10.357	1.34269	15	11.8381	1.82025	21	15.995
TRINITY_DN66634_c2_g2 orf length:84 frame:3 start:1152 end:1235 gi			694422541 ref|XP_009339099.1| PREDICTED: 40S ribosomal protein S19-3-like [Pyrus x bretschneideri]	39.29	1	1	17	28	3.40167	4.17041	1.492	3	4.85266	1.56531	4	3.95386	1.29162	10	6.41814	1.09761	3	0.0175459	0.959437	4	6.03072	0.825544	10	3.45052	0.744006	3	12.2188	0.860016	4	5.41266	0.908916	10	8.25533
TRINITY_DN73133_c1_g1 orf length:84 frame:3 start:147 end:230 gi			657953583 ref|XP_008363447.1| PREDICTED: nuclear cap-binding protein subunit 1-like [Malus domestica]	39.29	1	1	2	28	3.1626	7.25439	1.10871	1		1.19326	1					1.2039	1		1.2885	1					1.01956	1		1.0518	1
TRINITY_DN58497_c0_g1 orf length:153 frame:2 start:1283 end:1435 gi			694309370 ref|XP_009366746.1| PREDICTED: thioredoxin-like protein CXXS1 [Pyrus x bretschneideri]	39.22	3	3	13	51	5.73617	9.5249	1.19508	6	11.4078	1.11547	2	9.09771	0.929724	5	3.40829	1.05138	6	6.26933	0.907736	2	5.81663	1.11993	5	6.49427	0.776531	6	16.9947	0.810013	2	4.18714	0.824306	5	13.5326
TRINITY_DN71407_c0_g1 orf length:615 frame:-1 start:1845 end:2459 gi			694309693 ref|XP_009333844.1| PREDICTED: alpha-galactosidase-like isoform X3 [Pyrus x bretschneideri]	39.22	7	7	47	204	22.7046	8.60205	0.832341	14	7.59376	0.859108	14	4.95085	0.840594	19	12.1412	0.893945	14	3.92956	0.928833	14	10.45	1.01899	19	5.24361	1.18984	14	16.7892	1.30441	14	10.2947	1.33625	19	23.1991
TRINITY_DN63558_c0_g6 orf length:306 frame:2 start:2 end:307 gi			694417825 ref|XP_009336954.1| PREDICTED: heat shock cognate 70 kDa protein-like isoform X2 [Pyrus x bretschneideri]	39.22	2	3	57	102	11.1016	6.06201	1.0247	10	8.23268	1.12658	6	5.602	1.28245	15	12.7615	0.848791	10	7.76285	0.801533	6	6.87748	0.704343	15	21.3878	1.66244	10	15.8283	1.84188	6	6.52157	1.53949	15	26.7544
TRINITY_DN72306_c5_g2 orf length:597 frame:3 start:543 end:1139 gi			563407350 gb|AHB52741.1| cinnamate 4-hydroxylase [Pyrus x bretschneideri]	39.2	5	8	64	199	22.3811	8.14795	1.34527	12	19.2728	1.35869	10	22.2015	1.23372	13	10.3245	0.954778	12	11.1629	1.03455	10	7.78808	0.792585	13	10.7964	0.628846	12	15.5057	0.678527	10	16.3072	0.615316	13	12.4031
TRINITY_DN64664_c2_g1 orf length:690 frame:2 start:104 end:793 gi			694426337 ref|XP_009340851.1| PREDICTED: succinate dehydrogenase [ubiquinone] iron-sulfur subunit 1, mitochondrial-like [Pyrus x bretschneideri]	39.13	9	9	57	230	25.6237	8.20654	0.93359	17	11.9393	0.93076	14	12.3065	0.942321	26	5.82945	0.952946	17	10.0413	0.97958	14	8.86173	0.957272	26	14.1504	1.11717	17	17.1931	1.15137	14	5.85565	1.05669	26	10.7272
TRINITY_DN63796_c0_g1 orf length:537 frame:3 start:1884 end:2420 gi			657956070 ref|XP_008369512.1| PREDICTED: uncharacterized protein LOC103433072 [Malus domestica]	39.11	9	9	18	179	20.3094	8.86572	1.00872	4	8.48433	1.049	6	16.1293	0.982734	8	4.78027	1.04182	4	10.0034	1.06665	6	17.7759	1.11875	8	10.8765	1.07608	4	9.58413	1.03211	6	5.47236	1.12138	8	11.9749
TRINITY_DN65277_c1_g1 orf length:1005 frame:2 start:2360 end:3364 gi			657973630 ref|XP_008378620.1| PREDICTED: serine hydroxymethyltransferase, mitochondrial [Malus domestica]	39.1	11	13	88	335	37.2224	8.83643	1.12886	22	10.4951	1.12098	21	5.99922	1.25773	28	16.2422	1.03498	22	10.8053	1.14677	21	12.8512	0.971151	28	12.9941	1.04798	22	13.6164	1.1709	21	17.1224	1.02537	28	10.4773
TRINITY_DN61638_c0_g4 orf length:453 frame:-3 start:58 end:510 gi			326487758 dbj|BAK05551.1| predicted protein [Hordeum vulgare subsp. vulgare]	39.07	1	6	10	151	17.0325	10.6382	0.640675	2	36.8102							0.739006	2	19.2412							1.00664	2	8.6801
TRINITY_DN64536_c1_g4 orf length:453 frame:-1 start:1 end:453 gi			612389590 ref|XP_007510316.1| predicted protein [Bathycoccus prasinos] gi|412992681|emb|CCO18661.1| predicted protein [Bathycoccus prasinos]	39.07	2	6	13	151	17.1039	5.08447	0.54378	1		0.864838	1					0.840843	1		0.863557	1					0.692963	1		0.570121	1
TRINITY_DN58256_c0_g1 orf length:822 frame:2 start:137 end:958 gi			657997870 ref|XP_008391321.1| PREDICTED: DEAD-box ATP-dependent RNA helicase 20 [Malus domestica]	39.05	10	10	36	274	30.2105	6.82959	1.13336	10	7.56897	1.21546	11	3.6145	1.15023	15	8.42964	1.00065	10	2.26828	0.99759	11	7.22834	0.881862	15	14.0577	0.963754	10	12.4533	1.15551	11	4.77914	1.07267	15	7.2868
TRINITY_DN68199_c2_g3 orf length:315 frame:2 start:2150 end:2464 gi			694353372 ref|XP_009358131.1| PREDICTED: uncharacterized protein LOC103948787 [Pyrus x bretschneideri]	39.05	2	3	12	105	12.0371	8.104	0.806999	2	11.2607	1.33482	1		0.635637	2	15.6102	1.19915	2	1.25965	1.03231	1		1.26829	2	8.00099	1.2997	2	4.06161	1.40827	1		1.41399	2	13.1883
TRINITY_DN66120_c0_g2 orf length:876 frame:-2 start:1 end:876 gi			743855771 ref|XP_010941598.1| PREDICTED: tubulin beta chain [Elaeis guineensis]	39.04	1	11	171	292	32.949	6.30322	1.05567	2	1.53576	0.968488	2	15.275	0.983853	7	3.00867	1.01156	2	0.188028	0.891287	2	6.34869	0.87747	7	4.52633	1.17775	2	1.87699	1.34834	2	14.6732	1.21542	7	7.92943
TRINITY_DN70532_c1_g3 orf length:123 frame:-1 start:127 end:249 gi			658032870 ref|XP_008351946.1| PREDICTED: aminopeptidase M1-like [Malus domestica]	39.02	1	1	14	41	4.55621	4.71631	1.09008	4	4.29059	1.01613	4	9.06192	1.1075	6	5.34532	0.977913	4	5.34028	0.909708	4	6.36016	0.828498	6	16.7721	1.04451	4	10.0506	1.37717	4	7.5694	1.09412	6	15.5109
TRINITY_DN70165_c2_g5 orf length:423 frame:-2 start:2 end:424 gi			694371271 ref|XP_009363228.1| PREDICTED: eukaryotic translation initiation factor 3 subunit E isoform X2 [Pyrus x bretschneideri] gi|694371274|ref|XP_009363229.1| PREDICTED: eukaryotic translation initiation factor 3 subunit E isoform X3 [Pyrus x bretschneideri]	39.01	1	5	22	141	16.6514	5.31299	1.00041	1		0.929642	1		0.978293	1		0.932056	1		0.967618	1		0.942824	1		1.15399	1		1.15448	1		1.09008	1
TRINITY_DN16478_c0_g1 orf length:963 frame:2 start:161 end:1123 gi			658019959 ref|XP_008345350.1| PREDICTED: replication factor C subunit 2 [Malus domestica]	38.94	11	11	39	321	35.8985	7.06396	1.04299	16	9.8175	1.14217	11	28.4361	1.02625	12	7.90151	1.04394	16	9.21366	1.11009	11	11.4807	0.957026	12	9.49159	0.788291	16	22.9063	0.909528	11	10.4154	0.934981	12	10.6905
TRINITY_DN65352_c2_g1 orf length:162 frame:3 start:294 end:455 gi			657964298 ref|XP_008373775.1| PREDICTED: uncharacterized protein LOC103437097 isoform X1 [Malus domestica] gi|658057496|ref|XP_008364527.1| PREDICTED: uncharacterized protein LOC103428210 isoform X1 [Malus domestica]	38.89	3	3	15	54	6.13833	10.6089	1.14376	4	3.14141	1.08438	3	0.0672598	1.07204	8	6.31302	0.972574	4	5.8506	0.966957	3	2.52574	1.01842	8	3.03689	0.819546	4	13.6124	0.678974	3	7.57264	0.863329	8	9.33137
TRINITY_DN70158_c0_g3 orf length:648 frame:-3 start:3 end:650 gi			658049750 ref|XP_008360579.1| PREDICTED: GDP-mannose 4,6 dehydratase 1 [Malus domestica] gi|658062843|ref|XP_008367334.1| PREDICTED: GDP-mannose 4,6 dehydratase 1 [Malus domestica]	38.89	7	7	60	216	23.8578	6.91748	1.24091	17	25.2828	1.04945	15	14.8561	1.11583	28	14.6538	0.872489	17	9.62641	1.00006	15	27.9634	0.975885	28	14.9363	1.34835	17	10.2974	1.11603	15	14.1973	1.12062	28	16.1745
TRINITY_DN63911_c1_g1 orf length:432 frame:-1 start:687 end:1118 gi			657949428 ref|XP_008343082.1| PREDICTED: peptidyl-prolyl cis-trans isomerase-like 3 [Malus domestica] gi|694409267|ref|XP_009379276.1| PREDICTED: peptidyl-prolyl cis-trans isomerase CYP18-1 [Pyrus x bretschneideri]	38.89	6	6	20	144	15.5369	8.92432	1.11645	7	9.81656	1.07633	4	18.322	1.0955	9	14.1453	1.20858	7	9.59512	1.07053	4	25.1624	1.09166	9	12.9614	0.842968	7	10.1699	0.884163	4	17.3026	0.885465	9	13.2618
TRINITY_DN68603_c0_g2 orf length:108 frame:-1 start:3 end:110 gi			672176923 ref|XP_008808544.1| PREDICTED: T-complex protein 1 subunit theta-like [Phoenix dactylifera]	38.89	1	1	1	36	3.75888	4.22119							1.13017	1								0.857204	1								1.00978	1
TRINITY_DN62250_c2_g1 orf length:762 frame:-2 start:1452 end:2213 gi			657992533 ref|XP_008388523.1| PREDICTED: pre-mRNA-splicing factor SF2-like isoform X2 [Malus domestica]	38.87	6	10	71	247	28.417	7.40088	0.916191	8	25.1607	0.963567	7	29.0435	0.932127	11	24.3135	0.959263	8	13.6371	1.09271	7	13.9234	1.15489	11	30.0908	1.04354	8	10.1392	1.06316	7	12.7834	1.01303	11	15.5472
TRINITY_DN61812_c1_g1 orf length:525 frame:-1 start:154 end:678 gi			657958421 ref|XP_008370733.1| PREDICTED: peptidyl-prolyl cis-trans isomerase CYP19-3-like [Malus domestica]	38.86	5	7	49	175	18.8053	7.75244	0.909075	12	12.2341	0.888705	11	8.33579	0.896056	17	8.23184	0.971902	12	10.1793	0.95104	11	8.03336	0.960288	17	11.1449	1.05246	12	8.51809	0.952673	11	9.86288	1.06689	17	6.15333
TRINITY_DN64239_c2_g5 orf length:579 frame:3 start:15 end:593 gi			658035284 ref|XP_008353165.1| PREDICTED: GTP-binding protein SAR1A-like [Malus domestica]	38.86	2	7	37	193	21.9755	7.53271	1.00388	2	1.93711	0.992555	2	1.12831	1.26826	3	4.4774	1.11953	2	1.1532	1.2098	2	4.37301	0.811614	3	4.9969	0.890696	2	10.6044	0.843363	2	13.8446	0.919205	3	6.48999
TRINITY_DN68361_c1_g4 orf length:579 frame:3 start:690 end:1268 gi			694407980 ref|XP_009378704.1| PREDICTED: GTP-binding protein SAR1A [Pyrus x bretschneideri]	38.86	2	7	50	193	22.0435	8.06006	1.40997	5	16.0976	1.29002	4	13.4541	1.12637	11	8.17979	0.904118	5	7.9203	0.836042	4	5.34069	0.823487	11	9.71607	0.696458	5	2.22093	0.939015	4	12.0389	0.914475	11	3.82466
TRINITY_DN63076_c0_g1 orf length:1167 frame:2 start:575 end:1741 gi			658059242 ref|XP_008365436.1| PREDICTED: xylose isomerase-like [Malus domestica] gi|658059244|ref|XP_008365437.1| PREDICTED: xylose isomerase-like [Malus domestica]	38.82	16	16	157	389	43.1845	6.46826	1.06368	48	10.8683	0.967693	43	8.60521	0.933836	66	8.30245	1.01856	48	8.95904	0.965649	43	13.5628	1.08694	66	14.0174	1.14947	48	9.48231	1.0945	43	9.81025	1.06929	66	10.5836
TRINITY_DN66193_c4_g3 orf length:657 frame:2 start:416 end:1072 gi			657966895 ref|XP_008375150.1| PREDICTED: DNA-damage-repair/toleration protein DRT100 [Malus domestica]	38.81	7	7	30	219	23.2329	6.97607	0.996751	8	9.0185	0.947433	9	14.9397	0.852877	13	16.7895	0.953507	8	3.97924	0.940494	9	4.26633	0.910709	13	20.0133	1.42297	8	22.3478	1.73185	9	32.3842	1.86993	13	34.2856
TRINITY_DN66668_c0_g2 orf length:201 frame:3 start:3 end:203 gi			694373780 ref|XP_009363959.1| PREDICTED: bifunctional purple acid phosphatase 26-like isoform X1 [Pyrus x bretschneideri]	38.81	2	3	6	67	7.73969	6.78564	1.45369	1		1.01909	2	34.243	0.917946	2	9.67942	1.52931	1		1.04385	2	18.9348	1.4732	2	29.2981	1.06263	1		1.28985	2	15.3165	1.14703	2	8.93541
TRINITY_DN68361_c2_g1 orf length:147 frame:2 start:122 end:268 gi			573912602 ref|XP_006644006.1| PREDICTED: GTP-binding protein SAR1A-like [Oryza brachyantha]	38.78	1	2	9	49	5.52692	4.58936	1.43007	3	18.4885	1.12714	2	19.9623	1.04476	3	13.8845	0.936609	3	0.139061	1.09009	2	1.98547	0.921717	3	9.41993	0.769746	3	1.96832	0.887176	2	1.64436	0.813263	3	1.32516
TRINITY_DN63251_c2_g2 orf length:441 frame:-3 start:369 end:809 gi			657986116 ref|XP_008385177.1| PREDICTED: 60S ribosomal protein L23a-like [Malus domestica] gi|657986118|ref|XP_008385178.1| PREDICTED: 60S ribosomal protein L23a-like [Malus domestica]	38.78	3	9	156	147	16.7234	10.1548	1.29718	6	16.9733	1.19828	9	36.2411	1.15517	10	6.6028	1.01287	6	5.02652	0.926772	9	12.5383	0.833562	10	11.559	0.78495	6	15.3142	0.936562	9	9.03145	0.936502	10	14.2637
TRINITY_DN68002_c1_g1 orf length:147 frame:3 start:1059 end:1205 gi			694391704 ref|XP_009371362.1| PREDICTED: 3-oxoacyl-[acyl-carrier-protein] reductase, chloroplastic-like [Pyrus x bretschneideri]	38.78	1	2	10	49	5.5949	8.68994				0.823511	1								1.05044	1								1.17254	1
TRINITY_DN71340_c1_g1 orf length:1998 frame:-1 start:1142 end:3139 gi			694443469 ref|XP_009348321.1| PREDICTED: phospholipase D alpha 1 [Pyrus x bretschneideri]	38.74	22	24	144	666	75.6895	6.78564	0.952327	39	11.1574	0.97901	37	11.2811	0.915103	46	10.8123	0.890986	39	14.178	0.928048	37	15.5575	0.880734	46	18.0767	1.04062	39	33.469	1.057	37	13.0001	0.992606	46	13.556
TRINITY_DN64888_c0_g1 orf length:651 frame:2 start:281 end:931 gi			657946364 ref|XP_008384397.1| PREDICTED: 26S proteasome non-ATPase regulatory subunit 9 [Malus domestica]	38.71	4	7	30	217	23.169	5.31299	1.01774	6	8.04984	1.04411	5	17.3128	1.11154	9	7.84917	0.943413	6	8.96224	0.968444	5	9.33862	1.00052	9	15.0663	0.944482	6	6.18638	1.1558	5	26.7471	1.06764	9	14.4744
TRINITY_DN64118_c4_g1 orf length:186 frame:-3 start:267 end:452 gi			658008948 ref|XP_008339671.1| PREDICTED: 50S ribosomal protein L15, chloroplastic [Malus domestica]	38.71	3	3	10	62	6.76877	9.92041	1.07194	3	6.60481	1.06375	2	3.92033	0.898614	5	4.3854	1.54996	3	6.2091	1.48533	2	13.7385	1.40589	5	0.198765	0.855772	3	17.7024	0.938809	2	28.4323	1.0108	5	7.01794
TRINITY_DN65272_c1_g1 orf length:861 frame:-3 start:979 end:1839 gi			657959981 ref|XP_008371553.1| PREDICTED: src substrate protein p85 [Malus domestica]	38.68	10	11	48	287	32.1106	7.48877	1.14601	9	7.1764	1.08761	12	9.06609	1.13161	11	13.5803	0.960126	9	7.97513	0.999735	12	9.55078	0.887422	11	12.032	0.861852	9	8.30126	0.791475	12	20.167	0.869647	11	8.81898
TRINITY_DN73080_c3_g1 orf length:1086 frame:3 start:72 end:1157 gi			658064580 ref|XP_008368234.1| PREDICTED: erlin-1-like [Malus domestica]	38.67	15	15	67	362	41.2323	5.89697	1.15476	21	13.3787	1.12608	18	13.6657	1.00961	28	7.92932	1.1838	21	8.51132	1.23309	18	8.95619	1.16138	28	10.8264	0.944934	21	15.6452	0.88736	18	15.472	0.958772	28	10.0239
TRINITY_DN64405_c2_g1 orf length:264 frame:2 start:572 end:835 gi			694381011 ref|XP_009366604.1| PREDICTED: 60S acidic ribosomal protein P1-like [Pyrus x bretschneideri]	38.64	2	2	2	88	8.81046	4.4751				0.911733	1		0.878504	1					1.2442	1		0.56698	1					0.685975	1		0.644095	1
TRINITY_DN67654_c2_g2 orf length:777 frame:2 start:275 end:1051 gi			694432054 ref|XP_009343397.1| PREDICTED: (R,S)-reticuline 7-O-methyltransferase-like [Pyrus x bretschneideri]	38.61	9	9	59	259	28.09	5.43994	0.520203	20	42.0059	0.490531	18	37.3344	0.447366	21	43.9751	0.558615	20	37.3332	0.503177	18	46.5974	0.574136	21	49.4678	2.69236	20	20.9881	2.81561	18	24.6259	3.08567	21	29.5688
TRINITY_DN61905_c1_g3 orf length:513 frame:3 start:69 end:581 gi			388516161 gb|AFK46142.1| unknown [Medicago truncatula]	38.6	6	6	24	171	20.278	10.9019	0.569582	15	52.1528	0.830124	7	13.0467	0.805193	2	1.33772	0.699816	15	18.3255	0.940487	7	10.4571	1.05216	2	6.65652	1.24392	15	14.0054	0.881933	7	17.2361	0.886888	2	1.30642
TRINITY_DN70894_c0_g2 orf length:342 frame:2 start:80 end:421 gi			694375012 ref|XP_009364278.1| PREDICTED: 60S acidic ribosomal protein P2-2-like [Pyrus x bretschneideri]	38.6	2	5	68	114	11.3898	4.44971	1.1988	6	11.4217	1.23754	5	17.5699	1.14815	4	2.90045	0.816895	6	18.8137	0.843485	5	18.4614	0.800003	4	12.1341	0.82334	6	10.2566	0.996359	5	7.0307	0.92702	4	7.93684
TRINITY_DN72212_c3_g2 orf length:1050 frame:2 start:224 end:1273 gi			694358739 ref|XP_009359641.1| PREDICTED: thioredoxin reductase NTRB-like isoform X1 [Pyrus x bretschneideri] gi|694358742|ref|XP_009359642.1| PREDICTED: thioredoxin reductase NTRB-like isoform X2 [Pyrus x bretschneideri]	38.57	14	14	45	350	37.22	8.41162	1.0044	16	15.0408	1.06953	12	16.9332	0.936243	17	8.11262	1.02121	16	8.6341	1.07382	12	9.41294	1.05656	17	9.43956	1.13645	16	17.198	1.12954	12	19.13	1.08419	17	18.3542
TRINITY_DN60144_c1_g1 orf length:405 frame:2 start:2 end:406 gi			694321731 ref|XP_009352019.1| PREDICTED: LOW QUALITY PROTEIN: glutamate synthase [NADH], amyloplastic [Pyrus x bretschneideri]	38.52	3	4	12	135	15.1289	8.79248	0.973487	2	0.885299	1.12156	3	0.348441	1.15878	2	9.66921	0.979377	2	20.4489	0.978293	3	2.93909	0.83603	2	14.5814	1.09459	2	52.5507	1.26174	3	10.5457	1.11658	2	49.8247
TRINITY_DN67707_c2_g1 orf length:912 frame:3 start:1167 end:2078 gi			645228918 ref|XP_008221217.1| PREDICTED: probable 26S proteasome non-ATPase regulatory subunit 3 isoform X2 [Prunus mume]	38.49	5	10	61	304	34.8993	8.74854	1.01746	5	3.49491	1.00586	6	10.2094	0.933604	8	10.4839	1.1607	5	5.60261	1.06334	6	4.69371	1.04123	8	10.5145	1.03694	5	4.29938	1.09248	6	4.55468	1.08654	8	7.82328
TRINITY_DN48452_c0_g1 orf length:936 frame:2 start:29 end:964 gi			657955034 ref|XP_008368977.1| PREDICTED: desiccation-related protein PCC13-62-like [Malus domestica]	38.46	9	9	191	312	33.3352	5.64307	1.69377	62	19.2243	1.272	38	14.3389	1.33875	91	20.9237	1.11624	62	12.3912	0.994908	38	9.94911	1.10925	91	15.2429	0.524086	62	46.2579	0.454699	38	68.632	0.654944	91	32.8509
TRINITY_DN73143_c1_g2 orf length:78 frame:2 start:212 end:289 gi			694417737 ref|XP_009336910.1| PREDICTED: 3-hydroxyisobutyryl-CoA hydrolase-like protein 3, mitochondrial isoform X1 [Pyrus x bretschneideri]	38.46	2	2	7	26	2.78049	8.66064	0.905328	1		0.956236	1		0.978194	5	9.71239	1.11604	1		1.08892	1		1.12499	5	14.4856	1.0102	1		0.968803	1		0.982829	5	4.38877
TRINITY_DN65707_c1_g2 orf length:390 frame:-2 start:224 end:613 gi			694434527 ref|XP_009344485.1| PREDICTED: acid phosphatase 1-like [Pyrus x bretschneideri]	38.46	5	5	53	130	14.7357	9.40771	1.30396	17	17.4405	1.14463	11	4.65663	0.96032	25	8.17659	0.923708	17	15.8847	0.973074	11	10.4581	0.977966	25	9.80085	0.841589	17	10.4092	0.769217	11	26.3983	0.951805	25	11.7417
TRINITY_DN46586_c0_g3 orf length:159 frame:1 start:79 end:237 gi			937895365 dbj|BAS71345.1| Os01g0250401 [Oryza sativa Japonica Group]	38.46	1	1	1	52	5.37057	10.2573				0.866644	1								1.32819	1								1.1572	1
TRINITY_DN68663_c0_g3 orf length:78 frame:3 start:3 end:80 gi			657984832 ref|XP_008384516.1| PREDICTED: vacuolar-sorting receptor 3-like [Malus domestica]	38.46	1	1	1	26	2.6441	4.75439				1.54908	1								0.519465	1								0.782648	1
TRINITY_DN67091_c0_g3 orf length:78 frame:-3 start:1 end:78 gi			645230635 ref|XP_008222024.1| PREDICTED: mitotic spindle checkpoint protein MAD2 [Prunus mume]	38.46	1	1	1	26	3.07657	9.24658							1.1	1								0.965715	1								0.888711	1
TRINITY_DN65175_c1_g1 orf length:885 frame:-1 start:1577 end:2461 gi			657949342 ref|XP_008342632.1| PREDICTED: malate dehydrogenase, glyoxysomal [Malus domestica]	38.44	9	10	48	294	31.3922	6.66846	1.05617	3	15.7964	1.00309	9	15.881	0.876871	7	3.88463	0.946976	3	1.13237	0.978821	9	7.61824	1.08648	7	14.0175	1.0966	3	7.85491	1.05792	9	8.32046	1.08561	7	3.5672
TRINITY_DN66595_c0_g1 orf length:531 frame:-2 start:312 end:842 gi			590645984 ref|XP_007031496.1| ADP-ribosylation factor A1F [Theobroma cacao] gi|595926919|ref|XP_007215053.1| hypothetical protein PRUPE_ppa012153mg [Prunus persica] gi|595926952|ref|XP_007215054.1| hypothetical protein PRUPE_ppa012153mg [Prunus persica] gi|657974799|ref|XP_008379235.1| PREDICTED: ADP-ribosylation factor [Malus domestica] gi|462411203|gb|EMJ16252.1| hypothetical protein PRUPE_ppa0…	38.42	2	5	71	177	20.2335	5.65576	1.64198	10	13.48	1.58498	9	9.81829	1.13476	10	9.81391	0.982102	10	3.28157	0.935984	9	4.25737	1.01068	10	9.62276	0.857662	10	15.8243	0.956541	9	8.74829	1.06469	10	3.13783
TRINITY_DN61953_c3_g1 orf length:414 frame:1 start:1 end:414 gi			694322277 ref|XP_009352274.1| PREDICTED: translationally-controlled tumor protein homolog [Pyrus x bretschneideri]	38.41	8	8	126	138	15.3548	4.88135	1.36327	36	19.1782	1.28205	27	17.6601	1.09609	63	8.30307	0.985031	36	9.71921	0.907526	27	11.3003	0.94131	63	11.8088	0.862	36	9.07964	0.998954	27	10.7506	1.0048	63	13.0147
TRINITY_DN71113_c2_g1 orf length:375 frame:2 start:2 end:376 gi			868988662 gb|AKP06199.1| small heat shock protein 4 [Eriobotrya japonica]	38.4	4	5	376	125	13.9394	8.92432	1.28658	96	22.924	1.45983	150	23.4433	1.24827	118	19.6748	0.759678	95	31.8964	0.723621	152	37.2725	0.74658	115	25.4148	1.08894	96	38.3072	1.56363	152	20.7614	1.20092	117	18.3445
TRINITY_DN60806_c0_g1 orf length:555 frame:-2 start:1179 end:1733 gi			658057644 ref|XP_008364604.1| PREDICTED: FKBP12-interacting protein of 37 kDa-like [Malus domestica]	38.38	6	6	13	185	20.5955	6.01123	1.10166	3	7.63771	1.082	2	30.0579	0.992243	8	23.2697	1.1212	3	0.63031	1.14101	2	1.21463	1.02014	8	9.58371	0.743954	3	6.65942	1.12485	2	29.3855	0.944517	8	4.36228
TRINITY_DN71209_c2_g2 orf length:516 frame:3 start:63 end:578 gi			694425577 ref|XP_009340509.1| PREDICTED: uncharacterized protein LOC103932605 [Pyrus x bretschneideri]	38.37	7	7	25	172	19.4094	10.228	1.11828	7	17.3564	1.18255	8	8.20722	0.995991	10	5.05655	1.02582	7	3.31398	0.984033	8	16.678	1.02834	10	10.3195	0.948305	7	20.0297	1.12458	8	10.6382	0.983617	10	7.75706
TRINITY_DN73206_c2_g1 orf length:993 frame:2 start:398 end:1390 gi			657988032 ref|XP_008386183.1| PREDICTED: proton pump-interactor 1-like [Malus domestica]	38.37	8	14	48	331	37.2184	7.60596	1.14206	6	14.4089	1.07913	3	14.1202	1.08239	8	7.49555	0.994487	6	5.6794	1.04453	3	3.34136	0.929696	8	8.85172	0.967231	6	8.45045	0.938097	3	9.90397	0.978956	8	16.1674
TRINITY_DN70803_c1_g2 orf length:258 frame:2 start:881 end:1138 gi			657953874 ref|XP_008365020.1| PREDICTED: uncharacterized protein At4g14342 isoform X2 [Malus domestica] gi|694363443|ref|XP_009360994.1| PREDICTED: uncharacterized protein At4g14342 [Pyrus x bretschneideri]	38.37	3	3	13	86	10.0107	5.36377	1.22108	4	7.94071	1.21281	4	15.1758	0.932231	5	5.58242	1.12205	4	10.6041	0.954302	4	5.77974	1.09073	5	6.53249	0.863112	4	7.16882	0.894812	4	12.0804	1.02053	5	6.28364
TRINITY_DN63913_c0_g2 orf length:744 frame:1 start:154 end:897 gi			694402634 ref|XP_009376306.1| PREDICTED: 50S ribosomal protein L3, chloroplastic-like [Pyrus x bretschneideri]	38.31	3	10	35	248	26.8837	10.5796	1.09362	2	2.78822	1.15428	3	7.26417	0.933277	5	7.59003	1.30423	2	11.2764	0.977432	3	3.03477	1.24365	5	12.1227	0.710383	2	8.01259	0.993694	3	37.812	0.893178	5	15.6422
TRINITY_DN68858_c3_g1 orf length:282 frame:1 start:1 end:282 gi			694412591 ref|XP_009334606.1| PREDICTED: receptor-like protein kinase THESEUS 1 [Pyrus x bretschneideri] gi|694441985|ref|XP_009347710.1| PREDICTED: receptor-like protein kinase THESEUS 1 [Pyrus x bretschneideri]	38.3	2	2	3	94	10.3792	9.5542	1.25705	1		0.998911	1		1.00923	1		0.853386	1		1.04444	1		0.886868	1		1.51974	1		1.10943	1		0.966859	1
TRINITY_DN70822_c0_g5 orf length:282 frame:-3 start:2 end:283 gi			1021044084 gb|KZN01865.1| hypothetical protein DCAR_010619 [Daucus carota subsp. sativus]	38.3	1	3	24	94	10.1151	4.83057	1.38346	2	14.9036	1.34353	1		1.37333	2	10.7435	0.734702	2	9.69445	0.985831	1		0.728424	2	12.2252	1.64406	2	3.00201	1.09602	1		1.78346	2	10.7632
TRINITY_DN65230_c1_g1 orf length:282 frame:-2 start:515 end:796 gi			658037256 ref|XP_008354195.1| PREDICTED: tobamovirus multiplication protein 2A-like [Malus domestica]	38.3	3	3	11	94	10.6773	6.06201	1.22919	4	8.6287	1.14878	4	10.3246	1.25433	3	7.57895	0.865248	4	16.5767	0.918765	4	21.3037	0.817995	3	13.8792	1.07774	4	8.44179	1.10985	4	0.631842	1.06847	3	0.657073
TRINITY_DN61732_c0_g1 orf length:243 frame:1 start:541 end:783 gi			694439463 ref|XP_009346617.1| PREDICTED: ATP-dependent Clp protease proteolytic subunit 5, chloroplastic-like [Pyrus x bretschneideri]	38.27	2	2	25	81	8.96529	4.61475	1.03465	8	7.85265	1.07186	8	6.69518	1.08311	9	5.72098	1.07378	8	10.394	1.05586	8	8.05637	0.917818	9	9.79429	0.937456	8	11.9531	1.18649	8	9.20084	1.06639	9	5.33493
TRINITY_DN63132_c0_g2 orf length:447 frame:3 start:27 end:473 gi			226507438 ref|NP_001148310.1| calmodulin [Zea mays] gi|170096224|ref|XP_001879332.1| predicted protein [Laccaria bicolor S238N-H82] gi|299739009|ref|XP_001834963.2| calmodulin [Coprinopsis cinerea okayama7#130] gi|636620515|ref|XP_008041392.1| calmodulin [Trametes versicolor FP-101664 SS1] gi|164645700|gb|EDR09947.1| predicted protein [Laccaria bicolor S238N-H82] gi|195617410|gb|ACG30535.1| calmo…	38.26	1	7	46	149	16.7998	4.22119	3.02893	1								0.557734	1								0.615104	1
TRINITY_DN63712_c4_g1 orf length:510 frame:-1 start:1 end:510 gi			326491973 dbj|BAJ98211.1| predicted protein [Hordeum vulgare subsp. vulgare]	38.24	1	8	81	170	18.3672	5.79541							0.980913	1								0.627343	1								0.813437	1
TRINITY_DN69543_c3_g1 orf length:1107 frame:1 start:787 end:1893 gi			657961701 ref|XP_008372446.1| PREDICTED: 3-ketoacyl-CoA thiolase 2, peroxisomal [Malus domestica]	38.21	13	13	74	369	38.4787	6.60986	0.956208	19	27.7908	0.773349	27	25.1566	0.871142	28	12.9997	0.939365	19	14.5894	0.846321	27	23.2264	1.03241	28	9.96315	1.30011	19	24.1997	1.26293	27	22.2248	1.39025	28	28.1228
TRINITY_DN71926_c6_g3 orf length:369 frame:3 start:3 end:371 gi			388512705 gb|AFK44414.1| unknown [Lotus japonicus]	38.21	3	6	35	123	13.8899	4.94482	0.566308	3	65.7497							0.721574	3	40.5922							1.03839	3	36.2527
TRINITY_DN52706_c0_g1 orf length:480 frame:-3 start:581 end:1060 gi			658000117 ref|XP_008392503.1| PREDICTED: 14 kDa zinc-binding protein [Malus domestica]	38.13	6	6	56	160	17.4762	6.80029	1.27834	16	10.6355	1.31588	14	8.5789	1.14112	26	15.3313	1.01518	16	3.95206	0.965657	14	8.80404	0.892504	26	24.0487	0.884544	16	35.3246	1.08371	14	8.05765	1.03902	26	6.99606
TRINITY_DN62918_c2_g2 orf length:834 frame:1 start:331 end:1164 gi			657962804 ref|XP_008373002.1| PREDICTED: phospho-2-dehydro-3-deoxyheptonate aldolase 1, chloroplastic-like [Malus domestica]	38.13	8	8	61	278	30.3774	8.96826	0.946057	19	15.1835	0.991498	23	14.2929	1.1128	19	10.2323	1.0593	19	19.0236	1.08385	23	13.9163	1.11007	19	17.9348	0.850972	19	23.0834	1.01813	23	11.9192	0.93416	19	12.3556
TRINITY_DN70148_c0_g1 orf length:606 frame:-1 start:493 end:1098 gi			694382457 ref|XP_009367238.1| PREDICTED: ER membrane protein complex subunit 8/9 homolog [Pyrus x bretschneideri]	38.12	7	8	53	202	22.744	6.15088	1.14435	11	19.6853	1.23449	15	13.9278	1.0113	21	13.9503	0.996249	11	2.43851	0.977238	15	4.93789	0.959536	21	12.1371	0.946107	11	24.8789	0.990329	15	11.8002	0.98209	21	15.9239
TRINITY_DN65923_c2_g3 orf length:1299 frame:-1 start:231 end:1529 gi			1027098071 ref|XP_016648478.1| PREDICTED: BAHD acyltransferase At5g47980-like [Prunus mume]	38.11	12	16	145	433	48.1457	7.04932	1.18307	29	19.493	1.18989	34	22.712	0.942209	42	10.1989	0.343711	29	66.5852	0.523838	34	77.7061	0.573753	42	56.5044	0.225483	28	79.0769	0.337657	34	139.17	0.50489	42	67.4693
TRINITY_DN60966_c0_g3 orf length:126 frame:2 start:1157 end:1282 gi			658038461 ref|XP_008354803.1| PREDICTED: protein TRI1-like [Malus domestica]	38.1	3	3	11	42	4.91862	8.1626	1.27981	3	4.71959	1.32141	3	7.01934	1.10827	5	6.14695	0.952519	3	5.33217	0.890864	3	6.2623	1.00047	5	16.465	0.657525	3	0.231296	0.700682	3	8.69271	0.73416	5	15.4887
TRINITY_DN65525_c2_g1 orf length:189 frame:1 start:2182 end:2370 gi			657961342 ref|XP_008372264.1| PREDICTED: probable glutathione S-transferase [Malus domestica]	38.1	2	2	5	63	7.3109	7.41553	1.33972	2	17.4208	1.73477	1		1.33809	2	6.56968	0.952309	2	15.4686	0.847133	1		0.782999	2	27.0095	0.61635	2	35.0497	0.742874	1		0.689687	2	15.9825
TRINITY_DN70120_c4_g1 orf length:126 frame:1 start:475 end:600 gi			657984988 ref|XP_008384598.1| PREDICTED: farnesyl pyrophosphate synthase 2-like [Malus domestica]	38.1	1	1	8	42	4.86247	5.10986	1.35659	2	4.02962	1.29159	2	1.31579	1.42965	4	18.118	1.02932	2	4.77795	0.903756	2	7.24171	0.677595	4	18.7788	0.558415	2	0.446247	1.08799	2	4.4936	0.789403	4	3.54704
TRINITY_DN68772_c1_g5 orf length:126 frame:3 start:291 end:416 gi			694404354 ref|XP_009377059.1| PREDICTED: glycine cleavage system H protein, mitochondrial-like isoform X2 [Pyrus x bretschneideri]	38.1	1	1	3	42	4.75424	4.51318	1.43763	1		1.09649	1		0.867002	1		0.882131	1		1.10709	1		1.2115	1		1.28932	1		0.988671	1		0.99707	1
TRINITY_DN71226_c3_g2 orf length:465 frame:-3 start:671 end:1135 gi			694361100 ref|XP_009360317.1| PREDICTED: uncharacterized protein LOC103950804 [Pyrus x bretschneideri]	38.06	5	5	47	155	16.6478	5.38916	1.07047	14	9.27437	1.13385	12	13.2765	1.06342	21	8.51574	1.07677	14	14.1183	1.07007	12	11.5091	1.06967	21	7.06137	1.03234	14	12.4506	0.998862	12	12.3485	1.07789	21	5.696
TRINITY_DN66348_c7_g11 orf length:1437 frame:-2 start:714 end:2150 gi			657964704 ref|XP_008373986.1| PREDICTED: signal recognition particle 54 kDa protein 2 [Malus domestica]	38	16	16	63	479	53.4272	9.21729	1.10905	15	8.70268	1.05044	19	7.44196	1.0465	24	6.5114	1.01574	15	4.88599	1.00586	19	11.1873	0.967897	24	13.1869	1.0163	15	9.18705	1.10121	19	9.41974	1.09036	24	12.4039
TRINITY_DN72790_c0_g2 orf length:300 frame:3 start:351 end:650 gi			658033070 ref|XP_008352047.1| PREDICTED: probable histone H2A variant 3 [Malus domestica] gi|694413001|ref|XP_009334787.1| PREDICTED: probable histone H2A variant 3 [Pyrus x bretschneideri]	38	2	4	25	100	10.8111	9.99365	1.57301	6	4.59671	1.43079	8	20.2272	1.43436	6	3.96658	1.13866	6	5.10178	1.23719	8	7.0779	0.879712	6	10.408	0.52965	6	3.39982	0.742366	8	7.21404	0.771994	6	8.73804
TRINITY_DN68920_c0_g3 orf length:150 frame:-3 start:598 end:747 gi			734315691 gb|KHN02035.1| Homeobox protein knotted-1-like 3 [Glycine soja]	38	1	2	10	50	5.98905	9.81787	0.838769	1					0.85585	1		0.817747	1					0.917449	1		1.73213	1					1.34364	1
TRINITY_DN70186_c0_g2 orf length:1398 frame:-1 start:226 end:1623 gi			595955267 ref|XP_007216617.1| hypothetical protein PRUPE_ppa027121mg [Prunus persica] gi|462412767|gb|EMJ17816.1| hypothetical protein PRUPE_ppa027121mg [Prunus persica]	37.98	16	16	113	466	50.67	6.46826	1.55424	34	27.759	1.51362	26	22.2231	1.21006	53	15.221	0.4815	34	64.9261	0.53153	26	34.965	0.614997	53	42.7044	0.420815	33	81.7309	0.431833	26	67.9604	0.597557	53	48.09
TRINITY_DN70737_c2_g1 orf length:87 frame:2 start:512 end:598 gi			658044644 ref|XP_008357987.1| PREDICTED: transmembrane emp24 domain-containing protein p24beta2-like, partial [Malus domestica]	37.93	1	1	7	29	3.27953	7.03467	1.04163	2	3.76311	1.04423	3	1.38114	1.00056	2	12.868	1.06037	2	1.49751	1.06927	3	15.5007	1.06357	2	3.37307	0.883393	2	14.8873	0.822558	3	19.945	0.916821	2	20.9683
TRINITY_DN71644_c0_g3 orf length:768 frame:1 start:289 end:1056 gi			694320336 ref|XP_009350896.1| PREDICTED: eukaryotic translation initiation factor 3 subunit F-like [Pyrus x bretschneideri]	37.89	9	9	67	256	28.2183	5.12256	1.1899	17	12.3407	1.23613	20	11.5129	1.0775	30	12.0696	1.00824	17	9.36508	1.00296	20	7.6515	0.998081	30	9.64343	0.964193	17	16.8832	0.975189	20	8.09591	1.01785	30	11.2773
TRINITY_DN67753_c1_g3 orf length:990 frame:1 start:52 end:1041 gi			658012161 ref|XP_008341346.1| PREDICTED: glyceraldehyde-3-phosphate dehydrogenase, cytosolic-like [Malus domestica]	37.88	3	14	361	330	36.1238	8.51416	0.771577	5	10.6445	0.636553	4	7.356				0.746506	5	26.6739	0.593035	4	7.65204				1.6312	5	22.139	2.2405	4	41.1448
TRINITY_DN64443_c1_g1 orf length:927 frame:2 start:497 end:1423 gi			694309226 ref|XP_009360637.1| PREDICTED: peroxidase 42-like [Pyrus x bretschneideri]	37.86	10	11	71	309	35.552	8.104	1.19047	20	19.9017	1.28412	20	15.7263	1.11433	30	10.2246	0.992972	20	9.22148	0.989677	20	11.558	0.894537	30	19.8418	0.493018	20	52.4793	0.446125	20	60.4466	0.499338	30	51.492
TRINITY_DN69401_c1_g4 orf length:618 frame:2 start:131 end:748 gi			694314405 ref|XP_009371038.1| PREDICTED: 22.0 kDa class IV heat shock protein [Pyrus x bretschneideri]	37.86	7	8	45	206	23.3943	6.39209	1.83233	11	7.89766	2.099	15	15.2811	1.62535	16	27.6171	0.38779	11	37.4594	0.473412	15	29.8238	0.598636	16	31.56	1.11882	11	2.41608	1.40805	15	9.13825	1.02606	16	9.13067
TRINITY_DN69248_c1_g3 orf length:864 frame:2 start:386 end:1249 gi			657976613 ref|XP_008380195.1| PREDICTED: 3-hydroxyisobutyryl-CoA hydrolase-like protein 5 [Malus domestica]	37.85	11	11	62	288	31.9385	6.72705	1.27575	21	23.0464	1.41833	15	19.0443	1.21192	26	27.3731	0.98716	21	11.5993	0.992158	15	11.4157	0.856921	26	28.1139	0.798788	21	30.8636	0.834386	15	33.9734	0.821515	26	16.7077
TRINITY_DN63171_c0_g7 orf length:225 frame:-3 start:535 end:759 gi			346683276 ref|YP_004842221.1| ribosomal protein S16 [Pyrus pyrifolia] gi|345433543|dbj|BAK69365.1| ribosomal protein S16 [Pyrus pyrifolia]	37.84	3	3	11	74	8.52267	9.979	1.08063	4	4.39076	0.770474	2	36.5822	0.965556	5	1.73169	1.29644	4	12.9088	0.933847	2	50.8257	1.15615	5	7.14053	0.917351	4	4.1703	0.647989	2	40.2153	0.991913	5	3.39871
TRINITY_DN64167_c2_g4 orf length:111 frame:-3 start:3 end:113 gi			694328576 ref|XP_009355087.1| PREDICTED: MATH domain and coiled-coil domain-containing protein At3g58270-like [Pyrus x bretschneideri]	37.84	1	1	2	37	4.32525	9.31982	0.918139	1					0.973386	1		0.995953	1					0.919232	1		0.802669	1					0.927511	1
TRINITY_DN59864_c0_g1 orf length:357 frame:2 start:503 end:859 gi			657950062 ref|XP_008346101.1| PREDICTED: uncharacterized protein LOC103409057 [Malus domestica] gi|657950064|ref|XP_008346108.1| PREDICTED: uncharacterized protein LOC103409057 [Malus domestica]	37.82	4	4	14	119	13.4179	5.5542	1.17081	4	2.81065	1.16033	4	6.91151	1.08661	6	5.13773	1.14691	4	0.301697	1.0927	4	4.28387	0.999892	6	12.0706	1.17699	4	5.94583	1.10915	4	2.43324	0.952213	6	11.7298
TRINITY_DN64987_c0_g3 orf length:786 frame:-2 start:329 end:1114 gi			694403004 ref|XP_009376473.1| PREDICTED: protein HGV2-like [Pyrus x bretschneideri]	37.79	9	9	24	262	27.8422	5.40186	1.18054	8	9.22354	1.23083	7	7.94739	1.11448	8	4.36321	1.17387	8	4.97171	1.28311	7	11.7373	1.06371	8	7.692	0.788792	8	7.23771	0.764598	7	6.58151	0.78967	8	8.92587
TRINITY_DN60078_c0_g2 orf length:318 frame:3 start:1017 end:1334 gi			657970122 ref|XP_008376797.1| PREDICTED: cytochrome b5 [Malus domestica]	37.74	3	4	19	106	11.773	5.22412	1.01584	4	9.6703	0.956914	3	2.26179	0.991333	8	3.95476	0.95965	4	9.30187	0.891804	3	6.91176	0.988188	8	7.50578	1.04085	4	0.804653	1.03719	3	3.12984	1.09524	8	10.3883
TRINITY_DN68486_c0_g2 orf length:477 frame:-2 start:857 end:1333 gi			657999259 ref|XP_008392063.1| PREDICTED: ras-related protein Rab7 [Malus domestica]	37.74	2	6	30	159	18.0558	4.90674	0.980222	2	29.6542	0.975633	4	19.3016	0.909941	6	6.47085	0.89925	2	4.44353	0.98462	4	1.24853	0.913626	6	3.82088	1.15209	2	1.11355	1.14387	4	3.62785	1.14106	6	3.7009
TRINITY_DN62442_c0_g1 orf length:693 frame:-3 start:1455 end:2147 gi			657950165 ref|XP_008346497.1| PREDICTED: uncharacterized protein LOC103409456 isoform X1 [Malus domestica]	37.66	8	11	135	231	24.6385	4.69092	1.14534	23	14.1578	1.13795	27	10.4237	0.995802	37	8.19971	1.00906	23	2.60167	0.985688	27	5.60238	0.988855	37	10.1194	0.735471	23	29.7001	0.881954	27	10.8692	0.845152	37	17.3708
TRINITY_DN60746_c0_g1 orf length:486 frame:1 start:673 end:1158 gi			658062908 ref|XP_008367365.1| PREDICTED: outer envelope pore protein 16-3, chloroplastic/mitochondrial-like [Malus domestica] gi|658062910|ref|XP_008367366.1| PREDICTED: outer envelope pore protein 16-3, chloroplastic/mitochondrial-like [Malus domestica] gi|694402198|ref|XP_009376107.1| PREDICTED: outer envelope pore protein 16-3, chloroplastic/mitochondrial-like [Pyrus x bretschneideri]	37.65	6	6	39	162	17.3609	9.17334	1.3066	12	20.3085	1.43519	11	14.3614	1.04282	15	18.9551	1.01688	12	10.5805	0.9363	11	7.36516	0.859813	15	24.8467	0.715156	12	45.3178	0.875386	11	8.61464	0.947398	15	9.1992
TRINITY_DN66005_c2_g1 orf length:486 frame:2 start:2462 end:2947 gi			694329133 ref|XP_009355339.1| PREDICTED: ras-related protein RABA2a-like [Pyrus x bretschneideri]	37.65	4	6	60	162	17.7502	7.95752	1.39847	5	20.4176	1.33003	4	16.3158	1.24326	8	14.3174	1.02386	5	4.52619	1.0029	4	2.02841	0.965922	8	16.0005	0.746708	5	19.0462	0.893166	4	16.1649	0.986459	8	2.10595
TRINITY_DN42813_c0_g1 orf length:303 frame:-1 start:1052 end:1354 gi			657963987 ref|XP_008373614.1| PREDICTED: haloacid dehalogenase-like hydrolase domain-containing protein Sgpp [Malus domestica]	37.62	4	4	15	101	11.3254	4.50049	1.17753	4	5.43219	1.20361	4	4.97	1.17653	7	3.56683	1.00148	4	15.6129	1.06945	4	17.2162	0.885325	7	4.58073	1.11107	4	5.90355	1.22361	4	5.49531	1.17961	7	3.22562
TRINITY_DN67643_c0_g1 orf length:1692 frame:3 start:921 end:2612 gi			694318619 ref|XP_009343557.1| PREDICTED: myosin heavy chain, cardiac muscle isoform-like [Pyrus x bretschneideri]	37.59	27	27	100	564	64.9268	5.5415	1.36135	25	24.8664	1.5988	27	15.9228	1.27694	43	14.9973	1.02236	25	8.56516	1.08987	27	7.49536	0.980465	43	11.7792	0.626742	25	30.7669	0.602694	27	27.273	0.685888	43	24.5007
TRINITY_DN65210_c0_g1 orf length:522 frame:1 start:445 end:966 gi			657998432 ref|XP_008391623.1| PREDICTED: (DL)-glycerol-3-phosphatase 2-like [Malus domestica]	37.57	6	6	40	173	19.006	8.1333	1.29439	11	9.15297	1.25141	14	16.1118	1.16338	15	5.5074	1.16801	11	13.572	1.10288	14	7.10426	1.00698	15	16.7654	0.791217	11	14.1621	0.959521	14	7.27997	0.933927	15	7.1875
TRINITY_DN56912_c0_g1 orf length:543 frame:2 start:32 end:574 gi			1000975720 ref|XP_015572267.1| PREDICTED: 60S ribosomal protein L17-2 [Ricinus communis]	37.57	7	7	18	181	20.4239	10.1255	0.512159	11	34.7448	0.658946	4	34.5949	0.508048	3	29.9094	0.630087	11	16.9367	0.860221	4	6.50642	1.27282	3	1.12207	1.33247	11	8.99195	0.692424	4	4.65024	0.810713	3	19.3946
TRINITY_DN71782_c0_g1 orf length:615 frame:2 start:959 end:1573 gi			694396582 ref|XP_009373568.1| PREDICTED: selenium-binding protein 2 [Pyrus x bretschneideri]	37.56	7	7	44	205	23.3438	6.32861	0.957114	12	12.2832	0.914759	12	12.9573	0.838787	20	12.5255	0.986718	12	12.9307	0.951112	12	24.5756	0.991158	20	8.43418	1.05332	12	36.7377	0.97835	12	16.5436	1.01154	20	11.0611
TRINITY_DN69031_c2_g3 orf length:1239 frame:-3 start:1042 end:2280 gi			657978701 ref|XP_008381293.1| PREDICTED: elongation factor Ts, mitochondrial [Malus domestica]	37.53	15	15	65	413	44.7673	8.55811	1.21731	20	10.3036	1.20989	21	15.5872	1.07085	24	14.8209	0.992338	20	10.5239	0.990885	21	7.42122	0.999556	24	16.4117	0.884321	20	9.16153	0.917446	21	23.5043	1.05462	24	22.0141
TRINITY_DN72536_c1_g1 orf length:1551 frame:-1 start:1129 end:2679 gi			657984423 ref|XP_008384306.1| PREDICTED: leukotriene A-4 hydrolase homolog [Malus domestica]	37.52	17	17	117	517	57.72	5.08447	0.980551	40	11.7759	0.920819	34	7.93518	0.931265	43	12.3591	1.12483	40	11.3056	1.18218	34	9.55124	1.16035	43	14.2222	1.03358	40	11.2408	1.06834	34	13.8295	1.01814	43	13.326
TRINITY_DN72920_c4_g2 orf length:192 frame:-2 start:312 end:503 gi			657981639 ref|XP_008382847.1| PREDICTED: H/ACA ribonucleoprotein complex subunit 3-like protein [Malus domestica] gi|657981641|ref|XP_008382848.1| PREDICTED: H/ACA ribonucleoprotein complex subunit 3-like protein [Malus domestica] gi|694387411|ref|XP_009369459.1| PREDICTED: H/ACA ribonucleoprotein complex subunit 3-like protein [Pyrus x bretschneideri] gi|694387413|ref|XP_009369460.1| PREDICTED: …	37.5	2	2	3	64	7.59092	9.93506	0.856218	2	23.6771	1.36589	1					1.07117	2	17.4074	1.02598	1					0.959161	2	11.9468	0.884091	1
TRINITY_DN62013_c0_g2 orf length:720 frame:2 start:566 end:1285 gi			694355572 ref|XP_009358773.1| PREDICTED: aldo-keto reductase family 4 member C10-like [Pyrus x bretschneideri]	37.5	5	7	38	240	26.5618	6.72705	0.79525	8	24.0964	0.777	7	17.1959	0.7594	3	20.5516	0.901305	8	23.2932	0.868425	7	38.788	0.984615	3	4.79987	1.64889	8	42.7499	1.90365	7	30.0278	2.04628	3	3.81575
TRINITY_DN66825_c1_g4 orf length:1584 frame:-3 start:642 end:2225 gi			657963554 ref|XP_008373390.1| PREDICTED: dolichyl-diphosphooligosaccharide--protein glycosyltransferase subunit 1A [Malus domestica]	37.5	21	21	105	528	58.788	8.77783	1.04452	34	17.4979	1.0281	34	18.2712	1.05408	37	7.3242	1.00795	34	13.1876	1.03983	34	14.7187	1.07892	37	7.72767	1.07469	34	13.9593	0.976763	34	17.6682	1.01479	37	8.12319
TRINITY_DN65814_c1_g1 orf length:816 frame:2 start:236 end:1051 gi			694313091 ref|XP_009365039.1| PREDICTED: gamma carbonic anhydrase 1, mitochondrial-like [Pyrus x bretschneideri]	37.5	7	9	79	272	29.4852	6.31592	1.20551	21	9.58618	1.20152	18	13.8861	1.14111	28	13.909	0.994662	21	4.14519	0.990086	18	9.77449	0.904358	28	23.7115	0.887641	21	19.1959	1.05562	18	10.7626	0.970614	28	16.6313
TRINITY_DN67163_c0_g1 orf length:624 frame:-2 start:251 end:874 gi			694355217 ref|XP_009358672.1| PREDICTED: FAS-associated factor 2-like [Pyrus x bretschneideri]	37.5	9	9	37	208	23.8381	5.22412	0.992514	10	10.3286	0.978189	10	8.61283	0.971668	16	6.74406	0.965495	10	11.9957	1.03112	10	3.63324	0.902797	16	16.2465	0.995657	10	13.0402	0.883089	10	19.7634	0.914493	16	21.5092
TRINITY_DN71565_c0_g1 orf length:336 frame:2 start:266 end:601 gi			657991597 ref|XP_008388033.1| PREDICTED: isoflavone reductase-like protein [Malus domestica]	37.5	2	4	39	112	12.1616	9.17334	1.51819	8	14.9776	1.4086	6	10.0017	1.5053	14	26.9653	1.22853	8	3.60587	1.09182	6	5.56853	0.994579	14	13.3948	0.788647	8	15.0782	0.777541	6	7.29699	0.707891	14	23.8471
TRINITY_DN72621_c0_g1 orf length:264 frame:-1 start:3 end:266 gi			694319417 ref|XP_009346991.1| PREDICTED: coatomer subunit alpha-2-like [Pyrus x bretschneideri]	37.5	3	3	14	88	9.97325	9.56885	1.0276	7	5.11654	0.943382	2	9.56369	1.12408	5	5.23847	1.01249	7	5.37134	1.00528	2	7.21943	0.860192	5	25.9533	1.16596	7	9.4997	1.0597	2	1.59649	1.11561	5	4.16878
TRINITY_DN68736_c2_g2 orf length:1647 frame:3 start:96 end:1742 gi			694421825 ref|XP_009338746.1| PREDICTED: mitochondrial-processing peptidase subunit alpha-like [Pyrus x bretschneideri]	37.48	18	18	218	547	59.503	7.40088	1.08061	63	16.5738	1.11421	63	13.6685	1.05663	91	10.6328	0.949494	63	12.0095	0.926639	63	13.183	1.00994	91	13.0616	1.07361	63	11.5802	1.0431	63	13.6912	1.05252	91	12.4789
TRINITY_DN67781_c2_g2 orf length:969 frame:2 start:134 end:1102 gi			694323143 ref|XP_009352654.1| PREDICTED: WD-40 repeat-containing protein MSI4 [Pyrus x bretschneideri]	37.46	12	12	68	323	35.7411	7.48877	0.915139	18	6.70763	0.96344	23	10.7978	1.0157	27	9.84073	1.04951	18	6.2242	1.09441	23	13.9098	1.05494	27	13.3638	0.917384	18	24.1253	0.90539	23	14.9383	0.86132	27	15.4891
TRINITY_DN69714_c0_g1 orf length:1626 frame:-1 start:396 end:2021 gi			657994697 ref|XP_008389658.1| PREDICTED: probable nucleoredoxin 1 [Malus domestica]	37.45	20	20	145	542	61.0406	4.86865	1.0692	41	13.5305	1.04696	38	12.9908	1.13631	66	13.393	0.942357	41	16.7709	0.939953	38	24.9486	0.939774	66	13.0423	1.09411	41	14.8397	1.2295	38	17.8791	1.18775	66	20.4861
TRINITY_DN65234_c1_g2 orf length:393 frame:3 start:66 end:458 gi			694317406 ref|XP_009338155.1| PREDICTED: uncharacterized protein LOC103930530 [Pyrus x bretschneideri] gi|694317409|ref|XP_009338162.1| PREDICTED: uncharacterized protein LOC103930530 [Pyrus x bretschneideri]	37.4	1	3	13	131	14.8386	8.98291	1.0651	1								0.96762	1								0.854193	1
TRINITY_DN58164_c0_g2 orf length:321 frame:2 start:74 end:394 gi			694423810 ref|XP_009339697.1| PREDICTED: MLP-like protein 328 [Pyrus x bretschneideri]	37.38	4	4	12	107	12.2733	6.52197	1.4875	3	0.668015	1.41634	2	11.1958	1.44397	7	3.19086	0.664192	3	15.2812	0.598765	2	29.7541	0.655355	7	8.05095	0.645911	3	47.6018	0.441641	2	52.7645	0.557218	7	21.9876
TRINITY_DN68059_c1_g1 orf length:843 frame:-1 start:1334 end:2176 gi			694345742 ref|XP_009357300.1| PREDICTED: probable pectinesterase/pectinesterase inhibitor 34 [Pyrus x bretschneideri]	37.37	8	12	127	281	30.9487	9.40771	0.807311	22	16.8902	0.816815	17	20.9911	0.780201	26	10.8586	0.747829	22	24.5093	0.77031	17	36.0237	0.775521	26	16.5715	1.86733	22	29.0453	1.72181	17	37.0045	1.92033	26	19.1762
TRINITY_DN67696_c2_g5 orf length:273 frame:-2 start:1 end:273 gi			694320674 ref|XP_009351518.1| PREDICTED: phosphoglucomutase, cytoplasmic [Pyrus x bretschneideri]	37.36	2	4	28	91	9.90522	10.1694	1.09583	4	5.16231	1.03435	5	2.06055	1.21506	4	2.30317	0.845494	4	3.77408	0.729695	5	0.426291	0.795664	4	14.5289	1.12605	4	14.0424	1.22309	5	1.7652	1.12702	4	6.63234
TRINITY_DN63915_c1_g1 orf length:771 frame:-1 start:2929 end:3699 gi			657980826 ref|XP_008382415.1| PREDICTED: isocitrate dehydrogenase [NAD] regulatory subunit 1, mitochondrial isoform X1 [Malus domestica]	37.35	10	11	45	257	28.7199	8.41162	0.965371	14	8.99791	0.930009	14	12.5106	0.906834	16	4.41006	1.01223	14	20.174	0.968916	14	21.1191	1.02365	16	11.8801	1.03772	14	17.0154	1.0819	14	20.3391	1.09157	16	10.4891
TRINITY_DN71690_c3_g4 orf length:828 frame:1 start:157 end:984 gi			695067490 ref|XP_009380663.1| PREDICTED: heat shock cognate 70 kDa protein-like [Musa acuminata subsp. malaccensis]	37.32	1	11	320	276	30.1866	8.98291	1.0303	1								0.882561	1								1.15964	1
TRINITY_DN62573_c2_g4 orf length:201 frame:2 start:1451 end:1651 gi			657986592 ref|XP_008385430.1| PREDICTED: uncharacterized protein LOC103447980 [Malus domestica]	37.31	2	3	15	67	7.58705	9.81787							1.04965	2	8.55775							1.05248	2	4.92488							1.04313	2	7.08405
TRINITY_DN72442_c0_g3 orf length:402 frame:-2 start:312 end:713 gi			658047540 ref|XP_008359453.1| PREDICTED: transcription factor Pur-alpha 1-like isoform X2 [Malus domestica]	37.31	4	4	12	134	14.6134	6.17627	1.14728	3	7.12303	1.0384	4	22.0863	1.06101	5	10.9264	0.968569	3	5.8412	0.907872	4	9.59732	0.821876	5	18.9475	0.938097	3	12.126	1.14394	4	14.3041	0.925816	5	1.97766
TRINITY_DN63759_c1_g2 orf length:201 frame:2 start:1112 end:1312 gi			658040803 ref|XP_008356007.1| PREDICTED: 60S ribosomal protein L38 [Malus domestica]	37.31	3	3	21	67	7.90438	10.1255	1.14141	6	5.26505	1.1234	6	3.34488	1.0153	9	3.55636	1.08645	6	7.70504	0.993644	6	5.17811	1.15319	9	7.30086	1.16434	6	2.10235	0.98858	6	3.58465	1.09971	9	13.609
TRINITY_DN66191_c0_g2 orf length:603 frame:1 start:1057 end:1659 gi			694354151 ref|XP_009358351.1| PREDICTED: UDP-glucuronic acid decarboxylase 6 [Pyrus x bretschneideri]	37.31	5	9	43	201	22.8728	8.41162	1.34009	10	10.7959	1.25869	7	12.2949	1.28696	16	24.5214	1.10837	10	13.5549	1.04332	7	8.30803	0.933235	16	9.76293	0.835792	10	21.9938	0.710739	7	9.29766	0.873664	16	13.2571
TRINITY_DN63118_c4_g2 orf length:603 frame:3 start:15 end:617 gi			159490336 ref|XP_001703135.1| small rab-related GTPase [Chlamydomonas reinhardtii] gi|2500073|sp|Q39571.1|YPTC1_CHLRE RecName: Full=GTP-binding protein YPTC1 gi|806724|gb|AAA82727.1| YptC1 [Chlamydomonas reinhardtii] gi|78522571|gb|ABB46195.1| YptC1 [Chlamydomonas incerta] gi|158270765|gb|EDO96600.1| small rab-related GTPase [Chlamydomonas reinhardtii]	37.31	5	8	110	201	22.2903	5.70654	0.530027	5	37.8845							0.646839	7	16.8474							1.21447	7	17.2216
TRINITY_DN70962_c4_g1 orf length:756 frame:-3 start:2340 end:3095 gi			658038476 ref|XP_008354808.1| PREDICTED: RNA-binding protein Nova-1-like isoform X1 [Malus domestica]	37.3	8	8	53	252	26.9656	6.55127	1.13612	16	8.43607	1.25655	10	31.453	1.09133	27	17.0041	0.97928	16	15.2778	0.934997	10	10.2333	0.944257	27	15.5202	0.937725	16	34.0574	0.977886	10	18.9112	0.970548	27	10.8364
TRINITY_DN66074_c1_g1 orf length:909 frame:3 start:2280 end:3188 gi			657967806 ref|XP_008375591.1| PREDICTED: ubiquitin carboxyl-terminal hydrolase 13-like [Malus domestica]	37.29	8	12	47	303	35.7663	6.31592	0.978372	11	13.4681	0.97345	6	21.9624	1.09685	13	9.56741	1.02498	11	5.46092	1.01828	6	8.34963	0.893818	13	20.34	0.928617	11	16.6046	1.13012	6	22.6104	0.958929	13	8.98668
TRINITY_DN71509_c0_g1 orf length:513 frame:-1 start:91 end:603 gi			657944571 ref|XP_008375337.1| PREDICTED: hydroxyacylglutathione hydrolase cytoplasmic [Malus domestica]	37.28	5	5	16	169	19.2907	7.26904	0.978871	5	12.5462	0.980627	4	16.8474	0.924754	6	12.1727	0.932323	5	10.0846	0.886981	4	7.90021	1.07507	6	2.61818	1.15199	5	15.6653	1.06253	4	14.065	1.13752	6	7.09097
TRINITY_DN71970_c0_g1 orf length:1143 frame:-1 start:2517 end:3659 gi			658010714 ref|XP_008340592.1| PREDICTED: villin-4 [Malus domestica]	37.27	12	12	40	381	42.5772	4.97021	0.941459	14	7.47549	0.96901	11	5.69872	1.11484	15	19.5666	0.940084	14	6.60939	0.875832	11	14.4007	0.849984	15	21.0186	1.13338	14	17.1928	1.16268	11	6.09403	0.813484	15	14.5245
TRINITY_DN71420_c1_g3 orf length:660 frame:-2 start:2323 end:2982 gi			694326706 ref|XP_009354258.1| PREDICTED: 14-3-3-like protein D isoform X1 [Pyrus x bretschneideri] gi|694443677|ref|XP_009348401.1| PREDICTED: 14-3-3-like protein D isoform X1 [Pyrus x bretschneideri]	37.27	3	9	155	220	24.8302	4.81787	1.36671	7	13.653	1.36154	7	22.0477	1.27945	8	22.5653	1.03286	7	22.5802	1.02479	7	25.2831	0.870676	8	28.4558	0.888298	7	9.88957	0.880876	7	25.4951	0.901245	8	7.29424
TRINITY_DN69895_c0_g4 orf length:156 frame:2 start:152 end:307 gi			657977522 ref|XP_008380679.1| PREDICTED: uncharacterized protein C3orf26 homolog [Malus domestica]	37.25	2	2	3	51	5.85016	10.521	1.11278	2	6.37781				1.0351	1		1.11235	2	15.9559				1.0815	1		0.89953	2	29.8439				1.27471	1
TRINITY_DN68126_c2_g1 orf length:702 frame:-1 start:630 end:1331 gi			657966179 ref|XP_008374773.1| PREDICTED: 40S ribosomal protein S7 [Malus domestica] gi|657966181|ref|XP_008374774.1| PREDICTED: 40S ribosomal protein S7 [Malus domestica] gi|694319482|ref|XP_009347252.1| PREDICTED: 40S ribosomal protein S7 [Pyrus x bretschneideri] gi|694319485|ref|XP_009347259.1| PREDICTED: 40S ribosomal protein S7 [Pyrus x bretschneideri] gi|694360488|ref|XP_009360144.1| PREDICT…	37.23	7	9	124	231	26.4194	9.74463	1.26839	23	19.8125	1.1959	29	26.3532	1.23514	47	10.7822	0.948755	23	10.5414	1.08198	29	15.4254	0.800683	47	20.376	0.608824	23	25.1263	0.891843	29	27.3767	0.909477	47	22.4549
TRINITY_DN67433_c4_g4 orf length:258 frame:-3 start:675 end:932 gi			671697701 gb|AII79401.1| S-phase kinase-associated protein 1-like protein 4 [Malus hupehensis]	37.21	4	5	39	86	9.6418	4.44971	1.05702	7	6.74279	1.0506	7	7.79188	0.941834	14	6.21763	1.02845	7	3.40758	1.10612	7	11.1302	1.02784	14	2.92213	0.887091	7	2.23004	0.875065	7	7.94896	0.979831	14	7.45914
TRINITY_DN66610_c1_g3 orf length:759 frame:-1 start:476 end:1234 gi			645266169 ref|XP_008238497.1| PREDICTED: glutamate dehydrogenase 2-like [Prunus mume] gi|645266171|ref|XP_008238499.1| PREDICTED: glutamate dehydrogenase 2-like [Prunus mume]	37.15	7	7	17	253	26.8366	5.57959	0.663744	6	15.4578	0.632265	7	15.7569	0.635162	4	18.3852	1.19916	6	9.69897	1.17755	7	7.45667	1.28231	4	4.84712	1.8028	6	17.0575	1.92989	7	11.974	2.06464	4	10.3851
TRINITY_DN71096_c2_g4 orf length:315 frame:2 start:2 end:316 gi			694368256 ref|XP_009362380.1| PREDICTED: putative 12-oxophytodienoate reductase 11 [Pyrus x bretschneideri]	37.14	2	3	12	105	11.6637	5.23682	1.08419	1		1.02593	2	1.09225	1.09019	6	7.94523	1.09158	1		0.935252	2	1.47433	1.02375	6	8.63624	1.09732	1		1.13244	2	11.517	0.958834	6	8.40552
TRINITY_DN72894_c4_g3 orf length:105 frame:-3 start:1099 end:1203 gi			4102861 gb|AAD01605.1| copper/zinc-superoxide dismutase [Populus tremuloides]	37.14	1	1	20	35	3.6409	6.49365	1.2408	4	7.81727	1.18936	8	5.61408	1.22466	8	18.0292	0.903744	4	9.95561	1.0195	8	7.35925	0.828837	8	22.3307	0.761314	4	9.88241	0.859797	8	8.25942	0.924778	8	3.11005
TRINITY_DN62747_c3_g2 orf length:396 frame:3 start:411 end:806 gi			694371460 ref|XP_009363286.1| PREDICTED: plasma membrane-associated cation-binding protein 1 [Pyrus x bretschneideri] gi|694371463|ref|XP_009363287.1| PREDICTED: plasma membrane-associated cation-binding protein 1 [Pyrus x bretschneideri]	37.12	6	6	56	132	14.8589	8.96826	0.851055	16	12.9403	0.754751	16	33.3517	0.936684	24	8.78645	0.998655	16	11.1353	0.911928	16	20.5825	0.975335	24	9.77628	1.51476	16	30.1099	1.43185	16	18.4092	1.58192	24	31.7075
TRINITY_DN67839_c0_g1 orf length:849 frame:-1 start:1908 end:2756 gi			694365467 ref|XP_009361588.1| PREDICTED: putative RNA-binding protein Luc7-like 2 isoform X2 [Pyrus x bretschneideri] gi|694425230|ref|XP_009340360.1| PREDICTED: putative RNA-binding protein Luc7-like 2 isoform X2 [Pyrus x bretschneideri] gi|694425275|ref|XP_009340380.1| PREDICTED: putative RNA-binding protein Luc7-like 2 isoform X2 [Pyrus x bretschneideri]	37.1	9	9	26	283	32.1237	5.22412	1.10957	10	10.3247	1.18481	9	12.2227	1.11474	7	7.53461	1.04912	10	4.52325	1.21289	9	11.7104	0.948473	7	20.4073	0.869236	10	16.5999	0.879968	9	6.50074	0.788813	7	7.75757
TRINITY_DN70278_c1_g3 orf length:777 frame:2 start:1526 end:2302 gi			657945365 ref|XP_008379496.1| PREDICTED: probable protein phosphatase 2C 59 [Malus domestica] gi|694312662|ref|XP_009363231.1| PREDICTED: probable protein phosphatase 2C 59 [Pyrus x bretschneideri] gi|694312665|ref|XP_009363236.1| PREDICTED: probable protein phosphatase 2C 59 [Pyrus x bretschneideri]	37.07	8	8	30	259	28.2541	5.18604	1.09888	7	6.10345	1.10289	8	12.5174	1.01059	15	13.6749	0.921563	7	12.5035	0.974123	8	8.73546	1.00091	15	10.6392	1.025	7	9.9672	1.03158	8	4.85325	1.04805	15	5.13865
TRINITY_DN57932_c0_g1 orf length:486 frame:1 start:250 end:735 gi			657987704 ref|XP_008386015.1| PREDICTED: uncharacterized protein LOC103448528 [Malus domestica]	37.04	4	6	30	162	18.0244	7.37158	1.03995	6	12.8369	0.881426	6	8.72474	1.03927	8	3.6473	1.00311	6	1.77325	0.896226	6	7.75454	0.934654	8	11.2743	0.933752	6	27.6802	0.921665	6	2.56572	0.925872	8	9.84914
TRINITY_DN68682_c0_g2 orf length:891 frame:-2 start:175 end:1065 gi			657971615 ref|XP_008377596.1| PREDICTED: heat shock 70 kDa protein, mitochondrial-like [Malus domestica]	37.04	9	13	66	297	31.3783	5.19873	0.995759	13	21.7028	1.19109	11	20.3659	1.22201	12	7.10199	0.788036	13	20.9724	0.770799	11	12.4328	0.760097	12	14.7562	1.33605	13	26.1736	1.52704	11	12.0865	1.42077	12	12.8533
TRINITY_DN68334_c3_g12 orf length:81 frame:-3 start:331 end:411 gi			694382889 ref|XP_009367431.1| PREDICTED: NADP-dependent malic enzyme isoform X1 [Pyrus x bretschneideri]	37.04	1	1	3	27	3.24962	9.71533	0.749663	1		0.730869	1		0.663134	1		0.818269	1		0.953362	1		0.85078	1		1.08623	1		1.24549	1		1.00931	1
TRINITY_DN69648_c2_g2 orf length:924 frame:-2 start:459 end:1382 gi			657971219 ref|XP_008377384.1| PREDICTED: isoflavone reductase-like protein [Malus domestica]	37.01	12	14	196	308	34.0879	5.59229	1.1222	50	17.3777	1.07377	50	8.81432	1.07169	85	23.0612	1.02806	50	12.0568	0.940298	50	13.4208	0.865364	85	12.083	0.924789	50	20.8906	1.19674	50	17.9488	1.20659	85	27.6542
TRINITY_DN69269_c0_g1 orf length:438 frame:1 start:784 end:1221 gi			1025040089 ref|XP_016444922.1| PREDICTED: elongation factor 2-like [Nicotiana tabacum]	36.99	6	7	61	146	15.94	5.05908	1.0552	9	11.8439	0.972783	7	7.72942	0.999581	12	6.74479	1.01933	9	7.09901	0.961766	7	7.16836	1.00739	12	7.69463	0.983581	9	34.3128	0.877841	7	6.58026	0.9983	12	13.2667
TRINITY_DN65215_c0_g1 orf length:519 frame:2 start:635 end:1153 gi			641833715 gb|KDO52724.1| hypothetical protein CISIN_1g0219111mg [Citrus sinensis]	36.99	8	8	48	173	19.037	9.15869	0.81984	12	23.2348	0.990028	14	21.2538	1.06863	21	9.2203	0.896596	12	6.21438	0.989795	14	14.4976	0.900059	21	17.8657	1.14531	12	10.7269	1.14622	14	11.6797	1.04859	21	15.2486
TRINITY_DN63000_c1_g3 orf length:333 frame:3 start:846 end:1178 gi			658049986 ref|XP_008360701.1| PREDICTED: 60S ribosomal protein L24 [Malus domestica]	36.94	2	5	44	111	13.0192	10.6528	1.06968	8	7.61779	1.1321	6	7.48196	1.16833	11	6.87273	1.20811	8	5.51828	1.2796	6	3.56169	1.09333	11	4.44235	0.994944	8	5.69864	1.03345	6	5.90091	1.03012	11	10.2294
TRINITY_DN70993_c0_g1 orf length:1398 frame:-1 start:505 end:1902 gi			525328951 gb|AGR44939.1| ferulate 5-hydroxylase protein [Pyrus x bretschneideri]	36.91	13	13	50	466	52.6378	6.56592	1.35357	16	17.4047	1.32074	14	18.0153	1.70381	20	16.7903	1.1992	16	14.7718	1.13769	14	14.6024	0.768241	20	20.8445	0.522225	16	39.6526	0.559761	14	47.5021	0.405081	20	58.6134
TRINITY_DN66813_c2_g2 orf length:798 frame:3 start:219 end:1016 gi			657990581 ref|XP_008387511.1| PREDICTED: DEAD-box ATP-dependent RNA helicase 38 [Malus domestica]	36.84	8	8	32	266	29.9727	8.55811	0.969877	12	7.47036	1.07414	9	10.3484	1.05744	11	6.64958	0.91454	12	5.01999	0.942913	9	3.24083	0.848582	11	3.00862	1.1522	12	7.28258	1.13166	9	9.0311	1.09111	11	7.09984
TRINITY_DN64358_c7_g4 orf length:1026 frame:-1 start:110 end:1135 gi			326529211 dbj|BAK00999.1| predicted protein [Hordeum vulgare subsp. vulgare] gi|326530362|dbj|BAJ97607.1| predicted protein [Hordeum vulgare subsp. vulgare]	36.84	5	11	129	342	38.3795	6.13818	0.764067	14	57.9232	0.60664	10	29.4334	0.851195	15	20.3729	0.796342	14	21.8063	0.908499	10	28.6112	1.15817	15	11.7833	1.01732	14	8.17064	0.942101	10	36.678	0.762507	15	19.8111
TRINITY_DN66806_c1_g5 orf length:228 frame:3 start:609 end:836 gi			694394639 ref|XP_009372703.1| PREDICTED: ubiquitin thioesterase OTU1-like [Pyrus x bretschneideri] gi|694394642|ref|XP_009372704.1| PREDICTED: ubiquitin thioesterase OTU1-like [Pyrus x bretschneideri] gi|694445135|ref|XP_009349033.1| PREDICTED: ubiquitin thioesterase OTU1-like [Pyrus x bretschneideri] gi|694445137|ref|XP_009349034.1| PREDICTED: ubiquitin thioesterase OTU1-like [Pyrus x bretschnei…	36.84	3	3	15	76	8.4572	5.05908	1.07196	2	3.0792	1.06596	4	6.01165	1.10739	6	9.18415	0.969129	2	5.72928	0.885138	4	1.71713	1.02759	6	5.67371	1.2886	2	15.5137	1.19227	4	5.63443	1.27393	6	4.40018
TRINITY_DN71036_c3_g12 orf length:114 frame:2 start:542 end:655 gi			657999611 ref|XP_008392240.1| PREDICTED: transcription initiation factor IIB-2 [Malus domestica]	36.84	1	1	2	38	4.14911	5.0083	0.60151	1		0.907647	1					0.964911	1		1.20963	1					2.10062	1		1.11311	1
TRINITY_DN63214_c1_g2 orf length:285 frame:3 start:618 end:902 gi			694322080 ref|XP_009352181.1| PREDICTED: uncharacterized protein LOC103943594 [Pyrus x bretschneideri]	36.84	3	3	11	95	10.7179	10.4185	1.31423	4	30.0114	1.40559	3	23.592	1.16861	4	7.42368	1.03212	4	5.53014	1.01445	3	2.61621	1.02549	4	2.17619	0.733099	4	8.105	0.874167	3	1.3203	0.899558	4	2.398
TRINITY_DN62050_c0_g2 orf length:546 frame:3 start:84 end:629 gi			658309930 ref|NP_001280971.1| single-stranded DNA-binding protein WHY1, chloroplastic [Malus domestica] gi|302399111|gb|ADL36850.1| WHY domain class transcription factor [Malus domestica]	36.81	5	5	51	182	19.8243	10.0522	1.22375	16	7.79495	1.27709	10	7.68596	1.09019	25	12.5154	1.21753	15	4.1064	1.28068	10	8.11741	1.13149	25	4.51126	0.823016	16	7.31462	0.86877	10	8.27578	0.931353	25	10.5139
TRINITY_DN67621_c0_g3 orf length:1671 frame:1 start:562 end:2232 gi			694311879 ref|XP_009359888.1| PREDICTED: polyadenylate-binding protein 2-like [Pyrus x bretschneideri] gi|694311881|ref|XP_009359896.1| PREDICTED: polyadenylate-binding protein 2-like [Pyrus x bretschneideri]	36.8	13	16	61	557	61.2637	7.56201	0.922637	18	16.0103	1.00408	12	11.2169	0.980506	26	11.8657	0.922026	18	8.33932	0.920807	12	11.5005	0.905952	26	15.3223	0.858707	18	16.2493	1.01135	12	12.4758	0.926062	26	14.7497
TRINITY_DN62417_c0_g1 orf length:1101 frame:-2 start:252 end:1352 gi			694409603 ref|XP_009379431.1| PREDICTED: DNA-damage-repair/toleration protein DRT100-like [Pyrus x bretschneideri]	36.78	10	15	158	367	39.5957	8.76318	0.739148	35	24.8069	0.711668	30	23.1555	0.63931	47	27.7238	0.933064	35	11.6866	0.911226	30	12.2528	1.12383	47	7.64396	1.89198	35	32.6422	1.93812	30	31.5633	2.01591	47	30.8526
TRINITY_DN62126_c0_g1 orf length:465 frame:-1 start:194 end:658 gi			595865781 ref|XP_007211974.1| hypothetical protein PRUPE_ppa010879mg [Prunus persica] gi|462407839|gb|EMJ13173.1| hypothetical protein PRUPE_ppa010879mg [Prunus persica]	36.77	3	3	9	155	17.1881	5.18604	0.944003	4	6.90032	0.943438	2	3.03108	1.00501	3	3.41688	0.902764	4	3.47244	1.12681	2	20.8889	0.637155	3	33.2267	0.887695	4	19.8964	1.2451	2	26.8305	0.817986	3	1.27601
TRINITY_DN3354_c0_g1 orf length:612 frame:-2 start:323 end:934 gi			657969400 ref|XP_008376419.1| PREDICTED: 23.6 kDa heat shock protein, mitochondrial-like [Malus domestica]	36.76	8	8	44	204	22.7706	5.85889	0.854953	12	16.2915	0.975578	13	7.49815	0.943259	19	8.44269	1.42348	12	12.6972	1.46816	13	24.1886	1.35207	19	22.9739	1.37412	12	18.2121	1.20149	13	16.3646	1.41237	19	15.4811
TRINITY_DN65986_c0_g1 orf length:996 frame:-1 start:789 end:1784 gi			694364953 ref|XP_009361441.1| PREDICTED: pyruvate kinase, cytosolic isozyme-like [Pyrus x bretschneideri]	36.75	7	11	144	332	36.6955	8.1333	0.966696	9	6.08472	0.970844	13	4.41015	0.935522	11	5.98656	0.961696	9	6.94326	0.929859	13	11.6969	0.905144	11	16.7447	0.999738	9	12.8388	0.927276	13	17.5863	0.981101	11	17.8756
TRINITY_DN65959_c1_g2 orf length:294 frame:1 start:40 end:333 gi			657950481 ref|XP_008348118.1| PREDICTED: NADPH:quinone oxidoreductase-like [Malus domestica]	36.73	2	2	10	98	10.5444	5.10986	1.01167	3	0.426377	0.975183	3	4.51265	0.877585	4	1.9176	1.14946	3	5.48527	1.05475	3	0.768879	0.997069	4	5.27336	1.14651	3	15.7848	1.24759	3	2.04998	1.20479	4	15.4013
TRINITY_DN71950_c2_g1 orf length:654 frame:-1 start:1149 end:1802 gi			658042468 ref|XP_008356853.1| PREDICTED: cell division control protein 2 homolog [Malus domestica]	36.7	7	8	55	218	25.4444	8.01611	1.25563	14	10.7046	1.26332	16	13.5248	1.15378	18	13.9027	1.04756	14	10.3226	0.970271	16	15.4997	1.04018	18	6.11346	0.872681	14	20.4233	0.799885	16	15.2583	0.835058	18	17.2514
TRINITY_DN60677_c0_g1 orf length:564 frame:-1 start:376 end:939 gi			657995621 ref|XP_008390156.1| PREDICTED: dirigent protein 22-like [Malus domestica]	36.7	6	6	37	188	20.9969	9.61279	0.969483	13	10.5226	0.983038	10	14.0565	0.757974	14	12.93	1.02576	13	19.1745	0.981385	10	7.25524	1.25853	14	6.5698	0.935699	13	30.399	0.839741	10	13.1992	1.09172	14	5.97041
TRINITY_DN65790_c0_g1 orf length:654 frame:2 start:1514 end:2167 gi			694317081 ref|XP_009336611.1| PREDICTED: LOW QUALITY PROTEIN: uncharacterized protein LOC103929182 [Pyrus x bretschneideri]	36.7	7	7	16	218	24.5615	7.85498	1.10727	5	15.5321	1.056	5	3.99468	0.910065	6	4.29535	1.37198	5	7.40311	1.19974	5	10.0486	1.26811	6	7.53713	0.983764	5	8.27434	1.01201	5	4.36719	1.11145	6	7.08542
TRINITY_DN56125_c0_g1 orf length:630 frame:1 start:16 end:645 gi			658022627 ref|XP_008346727.1| PREDICTED: peptide methionine sulfoxide reductase-like [Malus domestica]	36.67	7	7	50	210	23.4616	6.63916	0.997708	15	7.47883	0.949087	16	6.22896	0.991771	19	8.4947	1.01312	15	9.55472	1.05925	16	13.4212	0.983133	19	21.6594	1.08673	15	11.8249	1.19213	16	11.3582	1.21529	19	13.5238
TRINITY_DN72760_c3_g2 orf length:360 frame:1 start:853 end:1212 gi			694398357 ref|XP_009374358.1| PREDICTED: 26S protease regulatory subunit 6B homolog [Pyrus x bretschneideri]	36.67	2	2	3	120	13.7179	4.7417	1.14561	1		1.15709	2	1.23358				1.08443	1		1.16934	2	15.2472				0.946504	1		1.09782	2	4.90467
TRINITY_DN67108_c0_g1 orf length:90 frame:2 start:560 end:649 gi			694412095 ref|XP_009334383.1| PREDICTED: cytochrome b5-like [Pyrus x bretschneideri] gi|694412097|ref|XP_009334384.1| PREDICTED: cytochrome b5-like [Pyrus x bretschneideri]	36.67	1	1	5	30	3.48375	8.88037	1.31677	1		1.10054	1		1.05007	3	14.479	1.05963	1		1.11108	1		0.95308	3	6.53652	0.802393	1		0.827217	1		1.0139	3	4.76255
TRINITY_DN66856_c0_g2 orf length:1629 frame:3 start:93 end:1721 gi			658007054 ref|XP_008338705.1| PREDICTED: dihydrolipoyllysine-residue acetyltransferase component 2 of pyruvate dehydrogenase complex, mitochondrial-like [Malus domestica]	36.65	21	21	153	543	58.8653	7.75244	0.973034	50	9.15473	0.973254	35	5.94547	1.00166	68	8.11478	0.921863	50	8.43043	0.878549	35	14.9442	0.92109	68	10.104	1.20048	50	19.8723	1.16332	35	11.7158	1.07658	68	10.79
TRINITY_DN63409_c0_g1 orf length:729 frame:-2 start:561 end:1289 gi			657949617 ref|XP_008344048.1| PREDICTED: dynamin-related protein 1E-like [Malus domestica] gi|658038435|ref|XP_008354788.1| PREDICTED: dynamin-related protein 1E-like [Malus domestica]	36.63	6	8	36	243	27.2902	9.30518	1.075	5	1.90398	1.08408	7	9.20522	1.07575	9	5.8967	0.967805	5	9.09819	0.959328	7	11.9092	0.907328	9	6.047	1.01081	5	9.59648	0.976837	7	3.93376	0.897852	9	12.4911
TRINITY_DN63300_c1_g4 orf length:303 frame:3 start:3 end:305 gi			657996484 ref|XP_008390613.1| PREDICTED: 60S ribosomal protein L19-2 [Malus domestica]	36.63	5	6	62	101	11.9945	10.6382	1.10354	12	12.3814	1.11866	14	6.48166	1.08878	18	7.30304	1.0541	12	6.82088	1.07569	14	8.83363	1.005	18	14.4067	0.994596	12	6.26924	1.03148	14	8.0979	1.054	18	8.44138
TRINITY_DN65384_c1_g1 orf length:618 frame:2 start:3185 end:3802 gi			658021185 ref|XP_008345981.1| PREDICTED: ras-related protein RIC2-like [Malus domestica]	36.63	3	6	62	202	22.6656	6.75635	1.48914	6	10.4113	1.32991	5	12.198	1.25837	10	15.6052	0.891175	6	8.43669	0.850049	5	15.188	0.822922	10	8.95839	0.728516	6	46.4773	1.05116	5	49.9363	0.946336	10	5.79232
TRINITY_DN109134_c0_g1 orf length:246 frame:2 start:2 end:247 gi			926772682 ref|XP_013894815.1| T-complex protein 1 subunit gamma [Monoraphidium neglectum] gi|761963030|gb|KIY95795.1| T-complex protein 1 subunit gamma [Monoraphidium neglectum]	36.59	1	1	2	82	8.93642	4.88135																			4.4706	1
TRINITY_DN70643_c0_g1 orf length:780 frame:-1 start:276 end:1055 gi			658044056 ref|XP_008357674.1| PREDICTED: serine carboxypeptidase-like 45 [Malus domestica]	36.54	8	8	82	260	28.9738	5.19873	0.960019	21	9.22341	0.887847	23	11.1497	0.828705	36	17.9905	1.00311	21	6.23288	0.936546	23	8.66081	1.09703	36	10.0636	1.51452	21	28.799	1.70969	23	24.5962	1.61393	36	23.4133
TRINITY_DN62729_c0_g1 orf length:189 frame:-2 start:253 end:441 gi			694444594 ref|XP_009348806.1| PREDICTED: indole-3-acetic acid-induced protein ARG2-like [Pyrus x bretschneideri]	36.51	3	3	9	63	6.51148	9.70068	0.359735	4	147.91	0.572938	2	39.6496	0.345166	3	45.2403	0.420135	4	119.691	0.881882	2	6.37908	0.445303	3	84.2745	2.67884	4	58.8248	2.02649	2	28.8738	4.02589	3	23.7218
TRINITY_DN72942_c2_g1 orf length:477 frame:-3 start:3 end:479 gi			694402788 ref|XP_009376378.1| PREDICTED: glutathione S-transferase omega-like 2 [Pyrus x bretschneideri]	36.48	4	5	18	159	18.3511	4.83057	0.769222	3	3.28366	0.852284	6	23.6257	0.691932	8	11.3962	0.701773	3	9.07012	0.679264	6	16.3308	0.637102	8	7.02929	0.516386	3	17.1503	0.719431	6	37.2108	0.687982	8	21.8512
TRINITY_DN68938_c0_g3 orf length:798 frame:3 start:57 end:854 gi			694384042 ref|XP_009367949.1| PREDICTED: uncharacterized protein LOC103957503 isoform X3 [Pyrus x bretschneideri]	36.47	10	10	40	266	30.009	6.66846	1.31118	10	8.19199	1.24646	9	18.2599	1.16603	18	8.98174	1.01155	10	5.74957	1.08309	9	15.1116	0.96286	18	10.7838	0.786317	10	10.9104	0.795061	9	10.8856	0.909529	18	8.52878
TRINITY_DN66732_c2_g2 orf length:585 frame:-3 start:302 end:886 gi			657965140 ref|XP_008374215.1| PREDICTED: 60S ribosomal protein L7a-like [Malus domestica] gi|694400157|ref|XP_009375177.1| PREDICTED: 60S ribosomal protein L7a-like [Pyrus x bretschneideri] gi|694434076|ref|XP_009344289.1| PREDICTED: 60S ribosomal protein L7a-like [Pyrus x bretschneideri]	36.46	6	8	44	192	21.8549	9.46631	1.05433	13	17.8814	1.191	7	9.17687	1.06491	12	4.37973	1.05394	13	12.5292	1.10839	7	7.67094	1.01091	12	7.47302	1.00145	13	21.5331	0.853855	7	9.50565	0.929089	12	10.7814
TRINITY_DN67213_c0_g2 orf length:642 frame:-2 start:623 end:1264 gi			658040441 ref|XP_008355817.1| PREDICTED: probable ribose-5-phosphate isomerase 3, chloroplastic [Malus domestica] gi|658040444|ref|XP_008355818.1| PREDICTED: probable ribose-5-phosphate isomerase 3, chloroplastic [Malus domestica]	36.45	4	9	40	214	22.9021	4.90674	0.974886	5	6.1244	1.02177	3	4.29842	1.02308	14	12.2723	1.12332	5	9.10614	1.16052	3	2.3954	1.1916	14	18.4119	1.01764	5	5.01503	0.912823	3	3.78523	0.938115	14	5.79365
TRINITY_DN66385_c1_g3 orf length:552 frame:-3 start:216 end:767 gi			657978511 ref|XP_008381195.1| PREDICTED: 60S ribosomal protein L11 isoform X1 [Malus domestica]	36.41	3	11	132	184	21.0731	9.86182	1.30976	10	11.882	1.27533	12	9.25493	1.09578	18	8.25436	1.02774	10	5.2506	0.948572	12	4.92925	1.09595	18	5.18091	0.913132	10	3.62941	0.785681	12	4.65736	0.890903	18	6.32397
TRINITY_DN69272_c1_g6 orf length:297 frame:-2 start:331 end:627 gi			694379978 ref|XP_009366146.1| PREDICTED: uncharacterized protein LOC103955956 [Pyrus x bretschneideri]	36.36	3	4	26	99	11.5517	5.17334	0.99834	3	16.157	1.28074	4	14.8677	1.24006	9	16.4552	0.973953	3	7.20824	0.892969	4	13.4224	0.820794	9	29.1347	1.27545	3	17.9918	1.2926	4	12.9575	1.21733	9	7.88241
TRINITY_DN62018_c2_g3 orf length:528 frame:2 start:2 end:529 gi			657977332 ref|XP_008380574.1| PREDICTED: 26S proteasome non-ATPase regulatory subunit 1 homolog A [Malus domestica]	36.36	5	6	35	176	18.4754	5.0083	0.951614	8	2.1705	0.990913	10	11.0235	0.973585	15	6.44942	0.984181	8	5.65044	0.96882	10	7.2133	1.00456	15	8.82036	1.07483	8	2.93995	1.08493	10	10.2352	1.00385	15	10.9376
TRINITY_DN67624_c1_g1 orf length:1320 frame:1 start:1 end:1320 gi			658021039 ref|XP_008345902.1| PREDICTED: apoptosis inhibitor 5-like isoform X1 [Malus domestica]	36.36	17	17	94	440	49.1626	8.68994	1.09595	26	8.64309	1.14961	28	15.1797	1.07477	40	6.2206	1.07037	26	6.84821	1.08434	28	11.3178	0.974414	40	12.7088	0.948433	26	21.5944	0.905811	28	16.1983	0.969024	40	9.70376
TRINITY_DN66235_c3_g2 orf length:165 frame:2 start:140 end:304 gi			658048648 ref|XP_008360013.1| PREDICTED: nucleolin 2-like [Malus domestica]	36.36	1	2	21	55	5.7442	9.86182	0.700482	1		0.932325	1		0.755611	1		0.818319	1		1.03372	1		0.803947	1		1.68421	1		1.43413	1		1.7253	1
TRINITY_DN72269_c1_g3 orf length:66 frame:-1 start:456 end:521 sp	Q10NX8 BGAL6_ORYSJ Beta-galactosidase 6	Os03g0255100	Q10NX8 BGAL6_ORYSJ Beta-galactosidase 6 OS=Oryza sativa subsp. japonica GN=Os03g0255100 PE=1 SV=2	36.36	1	1	7	22	2.3663	8.22119	0.900861	2	14.6936	0.855591	2	12.7206	0.861774	3	10.0143	0.88471	2	8.13616	0.888024	2	10.3656	1.03709	3	7.48373	1.39226	2	3.83852	1.38271	2	31.8601	1.38842	3	14.5571
TRINITY_DN62052_c2_g1 orf length:102 frame:-1 start:187 end:288 gi			50299521 gb|AAT73624.1| calmodulin cam-211 [Daucus carota]	36.36	1	1	1	33	3.60965	4.08154							1.06504	1								0.776325	1								0.91648	1
TRINITY_DN65061_c0_g1 orf length:873 frame:-2 start:1025 end:1897 gi			657979273 ref|XP_008381597.1| PREDICTED: ADP,ATP carrier protein 3, mitochondrial-like [Malus domestica]	36.33	4	11	225	289	31.3833	9.67139				1.01995	1		0.764277	5	21.7988				1.09123	1		1.11617	5	6.10374				0.913038	1		1.07201	5	15.1363
TRINITY_DN66581_c2_g1 orf length:777 frame:3 start:2148 end:2924 gi			658014060 ref|XP_008342340.1| PREDICTED: WEB family protein At5g16730, chloroplastic-like [Malus domestica]	36.29	7	7	15	259	28.9561	5.78271	1.00511	5	3.9839	0.945928	5	4.2239	0.986731	5	7.31388	1.00534	5	3.82883	0.965444	5	11.8668	0.850252	5	10.499	0.887914	5	16.574	1.0583	5	9.32471	1.10291	5	3.51556
TRINITY_DN66761_c0_g3 orf length:678 frame:-3 start:457 end:1134 gi			694318231 ref|XP_009341972.1| PREDICTED: glutathione S-transferase L3-like [Pyrus x bretschneideri]	36.28	8	8	80	226	26.3066	5.5415	0.992361	23	11.353	1.12864	19	12.0488	0.893537	38	7.43454	0.750023	23	13.6869	0.71923	19	21.4103	0.770269	38	21.9273	1.7763	23	20.1451	1.68851	19	13.8405	2.0095	38	24.6905
TRINITY_DN72974_c1_g1 orf length:240 frame:3 start:15 end:254 gi			359491601 ref|XP_002280126.2| PREDICTED: ubiquitin-conjugating enzyme E2-23 kDa isoform X1 [Vitis vinifera] gi|359491603|ref|XP_003634294.1| PREDICTED: ubiquitin-conjugating enzyme E2-23 kDa isoform X1 [Vitis vinifera] gi|731425288|ref|XP_010663196.1| PREDICTED: ubiquitin-conjugating enzyme E2-23 kDa isoform X1 [Vitis vinifera] gi|297733817|emb|CBI15064.3| unnamed protein product [Vitis vinifera]	36.25	3	3	18	80	9.26251	5.12256	1.03108	6	1.30133	1.09909	3	3.98872	1.04006	9	5.24246	0.934701	6	3.69921	0.899863	3	0.22074	0.938414	9	9.81413	1.28986	6	4.45757	1.18722	3	2.4059	1.12761	9	9.01731
TRINITY_DN69372_c2_g6 orf length:207 frame:3 start:984 end:1190 gi			694315750 ref|XP_009376960.1| PREDICTED: reticulon-like protein B8 [Pyrus x bretschneideri] gi|694315753|ref|XP_009376965.1| PREDICTED: reticulon-like protein B8 [Pyrus x bretschneideri] gi|694315755|ref|XP_009376973.1| PREDICTED: reticulon-like protein B8 [Pyrus x bretschneideri]	36.23	2	2	6	69	7.66699	9.31982	1.11968	3	1.52381	1.05434	2	0.129605	0.776767	1		1.0823	3	8.17366	0.936743	2	5.59704	1.18919	1		0.863814	3	2.8437	0.732696	2	2.00651	0.944961	1
TRINITY_DN67274_c2_g3 orf length:522 frame:2 start:155 end:676 gi			694332093 ref|XP_009356694.1| PREDICTED: U1 small nuclear ribonucleoprotein 70 kDa-like isoform X2 [Pyrus x bretschneideri]	36.21	7	7	12	174	19.6313	9.51025	0.908925	1		1.09975	4	5.49389	1.05018	7	8.65753	0.997316	1		1.15857	4	6.68073	0.952661	7	8.4425	1.20064	1		0.9152	4	13.55	0.895169	7	14.2393
TRINITY_DN63896_c0_g4 orf length:489 frame:2 start:1157 end:1645 gi			694316150 ref|XP_009378870.1| PREDICTED: thiamine thiazole synthase, chloroplastic-like [Pyrus x bretschneideri]	36.2	4	4	60	163	17.5249	6.17627	0.955385	17	10.6735	1.01753	21	8.86213	1.03263	21	8.28315	1.21208	17	12.8238	1.23223	21	17.5942	1.11536	21	12.3808	1.32513	17	26.2399	1.46102	21	14.1436	1.25677	21	13.7198
TRINITY_DN60078_c0_g1 orf length:315 frame:1 start:838 end:1152 gi			694321566 ref|XP_009351942.1| PREDICTED: cytochrome b5 isoform A-like [Pyrus x bretschneideri]	36.19	3	4	14	105	11.8599	4.94482	1.16656	3	1.76462	1.14979	3	11.4571	1.11849	5	5.49281	0.893507	3	4.61113	0.925375	3	6.92734	0.888619	5	1.32289	1.10542	3	14.759	1.13689	3	9.13115	1.14797	5	6.83737
TRINITY_DN70931_c1_g2 orf length:282 frame:2 start:791 end:1072 gi			658001218 ref|XP_008393074.1| PREDICTED: betaine aldehyde dehydrogenase 1, chloroplastic [Malus domestica]	36.17	1	5	25	94	10.2757	9.89111	0.730105	1		0.778686	1		0.7768	4	7.84666	1.17904	1		1.28663	1		1.28447	4	4.65004	1.43909	1		1.30525	1		0.996549	4	20.6258
TRINITY_DN70566_c0_g1 orf length:813 frame:-2 start:272 end:1084 gi			658009785 ref|XP_008340115.1| PREDICTED: glutamate--glyoxylate aminotransferase 2 [Malus domestica] gi|658009787|ref|XP_008340116.1| PREDICTED: glutamate--glyoxylate aminotransferase 2 [Malus domestica]	36.16	9	9	43	271	30.5032	5.99854	1.03277	13	7.99211	0.941405	12	9.66395	0.861999	18	5.73137	1.14952	13	12.3011	1.02003	12	7.72878	1.16713	18	16.7334	0.797808	13	10.8697	0.89403	12	18.8517	0.768169	18	7.17172
TRINITY_DN68007_c4_g1 orf length:108 frame:1 start:1 end:108 gi			657979935 ref|XP_008381943.1| PREDICTED: peroxidase 12-like [Malus domestica]	36.11	1	1	8	36	3.9761	7.89893	1.03205	2	15.5072	0.994429	5	7.63815	0.655072	1		1.22895	2	40.6063	1.03221	5	44.6883	1.33355	1		0.745171	2	10.1082	0.744335	5	54.1245	0.70351	1
TRINITY_DN60027_c1_g1 orf length:399 frame:-3 start:244 end:642 gi			694322955 ref|XP_009352573.1| PREDICTED: profilin-4 [Pyrus x bretschneideri]	36.09	4	4	62	133	14.2561	5.19873	0.970707	21	9.23652	1.07061	19	11.7857	1.24761	22	16.5802	0.921056	21	29.4053	0.880626	19	24.2721	0.958067	22	17.8703	1.38973	21	24.0435	1.31078	19	27.3905	1.03394	22	6.4425
TRINITY_DN66095_c2_g5 orf length:399 frame:2 start:5 end:403 gi			658062556 ref|XP_008367180.1| PREDICTED: endo-1,3;1,4-beta-D-glucanase-like [Malus domestica]	36.09	3	4	53	133	14.6615	5.5415	1.16605	11	12.2996	1.14895	10	6.33131	1.09676	20	8.62362	1.01344	11	11.1846	0.997079	10	12.0522	0.888232	20	17.5045	0.842136	11	11.6062	1.054	10	12.6095	0.900119	20	5.36271
TRINITY_DN70423_c2_g8 orf length:873 frame:2 start:71 end:943 gi			658059020 ref|XP_008365324.1| PREDICTED: glucuronoxylan 4-O-methyltransferase 1-like [Malus domestica]	36.08	4	9	36	291	32.6302	6.29053	1.61753	6	6.60074	1.37006	4	7.0137	1.747	4	1.46392	1.07299	6	4.11457	0.827807	4	13.8487	0.762536	4	13.0359	0.679195	6	44.945	0.754803	4	26.1843	0.428186	4	32.1364
TRINITY_DN29462_c0_g1 orf length:840 frame:-3 start:199 end:1038 gi			694399762 ref|XP_009374990.1| PREDICTED: ribosome-inactivating protein bryodin II-like [Pyrus x bretschneideri]	36.07	9	9	60	280	30.82	9.45166	1.10807	18	10.86	1.01166	21	15.9491	0.956661	21	17.8451	0.81772	18	14.2949	0.702513	21	27.0385	0.897615	21	13.9799	1.05805	18	12.6146	1.06572	21	13.5455	1.36631	21	25.1455
TRINITY_DN64385_c0_g1 orf length:258 frame:-3 start:336 end:593 gi			658048583 ref|XP_008359980.1| PREDICTED: 40S ribosomal protein S24-1 [Malus domestica]	36.05	3	3	44	86	10.0246	10.2573	1.48629	11	13.034	1.43172	9	9.33287	1.16639	22	13.4843	1.0651	11	4.34425	0.987591	9	11.2378	0.932543	22	9.19652	0.875923	11	5.19897	0.891652	9	10.1203	0.959988	22	6.57062
TRINITY_DN67923_c4_g1 orf length:408 frame:1 start:1 end:408 gi			902550499 gb|AKR76260.1| beta-1 tubulin [Dendrobium catenatum]	36.03	1	4	20	136	15.6358	9.90576							0.942075	1								0.854759	1								1.15985	1
TRINITY_DN62925_c2_g1 orf length:816 frame:-1 start:315 end:1130 gi			694425570 ref|XP_009340505.1| PREDICTED: uncharacterized protein LOC103932601 [Pyrus x bretschneideri]	36.03	6	8	33	272	28.7567	8.98291	0.888839	4	1.75336	0.9652	2	3.98533	0.971819	8	7.91113	1.0962	4	6.85556	1.15653	2	7.88791	0.97392	8	4.11052	0.658976	4	14.6147	0.727668	2	14.5359	0.74642	8	22.5582
TRINITY_DN62485_c0_g1 orf length:1266 frame:-2 start:407 end:1672 gi			694331324 ref|XP_009356341.1| PREDICTED: 26S proteasome non-ATPase regulatory subunit 11 homolog [Pyrus x bretschneideri]	36.02	14	15	126	422	47.22	6.11279	1.16319	28	11.3227	1.06575	32	18.7016	1.02377	57	5.79048	1.01703	28	11.6407	1.05593	32	9.18055	1.02772	57	18.1612	0.810146	28	20.3577	0.879719	32	13.3433	0.998061	57	8.72261
TRINITY_DN70725_c0_g1 orf length:1083 frame:-1 start:1052 end:2134 gi			694382889 ref|XP_009367431.1| PREDICTED: NADP-dependent malic enzyme isoform X1 [Pyrus x bretschneideri]	36.01	9	13	58	361	39.8988	6.02393	1.05296	8	8.05738	1.06468	11	14.1847	0.961427	17	8.54374	0.944805	8	8.80854	0.929397	11	16.526	0.892576	17	13.0423	1.31267	8	8.46641	1.38465	11	14.4663	1.28271	17	23.7297
TRINITY_DN49193_c0_g1 orf length:75 frame:2 start:2 end:76 gi			823159890 ref|XP_012479784.1| PREDICTED: 40S ribosomal protein S6-1-like [Gossypium raimondii] gi|823159892|ref|XP_012479785.1| PREDICTED: 40S ribosomal protein S6-1-like [Gossypium raimondii]	36	2	2	15	25	2.87446	5.78271	1.14555	5	10.6348	1.23569	4	1.62098	1.23981	6	7.24082	1.14636	5	3.57692	1.18711	4	4.50047	0.886432	6	4.1632	0.858456	5	7.66815	0.949643	4	2.75607	0.873294	6	4.9928
TRINITY_DN70784_c0_g1 orf length:1284 frame:-3 start:1851 end:3134 gi			658042592 ref|XP_008356919.1| PREDICTED: NAD-dependent malic enzyme 59 kDa isoform, mitochondrial-like [Malus domestica]	35.98	16	16	137	428	47.6339	9.36377	1.05063	38	10.3505	1.06544	37	10.3051	0.946774	61	7.95797	0.951589	38	6.47676	0.967066	37	8.38903	0.979057	61	9.88375	0.934736	38	11.6844	0.945836	37	12.3261	1.01496	61	8.93075
TRINITY_DN60624_c0_g1 orf length:609 frame:-1 start:1076 end:1684 gi			657997819 ref|XP_008391300.1| PREDICTED: charged multivesicular body protein 1-like [Malus domestica]	35.96	8	8	42	203	22.6744	7.1958	1.24344	12	9.94391	1.26425	15	13.4487	1.15546	15	15.15	0.996306	12	10.0285	0.96484	15	6.32658	0.927716	15	14.2054	0.836416	12	11.1126	0.850222	15	9.84974	0.950384	15	7.43961
TRINITY_DN69325_c2_g7 orf length:1026 frame:-2 start:507 end:1532 gi			657968759 ref|XP_008376086.1| PREDICTED: protein ASPARTIC PROTEASE IN GUARD CELL 2-like [Malus domestica]	35.96	6	12	52	342	36.3933	8.77783	1.16425	7	15.41	1.21364	3	8.55022	0.943266	4	2.74369	1.27146	7	8.80388	1.02796	3	13.0329	1.34781	4	7.99413	1.04613	7	10.6713	1.08127	3	18.4587	1.34239	4	12.1361
TRINITY_DN68373_c1_g2 orf length:459 frame:-1 start:660 end:1118 gi			658006762 ref|XP_008338550.1| PREDICTED: uncharacterized protein LOC103401616 [Malus domestica]	35.95	5	5	38	153	16.9158	4.99561	1.10781	12	8.61254	1.21589	11	19.5449	0.929337	15	8.50905	1.0492	12	14.2997	1.20446	11	4.44495	1.13075	15	4.97436	0.750052	12	12.539	0.90383	11	21.7329	0.975806	15	12.5719
TRINITY_DN62843_c0_g1 orf length:426 frame:1 start:256 end:681 gi			657980992 ref|XP_008382505.1| PREDICTED: uncharacterized protein LOC103445293 [Malus domestica] gi|658027039|ref|XP_008348949.1| PREDICTED: uncharacterized protein LOC103412130 [Malus domestica]	35.92	4	4	17	142	16.2493	9.99365	1.27543	4	18.1593	1.26841	5	46.8303	1.32087	8	15.2575	1.0033	4	3.52477	0.766853	5	26.9587	0.848212	8	5.61114	0.711798	4	19.3305	0.668944	5	25.5574	0.720115	8	14.1067
TRINITY_DN60555_c0_g2 orf length:777 frame:-2 start:341 end:1117 gi			694374144 ref|XP_009364060.1| PREDICTED: methyl-CpG-binding domain-containing protein 11-like [Pyrus x bretschneideri]	35.91	6	9	48	259	27.923	5.45264	0.904121	9	11.5643	1.01704	9	7.52232	0.969032	10	4.63098	0.934001	9	13.2723	0.89583	9	17.8981	0.839439	10	10.1032	0.943883	9	6.0758	1.12515	9	10.0671	1.08407	10	7.69395
TRINITY_DN47726_c0_g1 orf length:468 frame:-1 start:327 end:794 gi			657977650 ref|XP_008380748.1| PREDICTED: GDSL esterase/lipase 2-like [Malus domestica]	35.9	5	5	17	156	18.0334	9.23193	0.874859	7	16.4233	0.779839	5	18.3771	0.624591	5	18.8551	0.855757	7	24.9682	0.664821	5	19.2289	0.942725	5	7.86014	1.36475	7	24.0011	1.20584	5	11.9392	1.63322	5	13.7004
TRINITY_DN72244_c1_g1 orf length:234 frame:-2 start:874 end:1107 gi			595807764 ref|XP_007202665.1| hypothetical protein PRUPE_ppa012398mg [Prunus persica] gi|645272201|ref|XP_008241282.1| PREDICTED: uncharacterized protein LOC103339722 [Prunus mume] gi|462398196|gb|EMJ03864.1| hypothetical protein PRUPE_ppa012398mg [Prunus persica]	35.9	2	5	15	78	9.16998	9.33447				0.977482	2	1.64659							1.14699	2	8.08683				2.71493	1		1.26499	2	1.16449
TRINITY_DN67115_c3_g3 orf length:585 frame:3 start:60 end:644 gi			969822375 gb|ALU11280.1| actin, partial [Bryopsis muscosa]	35.9	1	7	127	195	21.4969	5.75732	1.20309	1								0.912427	1								0.808442	1
TRINITY_DN64982_c1_g1 orf length:117 frame:-3 start:815 end:931 gi			657949967 ref|XP_008345701.1| PREDICTED: copper transport protein CCH-like [Malus domestica]	35.9	1	1	27	39	4.34224	6.55127	0.970085	6	11.434	0.95986	8	4.04414	0.942533	13	7.3029	0.961842	6	16.04	0.804723	8	9.74946	0.972771	13	9.70934	0.967944	6	11.7314	1.2222	8	5.72247	0.955893	13	2.82832
TRINITY_DN59514_c0_g1 orf length:996 frame:-2 start:71 end:1066 gi			971516944 dbj|GAQ81240.1| coproporphyrinogen III oxidase [Klebsormidium flaccidum]	35.84	12	12	45	332	37.0153	7.07861	0.41622	23	90.3909	0.530281	10	95.4536	0.527709	10	20.5954	0.601732	24	39.3733	0.59431	10	21.4056	0.924551	10	11.8773	1.09746	25	18.5929	0.418807	10	39.979	0.563115	10	27.7811
TRINITY_DN61247_c0_g1 orf length:732 frame:3 start:918 end:1649 gi			694309756 ref|XP_009336925.1| PREDICTED: bifunctional epoxide hydrolase 2-like [Pyrus x bretschneideri]	35.8	9	10	70	243	27.2503	5.18604	1.2102	20	7.83284	1.22794	15	8.82151	1.11983	32	7.5751	1.07785	20	10.272	1.06483	15	9.29856	1.04551	32	10.9727	0.937248	20	7.13195	0.966655	15	7.07197	0.973915	32	9.58356
[truncated: 7,548 more rows]
