# Supplementary material for: An Integrative Analysis of Transcriptome, Proteome and Hormones Reveals Key Differentially Expressed Genes and Metabolic Pathways Involved in Flower Development in Loquat
Source: Int J Mol Sci. 2020 Jul 20;21(14):5107. doi: 10.3390/ijms21145107 (PMC7404296; doi:10.3390/ijms21145107)
Supplement: Supplementary file 1 [file ijms-21-05107-s001.zip › Table S11 KEGG pathway enrichment analysis of DAPs of FBE vs. FBD..xlsx]

## Sheet: Enrichment
Map_ID	Map_Name	Test	TestAll	Ref	RefAll	Test_per	Ref_per	Test_Seq	Ref_Seq	Over_Under	P value	FDR	richFactor
ko00195	Photosynthesis	12	403	23	8553	0.029777	0.002689	TRINITY_DN67666_c0_g5 TRINITY_DN63762_c1_g7 TRINITY_DN60855_c0_g1 TRINITY_DN71233_c0_g5 TRINITY_DN67733_c0_g4 TRINITY_DN67188_c1_g5 TRINITY_DN69082_c0_g4 TRINITY_DN61980_c0_g4 TRINITY_DN64727_c4_g1 TRINITY_DN66888_c0_g2 TRINITY_DN71233_c0_g6 TRINITY_DN73158_c9_g1	TRINITY_DN68273_c1_g2 TRINITY_DN64429_c1_g3 TRINITY_DN67666_c0_g5 TRINITY_DN68070_c1_g2 TRINITY_DN63762_c1_g7 TRINITY_DN61276_c0_g1 TRINITY_DN60855_c0_g1 TRINITY_DN65543_c2_g1 TRINITY_DN71233_c0_g5 TRINITY_DN61071_c0_g2 TRINITY_DN67733_c0_g4 TRINITY_DN67188_c1_g5 TRINITY_DN69082_c0_g4 TRINITY_DN61980_c0_g4 TRINITY_DN64727_c4_g1 TRINITY_DN65088_c0_g5 TRINITY_DN66888_c0_g2 TRINITY_DN67122_c0_g1 TRI…	over	8.60369e-11	1.42818e-08	0.521739
ko04141	Protein processing in endoplasmic reticulum	19	403	68	8553	0.047146	0.00795	TRINITY_DN62389_c3_g2 TRINITY_DN59099_c0_g1 TRINITY_DN69572_c2_g2 TRINITY_DN67829_c0_g1 TRINITY_DN64795_c0_g3 TRINITY_DN72660_c2_g4 TRINITY_DN71113_c0_g1 TRINITY_DN72409_c1_g1 TRINITY_DN53127_c0_g1 TRINITY_DN71113_c2_g1 TRINITY_DN69401_c1_g4 TRINITY_DN3354_c0_g1 TRINITY_DN69054_c2_g1 TRINITY_DN63262_c0_g4 TRINITY_DN69046_c1_g1 TRINITY_DN68931_c0_g1 TRINITY_DN72660_c1_g2 TRINITY_DN55910_c0_g1 TRIN…	TRINITY_DN62389_c3_g2 TRINITY_DN65432_c0_g3 TRINITY_DN59099_c0_g1 TRINITY_DN69572_c2_g2 TRINITY_DN65845_c1_g1 TRINITY_DN64795_c0_g2 TRINITY_DN62857_c0_g5 TRINITY_DN69303_c2_g1 TRINITY_DN67829_c0_g1 TRINITY_DN64795_c0_g3 TRINITY_DN72660_c2_g4 TRINITY_DN71445_c2_g3 TRINITY_DN71113_c0_g1 TRINITY_DN71811_c1_g1 TRINITY_DN64833_c0_g1 TRINITY_DN66200_c2_g7 TRINITY_DN71536_c4_g1 TRINITY_DN69303_c1_g2 TRI…	over	1.61377e-10	1.42818e-08	0.279412
ko00941	Flavonoid biosynthesis	8	403	20	8553	0.019851	0.002338	TRINITY_DN62856_c3_g4 TRINITY_DN64727_c4_g2 TRINITY_DN64064_c1_g1 TRINITY_DN71645_c1_g1 TRINITY_DN69789_c0_g8 TRINITY_DN72458_c0_g1 TRINITY_DN65589_c2_g2 TRINITY_DN68972_c2_g1	TRINITY_DN68736_c1_g1 TRINITY_DN62856_c3_g4 TRINITY_DN70937_c5_g1 TRINITY_DN62856_c3_g2 TRINITY_DN73048_c2_g2 TRINITY_DN64727_c4_g2 TRINITY_DN64064_c1_g1 TRINITY_DN72664_c0_g1 TRINITY_DN71645_c1_g1 TRINITY_DN63229_c0_g1 TRINITY_DN72690_c0_g2 TRINITY_DN69789_c0_g8 TRINITY_DN72458_c0_g1 TRINITY_DN65589_c2_g2 TRINITY_DN68972_c2_g1 TRINITY_DN63699_c0_g1 TRINITY_DN67019_c2_g2 TRINITY_DN69433_c0_g1 TRI…	over	1.73261e-06	0.000102224	0.4
ko00520	Amino sugar and nucleotide sugar metabolism	12	403	50	8553	0.029777	0.005846	TRINITY_DN69250_c0_g2 TRINITY_DN69942_c0_g1 TRINITY_DN69005_c0_g1 TRINITY_DN90023_c0_g1 TRINITY_DN68074_c2_g1 TRINITY_DN66361_c1_g1 TRINITY_DN65134_c1_g2 TRINITY_DN66191_c0_g1 TRINITY_DN65134_c0_g1 TRINITY_DN67114_c0_g1 TRINITY_DN70243_c0_g1 TRINITY_DN72564_c1_g1	TRINITY_DN63382_c1_g3 TRINITY_DN64501_c2_g1 TRINITY_DN68676_c0_g1 TRINITY_DN70924_c3_g1 TRINITY_DN62002_c0_g3 TRINITY_DN70221_c0_g1 TRINITY_DN69250_c0_g2 TRINITY_DN69942_c0_g1 TRINITY_DN71323_c2_g4 TRINITY_DN70158_c0_g2 TRINITY_DN69005_c0_g1 TRINITY_DN65655_c1_g1 TRINITY_DN66191_c0_g2 TRINITY_DN69914_c0_g1 TRINITY_DN71734_c2_g2 TRINITY_DN65869_c0_g1 TRINITY_DN70122_c1_g1 TRINITY_DN64091_c2_g1 TRI…	over	2.41987e-06	0.000107079	0.24
ko00196	Photosynthesis - antenna proteins	4	403	5	8553	0.009926	0.000585	TRINITY_DN72490_c1_g5 TRINITY_DN68777_c2_g3 TRINITY_DN71060_c1_g4 TRINITY_DN68777_c2_g2	TRINITY_DN72490_c1_g5 TRINITY_DN68777_c2_g3 TRINITY_DN62671_c0_g2 TRINITY_DN71060_c1_g4 TRINITY_DN68777_c2_g2	over	2.33889e-05	0.000827968	0.8
ko04612	Antigen processing and presentation	6	403	15	8553	0.014888	0.001754	TRINITY_DN64795_c0_g3 TRINITY_DN72660_c2_g4 TRINITY_DN72409_c1_g1 TRINITY_DN69318_c0_g1 TRINITY_DN72660_c1_g2 TRINITY_DN55910_c0_g1	TRINITY_DN64795_c0_g2 TRINITY_DN64795_c0_g3 TRINITY_DN72660_c2_g4 TRINITY_DN71445_c2_g3 TRINITY_DN66200_c2_g7 TRINITY_DN69303_c1_g2 TRINITY_DN69035_c0_g1 TRINITY_DN72409_c1_g1 TRINITY_DN67943_c0_g1 TRINITY_DN69318_c0_g1 TRINITY_DN69508_c0_g1 TRINITY_DN70579_c3_g1 TRINITY_DN72660_c1_g2 TRINITY_DN70239_c0_g1 TRINITY_DN55910_c0_g1	over	3.67072e-05	0.00108286	0.4
ko05418	Fluid shear stress and atherosclerosis	7	403	27	8553	0.01737	0.003157	TRINITY_DN66346_c0_g4 TRINITY_DN64795_c0_g3 TRINITY_DN72660_c2_g4 TRINITY_DN59677_c0_g2 TRINITY_DN53886_c0_g1 TRINITY_DN72660_c1_g2 TRINITY_DN64111_c3_g1	TRINITY_DN71150_c1_g2 TRINITY_DN64795_c0_g2 TRINITY_DN66346_c0_g4 TRINITY_DN64795_c0_g3 TRINITY_DN72660_c2_g4 TRINITY_DN71811_c1_g1 TRINITY_DN63294_c1_g5 TRINITY_DN59677_c0_g2 TRINITY_DN58497_c0_g1 TRINITY_DN65790_c0_g1 TRINITY_DN66761_c0_g3 TRINITY_DN53886_c0_g1 TRINITY_DN64482_c2_g2 TRINITY_DN59605_c0_g1 TRINITY_DN63294_c1_g6 TRINITY_DN70186_c0_g1 TRINITY_DN69500_c0_g2 TRINITY_DN63629_c2_g3 TRI…	over	0.000191261	0.00473559	0.259259
ko00710	Carbon fixation in photosynthetic organisms	8	403	36	8553	0.019851	0.004209	TRINITY_DN71343_c0_g1 TRINITY_DN65500_c0_g1 TRINITY_DN62538_c3_g1 TRINITY_DN64575_c0_g1 TRINITY_DN59775_c0_g1 TRINITY_DN68830_c0_g2 TRINITY_DN68273_c1_g3 TRINITY_DN70326_c1_g2	TRINITY_DN65626_c1_g1 TRINITY_DN68365_c0_g1 TRINITY_DN65996_c0_g1 TRINITY_DN67840_c0_g2 TRINITY_DN65129_c1_g1 TRINITY_DN70994_c0_g1 TRINITY_DN68219_c1_g1 TRINITY_DN67753_c1_g3 TRINITY_DN67213_c0_g2 TRINITY_DN70566_c0_g1 TRINITY_DN67753_c1_g2 TRINITY_DN71343_c0_g1 TRINITY_DN69975_c1_g1 TRINITY_DN67212_c0_g3 TRINITY_DN65784_c4_g1 TRINITY_DN65500_c0_g1 TRINITY_DN64790_c0_g1 TRINITY_DN62538_c3_g1 TRI…	over	0.000214038	0.00473559	0.222222
ko04659	Th17 cell differentiation	3	403	5	8553	0.007444	0.000585	TRINITY_DN64795_c0_g3 TRINITY_DN72660_c2_g4 TRINITY_DN72660_c1_g2	TRINITY_DN64795_c0_g2 TRINITY_DN64795_c0_g3 TRINITY_DN72660_c2_g4 TRINITY_DN72660_c1_g2 TRINITY_DN73073_c3_g3	over	0.00096713	0.0190202	0.6
ko04915	Estrogen signaling pathway	4	403	12	8553	0.009926	0.001403	TRINITY_DN66346_c0_g4 TRINITY_DN64795_c0_g3 TRINITY_DN72660_c2_g4 TRINITY_DN72660_c1_g2	TRINITY_DN64795_c0_g2 TRINITY_DN66346_c0_g4 TRINITY_DN64795_c0_g3 TRINITY_DN72660_c2_g4 TRINITY_DN71445_c2_g3 TRINITY_DN71811_c1_g1 TRINITY_DN66200_c2_g7 TRINITY_DN69303_c1_g2 TRINITY_DN59605_c0_g1 TRINITY_DN70186_c0_g1 TRINITY_DN72660_c1_g2 TRINITY_DN56457_c0_g1	over	0.00177702	0.0314533	0.333333
ko04621	NOD-like receptor signaling pathway	6	403	30	8553	0.014888	0.003508	TRINITY_DN64795_c0_g3 TRINITY_DN72660_c2_g4 TRINITY_DN59677_c0_g2 TRINITY_DN72660_c1_g2 TRINITY_DN64111_c3_g1 TRINITY_DN72688_c3_g1	TRINITY_DN69462_c1_g1 TRINITY_DN71150_c1_g2 TRINITY_DN66700_c0_g3 TRINITY_DN64795_c0_g2 TRINITY_DN69462_c3_g1 TRINITY_DN64795_c0_g3 TRINITY_DN70688_c0_g1 TRINITY_DN72660_c2_g4 TRINITY_DN63692_c6_g3 TRINITY_DN66817_c0_g2 TRINITY_DN71420_c1_g4 TRINITY_DN59677_c0_g2 TRINITY_DN68944_c0_g1 TRINITY_DN58497_c0_g1 TRINITY_DN71420_c1_g3 TRINITY_DN64837_c1_g2 TRINITY_DN71815_c1_g1 TRINITY_DN73114_c4_g2 TRI…	over	0.002387	0.0335373	0.2
ko00500	Starch and sucrose metabolism	8	403	51	8553	0.019851	0.005963	TRINITY_DN69942_c0_g1 TRINITY_DN70109_c2_g1 TRINITY_DN68922_c1_g1 TRINITY_DN70243_c0_g1 TRINITY_DN73058_c2_g2 TRINITY_DN70678_c0_g1 TRINITY_DN70277_c0_g1 TRINITY_DN69622_c1_g1	TRINITY_DN63382_c1_g3 TRINITY_DN64501_c2_g1 TRINITY_DN69942_c0_g1 TRINITY_DN67449_c0_g1 TRINITY_DN71323_c2_g4 TRINITY_DN71719_c1_g1 TRINITY_DN69914_c0_g1 TRINITY_DN65869_c0_g1 TRINITY_DN66260_c0_g1 TRINITY_DN66850_c0_g3 TRINITY_DN70334_c0_g1 TRINITY_DN70282_c0_g1 TRINITY_DN63443_c0_g2 TRINITY_DN1405_c0_g1 TRINITY_DN70109_c2_g1 TRINITY_DN69697_c1_g1 TRINITY_DN70533_c0_g1 TRINITY_DN72557_c2_g1 TRIN…	over	0.00242771	0.0335373	0.156863
ko04626	Plant-pathogen interaction	5	403	21	8553	0.012407	0.002455	TRINITY_DN67523_c0_g1 TRINITY_DN66346_c0_g4 TRINITY_DN64795_c0_g3 TRINITY_DN72660_c2_g4 TRINITY_DN72660_c1_g2	TRINITY_DN67523_c0_g1 TRINITY_DN64795_c0_g2 TRINITY_DN70447_c2_g7 TRINITY_DN66346_c0_g4 TRINITY_DN64795_c0_g3 TRINITY_DN72660_c2_g4 TRINITY_DN71811_c1_g1 TRINITY_DN65749_c0_g1 TRINITY_DN68944_c0_g1 TRINITY_DN61447_c0_g2 TRINITY_DN59605_c0_g1 TRINITY_DN70186_c0_g1 TRINITY_DN70445_c3_g1 TRINITY_DN64675_c0_g3 TRINITY_DN53088_c0_g1 TRINITY_DN58185_c0_g1 TRINITY_DN72660_c1_g2 TRINITY_DN67363_c1_g2 TRI…	over	0.00246319	0.0335373	0.238095
ko04657	IL-17 signaling pathway	3	403	7	8553	0.007444	0.000818	TRINITY_DN64795_c0_g3 TRINITY_DN72660_c2_g4 TRINITY_DN72660_c1_g2	TRINITY_DN64795_c0_g2 TRINITY_DN64795_c0_g3 TRINITY_DN72660_c2_g4 TRINITY_DN71811_c1_g1 TRINITY_DN67573_c0_g1 TRINITY_DN70186_c0_g1 TRINITY_DN72660_c1_g2	over	0.00315293	0.0372045	0.428571
ko04914	Progesterone-mediated oocyte maturation	3	403	7	8553	0.007444	0.000818	TRINITY_DN64795_c0_g3 TRINITY_DN72660_c2_g4 TRINITY_DN72660_c1_g2	TRINITY_DN64795_c0_g2 TRINITY_DN64795_c0_g3 TRINITY_DN72660_c2_g4 TRINITY_DN71950_c2_g1 TRINITY_DN72660_c1_g2 TRINITY_DN60449_c0_g1 TRINITY_DN70799_c1_g1	over	0.00315293	0.0372045	0.428571
ko00940	Phenylpropanoid biosynthesis	6	403	33	8553	0.014888	0.003858	TRINITY_DN63068_c1_g1 TRINITY_DN72458_c0_g1 TRINITY_DN70728_c1_g1 TRINITY_DN70796_c0_g3 TRINITY_DN52234_c0_g1 TRINITY_DN71404_c2_g7	TRINITY_DN68736_c1_g1 TRINITY_DN67203_c1_g5 TRINITY_DN65468_c3_g2 TRINITY_DN63068_c1_g1 TRINITY_DN64443_c1_g1 TRINITY_DN70993_c0_g1 TRINITY_DN63229_c0_g1 TRINITY_DN68959_c0_g1 TRINITY_DN68850_c0_g1 TRINITY_DN72690_c0_g2 TRINITY_DN72458_c0_g1 TRINITY_DN70728_c1_g1 TRINITY_DN71665_c0_g1 TRINITY_DN62269_c1_g2 TRINITY_DN70796_c0_g3 TRINITY_DN61598_c3_g1 TRINITY_DN52234_c0_g1 TRINITY_DN69718_c0_g3 TRI…	over	0.00395201	0.0437191	0.181818
ko00909	Sesquiterpenoid and triterpenoid biosynthesis	2	403	3	8553	0.004963	0.000351	TRINITY_DN70893_c2_g1 TRINITY_DN72725_c1_g2	TRINITY_DN67322_c0_g1 TRINITY_DN70893_c2_g1 TRINITY_DN72725_c1_g2	over	0.00643683	0.0660068	0.666667
ko05215	Prostate cancer	3	403	9	8553	0.007444	0.001052	TRINITY_DN64795_c0_g3 TRINITY_DN72660_c2_g4 TRINITY_DN72660_c1_g2	TRINITY_DN64795_c0_g2 TRINITY_DN64795_c0_g3 TRINITY_DN72660_c2_g4 TRINITY_DN71811_c1_g1 TRINITY_DN71950_c2_g1 TRINITY_DN70186_c0_g1 TRINITY_DN72660_c1_g2 TRINITY_DN73145_c1_g1 TRINITY_DN73073_c3_g3	over	0.00705078	0.0660068	0.333333
ko00130	Ubiquinone and other terpenoid-quinone biosynthesis	4	403	17	8553	0.009926	0.001988	TRINITY_DN72458_c0_g1 TRINITY_DN70796_c0_g3 TRINITY_DN70414_c2_g2 TRINITY_DN62111_c0_g1	TRINITY_DN64340_c2_g1 TRINITY_DN68959_c0_g1 TRINITY_DN63956_c2_g1 TRINITY_DN72458_c0_g1 TRINITY_DN66518_c1_g2 TRINITY_DN70796_c0_g3 TRINITY_DN64340_c2_g3 TRINITY_DN72079_c1_g1 TRINITY_DN70285_c2_g3 TRINITY_DN72821_c1_g1 TRINITY_DN70246_c0_g1 TRINITY_DN80935_c0_g1 TRINITY_DN70414_c2_g2 TRINITY_DN62111_c0_g1 TRINITY_DN65435_c0_g1 TRINITY_DN59673_c1_g1 TRINITY_DN64097_c4_g1	over	0.00708548	0.0660068	0.235294
ko00680	Methane metabolism	4	403	19	8553	0.009926	0.002221	TRINITY_DN65500_c0_g1 TRINITY_DN70326_c1_g2 TRINITY_DN66928_c0_g1 TRINITY_DN69294_c1_g1	TRINITY_DN65179_c1_g2 TRINITY_DN65179_c1_g3 TRINITY_DN68838_c0_g1 TRINITY_DN65129_c1_g1 TRINITY_DN70994_c0_g1 TRINITY_DN67212_c0_g3 TRINITY_DN71306_c1_g2 TRINITY_DN65500_c0_g1 TRINITY_DN64790_c0_g1 TRINITY_DN72436_c1_g1 TRINITY_DN71607_c0_g2 TRINITY_DN72985_c2_g2 TRINITY_DN69974_c1_g1 TRINITY_DN68527_c0_g1 TRINITY_DN70520_c0_g1 TRINITY_DN71703_c1_g3 TRINITY_DN70326_c1_g2 TRINITY_DN66928_c0_g1 TRI…	over	0.0107116	0.0947979	0.210526
ko05200	Pathways in cancer	5	403	30	8553	0.012407	0.003508	TRINITY_DN66346_c0_g4 TRINITY_DN64795_c0_g3 TRINITY_DN72660_c2_g4 TRINITY_DN53886_c0_g1 TRINITY_DN72660_c1_g2	TRINITY_DN64795_c0_g2 TRINITY_DN66346_c0_g4 TRINITY_DN64795_c0_g3 TRINITY_DN72660_c2_g4 TRINITY_DN71811_c1_g1 TRINITY_DN63294_c1_g5 TRINITY_DN73137_c1_g1 TRINITY_DN61596_c0_g1 TRINITY_DN67155_c0_g1 TRINITY_DN71340_c1_g1 TRINITY_DN71950_c2_g1 TRINITY_DN65790_c0_g1 TRINITY_DN66761_c0_g3 TRINITY_DN69022_c0_g1 TRINITY_DN53886_c0_g1 TRINITY_DN64482_c2_g2 TRINITY_DN59605_c0_g1 TRINITY_DN63294_c1_g6 TRI…	over	0.0121828	0.0993467	0.166667
ko04970	Salivary secretion	2	403	4	8553	0.004963	0.000468	TRINITY_DN66346_c0_g4 TRINITY_DN67368_c0_g1	TRINITY_DN66346_c0_g4 TRINITY_DN59605_c0_g1 TRINITY_DN56750_c0_g1 TRINITY_DN67368_c0_g1	over	0.0124728	0.0993467	0.5
ko00860	Porphyrin and chlorophyll metabolism	3	403	11	8553	0.007444	0.001286	TRINITY_DN65576_c0_g1 TRINITY_DN62262_c3_g1 TRINITY_DN69975_c1_g3	TRINITY_DN70378_c0_g1 TRINITY_DN65576_c0_g1 TRINITY_DN61424_c0_g2 TRINITY_DN66156_c1_g1 TRINITY_DN62262_c3_g1 TRINITY_DN65495_c0_g1 TRINITY_DN70028_c0_g1 TRINITY_DN66988_c0_g1 TRINITY_DN72104_c0_g1 TRINITY_DN68006_c1_g2 TRINITY_DN69975_c1_g3	over	0.0129095	0.0993467	0.272727
ko00240	Pyrimidine metabolism	4	403	21	8553	0.009926	0.002455	TRINITY_DN65956_c0_g1 TRINITY_DN68009_c0_g1 TRINITY_DN69063_c3_g1 TRINITY_DN82125_c0_g1	TRINITY_DN62594_c3_g1 TRINITY_DN71360_c1_g1 TRINITY_DN63800_c0_g2 TRINITY_DN66251_c0_g2 TRINITY_DN65956_c0_g1 TRINITY_DN68009_c0_g1 TRINITY_DN70091_c0_g1 TRINITY_DN69320_c0_g1 TRINITY_DN65498_c0_g1 TRINITY_DN64397_c0_g1 TRINITY_DN71174_c0_g1 TRINITY_DN69063_c3_g1 TRINITY_DN65213_c2_g1 TRINITY_DN63202_c5_g1 TRINITY_DN82125_c0_g1 TRINITY_DN67732_c0_g1 TRINITY_DN71816_c2_g1 TRINITY_DN62121_c0_g1 TRI…	over	0.0153579	0.109483	0.190476
ko00010	Glycolysis / Gluconeogenesis	7	403	56	8553	0.01737	0.006547	TRINITY_DN69942_c0_g1 TRINITY_DN65500_c0_g1 TRINITY_DN72778_c0_g1 TRINITY_DN58758_c0_g1 TRINITY_DN70326_c1_g2 TRINITY_DN66928_c0_g1 TRINITY_DN69294_c1_g1	TRINITY_DN65626_c1_g1 TRINITY_DN65179_c1_g2 TRINITY_DN68365_c0_g1 TRINITY_DN65179_c1_g3 TRINITY_DN68838_c0_g1 TRINITY_DN62887_c0_g1 TRINITY_DN68775_c0_g1 TRINITY_DN65996_c0_g1 TRINITY_DN69283_c2_g1 TRINITY_DN67494_c0_g1 TRINITY_DN69942_c0_g1 TRINITY_DN65734_c3_g1 TRINITY_DN65129_c1_g1 TRINITY_DN71323_c2_g4 TRINITY_DN68012_c1_g1 TRINITY_DN70720_c3_g3 TRINITY_DN67302_c1_g1 TRINITY_DN67753_c1_g3 TRI…	over	0.0154637	0.109483	0.125
ko04972	Pancreatic secretion	3	403	12	8553	0.007444	0.001403	TRINITY_DN67424_c0_g1 TRINITY_DN65384_c1_g1 TRINITY_DN69622_c1_g1	TRINITY_DN67470_c0_g1 TRINITY_DN68100_c1_g1 TRINITY_DN67424_c0_g1 TRINITY_DN66005_c2_g1 TRINITY_DN65384_c1_g1 TRINITY_DN66850_c0_g3 TRINITY_DN67322_c1_g3 TRINITY_DN65022_c0_g1 TRINITY_DN65154_c0_g1 TRINITY_DN65384_c0_g1 TRINITY_DN67556_c1_g2 TRINITY_DN69622_c1_g1	over	0.0166203	0.113146	0.25
ko02020	Two-component system	3	403	13	8553	0.007444	0.00152	TRINITY_DN70109_c2_g1 TRINITY_DN66480_c1_g1 TRINITY_DN68922_c1_g1	TRINITY_DN65375_c1_g1 TRINITY_DN69022_c0_g1 TRINITY_DN65192_c0_g2 TRINITY_DN63510_c1_g1 TRINITY_DN70109_c2_g1 TRINITY_DN66738_c0_g1 TRINITY_DN72557_c2_g1 TRINITY_DN66480_c1_g1 TRINITY_DN65248_c0_g2 TRINITY_DN68922_c1_g1 TRINITY_DN65248_c0_g3 TRINITY_DN62064_c0_g2 TRINITY_DN70028_c0_g1	over	0.0208647	0.133409	0.230769
ko04212	Longevity regulating pathway - worm	4	403	23	8553	0.009926	0.002689	TRINITY_DN65780_c0_g1 TRINITY_DN53886_c0_g1 TRINITY_DN65751_c0_g1 TRINITY_DN62466_c0_g3	TRINITY_DN65780_c0_g1 TRINITY_DN69817_c1_g1 TRINITY_DN71263_c1_g1 TRINITY_DN63294_c1_g5 TRINITY_DN68682_c0_g1 TRINITY_DN68682_c0_g2 TRINITY_DN65790_c0_g1 TRINITY_DN66761_c0_g3 TRINITY_DN71474_c1_g2 TRINITY_DN53886_c0_g1 TRINITY_DN64482_c2_g2 TRINITY_DN63294_c1_g6 TRINITY_DN69500_c0_g2 TRINITY_DN67215_c2_g3 TRINITY_DN69742_c0_g3 TRINITY_DN70607_c1_g1 TRINITY_DN63280_c0_g1 TRINITY_DN70761_c0_g3 TRI…	over	0.0211042	0.133409	0.173913
ko00630	Glyoxylate and dicarboxylate metabolism	4	403	24	8553	0.009926	0.002806	TRINITY_DN62538_c3_g1 TRINITY_DN68273_c1_g3 TRINITY_DN66480_c1_g1 TRINITY_DN68977_c0_g1	TRINITY_DN71263_c1_g1 TRINITY_DN68495_c2_g1 TRINITY_DN62887_c0_g1 TRINITY_DN67840_c0_g2 TRINITY_DN68219_c1_g1 TRINITY_DN68673_c0_g1 TRINITY_DN70566_c0_g1 TRINITY_DN69026_c0_g1 TRINITY_DN68877_c2_g3 TRINITY_DN62538_c3_g1 TRINITY_DN66143_c0_g1 TRINITY_DN66738_c0_g1 TRINITY_DN68273_c1_g3 TRINITY_DN68696_c0_g1 TRINITY_DN69719_c1_g1 TRINITY_DN66480_c1_g1 TRINITY_DN68977_c0_g1 TRINITY_DN69974_c1_g1 TRI…	over	0.0244091	0.144014	0.166667
ko00983	Drug metabolism - other enzymes	4	403	24	8553	0.009926	0.002806	TRINITY_DN65956_c0_g1 TRINITY_DN53886_c0_g1 TRINITY_DN69063_c3_g1 TRINITY_DN82125_c0_g1	TRINITY_DN62594_c3_g1 TRINITY_DN63294_c1_g5 TRINITY_DN71360_c1_g1 TRINITY_DN63800_c0_g2 TRINITY_DN65790_c0_g1 TRINITY_DN66761_c0_g3 TRINITY_DN66251_c0_g2 TRINITY_DN65956_c0_g1 TRINITY_DN53886_c0_g1 TRINITY_DN64482_c2_g2 TRINITY_DN63294_c1_g6 TRINITY_DN69500_c0_g2 TRINITY_DN71174_c0_g1 TRINITY_DN67215_c2_g3 TRINITY_DN69063_c3_g1 TRINITY_DN69742_c0_g3 TRINITY_DN65213_c2_g1 TRINITY_DN63202_c5_g1 TRI…	over	0.0244091	0.144014	0.166667
ko04217	Necroptosis	4	403	27	8553	0.009926	0.003157	TRINITY_DN64795_c0_g3 TRINITY_DN72660_c2_g4 TRINITY_DN66480_c1_g1 TRINITY_DN72660_c1_g2	TRINITY_DN64795_c0_g2 TRINITY_DN63789_c2_g1 TRINITY_DN64795_c0_g3 TRINITY_DN72660_c2_g4 TRINITY_DN62439_c0_g1 TRINITY_DN66093_c4_g2 TRINITY_DN63692_c6_g3 TRINITY_DN71719_c1_g1 TRINITY_DN72790_c0_g2 TRINITY_DN60624_c0_g1 TRINITY_DN64837_c1_g2 TRINITY_DN70282_c0_g1 TRINITY_DN71815_c1_g1 TRINITY_DN65061_c0_g2 TRINITY_DN66068_c0_g3 TRINITY_DN66476_c0_g1 TRINITY_DN66006_c2_g2 TRINITY_DN69528_c0_g2 TRI…	over	0.0361115	0.197601	0.148148
ko00730	Thiamine metabolism	2	403	7	8553	0.004963	0.000818	TRINITY_DN65381_c1_g1 TRINITY_DN65203_c2_g2	TRINITY_DN65168_c4_g1 TRINITY_DN63896_c0_g4 TRINITY_DN64780_c0_g1 TRINITY_DN64430_c0_g6 TRINITY_DN68590_c0_g1 TRINITY_DN65381_c1_g1 TRINITY_DN65203_c2_g2	over	0.0397328	0.197601	0.285714
ko00830	Retinol metabolism	2	403	7	8553	0.004963	0.000818	TRINITY_DN64525_c4_g1 TRINITY_DN69294_c1_g1	TRINITY_DN67306_c0_g4 TRINITY_DN71607_c0_g2 TRINITY_DN72985_c2_g2 TRINITY_DN65208_c0_g1 TRINITY_DN70134_c0_g1 TRINITY_DN64525_c4_g1 TRINITY_DN69294_c1_g1	over	0.0397328	0.197601	0.285714
ko00999	Biosynthesis of secondary metabolites - unclassified	2	403	7	8553	0.004963	0.000818	TRINITY_DN72458_c0_g1 TRINITY_DN70796_c0_g3	TRINITY_DN68736_c1_g1 TRINITY_DN63229_c0_g1 TRINITY_DN68959_c0_g1 TRINITY_DN72458_c0_g1 TRINITY_DN70796_c0_g3 TRINITY_DN72079_c1_g1 TRINITY_DN72821_c1_g1	over	0.0397328	0.197601	0.285714
ko02026	Biofilm formation - Escherichia coli	2	403	7	8553	0.004963	0.000818	TRINITY_DN70243_c0_g1 TRINITY_DN73058_c2_g2	TRINITY_DN71719_c1_g1 TRINITY_DN69914_c0_g1 TRINITY_DN70282_c0_g1 TRINITY_DN69345_c0_g1 TRINITY_DN70243_c0_g1 TRINITY_DN73058_c2_g2 TRINITY_DN68669_c2_g3	over	0.0397328	0.197601	0.285714
ko00361	Chlorocyclohexane and chlorobenzene degradation	1	403	1	8553	0.002481	0.000117	TRINITY_DN66197_c0_g1	TRINITY_DN66197_c0_g1	over	0.047118	0.197601	1
ko00364	Fluorobenzoate degradation	1	403	1	8553	0.002481	0.000117	TRINITY_DN66197_c0_g1	TRINITY_DN66197_c0_g1	over	0.047118	0.197601	1
ko00601	Glycosphingolipid biosynthesis - lacto and neolacto series	1	403	1	8553	0.002481	0.000117	TRINITY_DN61846_c0_g2	TRINITY_DN61846_c0_g2	over	0.047118	0.197601	1
ko00623	Toluene degradation	1	403	1	8553	0.002481	0.000117	TRINITY_DN66197_c0_g1	TRINITY_DN66197_c0_g1	over	0.047118	0.197601	1
ko04512	ECM-receptor interaction	1	403	1	8553	0.002481	0.000117	TRINITY_DN68209_c0_g1	TRINITY_DN68209_c0_g1	over	0.047118	0.197601	1
ko05164	Influenza A	3	403	18	8553	0.007444	0.002105	TRINITY_DN67424_c0_g1 TRINITY_DN65384_c1_g1 TRINITY_DN69054_c2_g1	TRINITY_DN67470_c0_g1 TRINITY_DN67424_c0_g1 TRINITY_DN66005_c2_g1 TRINITY_DN65384_c1_g1 TRINITY_DN69022_c0_g1 TRINITY_DN69054_c2_g1 TRINITY_DN67322_c1_g3 TRINITY_DN73114_c4_g2 TRINITY_DN65061_c0_g2 TRINITY_DN65022_c0_g1 TRINITY_DN63733_c0_g2 TRINITY_DN66006_c2_g2 TRINITY_DN70632_c1_g1 TRINITY_DN64837_c1_g1 TRINITY_DN65384_c0_g1 TRINITY_DN62579_c3_g2 TRINITY_DN63242_c0_g1 TRINITY_DN105313_c0_g1	over	0.05006	0.197601	0.166667
ko04151	PI3K-Akt signaling pathway	4	403	30	8553	0.009926	0.003508	TRINITY_DN64795_c0_g3 TRINITY_DN72660_c2_g4 TRINITY_DN72660_c1_g2 TRINITY_DN72688_c3_g1	TRINITY_DN69462_c1_g1 TRINITY_DN66700_c0_g3 TRINITY_DN64795_c0_g2 TRINITY_DN69462_c3_g1 TRINITY_DN64795_c0_g3 TRINITY_DN70688_c0_g1 TRINITY_DN72660_c2_g4 TRINITY_DN71811_c1_g1 TRINITY_DN66817_c0_g2 TRINITY_DN71420_c1_g4 TRINITY_DN71420_c1_g3 TRINITY_DN71950_c2_g1 TRINITY_DN63981_c2_g2 TRINITY_DN64460_c0_g2 TRINITY_DN67912_c0_g2 TRINITY_DN70186_c0_g1 TRINITY_DN69843_c1_g2 TRINITY_DN70069_c1_g1 TRI…	over	0.0505434	0.197601	0.133333
ko00511	Other glycan degradation	2	403	8	8553	0.004963	0.000935	TRINITY_DN60401_c0_g1 TRINITY_DN68161_c0_g1	TRINITY_DN70924_c3_g1 TRINITY_DN71734_c2_g2 TRINITY_DN72556_c0_g1 TRINITY_DN71643_c1_g1 TRINITY_DN60896_c0_g2 TRINITY_DN50022_c0_g1 TRINITY_DN60401_c0_g1 TRINITY_DN68161_c0_g1	over	0.051354	0.197601	0.25
ko04918	Thyroid hormone synthesis	2	403	8	8553	0.004963	0.000935	TRINITY_DN72409_c1_g1 TRINITY_DN68931_c0_g1	TRINITY_DN69303_c2_g1 TRINITY_DN71811_c1_g1 TRINITY_DN72409_c1_g1 TRINITY_DN68105_c1_g3 TRINITY_DN70244_c0_g2 TRINITY_DN70186_c0_g1 TRINITY_DN61475_c0_g1 TRINITY_DN68931_c0_g1	over	0.051354	0.197601	0.25
ko04962	Vasopressin-regulated water reabsorption	2	403	8	8553	0.004963	0.000935	TRINITY_DN67424_c0_g1 TRINITY_DN65384_c1_g1	TRINITY_DN67470_c0_g1 TRINITY_DN67424_c0_g1 TRINITY_DN66005_c2_g1 TRINITY_DN65384_c1_g1 TRINITY_DN65109_c1_g1 TRINITY_DN67322_c1_g3 TRINITY_DN65022_c0_g1 TRINITY_DN65384_c0_g1	over	0.051354	0.197601	0.25
ko05163	Human cytomegalovirus infection	2	403	8	8553	0.004963	0.000935	TRINITY_DN66346_c0_g4 TRINITY_DN55910_c0_g1	TRINITY_DN66346_c0_g4 TRINITY_DN67943_c0_g1 TRINITY_DN69022_c0_g1 TRINITY_DN59605_c0_g1 TRINITY_DN69508_c0_g1 TRINITY_DN65154_c0_g1 TRINITY_DN55910_c0_g1 TRINITY_DN73073_c3_g3	over	0.051354	0.197601	0.25
ko00073	Cutin, suberine and wax biosynthesis	2	403	9	8553	0.004963	0.001052	TRINITY_DN68070_c1_g1 TRINITY_DN65751_c0_g1	TRINITY_DN61403_c0_g1 TRINITY_DN68070_c1_g1 TRINITY_DN71077_c2_g3 TRINITY_DN64174_c0_g1 TRINITY_DN66507_c2_g3 TRINITY_DN57259_c0_g1 TRINITY_DN66507_c2_g1 TRINITY_DN65751_c0_g1 TRINITY_DN69703_c0_g2	over	0.0640121	0.218068	0.222222
ko00625	Chloroalkane and chloroalkene degradation	2	403	9	8553	0.004963	0.001052	TRINITY_DN72778_c0_g1 TRINITY_DN69294_c1_g1	TRINITY_DN68012_c1_g1 TRINITY_DN64815_c2_g3 TRINITY_DN70154_c0_g1 TRINITY_DN64815_c2_g2 TRINITY_DN71607_c0_g2 TRINITY_DN72985_c2_g2 TRINITY_DN72778_c0_g1 TRINITY_DN70134_c0_g1 TRINITY_DN69294_c1_g1	over	0.0640121	0.218068	0.222222
ko00910	Nitrogen metabolism	2	403	9	8553	0.004963	0.001052	TRINITY_DN66480_c1_g1 TRINITY_DN68977_c0_g1	TRINITY_DN65452_c0_g5 TRINITY_DN66476_c0_g1 TRINITY_DN66480_c1_g1 TRINITY_DN68977_c0_g1 TRINITY_DN72981_c1_g1 TRINITY_DN65248_c0_g2 TRINITY_DN71861_c0_g2 TRINITY_DN65248_c0_g3 TRINITY_DN69374_c0_g1	over	0.0640121	0.218068	0.222222
ko00950	Isoquinoline alkaloid biosynthesis	2	403	9	8553	0.004963	0.001052	TRINITY_DN66182_c1_g3 TRINITY_DN63811_c1_g3	TRINITY_DN69747_c1_g2 TRINITY_DN65784_c4_g1 TRINITY_DN66182_c1_g3 TRINITY_DN63811_c1_g3 TRINITY_DN67605_c5_g1 TRINITY_DN70399_c1_g2 TRINITY_DN72481_c0_g2 TRINITY_DN64097_c4_g1 TRINITY_DN63822_c0_g1	over	0.0640121	0.218068	0.222222
ko04961	Endocrine and other factor-regulated calcium reabsorption	2	403	9	8553	0.004963	0.001052	TRINITY_DN67424_c0_g1 TRINITY_DN65384_c1_g1	TRINITY_DN67470_c0_g1 TRINITY_DN72304_c3_g1 TRINITY_DN67424_c0_g1 TRINITY_DN66005_c2_g1 TRINITY_DN65384_c1_g1 TRINITY_DN67322_c1_g3 TRINITY_DN60649_c0_g1 TRINITY_DN65022_c0_g1 TRINITY_DN65384_c0_g1	over	0.0640121	0.218068	0.222222
ko00052	Galactose metabolism	3	403	20	8553	0.007444	0.002338	TRINITY_DN66361_c1_g1 TRINITY_DN58758_c0_g1 TRINITY_DN70678_c0_g1	TRINITY_DN64501_c2_g1 TRINITY_DN62002_c0_g3 TRINITY_DN71323_c2_g4 TRINITY_DN71407_c0_g1 TRINITY_DN65869_c0_g1 TRINITY_DN73170_c1_g2 TRINITY_DN66361_c1_g1 TRINITY_DN72556_c0_g1 TRINITY_DN63490_c4_g1 TRINITY_DN70310_c0_g2 TRINITY_DN67396_c1_g1 TRINITY_DN68193_c0_g1 TRINITY_DN58758_c0_g1 TRINITY_DN70724_c1_g1 TRINITY_DN63763_c0_g1 TRINITY_DN56833_c0_g1 TRINITY_DN70678_c0_g1 TRINITY_DN69753_c0_g1 TRI…	over	0.0652971	0.218068	0.15
ko00350	Tyrosine metabolism	3	403	20	8553	0.007444	0.002338	TRINITY_DN66182_c1_g3 TRINITY_DN63811_c1_g3 TRINITY_DN69294_c1_g1	TRINITY_DN69747_c1_g2 TRINITY_DN65784_c4_g1 TRINITY_DN68483_c0_g1 TRINITY_DN68847_c0_g2 TRINITY_DN66518_c1_g2 TRINITY_DN66182_c1_g3 TRINITY_DN62371_c3_g1 TRINITY_DN71607_c0_g2 TRINITY_DN72985_c2_g2 TRINITY_DN63811_c1_g3 TRINITY_DN80935_c0_g1 TRINITY_DN57766_c0_g1 TRINITY_DN67605_c5_g1 TRINITY_DN70399_c1_g2 TRINITY_DN72481_c0_g2 TRINITY_DN64097_c4_g1 TRINITY_DN70134_c0_g1 TRINITY_DN63822_c0_g1 TRI…	over	0.0652971	0.218068	0.15
ko00960	Tropane, piperidine and pyridine alkaloid biosynthesis	2	403	10	8553	0.004963	0.001169	TRINITY_DN66182_c1_g3 TRINITY_DN70970_c1_g1	TRINITY_DN69747_c1_g2 TRINITY_DN65784_c4_g1 TRINITY_DN66518_c1_g2 TRINITY_DN66182_c1_g3 TRINITY_DN70970_c1_g1 TRINITY_DN67605_c5_g1 TRINITY_DN70399_c1_g2 TRINITY_DN72481_c0_g2 TRINITY_DN66208_c0_g1 TRINITY_DN64097_c4_g1	over	0.0775841	0.232682	0.2
ko00260	Glycine, serine and threonine metabolism	3	403	22	8553	0.007444	0.002572	TRINITY_DN66182_c1_g3 TRINITY_DN69230_c0_g1 TRINITY_DN66928_c0_g1	TRINITY_DN68838_c0_g1 TRINITY_DN62887_c0_g1 TRINITY_DN70566_c0_g1 TRINITY_DN64502_c0_g4 TRINITY_DN66143_c0_g1 TRINITY_DN72436_c1_g1 TRINITY_DN66182_c1_g3 TRINITY_DN68696_c0_g1 TRINITY_DN69719_c1_g1 TRINITY_DN67001_c2_g9 TRINITY_DN72877_c1_g4 TRINITY_DN69974_c1_g1 TRINITY_DN68527_c0_g1 TRINITY_DN70520_c0_g1 TRINITY_DN68683_c0_g2 TRINITY_DN69230_c0_g1 TRINITY_DN69791_c0_g2 TRINITY_DN70399_c1_g2 TRI…	over	0.0823884	0.232682	0.136364
ko00410	beta-Alanine metabolism	3	403	22	8553	0.007444	0.002572	TRINITY_DN66182_c1_g3 TRINITY_DN69063_c3_g1 TRINITY_DN72778_c0_g1	TRINITY_DN58920_c0_g1 TRINITY_DN68012_c1_g1 TRINITY_DN69248_c1_g3 TRINITY_DN73044_c2_g1 TRINITY_DN58155_c0_g1 TRINITY_DN69951_c0_g1 TRINITY_DN66182_c1_g3 TRINITY_DN64815_c2_g3 TRINITY_DN70154_c0_g1 TRINITY_DN64815_c2_g2 TRINITY_DN69063_c3_g1 TRINITY_DN72778_c0_g1 TRINITY_DN67118_c0_g1 TRINITY_DN65213_c2_g1 TRINITY_DN65766_c2_g1 TRINITY_DN68529_c1_g4 TRINITY_DN70399_c1_g2 TRINITY_DN55752_c0_g1 TRI…	over	0.0823884	0.232682	0.136364
ko00906	Carotenoid biosynthesis	1	403	2	8553	0.002481	0.000234	TRINITY_DN52124_c0_g1	TRINITY_DN71664_c0_g1 TRINITY_DN52124_c0_g1	over	0.0920211	0.232682	0.5
ko00944	Flavone and flavonol biosynthesis	1	403	2	8553	0.002481	0.000234	TRINITY_DN61995_c1_g6	TRINITY_DN73048_c2_g2 TRINITY_DN61995_c1_g6	over	0.0920211	0.232682	0.5
ko04270	Vascular smooth muscle contraction	1	403	2	8553	0.002481	0.000234	TRINITY_DN66346_c0_g4	TRINITY_DN66346_c0_g4 TRINITY_DN59605_c0_g1	over	0.0920211	0.232682	0.5
ko04625	C-type lectin receptor signaling pathway	1	403	2	8553	0.002481	0.000234	TRINITY_DN66346_c0_g4	TRINITY_DN66346_c0_g4 TRINITY_DN59605_c0_g1	over	0.0920211	0.232682	0.5
ko04713	Circadian entrainment	1	403	2	8553	0.002481	0.000234	TRINITY_DN66346_c0_g4	TRINITY_DN66346_c0_g4 TRINITY_DN59605_c0_g1	over	0.0920211	0.232682	0.5
ko04720	Long-term potentiation	1	403	2	8553	0.002481	0.000234	TRINITY_DN66346_c0_g4	TRINITY_DN66346_c0_g4 TRINITY_DN59605_c0_g1	over	0.0920211	0.232682	0.5
ko04740	Olfactory transduction	1	403	2	8553	0.002481	0.000234	TRINITY_DN66346_c0_g4	TRINITY_DN66346_c0_g4 TRINITY_DN59605_c0_g1	over	0.0920211	0.232682	0.5
ko04744	Phototransduction	1	403	2	8553	0.002481	0.000234	TRINITY_DN66346_c0_g4	TRINITY_DN66346_c0_g4 TRINITY_DN59605_c0_g1	over	0.0920211	0.232682	0.5
ko04745	Phototransduction - fly	1	403	2	8553	0.002481	0.000234	TRINITY_DN66346_c0_g4	TRINITY_DN66346_c0_g4 TRINITY_DN59605_c0_g1	over	0.0920211	0.232682	0.5
ko04750	Inflammatory mediator regulation of TRP channels	1	403	2	8553	0.002481	0.000234	TRINITY_DN66346_c0_g4	TRINITY_DN66346_c0_g4 TRINITY_DN59605_c0_g1	over	0.0920211	0.232682	0.5
ko04916	Melanogenesis	1	403	2	8553	0.002481	0.000234	TRINITY_DN66346_c0_g4	TRINITY_DN66346_c0_g4 TRINITY_DN59605_c0_g1	over	0.0920211	0.232682	0.5
ko04924	Renin secretion	1	403	2	8553	0.002481	0.000234	TRINITY_DN66346_c0_g4	TRINITY_DN66346_c0_g4 TRINITY_DN59605_c0_g1	over	0.0920211	0.232682	0.5
ko04925	Aldosterone synthesis and secretion	1	403	2	8553	0.002481	0.000234	TRINITY_DN66346_c0_g4	TRINITY_DN66346_c0_g4 TRINITY_DN59605_c0_g1	over	0.0920211	0.232682	0.5
ko04971	Gastric acid secretion	1	403	2	8553	0.002481	0.000234	TRINITY_DN66346_c0_g4	TRINITY_DN66346_c0_g4 TRINITY_DN59605_c0_g1	over	0.0920211	0.232682	0.5
ko00030	Pentose phosphate pathway	3	403	24	8553	0.007444	0.002806	TRINITY_DN69942_c0_g1 TRINITY_DN65500_c0_g1 TRINITY_DN70326_c1_g2	TRINITY_DN68256_c0_g1 TRINITY_DN67494_c0_g1 TRINITY_DN69942_c0_g1 TRINITY_DN65129_c1_g1 TRINITY_DN71323_c2_g4 TRINITY_DN65658_c1_g1 TRINITY_DN67213_c0_g2 TRINITY_DN66836_c0_g3 TRINITY_DN69975_c1_g1 TRINITY_DN67212_c0_g3 TRINITY_DN68177_c2_g1 TRINITY_DN70334_c0_g1 TRINITY_DN65500_c0_g1 TRINITY_DN64790_c0_g1 TRINITY_DN67213_c0_g1 TRINITY_DN65165_c0_g1 TRINITY_DN69829_c1_g1 TRINITY_DN69747_c1_g1 TRI…	over	0.101177	0.25223	0.125
ko03060	Protein export	2	403	13	8553	0.004963	0.00152	TRINITY_DN69046_c1_g1 TRINITY_DN68931_c0_g1	TRINITY_DN62857_c0_g5 TRINITY_DN66910_c1_g2 TRINITY_DN69303_c2_g1 TRINITY_DN68761_c0_g1 TRINITY_DN69046_c1_g1 TRINITY_DN64371_c1_g2 TRINITY_DN64439_c1_g4 TRINITY_DN68931_c0_g1 TRINITY_DN70809_c3_g1 TRINITY_DN60161_c0_g1 TRINITY_DN67905_c1_g2 TRINITY_DN68948_c0_g1 TRINITY_DN69485_c0_g1	over	0.122689	0.297478	0.153846
ko04213	Longevity regulating pathway - multiple species	2	403	13	8553	0.004963	0.00152	TRINITY_DN72741_c1_g1 TRINITY_DN62466_c0_g3	TRINITY_DN71263_c1_g1 TRINITY_DN72741_c1_g1 TRINITY_DN71445_c2_g3 TRINITY_DN66200_c2_g7 TRINITY_DN69303_c1_g2 TRINITY_DN60815_c0_g1 TRINITY_DN71148_c1_g1 TRINITY_DN67165_c0_g1 TRINITY_DN70073_c0_g2 TRINITY_DN65121_c2_g1 TRINITY_DN73073_c3_g3 TRINITY_DN72964_c2_g1 TRINITY_DN62466_c0_g3	over	0.122689	0.297478	0.153846
ko04015	Rap1 signaling pathway	1	403	3	8553	0.002481	0.000351	TRINITY_DN66346_c0_g4	TRINITY_DN66346_c0_g4 TRINITY_DN59605_c0_g1 TRINITY_DN65154_c0_g1	over	0.134813	0.307233	0.333333
ko04712	Circadian rhythm - plant	1	403	3	8553	0.002481	0.000351	TRINITY_DN71645_c1_g1	TRINITY_DN71645_c1_g1 TRINITY_DN61250_c0_g1 TRINITY_DN72242_c1_g1	over	0.134813	0.307233	0.333333
ko05031	Amphetamine addiction	1	403	3	8553	0.002481	0.000351	TRINITY_DN66346_c0_g4	TRINITY_DN66346_c0_g4 TRINITY_DN59605_c0_g1 TRINITY_DN63822_c0_g1	over	0.134813	0.307233	0.333333
ko05214	Glioma	1	403	3	8553	0.002481	0.000351	TRINITY_DN66346_c0_g4	TRINITY_DN66346_c0_g4 TRINITY_DN59605_c0_g1 TRINITY_DN73073_c3_g3	over	0.134813	0.307233	0.333333
ko00770	Pantothenate and CoA biosynthesis	2	403	14	8553	0.004963	0.001637	TRINITY_DN69063_c3_g1 TRINITY_DN63197_c0_g1	TRINITY_DN66607_c0_g1 TRINITY_DN69055_c0_g1 TRINITY_DN72532_c2_g1 TRINITY_DN64735_c0_g2 TRINITY_DN70063_c0_g1 TRINITY_DN69063_c3_g1 TRINITY_DN63510_c2_g1 TRINITY_DN65213_c2_g1 TRINITY_DN59573_c0_g2 TRINITY_DN68197_c0_g1 TRINITY_DN67732_c0_g1 TRINITY_DN68529_c1_g4 TRINITY_DN60281_c0_g1 TRINITY_DN63197_c0_g1	over	0.138862	0.307233	0.142857
ko04016	MAPK signaling pathway - plant	2	403	14	8553	0.004963	0.001637	TRINITY_DN66346_c0_g4 TRINITY_DN66489_c0_g2	TRINITY_DN66346_c0_g4 TRINITY_DN71263_c1_g1 TRINITY_DN62594_c3_g1 TRINITY_DN71360_c1_g1 TRINITY_DN64868_c1_g1 TRINITY_DN59605_c0_g1 TRINITY_DN63342_c0_g1 TRINITY_DN70507_c0_g1 TRINITY_DN66654_c2_g1 TRINITY_DN58185_c0_g1 TRINITY_DN67413_c2_g1 TRINITY_DN66489_c0_g2 TRINITY_DN56261_c0_g1 TRINITY_DN70458_c1_g2	over	0.138862	0.307233	0.142857
ko05204	Chemical carcinogenesis	2	403	14	8553	0.004963	0.001637	TRINITY_DN53886_c0_g1 TRINITY_DN69294_c1_g1	TRINITY_DN63294_c1_g5 TRINITY_DN65790_c0_g1 TRINITY_DN66761_c0_g3 TRINITY_DN53886_c0_g1 TRINITY_DN64482_c2_g2 TRINITY_DN63294_c1_g6 TRINITY_DN69500_c0_g2 TRINITY_DN67215_c2_g3 TRINITY_DN71607_c0_g2 TRINITY_DN72985_c2_g2 TRINITY_DN69742_c0_g3 TRINITY_DN65208_c0_g1 TRINITY_DN61244_c0_g3 TRINITY_DN69294_c1_g1	over	0.138862	0.307233	0.142857
ko00980	Metabolism of xenobiotics by cytochrome P450	2	403	15	8553	0.004963	0.001754	TRINITY_DN53886_c0_g1 TRINITY_DN69294_c1_g1	TRINITY_DN63294_c1_g5 TRINITY_DN65790_c0_g1 TRINITY_DN66761_c0_g3 TRINITY_DN53886_c0_g1 TRINITY_DN64482_c2_g2 TRINITY_DN63294_c1_g6 TRINITY_DN69500_c0_g2 TRINITY_DN67215_c2_g3 TRINITY_DN71607_c0_g2 TRINITY_DN72985_c2_g2 TRINITY_DN69742_c0_g3 TRINITY_DN65208_c0_g1 TRINITY_DN61244_c0_g3 TRINITY_DN70134_c0_g1 TRINITY_DN69294_c1_g1	over	0.155462	0.335571	0.133333
ko00982	Drug metabolism - cytochrome P450	2	403	15	8553	0.004963	0.001754	TRINITY_DN53886_c0_g1 TRINITY_DN69294_c1_g1	TRINITY_DN63294_c1_g5 TRINITY_DN65790_c0_g1 TRINITY_DN66761_c0_g3 TRINITY_DN53886_c0_g1 TRINITY_DN64482_c2_g2 TRINITY_DN63294_c1_g6 TRINITY_DN69500_c0_g2 TRINITY_DN67215_c2_g3 TRINITY_DN71607_c0_g2 TRINITY_DN72985_c2_g2 TRINITY_DN69742_c0_g3 TRINITY_DN65208_c0_g1 TRINITY_DN61244_c0_g3 TRINITY_DN70134_c0_g1 TRINITY_DN69294_c1_g1	over	0.155462	0.335571	0.133333
ko04722	Neurotrophin signaling pathway	2	403	16	8553	0.004963	0.001871	TRINITY_DN66346_c0_g4 TRINITY_DN72688_c3_g1	TRINITY_DN69462_c1_g1 TRINITY_DN66700_c0_g3 TRINITY_DN66346_c0_g4 TRINITY_DN69462_c3_g1 TRINITY_DN70688_c0_g1 TRINITY_DN66817_c0_g2 TRINITY_DN71420_c1_g4 TRINITY_DN71420_c1_g3 TRINITY_DN73114_c4_g2 TRINITY_DN59605_c0_g1 TRINITY_DN63733_c0_g2 TRINITY_DN65154_c0_g1 TRINITY_DN73145_c1_g1 TRINITY_DN62579_c3_g2 TRINITY_DN63242_c0_g1 TRINITY_DN72688_c3_g1	over	0.172413	0.339269	0.125
ko00626	Naphthalene degradation	1	403	4	8553	0.002481	0.000468	TRINITY_DN69294_c1_g1	TRINITY_DN71607_c0_g2 TRINITY_DN72985_c2_g2 TRINITY_DN70134_c0_g1 TRINITY_DN69294_c1_g1	over	0.175593	0.339269	0.25
ko00627	Aminobenzoate degradation	1	403	4	8553	0.002481	0.000468	TRINITY_DN65726_c0_g1	TRINITY_DN71756_c1_g2 TRINITY_DN65726_c0_g1 TRINITY_DN55752_c0_g1 TRINITY_DN71235_c2_g3	over	0.175593	0.339269	0.25
ko04013	MAPK signaling pathway - fly	1	403	4	8553	0.002481	0.000468	TRINITY_DN62466_c0_g3	TRINITY_DN63981_c2_g2 TRINITY_DN70577_c0_g1 TRINITY_DN65154_c0_g1 TRINITY_DN62466_c0_g3	over	0.175593	0.339269	0.25
ko04912	GnRH signaling pathway	1	403	4	8553	0.002481	0.000468	TRINITY_DN66346_c0_g4	TRINITY_DN66346_c0_g4 TRINITY_DN71340_c1_g1 TRINITY_DN59605_c0_g1 TRINITY_DN59899_c0_g1	over	0.175593	0.339269	0.25
ko04921	Oxytocin signaling pathway	1	403	4	8553	0.002481	0.000468	TRINITY_DN66346_c0_g4	TRINITY_DN66346_c0_g4 TRINITY_DN59605_c0_g1 TRINITY_DN67165_c0_g1 TRINITY_DN70073_c0_g2	over	0.175593	0.339269	0.25
ko04973	Carbohydrate digestion and absorption	1	403	4	8553	0.002481	0.000468	TRINITY_DN69622_c1_g1	TRINITY_DN65869_c0_g1 TRINITY_DN66850_c0_g3 TRINITY_DN67556_c1_g2 TRINITY_DN69622_c1_g1	over	0.175593	0.339269	0.25
ko05020	Prion diseases	1	403	4	8553	0.002481	0.000468	TRINITY_DN68931_c0_g1	TRINITY_DN69303_c2_g1 TRINITY_DN71414_c1_g1 TRINITY_DN60815_c0_g1 TRINITY_DN68931_c0_g1	over	0.175593	0.339269	0.25
ko04145	Phagosome	3	403	31	8553	0.007444	0.003624	TRINITY_DN72409_c1_g1 TRINITY_DN69046_c1_g1 TRINITY_DN55910_c0_g1	TRINITY_DN68206_c0_g2 TRINITY_DN62857_c0_g5 TRINITY_DN62960_c0_g1 TRINITY_DN66635_c2_g1 TRINITY_DN66996_c1_g2 TRINITY_DN69452_c0_g1 TRINITY_DN72409_c1_g1 TRINITY_DN67943_c0_g1 TRINITY_DN67811_c0_g1 TRINITY_DN69007_c0_g2 TRINITY_DN66996_c1_g1 TRINITY_DN66120_c0_g2 TRINITY_DN68486_c0_g2 TRINITY_DN64704_c4_g4 TRINITY_DN61085_c0_g1 TRINITY_DN66990_c0_g3 TRINITY_DN70241_c0_g1 TRINITY_DN69046_c1_g1 TRI…	over	0.177753	0.339269	0.0967742
ko03010	Ribosome	7	403	98	8553	0.01737	0.011458	TRINITY_DN64492_c1_g4 TRINITY_DN69151_c1_g1 TRINITY_DN71400_c1_g3 TRINITY_DN69389_c2_g1 TRINITY_DN61207_c0_g1 TRINITY_DN60786_c1_g1 TRINITY_DN66351_c0_g1	TRINITY_DN64878_c0_g1 TRINITY_DN70331_c0_g1 TRINITY_DN61861_c4_g2 TRINITY_DN65902_c1_g1 TRINITY_DN64492_c1_g4 TRINITY_DN61576_c0_g2 TRINITY_DN69151_c1_g1 TRINITY_DN64973_c0_g6 TRINITY_DN62119_c0_g4 TRINITY_DN65137_c0_g1 TRINITY_DN65388_c1_g2 TRINITY_DN63920_c0_g1 TRINITY_DN71881_c2_g13 TRINITY_DN60185_c0_g1 TRINITY_DN67692_c0_g5 TRINITY_DN61200_c2_g4 TRINITY_DN63920_c1_g1 TRINITY_DN64079_c1_g1 TR…	over	0.178688	0.339269	0.0714286
ko00360	Phenylalanine metabolism	2	403	17	8553	0.004963	0.001988	TRINITY_DN70728_c1_g1 TRINITY_DN66182_c1_g3	TRINITY_DN69747_c1_g2 TRINITY_DN71756_c1_g2 TRINITY_DN65784_c4_g1 TRINITY_DN70728_c1_g1 TRINITY_DN66518_c1_g2 TRINITY_DN66182_c1_g3 TRINITY_DN62371_c3_g1 TRINITY_DN56516_c0_g1 TRINITY_DN80935_c0_g1 TRINITY_DN67605_c5_g1 TRINITY_DN70399_c1_g2 TRINITY_DN55752_c0_g1 TRINITY_DN72481_c0_g2 TRINITY_DN64097_c4_g1 TRINITY_DN71235_c2_g3 TRINITY_DN63822_c0_g1 TRINITY_DN69380_c3_g1	over	0.189644	0.339269	0.117647
ko00400	Phenylalanine, tyrosine and tryptophan biosynthesis	2	403	17	8553	0.004963	0.001988	TRINITY_DN64605_c1_g3 TRINITY_DN69230_c0_g1	TRINITY_DN70197_c1_g1 TRINITY_DN69747_c1_g2 TRINITY_DN64741_c0_g2 TRINITY_DN64657_c1_g2 TRINITY_DN65784_c4_g1 TRINITY_DN63621_c0_g2 TRINITY_DN67271_c0_g2 TRINITY_DN67849_c0_g1 TRINITY_DN62332_c2_g1 TRINITY_DN66398_c0_g1 TRINITY_DN70128_c0_g2 TRINITY_DN64605_c1_g3 TRINITY_DN69230_c0_g1 TRINITY_DN67605_c5_g1 TRINITY_DN64342_c0_g2 TRINITY_DN64097_c4_g1 TRINITY_DN66774_c1_g1	over	0.189644	0.339269	0.117647
ko01524	Platinum drug resistance	2	403	17	8553	0.004963	0.001988	TRINITY_DN53886_c0_g1 TRINITY_DN73012_c1_g2	TRINITY_DN63294_c1_g5 TRINITY_DN65790_c0_g1 TRINITY_DN66761_c0_g3 TRINITY_DN69022_c0_g1 TRINITY_DN53886_c0_g1 TRINITY_DN64482_c2_g2 TRINITY_DN63294_c1_g6 TRINITY_DN69500_c0_g2 TRINITY_DN67215_c2_g3 TRINITY_DN73145_c1_g1 TRINITY_DN69742_c0_g3 TRINITY_DN67413_c2_g1 TRINITY_DN61244_c0_g3 TRINITY_DN70975_c2_g1 TRINITY_DN71974_c0_g1 TRINITY_DN67299_c0_g1 TRINITY_DN73012_c1_g2	over	0.189644	0.339269	0.117647
ko05166	Human T-cell leukemia virus 1 infection	2	403	17	8553	0.004963	0.001988	TRINITY_DN72409_c1_g1 TRINITY_DN55910_c0_g1	TRINITY_DN72409_c1_g1 TRINITY_DN67943_c0_g1 TRINITY_DN63692_c6_g3 TRINITY_DN65115_c1_g2 TRINITY_DN71950_c2_g1 TRINITY_DN64837_c1_g2 TRINITY_DN65064_c2_g2 TRINITY_DN65061_c0_g2 TRINITY_DN66068_c0_g3 TRINITY_DN66006_c2_g2 TRINITY_DN70632_c1_g1 TRINITY_DN69508_c0_g1 TRINITY_DN62601_c0_g1 TRINITY_DN60449_c0_g1 TRINITY_DN55910_c0_g1 TRINITY_DN63692_c6_g1 TRINITY_DN70799_c1_g1	over	0.189644	0.339269	0.117647
ko00071	Fatty acid degradation	3	403	32	8553	0.007444	0.003741	TRINITY_DN68070_c1_g1 TRINITY_DN72778_c0_g1 TRINITY_DN69294_c1_g1	TRINITY_DN69543_c2_g1 TRINITY_DN58920_c0_g1 TRINITY_DN68012_c1_g1 TRINITY_DN69543_c3_g1 TRINITY_DN65336_c2_g1 TRINITY_DN71669_c1_g2 TRINITY_DN73044_c2_g1 TRINITY_DN64005_c0_g1 TRINITY_DN58155_c0_g1 TRINITY_DN65952_c0_g1 TRINITY_DN68847_c0_g2 TRINITY_DN68070_c1_g1 TRINITY_DN66738_c0_g1 TRINITY_DN65371_c0_g1 TRINITY_DN69956_c0_g1 TRINITY_DN71669_c1_g1 TRINITY_DN70104_c0_g1 TRINITY_DN64815_c2_g3 TRI…	over	0.18976	0.339269	0.09375
ko00230	Purine metabolism	3	403	32	8553	0.007444	0.003741	TRINITY_DN68009_c0_g1 TRINITY_DN73111_c3_g2 TRINITY_DN65203_c2_g2	TRINITY_DN65168_c4_g1 TRINITY_DN68775_c0_g1 TRINITY_DN62594_c3_g1 TRINITY_DN71360_c1_g1 TRINITY_DN71323_c2_g4 TRINITY_DN72987_c1_g1 TRINITY_DN67302_c1_g1 TRINITY_DN68009_c0_g1 TRINITY_DN70687_c0_g1 TRINITY_DN67689_c7_g2 TRINITY_DN67963_c0_g1 TRINITY_DN66529_c0_g1 TRINITY_DN64397_c0_g1 TRINITY_DN64430_c0_g6 TRINITY_DN62367_c0_g1 TRINITY_DN61443_c0_g1 TRINITY_DN71585_c1_g1 TRINITY_DN70941_c0_g2 TRI…	over	0.18976	0.339269	0.09375
ko05010	Alzheimer disease	3	403	32	8553	0.007444	0.003741	TRINITY_DN66346_c0_g4 TRINITY_DN63850_c0_g1 TRINITY_DN65951_c4_g1	TRINITY_DN64139_c3_g1 TRINITY_DN66346_c0_g4 TRINITY_DN68139_c2_g3 TRINITY_DN65182_c2_g1 TRINITY_DN71315_c0_g1 TRINITY_DN62372_c0_g3 TRINITY_DN63821_c0_g3 TRINITY_DN65885_c0_g1 TRINITY_DN67132_c0_g4 TRINITY_DN65375_c1_g1 TRINITY_DN64664_c2_g1 TRINITY_DN67753_c1_g3 TRINITY_DN64986_c4_g1 TRINITY_DN67753_c1_g2 TRINITY_DN64814_c2_g2 TRINITY_DN69022_c0_g1 TRINITY_DN68619_c0_g1 TRINITY_DN59605_c0_g1 TRI…	over	0.18976	0.339269	0.09375
ko00100	Steroid biosynthesis	1	403	5	8553	0.002481	0.000585	TRINITY_DN69505_c0_g1	TRINITY_DN63095_c0_g1 TRINITY_DN69505_c0_g1 TRINITY_DN68545_c0_g1 TRINITY_DN69663_c0_g2 TRINITY_DN67467_c0_g1	over	0.214456	0.361511	0.2
ko00603	Glycosphingolipid biosynthesis - globo and isoglobo series	1	403	5	8553	0.002481	0.000585	TRINITY_DN61846_c0_g2	TRINITY_DN70924_c3_g1 TRINITY_DN71407_c0_g1 TRINITY_DN71734_c2_g2 TRINITY_DN50022_c0_g1 TRINITY_DN61846_c0_g2	over	0.214456	0.361511	0.2
ko00981	Insect hormone biosynthesis	1	403	5	8553	0.002481	0.000585	TRINITY_DN72778_c0_g1	TRINITY_DN68012_c1_g1 TRINITY_DN64815_c2_g3 TRINITY_DN70154_c0_g1 TRINITY_DN64815_c2_g2 TRINITY_DN72778_c0_g1	over	0.214456	0.361511	0.2
ko04724	Glutamatergic synapse	1	403	5	8553	0.002481	0.000585	TRINITY_DN66480_c1_g1	TRINITY_DN71340_c1_g1 TRINITY_DN66480_c1_g1 TRINITY_DN65248_c0_g2 TRINITY_DN65248_c0_g3 TRINITY_DN59899_c0_g1	over	0.214456	0.361511	0.2
ko05131	Shigellosis	1	403	5	8553	0.002481	0.000585	TRINITY_DN66501_c1_g1	TRINITY_DN70577_c0_g1 TRINITY_DN65154_c0_g1 TRINITY_DN63848_c1_g3 TRINITY_DN66501_c1_g1 TRINITY_DN65121_c2_g1	over	0.214456	0.361511	0.2
ko05167	Kaposi sarcoma-associated herpesvirus infection	1	403	5	8553	0.002481	0.000585	TRINITY_DN66346_c0_g4	TRINITY_DN66346_c0_g4 TRINITY_DN69022_c0_g1 TRINITY_DN59605_c0_g1 TRINITY_DN65154_c0_g1 TRINITY_DN73073_c3_g3	over	0.214456	0.361511	0.2
ko00190	Oxidative phosphorylation	4	403	51	8553	0.009926	0.005963	TRINITY_DN67188_c1_g5 TRINITY_DN61980_c0_g4 TRINITY_DN63850_c0_g1 TRINITY_DN65951_c4_g1	TRINITY_DN64139_c3_g1 TRINITY_DN68206_c0_g2 TRINITY_DN68139_c2_g3 TRINITY_DN68273_c1_g2 TRINITY_DN62960_c0_g1 TRINITY_DN65182_c2_g1 TRINITY_DN71315_c0_g1 TRINITY_DN62372_c0_g3 TRINITY_DN63821_c0_g3 TRINITY_DN69452_c0_g1 TRINITY_DN65885_c0_g1 TRINITY_DN67811_c0_g1 TRINITY_DN67132_c0_g4 TRINITY_DN65375_c1_g1 TRINITY_DN64664_c2_g1 TRINITY_DN64986_c4_g1 TRINITY_DN64814_c2_g2 TRINITY_DN72715_c1_g1 TRI…	over	0.218399	0.364686	0.0784314
ko00051	Fructose and mannose metabolism	2	403	19	8553	0.004963	0.002221	TRINITY_DN65500_c0_g1 TRINITY_DN70326_c1_g2	TRINITY_DN63382_c1_g3 TRINITY_DN65996_c0_g1 TRINITY_DN65129_c1_g1 TRINITY_DN70158_c0_g2 TRINITY_DN66836_c0_g3 TRINITY_DN67212_c0_g3 TRINITY_DN65869_c0_g1 TRINITY_DN70122_c1_g1 TRINITY_DN65500_c0_g1 TRINITY_DN64790_c0_g1 TRINITY_DN67461_c2_g4 TRINITY_DN63443_c0_g2 TRINITY_DN1405_c0_g1 TRINITY_DN63668_c0_g1 TRINITY_DN64739_c1_g3 TRINITY_DN67396_c1_g1 TRINITY_DN71703_c1_g3 TRINITY_DN70326_c1_g2 TRIN…	over	0.224698	0.368255	0.105263
ko00330	Arginine and proline metabolism	2	403	19	8553	0.004963	0.002221	TRINITY_DN72778_c0_g1 TRINITY_DN46700_c0_g1	TRINITY_DN68012_c1_g1 TRINITY_DN69747_c1_g2 TRINITY_DN63978_c0_g1 TRINITY_DN71756_c1_g2 TRINITY_DN65784_c4_g1 TRINITY_DN68869_c0_g1 TRINITY_DN65392_c0_g1 TRINITY_DN65294_c1_g1 TRINITY_DN64815_c2_g3 TRINITY_DN70154_c0_g1 TRINITY_DN64815_c2_g2 TRINITY_DN66008_c1_g1 TRINITY_DN72778_c0_g1 TRINITY_DN72812_c1_g2 TRINITY_DN61240_c2_g1 TRINITY_DN67605_c5_g1 TRINITY_DN71088_c0_g1 TRINITY_DN71235_c2_g3 TRI…	over	0.224698	0.368255	0.105263
ko00053	Ascorbate and aldarate metabolism	2	403	20	8553	0.004963	0.002338	TRINITY_DN69005_c0_g1 TRINITY_DN72778_c0_g1	TRINITY_DN66809_c1_g2 TRINITY_DN67034_c0_g2 TRINITY_DN64288_c1_g2 TRINITY_DN62002_c0_g3 TRINITY_DN68012_c1_g1 TRINITY_DN69005_c0_g1 TRINITY_DN49906_c0_g1 TRINITY_DN64008_c0_g1 TRINITY_DN73170_c1_g2 TRINITY_DN68900_c2_g2 TRINITY_DN67134_c0_g1 TRINITY_DN69554_c0_g1 TRINITY_DN64815_c2_g3 TRINITY_DN60165_c0_g1 TRINITY_DN70154_c0_g1 TRINITY_DN64815_c2_g2 TRINITY_DN72003_c1_g1 TRINITY_DN72778_c0_g1 TRI…	over	0.242409	0.386545	0.1
ko04066	HIF-1 signaling pathway	2	403	20	8553	0.004963	0.002338	TRINITY_DN65500_c0_g1 TRINITY_DN70326_c1_g2	TRINITY_DN65626_c1_g1 TRINITY_DN65179_c1_g2 TRINITY_DN68365_c0_g1 TRINITY_DN65179_c1_g3 TRINITY_DN65734_c3_g1 TRINITY_DN65129_c1_g1 TRINITY_DN70720_c3_g3 TRINITY_DN67753_c1_g3 TRINITY_DN67753_c1_g2 TRINITY_DN67212_c0_g3 TRINITY_DN65869_c0_g1 TRINITY_DN64460_c0_g2 TRINITY_DN65500_c0_g1 TRINITY_DN62446_c0_g1 TRINITY_DN70069_c1_g1 TRINITY_DN68666_c0_g2 TRINITY_DN50021_c0_g1 TRINITY_DN70326_c1_g2 TRI…	over	0.242409	0.386545	0.1
ko04142	Lysosome	2	403	20	8553	0.004963	0.002338	TRINITY_DN63159_c0_g1 TRINITY_DN72562_c1_g1	TRINITY_DN70924_c3_g1 TRINITY_DN71734_c2_g2 TRINITY_DN65482_c2_g2 TRINITY_DN61910_c0_g1 TRINITY_DN60649_c0_g1 TRINITY_DN64391_c2_g4 TRINITY_DN66970_c1_g1 TRINITY_DN50022_c0_g1 TRINITY_DN70923_c1_g3 TRINITY_DN64353_c0_g1 TRINITY_DN70239_c0_g1 TRINITY_DN68110_c2_g1 TRINITY_DN69266_c0_g3 TRINITY_DN68110_c1_g1 TRINITY_DN67074_c1_g1 TRINITY_DN63159_c0_g1 TRINITY_DN72562_c1_g1 TRINITY_DN69927_c0_g2 TRI…	over	0.242409	0.386545	0.1
ko00903	Limonene and pinene degradation	1	403	6	8553	0.002481	0.000702	TRINITY_DN72778_c0_g1	TRINITY_DN68012_c1_g1 TRINITY_DN64815_c2_g3 TRINITY_DN70154_c0_g1 TRINITY_DN64815_c2_g2 TRINITY_DN72778_c0_g1 TRINITY_DN55752_c0_g1	over	0.251491	0.390473	0.166667
ko04727	GABAergic synapse	1	403	6	8553	0.002481	0.000702	TRINITY_DN66480_c1_g1	TRINITY_DN65109_c1_g1 TRINITY_DN66480_c1_g1 TRINITY_DN65248_c0_g2 TRINITY_DN65248_c0_g3 TRINITY_DN59865_c0_g1 TRINITY_DN68910_c0_g3	over	0.251491	0.390473	0.166667
ko04979	Cholesterol metabolism	1	403	6	8553	0.002481	0.000702	TRINITY_DN72562_c1_g1	TRINITY_DN63692_c6_g3 TRINITY_DN64837_c1_g2 TRINITY_DN66068_c0_g3 TRINITY_DN72562_c1_g1 TRINITY_DN63692_c6_g1 TRINITY_DN60265_c0_g1	over	0.251491	0.390473	0.166667
ko04114	Oocyte meiosis	2	403	22	8553	0.004963	0.002572	TRINITY_DN66346_c0_g4 TRINITY_DN72688_c3_g1	TRINITY_DN69462_c1_g1 TRINITY_DN66700_c0_g3 TRINITY_DN66346_c0_g4 TRINITY_DN69462_c3_g1 TRINITY_DN70688_c0_g1 TRINITY_DN61596_c0_g1 TRINITY_DN66817_c0_g2 TRINITY_DN71420_c1_g4 TRINITY_DN71420_c1_g3 TRINITY_DN71950_c2_g1 TRINITY_DN63981_c2_g2 TRINITY_DN67912_c0_g2 TRINITY_DN59605_c0_g1 TRINITY_DN71805_c0_g1 TRINITY_DN61272_c0_g1 TRINITY_DN65701_c3_g1 TRINITY_DN68158_c0_g1 TRINITY_DN65619_c0_g1 TRI…	over	0.277955	0.423006	0.0909091
ko00945	Stilbenoid, diarylheptanoid and gingerol biosynthesis	1	403	7	8553	0.002481	0.000818	TRINITY_DN72458_c0_g1	TRINITY_DN68736_c1_g1 TRINITY_DN63229_c0_g1 TRINITY_DN72690_c0_g2 TRINITY_DN72458_c0_g1 TRINITY_DN71451_c0_g4 TRINITY_DN67019_c2_g2 TRINITY_DN67856_c6_g4	over	0.286784	0.423006	0.142857
ko04014	Ras signaling pathway	1	403	7	8553	0.002481	0.000818	TRINITY_DN66346_c0_g4	TRINITY_DN66346_c0_g4 TRINITY_DN71340_c1_g1 TRINITY_DN59605_c0_g1 TRINITY_DN72143_c1_g1 TRINITY_DN65154_c0_g1 TRINITY_DN59899_c0_g1 TRINITY_DN70707_c0_g4	over	0.286784	0.423006	0.142857
ko04210	Apoptosis	1	403	7	8553	0.002481	0.000818	TRINITY_DN63159_c0_g1	TRINITY_DN66996_c1_g2 TRINITY_DN66996_c1_g1 TRINITY_DN69022_c0_g1 TRINITY_DN68817_c0_g1 TRINITY_DN73145_c1_g1 TRINITY_DN70607_c1_g1 TRINITY_DN63159_c0_g1	over	0.286784	0.423006	0.142857
ko04214	Apoptosis - fly	1	403	7	8553	0.002481	0.000818	TRINITY_DN64919_c0_g1	TRINITY_DN63245_c1_g4 TRINITY_DN64919_c0_g1 TRINITY_DN69022_c0_g1 TRINITY_DN71815_c1_g1 TRINITY_DN69382_c0_g1 TRINITY_DN61586_c0_g1 TRINITY_DN70607_c1_g1	over	0.286784	0.423006	0.142857
ko04371	Apelin signaling pathway	1	403	7	8553	0.002481	0.000818	TRINITY_DN66346_c0_g4	TRINITY_DN66346_c0_g4 TRINITY_DN64460_c0_g2 TRINITY_DN59605_c0_g1 TRINITY_DN67165_c0_g1 TRINITY_DN70073_c0_g2 TRINITY_DN50021_c0_g1 TRINITY_DN73073_c3_g3	over	0.286784	0.423006	0.142857
ko05170	Human immunodeficiency virus 1 infection	2	403	23	8553	0.004963	0.002689	TRINITY_DN66346_c0_g4 TRINITY_DN55910_c0_g1	TRINITY_DN66346_c0_g4 TRINITY_DN67943_c0_g1 TRINITY_DN61596_c0_g1 TRINITY_DN69022_c0_g1 TRINITY_DN73114_c4_g2 TRINITY_DN59605_c0_g1 TRINITY_DN61910_c0_g1 TRINITY_DN61272_c0_g1 TRINITY_DN63733_c0_g2 TRINITY_DN60935_c0_g1 TRINITY_DN69508_c0_g1 TRINITY_DN65701_c3_g1 TRINITY_DN70923_c1_g3 TRINITY_DN65154_c0_g1 TRINITY_DN72096_c0_g1 TRINITY_DN64353_c0_g1 TRINITY_DN62579_c3_g2 TRINITY_DN71627_c1_g1 TRI…	over	0.295705	0.432561	0.0869565
ko04144	Endocytosis	3	403	42	8553	0.007444	0.004911	TRINITY_DN67424_c0_g1 TRINITY_DN65384_c1_g1 TRINITY_DN66522_c0_g1	TRINITY_DN67470_c0_g1 TRINITY_DN68100_c1_g1 TRINITY_DN63789_c2_g1 TRINITY_DN71445_c2_g3 TRINITY_DN66200_c2_g7 TRINITY_DN62439_c0_g1 TRINITY_DN69303_c1_g2 TRINITY_DN72304_c3_g1 TRINITY_DN67424_c0_g1 TRINITY_DN65254_c0_g1 TRINITY_DN71340_c1_g1 TRINITY_DN66595_c0_g1 TRINITY_DN68486_c0_g2 TRINITY_DN66005_c2_g1 TRINITY_DN65384_c1_g1 TRINITY_DN60624_c0_g1 TRINITY_DN68443_c0_g1 TRINITY_DN67322_c1_g3 TRI…	over	0.317388	0.43626	0.0714286
ko00062	Fatty acid elongation	1	403	8	8553	0.002481	0.000935	TRINITY_DN65417_c0_g1	TRINITY_DN68355_c3_g1 TRINITY_DN72591_c0_g2 TRINITY_DN68126_c1_g4 TRINITY_DN64749_c1_g1 TRINITY_DN61850_c1_g1 TRINITY_DN67074_c1_g1 TRINITY_DN65417_c0_g2 TRINITY_DN65417_c0_g1	over	0.320417	0.43626	0.125
ko00290	Valine, leucine and isoleucine biosynthesis	1	403	8	8553	0.002481	0.000935	TRINITY_DN63197_c0_g1	TRINITY_DN64427_c0_g1 TRINITY_DN66607_c0_g1 TRINITY_DN69055_c0_g1 TRINITY_DN72532_c2_g1 TRINITY_DN64735_c0_g2 TRINITY_DN63510_c2_g1 TRINITY_DN60281_c0_g1 TRINITY_DN63197_c0_g1	over	0.320417	0.43626	0.125
ko00340	Histidine metabolism	1	403	8	8553	0.002481	0.000935	TRINITY_DN72778_c0_g1	TRINITY_DN69631_c2_g4 TRINITY_DN68012_c1_g1 TRINITY_DN67701_c0_g1 TRINITY_DN64815_c2_g3 TRINITY_DN70154_c0_g1 TRINITY_DN64815_c2_g2 TRINITY_DN72778_c0_g1 TRINITY_DN69631_c2_g1	over	0.320417	0.43626	0.125
ko03440	Homologous recombination	1	403	8	8553	0.002481	0.000935	TRINITY_DN64816_c0_g1	TRINITY_DN67671_c3_g2 TRINITY_DN12386_c0_g1 TRINITY_DN68993_c0_g1 TRINITY_DN69946_c0_g1 TRINITY_DN59951_c0_g2 TRINITY_DN64816_c0_g1 TRINITY_DN68518_c2_g2 TRINITY_DN73005_c3_g1	over	0.320417	0.43626	0.125
ko04022	cGMP-PKG signaling pathway	1	403	8	8553	0.002481	0.000935	TRINITY_DN66346_c0_g4	TRINITY_DN66346_c0_g4 TRINITY_DN63692_c6_g3 TRINITY_DN64837_c1_g2 TRINITY_DN59605_c0_g1 TRINITY_DN65061_c0_g2 TRINITY_DN66068_c0_g3 TRINITY_DN66006_c2_g2 TRINITY_DN63692_c6_g1	over	0.320417	0.43626	0.125
ko04068	FoxO signaling pathway	1	403	8	8553	0.002481	0.000935	TRINITY_DN62466_c0_g3	TRINITY_DN71263_c1_g1 TRINITY_DN71950_c2_g1 TRINITY_DN69001_c0_g1 TRINITY_DN67697_c2_g3 TRINITY_DN67165_c0_g1 TRINITY_DN73145_c1_g1 TRINITY_DN70073_c0_g2 TRINITY_DN62466_c0_g3	over	0.320417	0.43626	0.125
ko04310	Wnt signaling pathway	1	403	8	8553	0.002481	0.000935	TRINITY_DN73214_c1_g1	TRINITY_DN61596_c0_g1 TRINITY_DN73214_c1_g1 TRINITY_DN61272_c0_g1 TRINITY_DN102001_c0_g1 TRINITY_DN65701_c3_g1 TRINITY_DN65154_c0_g1 TRINITY_DN69819_c2_g1 TRINITY_DN61823_c0_g1	over	0.320417	0.43626	0.125
ko05133	Pertussis	1	403	8	8553	0.002481	0.000935	TRINITY_DN66346_c0_g4	TRINITY_DN66346_c0_g4 TRINITY_DN73114_c4_g2 TRINITY_DN59605_c0_g1 TRINITY_DN63733_c0_g2 TRINITY_DN60935_c0_g1 TRINITY_DN62579_c3_g2 TRINITY_DN60521_c0_g1 TRINITY_DN63242_c0_g1	over	0.320417	0.43626	0.125
ko05169	Epstein-Barr virus infection	2	403	25	8553	0.004963	0.002923	TRINITY_DN64816_c0_g1 TRINITY_DN55910_c0_g1	TRINITY_DN62042_c0_g2 TRINITY_DN66673_c1_g4 TRINITY_DN67707_c2_g2 TRINITY_DN67943_c0_g1 TRINITY_DN68792_c2_g1 TRINITY_DN64848_c0_g1 TRINITY_DN71950_c2_g1 TRINITY_DN62018_c2_g3 TRINITY_DN62485_c0_g1 TRINITY_DN69022_c0_g1 TRINITY_DN73114_c4_g2 TRINITY_DN69001_c0_g1 TRINITY_DN64608_c1_g1 TRINITY_DN63733_c0_g2 TRINITY_DN64272_c0_g2 TRINITY_DN69508_c0_g1 TRINITY_DN67697_c2_g3 TRINITY_DN64816_c0_g1 TRI…	over	0.330975	0.447196	0.08
ko05016	Huntington disease	3	403	44	8553	0.007444	0.005144	TRINITY_DN63850_c0_g1 TRINITY_DN65951_c4_g1 TRINITY_DN62466_c0_g3	TRINITY_DN64139_c3_g1 TRINITY_DN68139_c2_g3 TRINITY_DN65182_c2_g1 TRINITY_DN71315_c0_g1 TRINITY_DN62372_c0_g3 TRINITY_DN63821_c0_g3 TRINITY_DN65885_c0_g1 TRINITY_DN63692_c6_g3 TRINITY_DN67132_c0_g4 TRINITY_DN65375_c1_g1 TRINITY_DN64664_c2_g1 TRINITY_DN64986_c4_g1 TRINITY_DN64814_c2_g2 TRINITY_DN64837_c1_g2 TRINITY_DN60815_c0_g1 TRINITY_DN69022_c0_g1 TRINITY_DN68619_c0_g1 TRINITY_DN60649_c0_g1 TRI…	over	0.343576	0.448825	0.0681818
ko04020	Calcium signaling pathway	1	403	9	8553	0.002481	0.001052	TRINITY_DN66346_c0_g4	TRINITY_DN66346_c0_g4 TRINITY_DN63692_c6_g3 TRINITY_DN64837_c1_g2 TRINITY_DN59605_c0_g1 TRINITY_DN65061_c0_g2 TRINITY_DN66068_c0_g3 TRINITY_DN66006_c2_g2 TRINITY_DN62954_c0_g2 TRINITY_DN63692_c6_g1	over	0.352467	0.448825	0.111111
ko04024	cAMP signaling pathway	1	403	9	8553	0.002481	0.001052	TRINITY_DN66346_c0_g4	TRINITY_DN66346_c0_g4 TRINITY_DN58920_c0_g1 TRINITY_DN71340_c1_g1 TRINITY_DN59605_c0_g1 TRINITY_DN73044_c2_g1 TRINITY_DN58155_c0_g1 TRINITY_DN65154_c0_g1 TRINITY_DN67118_c0_g1 TRINITY_DN59899_c0_g1	over	0.352467	0.448825	0.111111
ko04211	Longevity regulating pathway	1	403	9	8553	0.002481	0.001052	TRINITY_DN62466_c0_g3	TRINITY_DN71263_c1_g1 TRINITY_DN70069_c1_g1 TRINITY_DN67165_c0_g1 TRINITY_DN68666_c0_g2 TRINITY_DN70073_c0_g2 TRINITY_DN65121_c2_g1 TRINITY_DN73073_c3_g3 TRINITY_DN72964_c2_g1 TRINITY_DN62466_c0_g3	over	0.352467	0.448825	0.111111
ko04260	Cardiac muscle contraction	1	403	9	8553	0.002481	0.001052	TRINITY_DN65951_c4_g1	TRINITY_DN67132_c0_g4 TRINITY_DN65375_c1_g1 TRINITY_DN71566_c0_g1 TRINITY_DN63510_c1_g1 TRINITY_DN67132_c0_g6 TRINITY_DN65951_c4_g1 TRINITY_DN62711_c0_g1 TRINITY_DN65161_c1_g2 TRINITY_DN65399_c1_g6	over	0.352467	0.448825	0.111111
ko04261	Adrenergic signaling in cardiomyocytes	1	403	9	8553	0.002481	0.001052	TRINITY_DN66346_c0_g4	TRINITY_DN66346_c0_g4 TRINITY_DN71566_c0_g1 TRINITY_DN63981_c2_g2 TRINITY_DN67912_c0_g2 TRINITY_DN59605_c0_g1 TRINITY_DN69843_c1_g2 TRINITY_DN68158_c0_g1 TRINITY_DN65619_c0_g1 TRINITY_DN68782_c0_g1	over	0.352467	0.448825	0.111111
ko04728	Dopaminergic synapse	1	403	9	8553	0.002481	0.001052	TRINITY_DN66346_c0_g4	TRINITY_DN66346_c0_g4 TRINITY_DN63981_c2_g2 TRINITY_DN67912_c0_g2 TRINITY_DN59605_c0_g1 TRINITY_DN69843_c1_g2 TRINITY_DN68158_c0_g1 TRINITY_DN65619_c0_g1 TRINITY_DN68782_c0_g1 TRINITY_DN63822_c0_g1	over	0.352467	0.448825	0.111111
ko05034	Alcoholism	1	403	9	8553	0.002481	0.001052	TRINITY_DN66346_c0_g4	TRINITY_DN64704_c4_g8 TRINITY_DN71789_c2_g2 TRINITY_DN66346_c0_g4 TRINITY_DN65404_c1_g3 TRINITY_DN66093_c4_g2 TRINITY_DN72790_c0_g2 TRINITY_DN59605_c0_g1 TRINITY_DN72616_c0_g1 TRINITY_DN63822_c0_g1	over	0.352467	0.448825	0.111111
ko00250	Alanine, aspartate and glutamate metabolism	2	403	27	8553	0.004963	0.003157	TRINITY_DN66480_c1_g1 TRINITY_DN73111_c3_g2	TRINITY_DN69300_c1_g1 TRINITY_DN70566_c0_g1 TRINITY_DN69747_c1_g2 TRINITY_DN65784_c4_g1 TRINITY_DN65392_c0_g1 TRINITY_DN67224_c0_g1 TRINITY_DN70091_c0_g1 TRINITY_DN70562_c0_g1 TRINITY_DN61277_c0_g1 TRINITY_DN66476_c0_g1 TRINITY_DN66529_c0_g1 TRINITY_DN66480_c1_g1 TRINITY_DN69974_c1_g1 TRINITY_DN67094_c0_g2 TRINITY_DN72981_c1_g1 TRINITY_DN65248_c0_g2 TRINITY_DN71861_c0_g2 TRINITY_DN73111_c3_g2 TRI…	over	0.365734	0.462392	0.0740741
ko04070	Phosphatidylinositol signaling system	1	403	10	8553	0.002481	0.001169	TRINITY_DN66346_c0_g4	TRINITY_DN66346_c0_g4 TRINITY_DN64288_c1_g2 TRINITY_DN59605_c0_g1 TRINITY_DN64163_c5_g2 TRINITY_DN66611_c2_g1 TRINITY_DN62954_c0_g2 TRINITY_DN68086_c1_g1 TRINITY_DN70906_c0_g1 TRINITY_DN71784_c0_g1 TRINITY_DN67649_c0_g1	over	0.38301	0.480799	0.1
ko00310	Lysine degradation	1	403	11	8553	0.002481	0.001286	TRINITY_DN72778_c0_g1	TRINITY_DN62887_c0_g1 TRINITY_DN68012_c1_g1 TRINITY_DN66143_c0_g1 TRINITY_DN67855_c0_g1 TRINITY_DN66738_c0_g1 TRINITY_DN64815_c2_g3 TRINITY_DN70154_c0_g1 TRINITY_DN64815_c2_g2 TRINITY_DN72778_c0_g1 TRINITY_DN68014_c0_g3 TRINITY_DN55752_c0_g1	over	0.412115	0.506558	0.0909091
ko04390	Hippo signaling pathway	1	403	11	8553	0.002481	0.001286	TRINITY_DN72688_c3_g1	TRINITY_DN69462_c1_g1 TRINITY_DN66700_c0_g3 TRINITY_DN69462_c3_g1 TRINITY_DN70688_c0_g1 TRINITY_DN66817_c0_g2 TRINITY_DN71420_c1_g4 TRINITY_DN71420_c1_g3 TRINITY_DN63981_c2_g2 TRINITY_DN67912_c0_g2 TRINITY_DN69843_c1_g2 TRINITY_DN72688_c3_g1	over	0.412115	0.506558	0.0909091
ko05142	Chagas disease (American trypanosomiasis)	1	403	11	8553	0.002481	0.001286	TRINITY_DN55910_c0_g1	TRINITY_DN67943_c0_g1 TRINITY_DN58622_c0_g1 TRINITY_DN63981_c2_g2 TRINITY_DN73114_c4_g2 TRINITY_DN67912_c0_g2 TRINITY_DN63733_c0_g2 TRINITY_DN69843_c1_g2 TRINITY_DN69508_c0_g1 TRINITY_DN62579_c3_g2 TRINITY_DN55910_c0_g1 TRINITY_DN63242_c0_g1	over	0.412115	0.506558	0.0909091
ko00460	Cyanoamino acid metabolism	1	403	12	8553	0.002481	0.001403	TRINITY_DN68408_c5_g1	TRINITY_DN68408_c5_g1 TRINITY_DN71391_c0_g4 TRINITY_DN59485_c0_g2 TRINITY_DN69718_c0_g3 TRINITY_DN69195_c2_g1 TRINITY_DN60283_c2_g3 TRINITY_DN71240_c1_g2 TRINITY_DN70520_c0_g1 TRINITY_DN69776_c0_g1 TRINITY_DN72739_c1_g1 TRINITY_DN69374_c0_g1 TRINITY_DN66911_c0_g4	over	0.439851	0.529616	0.0833333
ko04011	MAPK signaling pathway - yeast	1	403	12	8553	0.002481	0.001403	TRINITY_DN72688_c3_g1	TRINITY_DN69462_c1_g1 TRINITY_DN66700_c0_g3 TRINITY_DN71263_c1_g1 TRINITY_DN69462_c3_g1 TRINITY_DN70688_c0_g1 TRINITY_DN66817_c0_g2 TRINITY_DN71420_c1_g4 TRINITY_DN71420_c1_g3 TRINITY_DN62108_c0_g1 TRINITY_DN73145_c1_g1 TRINITY_DN66097_c0_g2 TRINITY_DN72688_c3_g1	over	0.439851	0.529616	0.0833333
ko04391	Hippo signaling pathway - fly	1	403	12	8553	0.002481	0.001403	TRINITY_DN72688_c3_g1	TRINITY_DN69462_c1_g1 TRINITY_DN66700_c0_g3 TRINITY_DN69462_c3_g1 TRINITY_DN70688_c0_g1 TRINITY_DN66817_c0_g2 TRINITY_DN71420_c1_g4 TRINITY_DN71420_c1_g3 TRINITY_DN63981_c2_g2 TRINITY_DN67912_c0_g2 TRINITY_DN69843_c1_g2 TRINITY_DN72323_c1_g4 TRINITY_DN72688_c3_g1	over	0.439851	0.529616	0.0833333
ko04714	Thermogenesis	3	403	52	8553	0.007444	0.00608	TRINITY_DN63850_c0_g1 TRINITY_DN65951_c4_g1 TRINITY_DN6237_c0_g2	TRINITY_DN64139_c3_g1 TRINITY_DN68139_c2_g3 TRINITY_DN65182_c2_g1 TRINITY_DN71315_c0_g1 TRINITY_DN62372_c0_g3 TRINITY_DN63821_c0_g3 TRINITY_DN65885_c0_g1 TRINITY_DN67132_c0_g4 TRINITY_DN65375_c1_g1 TRINITY_DN64664_c2_g1 TRINITY_DN64986_c4_g1 TRINITY_DN64814_c2_g2 TRINITY_DN68619_c0_g1 TRINITY_DN64460_c0_g2 TRINITY_DN65336_c2_g1 TRINITY_DN70558_c0_g1 TRINITY_DN63510_c1_g1 TRINITY_DN67132_c0_g6 TRI…	over	0.446462	0.533558	0.0576923
ko04146	Peroxisome	2	403	32	8553	0.004963	0.003741	TRINITY_DN65751_c0_g1 TRINITY_DN62466_c0_g3	TRINITY_DN69543_c2_g1 TRINITY_DN71263_c1_g1 TRINITY_DN68495_c2_g1 TRINITY_DN58920_c0_g1 TRINITY_DN68315_c0_g2 TRINITY_DN68673_c0_g1 TRINITY_DN69543_c3_g1 TRINITY_DN67306_c0_g4 TRINITY_DN60815_c0_g1 TRINITY_DN65336_c2_g1 TRINITY_DN73044_c2_g1 TRINITY_DN58155_c0_g1 TRINITY_DN69956_c0_g1 TRINITY_DN70104_c0_g1 TRINITY_DN69497_c0_g1 TRINITY_DN67941_c1_g1 TRINITY_DN59441_c0_g1 TRINITY_DN67654_c1_g2 TRI…	over	0.449153	0.533558	0.0625
ko00900	Terpenoid backbone biosynthesis	1	403	13	8553	0.002481	0.00152	TRINITY_DN65576_c0_g1	TRINITY_DN71486_c0_g1 TRINITY_DN65805_c1_g2 TRINITY_DN66738_c0_g1 TRINITY_DN69200_c0_g1 TRINITY_DN70632_c1_g1 TRINITY_DN65576_c0_g1 TRINITY_DN71813_c1_g2 TRINITY_DN70890_c0_g1 TRINITY_DN67322_c0_g1 TRINITY_DN70357_c1_g2 TRINITY_DN71294_c0_g4 TRINITY_DN59747_c0_g1 TRINITY_DN66148_c1_g1	over	0.466281	0.539423	0.0769231
ko04218	Cellular senescence	1	403	13	8553	0.002481	0.00152	TRINITY_DN66346_c0_g4	TRINITY_DN66346_c0_g4 TRINITY_DN63692_c6_g3 TRINITY_DN67781_c2_g2 TRINITY_DN71950_c2_g1 TRINITY_DN64837_c1_g2 TRINITY_DN59605_c0_g1 TRINITY_DN65061_c0_g2 TRINITY_DN66068_c0_g3 TRINITY_DN66006_c2_g2 TRINITY_DN61749_c0_g1 TRINITY_DN73073_c3_g3 TRINITY_DN63692_c6_g1 TRINITY_DN70631_c0_g1	over	0.466281	0.539423	0.0769231
ko04530	Tight junction	1	403	13	8553	0.002481	0.00152	TRINITY_DN69318_c0_g1	TRINITY_DN68100_c1_g1 TRINITY_DN66996_c1_g2 TRINITY_DN69035_c0_g1 TRINITY_DN66996_c1_g1 TRINITY_DN63981_c2_g2 TRINITY_DN67912_c0_g2 TRINITY_DN69843_c1_g2 TRINITY_DN69318_c0_g1 TRINITY_DN67165_c0_g1 TRINITY_DN65154_c0_g1 TRINITY_DN68817_c0_g1 TRINITY_DN70073_c0_g2 TRINITY_DN63232_c0_g1	over	0.466281	0.539423	0.0769231
ko05168	Herpes simplex virus 1 infection	1	403	13	8553	0.002481	0.00152	TRINITY_DN55910_c0_g1	TRINITY_DN69031_c2_g2 TRINITY_DN67131_c0_g1 TRINITY_DN67573_c0_g1 TRINITY_DN67943_c0_g1 TRINITY_DN69022_c0_g1 TRINITY_DN73114_c4_g2 TRINITY_DN63733_c0_g2 TRINITY_DN69508_c0_g1 TRINITY_DN68728_c0_g1 TRINITY_DN62579_c3_g2 TRINITY_DN55910_c0_g1 TRINITY_DN63242_c0_g1 TRINITY_DN73073_c3_g3	over	0.466281	0.539423	0.0769231
ko03008	Ribosome biogenesis in eukaryotes	1	403	14	8553	0.002481	0.001637	TRINITY_DN60425_c0_g1	TRINITY_DN65115_c1_g2 TRINITY_DN71081_c1_g1 TRINITY_DN68051_c1_g1 TRINITY_DN60425_c0_g1 TRINITY_DN66396_c0_g2 TRINITY_DN60779_c0_g1 TRINITY_DN67281_c0_g1 TRINITY_DN67152_c2_g1 TRINITY_DN69770_c1_g1 TRINITY_DN64719_c1_g1 TRINITY_DN69189_c0_g1 TRINITY_DN66985_c0_g1 TRINITY_DN66218_c1_g1 TRINITY_DN71165_c0_g1	over	0.491467	0.561224	0.0714286
ko05160	Hepatitis C	1	403	14	8553	0.002481	0.001637	TRINITY_DN72688_c3_g1	TRINITY_DN69462_c1_g1 TRINITY_DN66700_c0_g3 TRINITY_DN69462_c3_g1 TRINITY_DN70688_c0_g1 TRINITY_DN66067_c0_g1 TRINITY_DN66817_c0_g2 TRINITY_DN71420_c1_g4 TRINITY_DN71420_c1_g3 TRINITY_DN71950_c2_g1 TRINITY_DN63981_c2_g2 TRINITY_DN69022_c0_g1 TRINITY_DN67912_c0_g2 TRINITY_DN69843_c1_g2 TRINITY_DN72688_c3_g1	over	0.491467	0.561224	0.0714286
ko00620	Pyruvate metabolism	2	403	36	8553	0.004963	0.004209	TRINITY_DN65726_c0_g1 TRINITY_DN72778_c0_g1	TRINITY_DN71782_c1_g1 TRINITY_DN62887_c0_g1 TRINITY_DN68775_c0_g1 TRINITY_DN67840_c0_g2 TRINITY_DN65734_c3_g1 TRINITY_DN70994_c0_g1 TRINITY_DN68012_c1_g1 TRINITY_DN70720_c3_g3 TRINITY_DN68219_c1_g1 TRINITY_DN67155_c0_g1 TRINITY_DN67302_c1_g1 TRINITY_DN71509_c0_g1 TRINITY_DN66856_c0_g2 TRINITY_DN68250_c0_g2 TRINITY_DN70170_c0_g1 TRINITY_DN71173_c0_g1 TRINITY_DN66143_c0_g1 TRINITY_DN70025_c1_g2 TRI…	over	0.511253	0.573822	0.0555556
ko00220	Arginine biosynthesis	1	403	15	8553	0.002481	0.001754	TRINITY_DN66480_c1_g1	TRINITY_DN64963_c0_g2 TRINITY_DN70566_c0_g1 TRINITY_DN69747_c1_g2 TRINITY_DN65784_c4_g1 TRINITY_DN67224_c0_g1 TRINITY_DN66476_c0_g1 TRINITY_DN71133_c1_g3 TRINITY_DN66480_c1_g1 TRINITY_DN71266_c0_g1 TRINITY_DN65248_c0_g2 TRINITY_DN67605_c5_g1 TRINITY_DN65248_c0_g3 TRINITY_DN63030_c0_g1 TRINITY_DN60776_c0_g1 TRINITY_DN70522_c2_g1	over	0.515467	0.573822	0.0666667
ko00564	Glycerophospholipid metabolism	1	403	15	8553	0.002481	0.001754	TRINITY_DN72261_c0_g4	TRINITY_DN71340_c1_g1 TRINITY_DN66960_c0_g1 TRINITY_DN71568_c1_g1 TRINITY_DN66289_c0_g1 TRINITY_DN61339_c0_g1 TRINITY_DN72261_c0_g4 TRINITY_DN64170_c3_g1 TRINITY_DN68086_c1_g1 TRINITY_DN63727_c2_g1 TRINITY_DN66097_c0_g2 TRINITY_DN67649_c0_g1 TRINITY_DN76449_c0_g1 TRINITY_DN59899_c0_g1 TRINITY_DN66744_c0_g1 TRINITY_DN64436_c0_g1	over	0.515467	0.573822	0.0666667
ko05225	Hepatocellular carcinoma	1	403	15	8553	0.002481	0.001754	TRINITY_DN53886_c0_g1	TRINITY_DN63294_c1_g5 TRINITY_DN65790_c0_g1 TRINITY_DN66761_c0_g3 TRINITY_DN53886_c0_g1 TRINITY_DN64482_c2_g2 TRINITY_DN63294_c1_g6 TRINITY_DN69500_c0_g2 TRINITY_DN69301_c0_g1 TRINITY_DN67215_c2_g3 TRINITY_DN69742_c0_g3 TRINITY_DN66188_c0_g5 TRINITY_DN61244_c0_g3 TRINITY_DN72848_c2_g1 TRINITY_DN73073_c3_g3 TRINITY_DN67423_c0_g1	over	0.515467	0.573822	0.0666667
ko00380	Tryptophan metabolism	1	403	16	8553	0.002481	0.001871	TRINITY_DN72778_c0_g1	TRINITY_DN71263_c1_g1 TRINITY_DN62887_c0_g1 TRINITY_DN68012_c1_g1 TRINITY_DN67846_c0_g1 TRINITY_DN71756_c1_g2 TRINITY_DN66143_c0_g1 TRINITY_DN67855_c0_g1 TRINITY_DN66738_c0_g1 TRINITY_DN64815_c2_g3 TRINITY_DN70154_c0_g1 TRINITY_DN64815_c2_g2 TRINITY_DN72778_c0_g1 TRINITY_DN65208_c0_g1 TRINITY_DN55752_c0_g1 TRINITY_DN71235_c2_g3 TRINITY_DN63822_c0_g1	over	0.538338	0.594253	0.0625
ko05012	Parkinson disease	2	403	38	8553	0.004963	0.004443	TRINITY_DN63850_c0_g1 TRINITY_DN65951_c4_g1	TRINITY_DN64139_c3_g1 TRINITY_DN68139_c2_g3 TRINITY_DN65182_c2_g1 TRINITY_DN71315_c0_g1 TRINITY_DN62372_c0_g3 TRINITY_DN63821_c0_g3 TRINITY_DN65885_c0_g1 TRINITY_DN63692_c6_g3 TRINITY_DN67132_c0_g4 TRINITY_DN65375_c1_g1 TRINITY_DN64664_c2_g1 TRINITY_DN64986_c4_g1 TRINITY_DN64814_c2_g2 TRINITY_DN64837_c1_g2 TRINITY_DN69022_c0_g1 TRINITY_DN68619_c0_g1 TRINITY_DN67925_c1_g2 TRINITY_DN70558_c0_g1 TRI…	over	0.540535	0.594253	0.0526316
ko04910	Insulin signaling pathway	1	403	17	8553	0.002481	0.001988	TRINITY_DN66346_c0_g4	TRINITY_DN66346_c0_g4 TRINITY_DN71719_c1_g1 TRINITY_DN65869_c0_g1 TRINITY_DN64460_c0_g2 TRINITY_DN64790_c0_g1 TRINITY_DN70282_c0_g1 TRINITY_DN59605_c0_g1 TRINITY_DN73120_c7_g1 TRINITY_DN70069_c1_g1 TRINITY_DN67165_c0_g1 TRINITY_DN73145_c1_g1 TRINITY_DN68666_c0_g2 TRINITY_DN71703_c1_g3 TRINITY_DN70073_c0_g2 TRINITY_DN50021_c0_g1 TRINITY_DN73073_c3_g3 TRINITY_DN72964_c2_g1	over	0.560131	0.604532	0.0588235
ko04922	Glucagon signaling pathway	1	403	17	8553	0.002481	0.001988	TRINITY_DN66346_c0_g4	TRINITY_DN66346_c0_g4 TRINITY_DN68775_c0_g1 TRINITY_DN65734_c3_g1 TRINITY_DN70720_c3_g3 TRINITY_DN71719_c1_g1 TRINITY_DN67302_c1_g1 TRINITY_DN64790_c0_g1 TRINITY_DN70282_c0_g1 TRINITY_DN59605_c0_g1 TRINITY_DN62446_c0_g1 TRINITY_DN73120_c7_g1 TRINITY_DN67963_c0_g1 TRINITY_DN67165_c0_g1 TRINITY_DN71703_c1_g3 TRINITY_DN70761_c0_g3 TRINITY_DN70073_c0_g2 TRINITY_DN69934_c0_g1	over	0.560131	0.604532	0.0588235
ko05110	Vibrio cholerae infection	1	403	17	8553	0.002481	0.001988	TRINITY_DN69046_c1_g1	TRINITY_DN68206_c0_g2 TRINITY_DN62857_c0_g5 TRINITY_DN62960_c0_g1 TRINITY_DN69452_c0_g1 TRINITY_DN67811_c0_g1 TRINITY_DN66595_c0_g1 TRINITY_DN61085_c0_g1 TRINITY_DN66990_c0_g3 TRINITY_DN69046_c1_g1 TRINITY_DN66284_c2_g1 TRINITY_DN64391_c2_g4 TRINITY_DN66970_c1_g1 TRINITY_DN62671_c1_g2 TRINITY_DN67905_c1_g2 TRINITY_DN48352_c0_g1 TRINITY_DN68110_c2_g1 TRINITY_DN68110_c1_g1	over	0.560131	0.604532	0.0588235
ko04130	SNARE interactions in vesicular transport	1	403	18	8553	0.002481	0.002105	TRINITY_DN55651_c1_g1	TRINITY_DN62134_c1_g1 TRINITY_DN66217_c1_g3 TRINITY_DN69007_c0_g2 TRINITY_DN62106_c1_g1 TRINITY_DN67693_c0_g1 TRINITY_DN70537_c1_g3 TRINITY_DN62904_c0_g1 TRINITY_DN70241_c0_g1 TRINITY_DN68078_c5_g1 TRINITY_DN64581_c0_g1 TRINITY_DN71524_c2_g1 TRINITY_DN64678_c1_g1 TRINITY_DN68921_c0_g2 TRINITY_DN71105_c1_g1 TRINITY_DN68029_c2_g1 TRINITY_DN61811_c0_g1 TRINITY_DN60642_c0_g1 TRINITY_DN55651_c1_g1	over	0.580898	0.619391	0.0555556
ko05152	Tuberculosis	1	403	18	8553	0.002481	0.002105	TRINITY_DN66346_c0_g4	TRINITY_DN69817_c1_g1 TRINITY_DN66346_c0_g4 TRINITY_DN68682_c0_g1 TRINITY_DN68486_c0_g2 TRINITY_DN68682_c0_g2 TRINITY_DN69022_c0_g1 TRINITY_DN71474_c1_g2 TRINITY_DN73114_c4_g2 TRINITY_DN59605_c0_g1 TRINITY_DN63402_c0_g1 TRINITY_DN63733_c0_g2 TRINITY_DN64391_c2_g4 TRINITY_DN66970_c1_g1 TRINITY_DN62579_c3_g2 TRINITY_DN68110_c2_g1 TRINITY_DN68110_c1_g1 TRINITY_DN63242_c0_g1 TRINITY_DN54507_c0_g1	over	0.580898	0.619391	0.0555556
ko00561	Glycerolipid metabolism	1	403	19	8553	0.002481	0.002221	TRINITY_DN72778_c0_g1	TRINITY_DN69283_c2_g1 TRINITY_DN68012_c1_g1 TRINITY_DN71407_c0_g1 TRINITY_DN62013_c0_g2 TRINITY_DN65170_c2_g1 TRINITY_DN71035_c1_g1 TRINITY_DN53088_c0_g1 TRINITY_DN64815_c2_g3 TRINITY_DN70154_c0_g1 TRINITY_DN64815_c2_g2 TRINITY_DN67396_c1_g1 TRINITY_DN72778_c0_g1 TRINITY_DN71544_c1_g4 TRINITY_DN43431_c0_g1 TRINITY_DN64170_c3_g1 TRINITY_DN68086_c1_g1 TRINITY_DN63727_c2_g1 TRINITY_DN64966_c0_g1 TRI…	over	0.600687	0.632867	0.0526316
ko03050	Proteasome	1	403	19	8553	0.002481	0.002221	TRINITY_DN64816_c0_g1	TRINITY_DN62042_c0_g2 TRINITY_DN66673_c1_g4 TRINITY_DN64254_c3_g4 TRINITY_DN63506_c1_g1 TRINITY_DN65132_c0_g2 TRINITY_DN67216_c4_g1 TRINITY_DN67707_c2_g2 TRINITY_DN68792_c2_g1 TRINITY_DN64848_c0_g1 TRINITY_DN62018_c2_g3 TRINITY_DN62485_c0_g1 TRINITY_DN62071_c2_g2 TRINITY_DN64608_c1_g1 TRINITY_DN64272_c0_g2 TRINITY_DN73184_c3_g4 TRINITY_DN64816_c0_g1 TRINITY_DN69809_c1_g5 TRINITY_DN71841_c0_g1 TRI…	over	0.600687	0.632867	0.0526316
ko04721	Synaptic vesicle cycle	1	403	22	8553	0.002481	0.002572	TRINITY_DN55651_c1_g1	TRINITY_DN68206_c0_g2 TRINITY_DN62960_c0_g1 TRINITY_DN68594_c3_g2 TRINITY_DN69452_c0_g1 TRINITY_DN72304_c3_g1 TRINITY_DN67811_c0_g1 TRINITY_DN61085_c0_g1 TRINITY_DN65109_c1_g1 TRINITY_DN66990_c0_g3 TRINITY_DN60649_c0_g1 TRINITY_DN64678_c1_g1 TRINITY_DN66284_c2_g1 TRINITY_DN64391_c2_g4 TRINITY_DN68921_c0_g2 TRINITY_DN71105_c1_g1 TRINITY_DN66970_c1_g1 TRINITY_DN61811_c0_g1 TRINITY_DN55651_c1_g1 TRI…	under	0.654634	0.685622	0.0454545
ko00280	Valine, leucine and isoleucine degradation	1	403	23	8553	0.002481	0.002689	TRINITY_DN72778_c0_g1	TRINITY_DN69543_c2_g1 TRINITY_DN62887_c0_g1 TRINITY_DN68012_c1_g1 TRINITY_DN69543_c3_g1 TRINITY_DN69248_c1_g3 TRINITY_DN66143_c0_g1 TRINITY_DN64005_c0_g1 TRINITY_DN64735_c0_g2 TRINITY_DN65805_c1_g2 TRINITY_DN66738_c0_g1 TRINITY_DN69951_c0_g1 TRINITY_DN70119_c0_g1 TRINITY_DN64815_c2_g3 TRINITY_DN70154_c0_g1 TRINITY_DN64815_c2_g2 TRINITY_DN69902_c1_g2 TRINITY_DN72778_c0_g1 TRINITY_DN63510_c2_g1 TRI…	under	0.670949	0.694491	0.0434783
ko04110	Cell cycle	1	403	23	8553	0.002481	0.002689	TRINITY_DN72688_c3_g1	TRINITY_DN69462_c1_g1 TRINITY_DN66700_c0_g3 TRINITY_DN69462_c3_g1 TRINITY_DN70688_c0_g1 TRINITY_DN61596_c0_g1 TRINITY_DN66817_c0_g2 TRINITY_DN71420_c1_g4 TRINITY_DN71420_c1_g3 TRINITY_DN71950_c2_g1 TRINITY_DN68088_c0_g1 TRINITY_DN71805_c0_g1 TRINITY_DN61272_c0_g1 TRINITY_DN69233_c2_g1 TRINITY_DN70350_c0_g4 TRINITY_DN68494_c0_g1 TRINITY_DN70588_c0_g1 TRINITY_DN63130_c0_g1 TRINITY_DN65701_c3_g1 TRI…	under	0.670949	0.694491	0.0434783
ko03040	Spliceosome	2	403	52	8553	0.004963	0.00608	TRINITY_DN60425_c0_g1 TRINITY_DN66501_c1_g1	TRINITY_DN69031_c2_g2 TRINITY_DN70934_c1_g1 TRINITY_DN67131_c0_g1 TRINITY_DN71445_c2_g3 TRINITY_DN66200_c2_g7 TRINITY_DN63352_c1_g1 TRINITY_DN69303_c1_g2 TRINITY_DN67573_c0_g1 TRINITY_DN62494_c0_g1 TRINITY_DN63991_c0_g1 TRINITY_DN58256_c0_g1 TRINITY_DN66849_c4_g1 TRINITY_DN62103_c2_g1 TRINITY_DN71622_c0_g1 TRINITY_DN59275_c0_g3 TRINITY_DN68839_c0_g1 TRINITY_DN66285_c1_g1 TRINITY_DN71146_c0_g1 TRI…	under	0.710611	0.731269	0.0384615
ko04932	Non-alcoholic fatty liver disease (NAFLD)	1	403	26	8553	0.002481	0.00304	TRINITY_DN65951_c4_g1	TRINITY_DN65182_c2_g1 TRINITY_DN71315_c0_g1 TRINITY_DN63821_c0_g3 TRINITY_DN65885_c0_g1 TRINITY_DN67132_c0_g4 TRINITY_DN65375_c1_g1 TRINITY_DN64664_c2_g1 TRINITY_DN64986_c4_g1 TRINITY_DN64814_c2_g2 TRINITY_DN69022_c0_g1 TRINITY_DN68619_c0_g1 TRINITY_DN70558_c0_g1 TRINITY_DN63510_c1_g1 TRINITY_DN67132_c0_g6 TRINITY_DN65951_c4_g1 TRINITY_DN67165_c0_g1 TRINITY_DN65154_c0_g1 TRINITY_DN62711_c0_g1 TRI…	under	0.715423	0.731965	0.0384615
ko05203	Viral carcinogenesis	1	403	27	8553	0.002481	0.003157	TRINITY_DN72688_c3_g1	TRINITY_DN69462_c1_g1 TRINITY_DN64704_c4_g8 TRINITY_DN71789_c2_g2 TRINITY_DN66700_c0_g3 TRINITY_DN66673_c1_g4 TRINITY_DN69462_c3_g1 TRINITY_DN70688_c0_g1 TRINITY_DN68775_c0_g1 TRINITY_DN70813_c0_g1 TRINITY_DN66817_c0_g2 TRINITY_DN71420_c1_g4 TRINITY_DN67302_c1_g1 TRINITY_DN71420_c1_g3 TRINITY_DN71950_c2_g1 TRINITY_DN67783_c0_g2 TRINITY_DN69001_c0_g1 TRINITY_DN67963_c0_g1 TRINITY_DN67697_c2_g3 TRI…	under	0.728873	0.741439	0.037037
ko00480	Glutathione metabolism	1	403	28	8553	0.002481	0.003274	TRINITY_DN53886_c0_g1	TRINITY_DN66809_c1_g2 TRINITY_DN68256_c0_g1 TRINITY_DN63294_c1_g5 TRINITY_DN68315_c0_g2 TRINITY_DN65658_c1_g1 TRINITY_DN65790_c0_g1 TRINITY_DN66761_c0_g3 TRINITY_DN68105_c1_g3 TRINITY_DN49906_c0_g1 TRINITY_DN71591_c0_g1 TRINITY_DN70244_c0_g2 TRINITY_DN64008_c0_g1 TRINITY_DN53886_c0_g1 TRINITY_DN64482_c2_g2 TRINITY_DN63294_c1_g6 TRINITY_DN69500_c0_g2 TRINITY_DN61475_c0_g1 TRINITY_DN65165_c0_g1 TRI…	under	0.741688	0.750164	0.0357143
ko05130	Pathogenic Escherichia coli infection	1	403	31	8553	0.002481	0.003624	TRINITY_DN73193_c7_g2	TRINITY_DN67492_c2_g3 TRINITY_DN64973_c0_g6 TRINITY_DN66635_c2_g1 TRINITY_DN66996_c1_g2 TRINITY_DN64973_c0_g4 TRINITY_DN66996_c1_g1 TRINITY_DN66120_c0_g2 TRINITY_DN66595_c0_g1 TRINITY_DN67753_c1_g3 TRINITY_DN66235_c3_g2 TRINITY_DN67753_c1_g2 TRINITY_DN64704_c4_g4 TRINITY_DN72565_c0_g3 TRINITY_DN69022_c0_g1 TRINITY_DN72753_c2_g1 TRINITY_DN63427_c2_g3 TRINITY_DN73114_c4_g2 TRINITY_DN70223_c1_g1 TRI…	under	0.776621	0.781033	0.0322581
ko00270	Cysteine and methionine metabolism	1	403	33	8553	0.002481	0.003858	TRINITY_DN71584_c0_g1	TRINITY_DN61936_c0_g2 TRINITY_DN67177_c0_g4 TRINITY_DN67840_c0_g2 TRINITY_DN71584_c0_g1 TRINITY_DN72029_c1_g3 TRINITY_DN70720_c3_g3 TRINITY_DN68219_c1_g1 TRINITY_DN67846_c0_g1 TRINITY_DN72013_c0_g1 TRINITY_DN69747_c1_g2 TRINITY_DN65784_c4_g1 TRINITY_DN69510_c1_g2 TRINITY_DN67171_c0_g1 TRINITY_DN72436_c1_g1 TRINITY_DN64735_c0_g2 TRINITY_DN71038_c1_g1 TRINITY_DN64911_c0_g1 TRINITY_DN66521_c0_g1 TRI…	under	0.797249	0.797249	0.030303
