# Supplementary material for: An Integrative Analysis of Transcriptome, Proteome and Hormones Reveals Key Differentially Expressed Genes and Metabolic Pathways Involved in Flower Development in Loquat
Source: Int J Mol Sci. 2020 Jul 20;21(14):5107. doi: 10.3390/ijms21145107 (PMC7404296; doi:10.3390/ijms21145107)
Supplement: Supplementary file 1 [file ijms-21-05107-s001.zip › Table S12 KEGG pathway enrichment analysis of DAPs of FA vs. FBE..xlsx]

## Sheet: Enrichment
Map_ID	Map_Name	Test	TestAll	Ref	RefAll	Test_per	Ref_per	Test_Seq	Ref_Seq	Over_Under	P value	FDR	richFactor
ko00710	Carbon fixation in photosynthetic organisms	15	684	36	8553	0.02193	0.004209	TRINITY_DN67840_c0_g2 TRINITY_DN65129_c1_g1 TRINITY_DN67212_c0_g3 TRINITY_DN65500_c0_g1 TRINITY_DN64790_c0_g1 TRINITY_DN62538_c3_g1 TRINITY_DN70025_c1_g2 TRINITY_DN64575_c0_g1 TRINITY_DN59775_c0_g1 TRINITY_DN67224_c0_g1 TRINITY_DN61989_c2_g2 TRINITY_DN68830_c0_g2 TRINITY_DN66670_c0_g1 TRINITY_DN70326_c1_g2 TRINITY_DN70025_c1_g1	TRINITY_DN65626_c1_g1 TRINITY_DN68365_c0_g1 TRINITY_DN65996_c0_g1 TRINITY_DN67840_c0_g2 TRINITY_DN65129_c1_g1 TRINITY_DN70994_c0_g1 TRINITY_DN68219_c1_g1 TRINITY_DN67753_c1_g3 TRINITY_DN67213_c0_g2 TRINITY_DN70566_c0_g1 TRINITY_DN67753_c1_g2 TRINITY_DN71343_c0_g1 TRINITY_DN69975_c1_g1 TRINITY_DN67212_c0_g3 TRINITY_DN65784_c4_g1 TRINITY_DN65500_c0_g1 TRINITY_DN64790_c0_g1 TRINITY_DN62538_c3_g1 TRI…	over	3.4174e-08	8.61186e-06	0.416667
ko00940	Phenylpropanoid biosynthesis	14	684	33	8553	0.020468	0.003858	TRINITY_DN65468_c3_g2 TRINITY_DN64443_c1_g1 TRINITY_DN70993_c0_g1 TRINITY_DN68850_c0_g1 TRINITY_DN62269_c1_g2 TRINITY_DN70796_c0_g3 TRINITY_DN52234_c0_g1 TRINITY_DN69195_c2_g1 TRINITY_DN67019_c2_g2 TRINITY_DN63635_c0_g3 TRINITY_DN66264_c1_g2 TRINITY_DN66911_c0_g4 TRINITY_DN70517_c0_g2 TRINITY_DN64940_c1_g2	TRINITY_DN68736_c1_g1 TRINITY_DN67203_c1_g5 TRINITY_DN65468_c3_g2 TRINITY_DN63068_c1_g1 TRINITY_DN64443_c1_g1 TRINITY_DN70993_c0_g1 TRINITY_DN63229_c0_g1 TRINITY_DN68959_c0_g1 TRINITY_DN68850_c0_g1 TRINITY_DN72690_c0_g2 TRINITY_DN72458_c0_g1 TRINITY_DN70728_c1_g1 TRINITY_DN71665_c0_g1 TRINITY_DN62269_c1_g2 TRINITY_DN70796_c0_g3 TRINITY_DN61598_c3_g1 TRINITY_DN52234_c0_g1 TRINITY_DN69718_c0_g3 TRI…	over	7.49472e-08	9.44335e-06	0.424242
ko04141	Protein processing in endoplasmic reticulum	20	684	68	8553	0.02924	0.00795	TRINITY_DN62389_c3_g2 TRINITY_DN69572_c2_g2 TRINITY_DN67829_c0_g1 TRINITY_DN64795_c0_g3 TRINITY_DN72660_c2_g4 TRINITY_DN71113_c0_g1 TRINITY_DN66200_c2_g7 TRINITY_DN69303_c1_g2 TRINITY_DN53127_c0_g1 TRINITY_DN70242_c1_g1 TRINITY_DN71113_c2_g1 TRINITY_DN69401_c1_g4 TRINITY_DN60799_c0_g1 TRINITY_DN63262_c0_g4 TRINITY_DN61272_c0_g1 TRINITY_DN68931_c0_g1 TRINITY_DN72660_c1_g2 TRINITY_DN62671_c1_g2 TRI…	TRINITY_DN62389_c3_g2 TRINITY_DN65432_c0_g3 TRINITY_DN59099_c0_g1 TRINITY_DN69572_c2_g2 TRINITY_DN65845_c1_g1 TRINITY_DN64795_c0_g2 TRINITY_DN62857_c0_g5 TRINITY_DN69303_c2_g1 TRINITY_DN67829_c0_g1 TRINITY_DN64795_c0_g3 TRINITY_DN72660_c2_g4 TRINITY_DN71445_c2_g3 TRINITY_DN71113_c0_g1 TRINITY_DN71811_c1_g1 TRINITY_DN64833_c0_g1 TRINITY_DN66200_c2_g7 TRINITY_DN71536_c4_g1 TRINITY_DN69303_c1_g2 TRI…	over	1.81767e-07	1.52684e-05	0.294118
ko05200	Pathways in cancer	12	684	30	8553	0.017544	0.003508	TRINITY_DN64795_c0_g3 TRINITY_DN72660_c2_g4 TRINITY_DN73137_c1_g1 TRINITY_DN66761_c0_g3 TRINITY_DN53886_c0_g1 TRINITY_DN64482_c2_g2 TRINITY_DN59605_c0_g1 TRINITY_DN63294_c1_g6 TRINITY_DN69500_c0_g2 TRINITY_DN61272_c0_g1 TRINITY_DN67215_c2_g3 TRINITY_DN72660_c1_g2	TRINITY_DN64795_c0_g2 TRINITY_DN66346_c0_g4 TRINITY_DN64795_c0_g3 TRINITY_DN72660_c2_g4 TRINITY_DN71811_c1_g1 TRINITY_DN63294_c1_g5 TRINITY_DN73137_c1_g1 TRINITY_DN61596_c0_g1 TRINITY_DN67155_c0_g1 TRINITY_DN71340_c1_g1 TRINITY_DN71950_c2_g1 TRINITY_DN65790_c0_g1 TRINITY_DN66761_c0_g3 TRINITY_DN69022_c0_g1 TRINITY_DN53886_c0_g1 TRINITY_DN64482_c2_g2 TRINITY_DN59605_c0_g1 TRINITY_DN63294_c1_g6 TRI…	over	1.39966e-06	8.81788e-05	0.4
ko05418	Fluid shear stress and atherosclerosis	11	684	27	8553	0.016082	0.003157	TRINITY_DN64795_c0_g3 TRINITY_DN72660_c2_g4 TRINITY_DN59677_c0_g2 TRINITY_DN66761_c0_g3 TRINITY_DN53886_c0_g1 TRINITY_DN64482_c2_g2 TRINITY_DN59605_c0_g1 TRINITY_DN63294_c1_g6 TRINITY_DN69500_c0_g2 TRINITY_DN67215_c2_g3 TRINITY_DN72660_c1_g2	TRINITY_DN71150_c1_g2 TRINITY_DN64795_c0_g2 TRINITY_DN66346_c0_g4 TRINITY_DN64795_c0_g3 TRINITY_DN72660_c2_g4 TRINITY_DN71811_c1_g1 TRINITY_DN63294_c1_g5 TRINITY_DN59677_c0_g2 TRINITY_DN58497_c0_g1 TRINITY_DN65790_c0_g1 TRINITY_DN66761_c0_g3 TRINITY_DN53886_c0_g1 TRINITY_DN64482_c2_g2 TRINITY_DN59605_c0_g1 TRINITY_DN63294_c1_g6 TRINITY_DN70186_c0_g1 TRINITY_DN69500_c0_g2 TRINITY_DN63629_c2_g3 TRI…	over	3.13479e-06	0.00013425	0.407407
ko00040	Pentose and glucuronate interconversions	9	684	18	8553	0.013158	0.002105	TRINITY_DN62002_c0_g3 TRINITY_DN62013_c0_g2 TRINITY_DN64739_c1_g3 TRINITY_DN65445_c1_g2 TRINITY_DN69042_c2_g2 TRINITY_DN56948_c0_g1 TRINITY_DN71086_c1_g2 TRINITY_DN43431_c0_g1 TRINITY_DN62064_c0_g2	TRINITY_DN64501_c2_g1 TRINITY_DN62002_c0_g3 TRINITY_DN69283_c2_g1 TRINITY_DN62013_c0_g2 TRINITY_DN73170_c1_g2 TRINITY_DN65192_c0_g2 TRINITY_DN64739_c1_g3 TRINITY_DN65445_c1_g2 TRINITY_DN69829_c1_g1 TRINITY_DN70310_c0_g2 TRINITY_DN72003_c1_g1 TRINITY_DN67396_c1_g1 TRINITY_DN69042_c2_g2 TRINITY_DN64431_c3_g4 TRINITY_DN56948_c0_g1 TRINITY_DN71086_c1_g2 TRINITY_DN43431_c0_g1 TRINITY_DN62064_c0_g2	over	3.19642e-06	0.00013425	0.5
ko00195	Photosynthesis	10	684	23	8553	0.01462	0.002689	TRINITY_DN68070_c1_g2 TRINITY_DN63762_c1_g7 TRINITY_DN61276_c0_g1 TRINITY_DN60855_c0_g1 TRINITY_DN71233_c0_g5 TRINITY_DN61071_c0_g2 TRINITY_DN67188_c1_g5 TRINITY_DN61980_c0_g4 TRINITY_DN66906_c2_g1 TRINITY_DN71233_c0_g6	TRINITY_DN68273_c1_g2 TRINITY_DN64429_c1_g3 TRINITY_DN67666_c0_g5 TRINITY_DN68070_c1_g2 TRINITY_DN63762_c1_g7 TRINITY_DN61276_c0_g1 TRINITY_DN60855_c0_g1 TRINITY_DN65543_c2_g1 TRINITY_DN71233_c0_g5 TRINITY_DN61071_c0_g2 TRINITY_DN67733_c0_g4 TRINITY_DN67188_c1_g5 TRINITY_DN69082_c0_g4 TRINITY_DN61980_c0_g4 TRINITY_DN64727_c4_g1 TRINITY_DN65088_c0_g5 TRINITY_DN66888_c0_g2 TRINITY_DN67122_c0_g1 TRI…	over	4.39234e-06	0.000138359	0.434783
ko04212	Longevity regulating pathway - worm	10	684	23	8553	0.01462	0.002689	TRINITY_DN68682_c0_g2 TRINITY_DN66761_c0_g3 TRINITY_DN71474_c1_g2 TRINITY_DN53886_c0_g1 TRINITY_DN64482_c2_g2 TRINITY_DN63294_c1_g6 TRINITY_DN69500_c0_g2 TRINITY_DN67215_c2_g3 TRINITY_DN54507_c0_g1 TRINITY_DN65751_c0_g1	TRINITY_DN65780_c0_g1 TRINITY_DN69817_c1_g1 TRINITY_DN71263_c1_g1 TRINITY_DN63294_c1_g5 TRINITY_DN68682_c0_g1 TRINITY_DN68682_c0_g2 TRINITY_DN65790_c0_g1 TRINITY_DN66761_c0_g3 TRINITY_DN71474_c1_g2 TRINITY_DN53886_c0_g1 TRINITY_DN64482_c2_g2 TRINITY_DN63294_c1_g6 TRINITY_DN69500_c0_g2 TRINITY_DN67215_c2_g3 TRINITY_DN69742_c0_g3 TRINITY_DN70607_c1_g1 TRINITY_DN63280_c0_g1 TRINITY_DN70761_c0_g3 TRI…	over	4.39234e-06	0.000138359	0.434783
ko00980	Metabolism of xenobiotics by cytochrome P450	8	684	15	8553	0.011696	0.001754	TRINITY_DN66761_c0_g3 TRINITY_DN53886_c0_g1 TRINITY_DN64482_c2_g2 TRINITY_DN63294_c1_g6 TRINITY_DN69500_c0_g2 TRINITY_DN67215_c2_g3 TRINITY_DN65208_c0_g1 TRINITY_DN70134_c0_g1	TRINITY_DN63294_c1_g5 TRINITY_DN65790_c0_g1 TRINITY_DN66761_c0_g3 TRINITY_DN53886_c0_g1 TRINITY_DN64482_c2_g2 TRINITY_DN63294_c1_g6 TRINITY_DN69500_c0_g2 TRINITY_DN67215_c2_g3 TRINITY_DN71607_c0_g2 TRINITY_DN72985_c2_g2 TRINITY_DN69742_c0_g3 TRINITY_DN65208_c0_g1 TRINITY_DN61244_c0_g3 TRINITY_DN70134_c0_g1 TRINITY_DN69294_c1_g1	over	6.23096e-06	0.00015702	0.533333
ko00982	Drug metabolism - cytochrome P450	8	684	15	8553	0.011696	0.001754	TRINITY_DN66761_c0_g3 TRINITY_DN53886_c0_g1 TRINITY_DN64482_c2_g2 TRINITY_DN63294_c1_g6 TRINITY_DN69500_c0_g2 TRINITY_DN67215_c2_g3 TRINITY_DN65208_c0_g1 TRINITY_DN70134_c0_g1	TRINITY_DN63294_c1_g5 TRINITY_DN65790_c0_g1 TRINITY_DN66761_c0_g3 TRINITY_DN53886_c0_g1 TRINITY_DN64482_c2_g2 TRINITY_DN63294_c1_g6 TRINITY_DN69500_c0_g2 TRINITY_DN67215_c2_g3 TRINITY_DN71607_c0_g2 TRINITY_DN72985_c2_g2 TRINITY_DN69742_c0_g3 TRINITY_DN65208_c0_g1 TRINITY_DN61244_c0_g3 TRINITY_DN70134_c0_g1 TRINITY_DN69294_c1_g1	over	6.23096e-06	0.00015702	0.533333
ko05034	Alcoholism	6	684	9	8553	0.008772	0.001052	TRINITY_DN64704_c4_g8 TRINITY_DN65404_c1_g3 TRINITY_DN66093_c4_g2 TRINITY_DN72790_c0_g2 TRINITY_DN59605_c0_g1 TRINITY_DN63822_c0_g1	TRINITY_DN64704_c4_g8 TRINITY_DN71789_c2_g2 TRINITY_DN66346_c0_g4 TRINITY_DN65404_c1_g3 TRINITY_DN66093_c4_g2 TRINITY_DN72790_c0_g2 TRINITY_DN59605_c0_g1 TRINITY_DN72616_c0_g1 TRINITY_DN63822_c0_g1	over	1.74385e-05	0.0003995	0.666667
ko01524	Platinum drug resistance	8	684	17	8553	0.011696	0.001988	TRINITY_DN66761_c0_g3 TRINITY_DN53886_c0_g1 TRINITY_DN64482_c2_g2 TRINITY_DN63294_c1_g6 TRINITY_DN69500_c0_g2 TRINITY_DN67215_c2_g3 TRINITY_DN71974_c0_g1 TRINITY_DN73012_c1_g2	TRINITY_DN63294_c1_g5 TRINITY_DN65790_c0_g1 TRINITY_DN66761_c0_g3 TRINITY_DN69022_c0_g1 TRINITY_DN53886_c0_g1 TRINITY_DN64482_c2_g2 TRINITY_DN63294_c1_g6 TRINITY_DN69500_c0_g2 TRINITY_DN67215_c2_g3 TRINITY_DN73145_c1_g1 TRINITY_DN69742_c0_g3 TRINITY_DN67413_c2_g1 TRINITY_DN61244_c0_g3 TRINITY_DN70975_c2_g1 TRINITY_DN71974_c0_g1 TRINITY_DN67299_c0_g1 TRINITY_DN73012_c1_g2	over	2.03653e-05	0.000427672	0.470588
ko00500	Starch and sucrose metabolism	14	684	51	8553	0.020468	0.005963	TRINITY_DN67449_c0_g1 TRINITY_DN71719_c1_g1 TRINITY_DN66850_c0_g3 TRINITY_DN70334_c0_g1 TRINITY_DN1405_c0_g1 TRINITY_DN69195_c2_g1 TRINITY_DN68193_c0_g1 TRINITY_DN68922_c1_g1 TRINITY_DN66911_c0_g4 TRINITY_DN70678_c0_g1 TRINITY_DN69753_c0_g1 TRINITY_DN63108_c0_g1 TRINITY_DN63856_c0_g2 TRINITY_DN53775_c0_g1	TRINITY_DN63382_c1_g3 TRINITY_DN64501_c2_g1 TRINITY_DN69942_c0_g1 TRINITY_DN67449_c0_g1 TRINITY_DN71323_c2_g4 TRINITY_DN71719_c1_g1 TRINITY_DN69914_c0_g1 TRINITY_DN65869_c0_g1 TRINITY_DN66260_c0_g1 TRINITY_DN66850_c0_g3 TRINITY_DN70334_c0_g1 TRINITY_DN70282_c0_g1 TRINITY_DN63443_c0_g2 TRINITY_DN1405_c0_g1 TRINITY_DN70109_c2_g1 TRINITY_DN69697_c1_g1 TRINITY_DN70533_c0_g1 TRINITY_DN72557_c2_g1 TRIN…	over	3.04455e-05	0.000590173	0.27451
ko05204	Chemical carcinogenesis	7	684	14	8553	0.010234	0.001637	TRINITY_DN66761_c0_g3 TRINITY_DN53886_c0_g1 TRINITY_DN64482_c2_g2 TRINITY_DN63294_c1_g6 TRINITY_DN69500_c0_g2 TRINITY_DN67215_c2_g3 TRINITY_DN65208_c0_g1	TRINITY_DN63294_c1_g5 TRINITY_DN65790_c0_g1 TRINITY_DN66761_c0_g3 TRINITY_DN53886_c0_g1 TRINITY_DN64482_c2_g2 TRINITY_DN63294_c1_g6 TRINITY_DN69500_c0_g2 TRINITY_DN67215_c2_g3 TRINITY_DN71607_c0_g2 TRINITY_DN72985_c2_g2 TRINITY_DN69742_c0_g3 TRINITY_DN65208_c0_g1 TRINITY_DN61244_c0_g3 TRINITY_DN69294_c1_g1	over	4.22832e-05	0.000761097	0.5
ko05225	Hepatocellular carcinoma	7	684	15	8553	0.010234	0.001754	TRINITY_DN66761_c0_g3 TRINITY_DN53886_c0_g1 TRINITY_DN64482_c2_g2 TRINITY_DN63294_c1_g6 TRINITY_DN69500_c0_g2 TRINITY_DN67215_c2_g3 TRINITY_DN66188_c0_g5	TRINITY_DN63294_c1_g5 TRINITY_DN65790_c0_g1 TRINITY_DN66761_c0_g3 TRINITY_DN53886_c0_g1 TRINITY_DN64482_c2_g2 TRINITY_DN63294_c1_g6 TRINITY_DN69500_c0_g2 TRINITY_DN69301_c0_g1 TRINITY_DN67215_c2_g3 TRINITY_DN69742_c0_g3 TRINITY_DN66188_c0_g5 TRINITY_DN61244_c0_g3 TRINITY_DN72848_c2_g1 TRINITY_DN73073_c3_g3 TRINITY_DN67423_c0_g1	over	7.38289e-05	0.00124032	0.466667
ko00860	Porphyrin and chlorophyll metabolism	6	684	11	8553	0.008772	0.001286	TRINITY_DN61424_c0_g2 TRINITY_DN62262_c3_g1 TRINITY_DN65495_c0_g1 TRINITY_DN72104_c0_g1 TRINITY_DN68006_c1_g2 TRINITY_DN69975_c1_g3	TRINITY_DN70378_c0_g1 TRINITY_DN65576_c0_g1 TRINITY_DN61424_c0_g2 TRINITY_DN66156_c1_g1 TRINITY_DN62262_c3_g1 TRINITY_DN65495_c0_g1 TRINITY_DN70028_c0_g1 TRINITY_DN66988_c0_g1 TRINITY_DN72104_c0_g1 TRINITY_DN68006_c1_g2 TRINITY_DN69975_c1_g3	over	8.33739e-05	0.00131314	0.545455
ko04915	Estrogen signaling pathway	6	684	12	8553	0.008772	0.001403	TRINITY_DN64795_c0_g3 TRINITY_DN72660_c2_g4 TRINITY_DN66200_c2_g7 TRINITY_DN69303_c1_g2 TRINITY_DN59605_c0_g1 TRINITY_DN72660_c1_g2	TRINITY_DN64795_c0_g2 TRINITY_DN66346_c0_g4 TRINITY_DN64795_c0_g3 TRINITY_DN72660_c2_g4 TRINITY_DN71445_c2_g3 TRINITY_DN71811_c1_g1 TRINITY_DN66200_c2_g7 TRINITY_DN69303_c1_g2 TRINITY_DN59605_c0_g1 TRINITY_DN70186_c0_g1 TRINITY_DN72660_c1_g2 TRINITY_DN56457_c0_g1	over	0.000155493	0.00230495	0.5
ko00196	Photosynthesis - antenna proteins	4	684	5	8553	0.005848	0.000585	TRINITY_DN72490_c1_g5 TRINITY_DN68777_c2_g3 TRINITY_DN62671_c0_g2 TRINITY_DN71060_c1_g4	TRINITY_DN72490_c1_g5 TRINITY_DN68777_c2_g3 TRINITY_DN62671_c0_g2 TRINITY_DN71060_c1_g4 TRINITY_DN68777_c2_g2	over	0.000189957	0.0026594	0.8
ko00010	Glycolysis / Gluconeogenesis	13	684	56	8553	0.019006	0.006547	TRINITY_DN65129_c1_g1 TRINITY_DN62013_c0_g2 TRINITY_DN67212_c0_g3 TRINITY_DN70334_c0_g1 TRINITY_DN65500_c0_g1 TRINITY_DN64790_c0_g1 TRINITY_DN61989_c2_g2 TRINITY_DN68847_c0_g2 TRINITY_DN72778_c0_g1 TRINITY_DN43431_c0_g1 TRINITY_DN70326_c1_g2 TRINITY_DN70134_c0_g1 TRINITY_DN53775_c0_g1	TRINITY_DN65626_c1_g1 TRINITY_DN65179_c1_g2 TRINITY_DN68365_c0_g1 TRINITY_DN65179_c1_g3 TRINITY_DN68838_c0_g1 TRINITY_DN62887_c0_g1 TRINITY_DN68775_c0_g1 TRINITY_DN65996_c0_g1 TRINITY_DN69283_c2_g1 TRINITY_DN67494_c0_g1 TRINITY_DN69942_c0_g1 TRINITY_DN65734_c3_g1 TRINITY_DN65129_c1_g1 TRINITY_DN71323_c2_g4 TRINITY_DN68012_c1_g1 TRINITY_DN70720_c3_g3 TRINITY_DN67302_c1_g1 TRINITY_DN67753_c1_g3 TRI…	over	0.000367251	0.00487091	0.232143
ko00051	Fructose and mannose metabolism	7	684	19	8553	0.010234	0.002221	TRINITY_DN65129_c1_g1 TRINITY_DN67212_c0_g3 TRINITY_DN65500_c0_g1 TRINITY_DN64790_c0_g1 TRINITY_DN1405_c0_g1 TRINITY_DN64739_c1_g3 TRINITY_DN70326_c1_g2	TRINITY_DN63382_c1_g3 TRINITY_DN65996_c0_g1 TRINITY_DN65129_c1_g1 TRINITY_DN70158_c0_g2 TRINITY_DN66836_c0_g3 TRINITY_DN67212_c0_g3 TRINITY_DN65869_c0_g1 TRINITY_DN70122_c1_g1 TRINITY_DN65500_c0_g1 TRINITY_DN64790_c0_g1 TRINITY_DN67461_c2_g4 TRINITY_DN63443_c0_g2 TRINITY_DN1405_c0_g1 TRINITY_DN63668_c0_g1 TRINITY_DN64739_c1_g3 TRINITY_DN67396_c1_g1 TRINITY_DN71703_c1_g3 TRINITY_DN70326_c1_g2 TRIN…	over	0.000435136	0.00548271	0.368421
ko00941	Flavonoid biosynthesis	7	684	20	8553	0.010234	0.002338	TRINITY_DN70937_c5_g1 TRINITY_DN64727_c4_g2 TRINITY_DN64064_c1_g1 TRINITY_DN72664_c0_g1 TRINITY_DN71645_c1_g1 TRINITY_DN63699_c0_g1 TRINITY_DN67019_c2_g2	TRINITY_DN68736_c1_g1 TRINITY_DN62856_c3_g4 TRINITY_DN70937_c5_g1 TRINITY_DN62856_c3_g2 TRINITY_DN73048_c2_g2 TRINITY_DN64727_c4_g2 TRINITY_DN64064_c1_g1 TRINITY_DN72664_c0_g1 TRINITY_DN71645_c1_g1 TRINITY_DN63229_c0_g1 TRINITY_DN72690_c0_g2 TRINITY_DN69789_c0_g8 TRINITY_DN72458_c0_g1 TRINITY_DN65589_c2_g2 TRINITY_DN68972_c2_g1 TRINITY_DN63699_c0_g1 TRINITY_DN67019_c2_g2 TRINITY_DN69433_c0_g1 TRI…	over	0.000623688	0.00748426	0.35
ko04612	Antigen processing and presentation	6	684	15	8553	0.008772	0.001754	TRINITY_DN64795_c0_g3 TRINITY_DN72660_c2_g4 TRINITY_DN66200_c2_g7 TRINITY_DN69303_c1_g2 TRINITY_DN69318_c0_g1 TRINITY_DN72660_c1_g2	TRINITY_DN64795_c0_g2 TRINITY_DN64795_c0_g3 TRINITY_DN72660_c2_g4 TRINITY_DN71445_c2_g3 TRINITY_DN66200_c2_g7 TRINITY_DN69303_c1_g2 TRINITY_DN69035_c0_g1 TRINITY_DN72409_c1_g1 TRINITY_DN67943_c0_g1 TRINITY_DN69318_c0_g1 TRINITY_DN69508_c0_g1 TRINITY_DN70579_c3_g1 TRINITY_DN72660_c1_g2 TRINITY_DN70239_c0_g1 TRINITY_DN55910_c0_g1	over	0.000683418	0.00782824	0.4
ko04217	Necroptosis	8	684	27	8553	0.011696	0.003157	TRINITY_DN64795_c0_g3 TRINITY_DN72660_c2_g4 TRINITY_DN66093_c4_g2 TRINITY_DN71719_c1_g1 TRINITY_DN72790_c0_g2 TRINITY_DN69528_c0_g2 TRINITY_DN72660_c1_g2 TRINITY_DN65248_c0_g2	TRINITY_DN64795_c0_g2 TRINITY_DN63789_c2_g1 TRINITY_DN64795_c0_g3 TRINITY_DN72660_c2_g4 TRINITY_DN62439_c0_g1 TRINITY_DN66093_c4_g2 TRINITY_DN63692_c6_g3 TRINITY_DN71719_c1_g1 TRINITY_DN72790_c0_g2 TRINITY_DN60624_c0_g1 TRINITY_DN64837_c1_g2 TRINITY_DN70282_c0_g1 TRINITY_DN71815_c1_g1 TRINITY_DN65061_c0_g2 TRINITY_DN66068_c0_g3 TRINITY_DN66476_c0_g1 TRINITY_DN66006_c2_g2 TRINITY_DN69528_c0_g2 TRI…	over	0.00090552	0.00992135	0.296296
ko00460	Cyanoamino acid metabolism	5	684	12	8553	0.00731	0.001403	TRINITY_DN68408_c5_g1 TRINITY_DN69195_c2_g1 TRINITY_DN69776_c0_g1 TRINITY_DN72739_c1_g1 TRINITY_DN66911_c0_g4	TRINITY_DN68408_c5_g1 TRINITY_DN71391_c0_g4 TRINITY_DN59485_c0_g2 TRINITY_DN69718_c0_g3 TRINITY_DN69195_c2_g1 TRINITY_DN60283_c2_g3 TRINITY_DN71240_c1_g2 TRINITY_DN70520_c0_g1 TRINITY_DN69776_c0_g1 TRINITY_DN72739_c1_g1 TRINITY_DN69374_c0_g1 TRINITY_DN66911_c0_g4	over	0.00158719	0.0165606	0.416667
ko00520	Amino sugar and nucleotide sugar metabolism	11	684	50	8553	0.016082	0.005846	TRINITY_DN62002_c0_g3 TRINITY_DN70334_c0_g1 TRINITY_DN66320_c0_g1 TRINITY_DN64868_c1_g1 TRINITY_DN1405_c0_g1 TRINITY_DN68525_c0_g4 TRINITY_DN68074_c2_g1 TRINITY_DN36175_c0_g1 TRINITY_DN67114_c0_g1 TRINITY_DN60060_c0_g1 TRINITY_DN53775_c0_g1	TRINITY_DN63382_c1_g3 TRINITY_DN64501_c2_g1 TRINITY_DN68676_c0_g1 TRINITY_DN70924_c3_g1 TRINITY_DN62002_c0_g3 TRINITY_DN70221_c0_g1 TRINITY_DN69250_c0_g2 TRINITY_DN69942_c0_g1 TRINITY_DN71323_c2_g4 TRINITY_DN70158_c0_g2 TRINITY_DN69005_c0_g1 TRINITY_DN65655_c1_g1 TRINITY_DN66191_c0_g2 TRINITY_DN69914_c0_g1 TRINITY_DN71734_c2_g2 TRINITY_DN65869_c0_g1 TRINITY_DN70122_c1_g1 TRINITY_DN64091_c2_g1 TRI…	over	0.00164292	0.0165606	0.22
ko04111	Cell cycle - yeast	6	684	18	8553	0.008772	0.002105	TRINITY_DN73137_c1_g1 TRINITY_DN63981_c2_g2 TRINITY_DN61272_c0_g1 TRINITY_DN69233_c2_g1 TRINITY_DN70588_c0_g1 TRINITY_DN63130_c0_g1	TRINITY_DN73137_c1_g1 TRINITY_DN61596_c0_g1 TRINITY_DN63981_c2_g2 TRINITY_DN67912_c0_g2 TRINITY_DN68088_c0_g1 TRINITY_DN71805_c0_g1 TRINITY_DN61272_c0_g1 TRINITY_DN69843_c1_g2 TRINITY_DN69233_c2_g1 TRINITY_DN70350_c0_g4 TRINITY_DN68494_c0_g1 TRINITY_DN70588_c0_g1 TRINITY_DN63130_c0_g1 TRINITY_DN65701_c3_g1 TRINITY_DN62601_c0_g1 TRINITY_DN60449_c0_g1 TRINITY_DN71716_c0_g1 TRINITY_DN70799_c1_g1	over	0.00205898	0.0182476	0.333333
ko05152	Tuberculosis	6	684	18	8553	0.008772	0.002105	TRINITY_DN68682_c0_g2 TRINITY_DN71474_c1_g2 TRINITY_DN59605_c0_g1 TRINITY_DN63402_c0_g1 TRINITY_DN62579_c3_g2 TRINITY_DN54507_c0_g1	TRINITY_DN69817_c1_g1 TRINITY_DN66346_c0_g4 TRINITY_DN68682_c0_g1 TRINITY_DN68486_c0_g2 TRINITY_DN68682_c0_g2 TRINITY_DN69022_c0_g1 TRINITY_DN71474_c1_g2 TRINITY_DN73114_c4_g2 TRINITY_DN59605_c0_g1 TRINITY_DN63402_c0_g1 TRINITY_DN63733_c0_g2 TRINITY_DN64391_c2_g4 TRINITY_DN66970_c1_g1 TRINITY_DN62579_c3_g2 TRINITY_DN68110_c2_g1 TRINITY_DN68110_c1_g1 TRINITY_DN63242_c0_g1 TRINITY_DN54507_c0_g1	over	0.00205898	0.0182476	0.333333
ko00030	Pentose phosphate pathway	7	684	24	8553	0.010234	0.002806	TRINITY_DN65129_c1_g1 TRINITY_DN67212_c0_g3 TRINITY_DN70334_c0_g1 TRINITY_DN65500_c0_g1 TRINITY_DN64790_c0_g1 TRINITY_DN70326_c1_g2 TRINITY_DN53775_c0_g1	TRINITY_DN68256_c0_g1 TRINITY_DN67494_c0_g1 TRINITY_DN69942_c0_g1 TRINITY_DN65129_c1_g1 TRINITY_DN71323_c2_g4 TRINITY_DN65658_c1_g1 TRINITY_DN67213_c0_g2 TRINITY_DN66836_c0_g3 TRINITY_DN69975_c1_g1 TRINITY_DN67212_c0_g3 TRINITY_DN68177_c2_g1 TRINITY_DN70334_c0_g1 TRINITY_DN65500_c0_g1 TRINITY_DN64790_c0_g1 TRINITY_DN67213_c0_g1 TRINITY_DN65165_c0_g1 TRINITY_DN69829_c1_g1 TRINITY_DN69747_c1_g1 TRI…	over	0.00209992	0.0182476	0.291667
ko00983	Drug metabolism - other enzymes	7	684	24	8553	0.010234	0.002806	TRINITY_DN66761_c0_g3 TRINITY_DN53886_c0_g1 TRINITY_DN64482_c2_g2 TRINITY_DN63294_c1_g6 TRINITY_DN69500_c0_g2 TRINITY_DN67215_c2_g3 TRINITY_DN69063_c3_g1	TRINITY_DN62594_c3_g1 TRINITY_DN63294_c1_g5 TRINITY_DN71360_c1_g1 TRINITY_DN63800_c0_g2 TRINITY_DN65790_c0_g1 TRINITY_DN66761_c0_g3 TRINITY_DN66251_c0_g2 TRINITY_DN65956_c0_g1 TRINITY_DN53886_c0_g1 TRINITY_DN64482_c2_g2 TRINITY_DN63294_c1_g6 TRINITY_DN69500_c0_g2 TRINITY_DN71174_c0_g1 TRINITY_DN67215_c2_g3 TRINITY_DN69063_c3_g1 TRINITY_DN69742_c0_g3 TRINITY_DN65213_c2_g1 TRINITY_DN63202_c5_g1 TRI…	over	0.00209992	0.0182476	0.291667
ko05322	Systemic lupus erythematosus	4	684	8	8553	0.005848	0.000935	TRINITY_DN64704_c4_g8 TRINITY_DN65404_c1_g3 TRINITY_DN66093_c4_g2 TRINITY_DN72790_c0_g2	TRINITY_DN64704_c4_g8 TRINITY_DN71789_c2_g2 TRINITY_DN65404_c1_g3 TRINITY_DN66093_c4_g2 TRINITY_DN72790_c0_g2 TRINITY_DN72742_c6_g1 TRINITY_DN62905_c2_g1 TRINITY_DN59712_c0_g1	over	0.0021858	0.0183607	0.5
ko00073	Cutin, suberine and wax biosynthesis	4	684	9	8553	0.005848	0.001052	TRINITY_DN68070_c1_g1 TRINITY_DN71077_c2_g3 TRINITY_DN66507_c2_g3 TRINITY_DN65751_c0_g1	TRINITY_DN61403_c0_g1 TRINITY_DN68070_c1_g1 TRINITY_DN71077_c2_g3 TRINITY_DN64174_c0_g1 TRINITY_DN66507_c2_g3 TRINITY_DN57259_c0_g1 TRINITY_DN66507_c2_g1 TRINITY_DN65751_c0_g1 TRINITY_DN69703_c0_g2	over	0.00368688	0.0277553	0.444444
ko00270	Cysteine and methionine metabolism	8	684	33	8553	0.011696	0.003858	TRINITY_DN61936_c0_g2 TRINITY_DN67840_c0_g2 TRINITY_DN67846_c0_g1 TRINITY_DN69747_c1_g2 TRINITY_DN64735_c0_g2 TRINITY_DN66521_c0_g1 TRINITY_DN64798_c0_g1 TRINITY_DN72136_c0_g1	TRINITY_DN61936_c0_g2 TRINITY_DN67177_c0_g4 TRINITY_DN67840_c0_g2 TRINITY_DN71584_c0_g1 TRINITY_DN72029_c1_g3 TRINITY_DN70720_c3_g3 TRINITY_DN68219_c1_g1 TRINITY_DN67846_c0_g1 TRINITY_DN72013_c0_g1 TRINITY_DN69747_c1_g2 TRINITY_DN65784_c4_g1 TRINITY_DN69510_c1_g2 TRINITY_DN67171_c0_g1 TRINITY_DN72436_c1_g1 TRINITY_DN64735_c0_g2 TRINITY_DN71038_c1_g1 TRINITY_DN64911_c0_g1 TRINITY_DN66521_c0_g1 TRI…	over	0.00369125	0.0277553	0.242424
ko00052	Galactose metabolism	6	684	20	8553	0.008772	0.002338	TRINITY_DN62002_c0_g3 TRINITY_DN68193_c0_g1 TRINITY_DN70678_c0_g1 TRINITY_DN69753_c0_g1 TRINITY_DN63108_c0_g1 TRINITY_DN53775_c0_g1	TRINITY_DN64501_c2_g1 TRINITY_DN62002_c0_g3 TRINITY_DN71323_c2_g4 TRINITY_DN71407_c0_g1 TRINITY_DN65869_c0_g1 TRINITY_DN73170_c1_g2 TRINITY_DN66361_c1_g1 TRINITY_DN72556_c0_g1 TRINITY_DN63490_c4_g1 TRINITY_DN70310_c0_g2 TRINITY_DN67396_c1_g1 TRINITY_DN68193_c0_g1 TRINITY_DN58758_c0_g1 TRINITY_DN70724_c1_g1 TRINITY_DN63763_c0_g1 TRINITY_DN56833_c0_g1 TRINITY_DN70678_c0_g1 TRINITY_DN69753_c0_g1 TRI…	over	0.00374477	0.0277553	0.3
ko00350	Tyrosine metabolism	6	684	20	8553	0.008772	0.002338	TRINITY_DN69747_c1_g2 TRINITY_DN68847_c0_g2 TRINITY_DN80935_c0_g1 TRINITY_DN57766_c0_g1 TRINITY_DN70134_c0_g1 TRINITY_DN63822_c0_g1	TRINITY_DN69747_c1_g2 TRINITY_DN65784_c4_g1 TRINITY_DN68483_c0_g1 TRINITY_DN68847_c0_g2 TRINITY_DN66518_c1_g2 TRINITY_DN66182_c1_g3 TRINITY_DN62371_c3_g1 TRINITY_DN71607_c0_g2 TRINITY_DN72985_c2_g2 TRINITY_DN63811_c1_g3 TRINITY_DN80935_c0_g1 TRINITY_DN57766_c0_g1 TRINITY_DN67605_c5_g1 TRINITY_DN70399_c1_g2 TRINITY_DN72481_c0_g2 TRINITY_DN64097_c4_g1 TRINITY_DN70134_c0_g1 TRINITY_DN63822_c0_g1 TRI…	over	0.00374477	0.0277553	0.3
ko04659	Th17 cell differentiation	3	684	5	8553	0.004386	0.000585	TRINITY_DN64795_c0_g3 TRINITY_DN72660_c2_g4 TRINITY_DN72660_c1_g2	TRINITY_DN64795_c0_g2 TRINITY_DN64795_c0_g3 TRINITY_DN72660_c2_g4 TRINITY_DN72660_c1_g2 TRINITY_DN73073_c3_g3	over	0.00450476	0.0324342	0.6
ko04626	Plant-pathogen interaction	6	684	21	8553	0.008772	0.002455	TRINITY_DN64795_c0_g3 TRINITY_DN72660_c2_g4 TRINITY_DN59605_c0_g1 TRINITY_DN58185_c0_g1 TRINITY_DN72660_c1_g2 TRINITY_DN67363_c1_g2	TRINITY_DN67523_c0_g1 TRINITY_DN64795_c0_g2 TRINITY_DN70447_c2_g7 TRINITY_DN66346_c0_g4 TRINITY_DN64795_c0_g3 TRINITY_DN72660_c2_g4 TRINITY_DN71811_c1_g1 TRINITY_DN65749_c0_g1 TRINITY_DN68944_c0_g1 TRINITY_DN61447_c0_g2 TRINITY_DN59605_c0_g1 TRINITY_DN70186_c0_g1 TRINITY_DN70445_c3_g1 TRINITY_DN64675_c0_g3 TRINITY_DN53088_c0_g1 TRINITY_DN58185_c0_g1 TRINITY_DN72660_c1_g2 TRINITY_DN67363_c1_g2 TRI…	over	0.004894	0.034258	0.285714
ko00480	Glutathione metabolism	7	684	28	8553	0.010234	0.003274	TRINITY_DN66761_c0_g3 TRINITY_DN68105_c1_g3 TRINITY_DN53886_c0_g1 TRINITY_DN64482_c2_g2 TRINITY_DN63294_c1_g6 TRINITY_DN69500_c0_g2 TRINITY_DN67215_c2_g3	TRINITY_DN66809_c1_g2 TRINITY_DN68256_c0_g1 TRINITY_DN63294_c1_g5 TRINITY_DN68315_c0_g2 TRINITY_DN65658_c1_g1 TRINITY_DN65790_c0_g1 TRINITY_DN66761_c0_g3 TRINITY_DN68105_c1_g3 TRINITY_DN49906_c0_g1 TRINITY_DN71591_c0_g1 TRINITY_DN70244_c0_g2 TRINITY_DN64008_c0_g1 TRINITY_DN53886_c0_g1 TRINITY_DN64482_c2_g2 TRINITY_DN63294_c1_g6 TRINITY_DN69500_c0_g2 TRINITY_DN61475_c0_g1 TRINITY_DN65165_c0_g1 TRI…	over	0.0054263	0.0369575	0.25
ko05145	Toxoplasmosis	4	684	10	8553	0.005848	0.001169	TRINITY_DN66200_c2_g7 TRINITY_DN69303_c1_g2 TRINITY_DN62579_c3_g2 TRINITY_DN67363_c1_g2	TRINITY_DN71445_c2_g3 TRINITY_DN66200_c2_g7 TRINITY_DN69303_c1_g2 TRINITY_DN69022_c0_g1 TRINITY_DN73114_c4_g2 TRINITY_DN63733_c0_g2 TRINITY_DN73145_c1_g1 TRINITY_DN62579_c3_g2 TRINITY_DN67363_c1_g2 TRINITY_DN63242_c0_g1	over	0.0057593	0.0381933	0.4
ko00965	Betalain biosynthesis	2	684	2	8553	0.002924	0.000234	TRINITY_DN72317_c3_g9 TRINITY_DN63822_c0_g1	TRINITY_DN72317_c3_g9 TRINITY_DN63822_c0_g1	over	0.00638691	0.0411115	1
ko00380	Tryptophan metabolism	5	684	16	8553	0.00731	0.001871	TRINITY_DN67846_c0_g1 TRINITY_DN71756_c1_g2 TRINITY_DN72778_c0_g1 TRINITY_DN65208_c0_g1 TRINITY_DN63822_c0_g1	TRINITY_DN71263_c1_g1 TRINITY_DN62887_c0_g1 TRINITY_DN68012_c1_g1 TRINITY_DN67846_c0_g1 TRINITY_DN71756_c1_g2 TRINITY_DN66143_c0_g1 TRINITY_DN67855_c0_g1 TRINITY_DN66738_c0_g1 TRINITY_DN64815_c2_g3 TRINITY_DN70154_c0_g1 TRINITY_DN64815_c2_g2 TRINITY_DN72778_c0_g1 TRINITY_DN65208_c0_g1 TRINITY_DN55752_c0_g1 TRINITY_DN71235_c2_g3 TRINITY_DN63822_c0_g1	over	0.00668877	0.0411115	0.3125
ko03030	DNA replication	5	684	16	8553	0.00731	0.001871	TRINITY_DN69233_c2_g1 TRINITY_DN70588_c0_g1 TRINITY_DN63130_c0_g1 TRINITY_DN68518_c2_g2 TRINITY_DN55176_c0_g2	TRINITY_DN67671_c3_g2 TRINITY_DN16478_c0_g1 TRINITY_DN62023_c0_g3 TRINITY_DN12386_c0_g1 TRINITY_DN68088_c0_g1 TRINITY_DN66125_c0_g5 TRINITY_DN69233_c2_g1 TRINITY_DN59951_c0_g2 TRINITY_DN68494_c0_g1 TRINITY_DN70588_c0_g1 TRINITY_DN63130_c0_g1 TRINITY_DN68518_c2_g2 TRINITY_DN64170_c2_g1 TRINITY_DN55176_c0_g2 TRINITY_DN73005_c3_g1 TRINITY_DN62342_c0_g2	over	0.00668877	0.0411115	0.3125
ko03018	RNA degradation	6	684	23	8553	0.008772	0.002689	TRINITY_DN68682_c0_g2 TRINITY_DN71474_c1_g2 TRINITY_DN63005_c0_g1 TRINITY_DN67534_c0_g1 TRINITY_DN65709_c1_g2 TRINITY_DN54507_c0_g1	TRINITY_DN69817_c1_g1 TRINITY_DN65179_c1_g2 TRINITY_DN65179_c1_g3 TRINITY_DN68682_c0_g1 TRINITY_DN62494_c0_g1 TRINITY_DN68682_c0_g2 TRINITY_DN71474_c1_g2 TRINITY_DN59275_c0_g3 TRINITY_DN72397_c0_g1 TRINITY_DN63005_c0_g1 TRINITY_DN56019_c0_g1 TRINITY_DN72932_c0_g1 TRINITY_DN70474_c0_g1 TRINITY_DN67534_c0_g1 TRINITY_DN71605_c2_g1 TRINITY_DN65709_c1_g2 TRINITY_DN69577_c2_g5 TRINITY_DN66760_c0_g1 TRI…	over	0.0079366	0.0476196	0.26087
ko00130	Ubiquinone and other terpenoid-quinone biosynthesis	5	684	17	8553	0.00731	0.001988	TRINITY_DN63956_c2_g1 TRINITY_DN70796_c0_g3 TRINITY_DN64340_c2_g3 TRINITY_DN80935_c0_g1 TRINITY_DN70414_c2_g2	TRINITY_DN64340_c2_g1 TRINITY_DN68959_c0_g1 TRINITY_DN63956_c2_g1 TRINITY_DN72458_c0_g1 TRINITY_DN66518_c1_g2 TRINITY_DN70796_c0_g3 TRINITY_DN64340_c2_g3 TRINITY_DN72079_c1_g1 TRINITY_DN70285_c2_g3 TRINITY_DN72821_c1_g1 TRINITY_DN70246_c0_g1 TRINITY_DN80935_c0_g1 TRINITY_DN70414_c2_g2 TRINITY_DN62111_c0_g1 TRINITY_DN65435_c0_g1 TRINITY_DN59673_c1_g1 TRINITY_DN64097_c4_g1	over	0.00886285	0.0519404	0.294118
ko00830	Retinol metabolism	3	684	7	8553	0.004386	0.000818	TRINITY_DN65208_c0_g1 TRINITY_DN70134_c0_g1 TRINITY_DN64525_c4_g1	TRINITY_DN67306_c0_g4 TRINITY_DN71607_c0_g2 TRINITY_DN72985_c2_g2 TRINITY_DN65208_c0_g1 TRINITY_DN70134_c0_g1 TRINITY_DN64525_c4_g1 TRINITY_DN69294_c1_g1	over	0.0139578	0.0764643	0.428571
ko04657	IL-17 signaling pathway	3	684	7	8553	0.004386	0.000818	TRINITY_DN64795_c0_g3 TRINITY_DN72660_c2_g4 TRINITY_DN72660_c1_g2	TRINITY_DN64795_c0_g2 TRINITY_DN64795_c0_g3 TRINITY_DN72660_c2_g4 TRINITY_DN71811_c1_g1 TRINITY_DN67573_c0_g1 TRINITY_DN70186_c0_g1 TRINITY_DN72660_c1_g2	over	0.0139578	0.0764643	0.428571
ko04914	Progesterone-mediated oocyte maturation	3	684	7	8553	0.004386	0.000818	TRINITY_DN64795_c0_g3 TRINITY_DN72660_c2_g4 TRINITY_DN72660_c1_g2	TRINITY_DN64795_c0_g2 TRINITY_DN64795_c0_g3 TRINITY_DN72660_c2_g4 TRINITY_DN71950_c2_g1 TRINITY_DN72660_c1_g2 TRINITY_DN60449_c0_g1 TRINITY_DN70799_c1_g1	over	0.0139578	0.0764643	0.428571
ko00680	Methane metabolism	5	684	19	8553	0.00731	0.002221	TRINITY_DN65129_c1_g1 TRINITY_DN67212_c0_g3 TRINITY_DN65500_c0_g1 TRINITY_DN64790_c0_g1 TRINITY_DN70326_c1_g2	TRINITY_DN65179_c1_g2 TRINITY_DN65179_c1_g3 TRINITY_DN68838_c0_g1 TRINITY_DN65129_c1_g1 TRINITY_DN70994_c0_g1 TRINITY_DN67212_c0_g3 TRINITY_DN71306_c1_g2 TRINITY_DN65500_c0_g1 TRINITY_DN64790_c0_g1 TRINITY_DN72436_c1_g1 TRINITY_DN71607_c0_g2 TRINITY_DN72985_c2_g2 TRINITY_DN69974_c1_g1 TRINITY_DN68527_c0_g1 TRINITY_DN70520_c0_g1 TRINITY_DN71703_c1_g3 TRINITY_DN70326_c1_g2 TRINITY_DN66928_c0_g1 TRI…	over	0.0145766	0.0781554	0.263158
ko04712	Circadian rhythm - plant	2	684	3	8553	0.002924	0.000351	TRINITY_DN71645_c1_g1 TRINITY_DN61250_c0_g1	TRINITY_DN71645_c1_g1 TRINITY_DN61250_c0_g1 TRINITY_DN72242_c1_g1	over	0.0181419	0.0898663	0.666667
ko05031	Amphetamine addiction	2	684	3	8553	0.002924	0.000351	TRINITY_DN59605_c0_g1 TRINITY_DN63822_c0_g1	TRINITY_DN66346_c0_g4 TRINITY_DN59605_c0_g1 TRINITY_DN63822_c0_g1	over	0.0181419	0.0898663	0.666667
ko00592	alpha-Linolenic acid metabolism	5	684	20	8553	0.00731	0.002338	TRINITY_DN73044_c2_g1 TRINITY_DN58155_c0_g1 TRINITY_DN68847_c0_g2 TRINITY_DN68639_c0_g1 TRINITY_DN69142_c3_g3	TRINITY_DN69543_c2_g1 TRINITY_DN58920_c0_g1 TRINITY_DN65240_c1_g1 TRINITY_DN69543_c3_g1 TRINITY_DN71669_c1_g2 TRINITY_DN71255_c1_g3 TRINITY_DN73044_c2_g1 TRINITY_DN58155_c0_g1 TRINITY_DN65952_c0_g1 TRINITY_DN68847_c0_g2 TRINITY_DN65371_c0_g1 TRINITY_DN68639_c0_g1 TRINITY_DN66249_c2_g1 TRINITY_DN71669_c1_g1 TRINITY_DN63215_c2_g3 TRINITY_DN62570_c0_g1 TRINITY_DN67118_c0_g1 TRINITY_DN71255_c1_g2 TRI…	over	0.0181872	0.0898663	0.25
ko04066	HIF-1 signaling pathway	5	684	20	8553	0.00731	0.002338	TRINITY_DN65129_c1_g1 TRINITY_DN67212_c0_g3 TRINITY_DN65500_c0_g1 TRINITY_DN50021_c0_g1 TRINITY_DN70326_c1_g2	TRINITY_DN65626_c1_g1 TRINITY_DN65179_c1_g2 TRINITY_DN68365_c0_g1 TRINITY_DN65179_c1_g3 TRINITY_DN65734_c3_g1 TRINITY_DN65129_c1_g1 TRINITY_DN70720_c3_g3 TRINITY_DN67753_c1_g3 TRINITY_DN67753_c1_g2 TRINITY_DN67212_c0_g3 TRINITY_DN65869_c0_g1 TRINITY_DN64460_c0_g2 TRINITY_DN65500_c0_g1 TRINITY_DN62446_c0_g1 TRINITY_DN70069_c1_g1 TRINITY_DN68666_c0_g2 TRINITY_DN50021_c0_g1 TRINITY_DN70326_c1_g2 TRI…	over	0.0181872	0.0898663	0.25
ko00760	Nicotinate and nicotinamide metabolism	3	684	8	8553	0.004386	0.000935	TRINITY_DN64397_c0_g1 TRINITY_DN72170_c1_g2 TRINITY_DN71636_c5_g2	TRINITY_DN64397_c0_g1 TRINITY_DN61602_c0_g1 TRINITY_DN72170_c1_g2 TRINITY_DN67732_c0_g1 TRINITY_DN65802_c0_g1 TRINITY_DN69475_c3_g1 TRINITY_DN71636_c5_g2 TRINITY_DN68715_c0_g1	over	0.021021	0.0972639	0.375
ko04010	MAPK signaling pathway	3	684	8	8553	0.004386	0.000935	TRINITY_DN66200_c2_g7 TRINITY_DN69303_c1_g2 TRINITY_DN62579_c3_g2	TRINITY_DN71445_c2_g3 TRINITY_DN66200_c2_g7 TRINITY_DN69303_c1_g2 TRINITY_DN73114_c4_g2 TRINITY_DN63733_c0_g2 TRINITY_DN65154_c0_g1 TRINITY_DN62579_c3_g2 TRINITY_DN63242_c0_g1	over	0.021021	0.0972639	0.375
ko05133	Pertussis	3	684	8	8553	0.004386	0.000935	TRINITY_DN59605_c0_g1 TRINITY_DN60935_c0_g1 TRINITY_DN62579_c3_g2	TRINITY_DN66346_c0_g4 TRINITY_DN73114_c4_g2 TRINITY_DN59605_c0_g1 TRINITY_DN63733_c0_g2 TRINITY_DN60935_c0_g1 TRINITY_DN62579_c3_g2 TRINITY_DN60521_c0_g1 TRINITY_DN63242_c0_g1	over	0.021021	0.0972639	0.375
ko04016	MAPK signaling pathway - plant	4	684	14	8553	0.005848	0.001637	TRINITY_DN64868_c1_g1 TRINITY_DN59605_c0_g1 TRINITY_DN58185_c0_g1 TRINITY_DN66489_c0_g2	TRINITY_DN66346_c0_g4 TRINITY_DN71263_c1_g1 TRINITY_DN62594_c3_g1 TRINITY_DN71360_c1_g1 TRINITY_DN64868_c1_g1 TRINITY_DN59605_c0_g1 TRINITY_DN63342_c0_g1 TRINITY_DN70507_c0_g1 TRINITY_DN66654_c2_g1 TRINITY_DN58185_c0_g1 TRINITY_DN67413_c2_g1 TRINITY_DN66489_c0_g2 TRINITY_DN56261_c0_g1 TRINITY_DN70458_c1_g2	over	0.0212282	0.0972639	0.285714
ko00410	beta-Alanine metabolism	5	684	22	8553	0.00731	0.002572	TRINITY_DN73044_c2_g1 TRINITY_DN58155_c0_g1 TRINITY_DN69063_c3_g1 TRINITY_DN72778_c0_g1 TRINITY_DN68910_c0_g3	TRINITY_DN58920_c0_g1 TRINITY_DN68012_c1_g1 TRINITY_DN69248_c1_g3 TRINITY_DN73044_c2_g1 TRINITY_DN58155_c0_g1 TRINITY_DN69951_c0_g1 TRINITY_DN66182_c1_g3 TRINITY_DN64815_c2_g3 TRINITY_DN70154_c0_g1 TRINITY_DN64815_c2_g2 TRINITY_DN69063_c3_g1 TRINITY_DN72778_c0_g1 TRINITY_DN67118_c0_g1 TRINITY_DN65213_c2_g1 TRINITY_DN65766_c2_g1 TRINITY_DN68529_c1_g4 TRINITY_DN70399_c1_g2 TRINITY_DN55752_c0_g1 TRI…	over	0.0270645	0.120667	0.227273
ko04151	PI3K-Akt signaling pathway	6	684	30	8553	0.008772	0.003508	TRINITY_DN64795_c0_g3 TRINITY_DN72660_c2_g4 TRINITY_DN66817_c0_g2 TRINITY_DN63981_c2_g2 TRINITY_DN72660_c1_g2 TRINITY_DN50021_c0_g1	TRINITY_DN69462_c1_g1 TRINITY_DN66700_c0_g3 TRINITY_DN64795_c0_g2 TRINITY_DN69462_c3_g1 TRINITY_DN64795_c0_g3 TRINITY_DN70688_c0_g1 TRINITY_DN72660_c2_g4 TRINITY_DN71811_c1_g1 TRINITY_DN66817_c0_g2 TRINITY_DN71420_c1_g4 TRINITY_DN71420_c1_g3 TRINITY_DN71950_c2_g1 TRINITY_DN63981_c2_g2 TRINITY_DN64460_c0_g2 TRINITY_DN67912_c0_g2 TRINITY_DN70186_c0_g1 TRINITY_DN69843_c1_g2 TRINITY_DN70069_c1_g1 TRI…	over	0.0289965	0.120667	0.2
ko04621	NOD-like receptor signaling pathway	6	684	30	8553	0.008772	0.003508	TRINITY_DN64795_c0_g3 TRINITY_DN72660_c2_g4 TRINITY_DN66817_c0_g2 TRINITY_DN59677_c0_g2 TRINITY_DN72660_c1_g2 TRINITY_DN62579_c3_g2	TRINITY_DN69462_c1_g1 TRINITY_DN71150_c1_g2 TRINITY_DN66700_c0_g3 TRINITY_DN64795_c0_g2 TRINITY_DN69462_c3_g1 TRINITY_DN64795_c0_g3 TRINITY_DN70688_c0_g1 TRINITY_DN72660_c2_g4 TRINITY_DN63692_c6_g3 TRINITY_DN66817_c0_g2 TRINITY_DN71420_c1_g4 TRINITY_DN59677_c0_g2 TRINITY_DN68944_c0_g1 TRINITY_DN58497_c0_g1 TRINITY_DN71420_c1_g3 TRINITY_DN64837_c1_g2 TRINITY_DN71815_c1_g1 TRINITY_DN73114_c4_g2 TRI…	over	0.0289965	0.120667	0.2
ko04024	cAMP signaling pathway	3	684	9	8553	0.004386	0.001052	TRINITY_DN59605_c0_g1 TRINITY_DN73044_c2_g1 TRINITY_DN58155_c0_g1	TRINITY_DN66346_c0_g4 TRINITY_DN58920_c0_g1 TRINITY_DN71340_c1_g1 TRINITY_DN59605_c0_g1 TRINITY_DN73044_c2_g1 TRINITY_DN58155_c0_g1 TRINITY_DN65154_c0_g1 TRINITY_DN67118_c0_g1 TRINITY_DN59899_c0_g1	over	0.029688	0.120667	0.333333
ko04728	Dopaminergic synapse	3	684	9	8553	0.004386	0.001052	TRINITY_DN63981_c2_g2 TRINITY_DN59605_c0_g1 TRINITY_DN63822_c0_g1	TRINITY_DN66346_c0_g4 TRINITY_DN63981_c2_g2 TRINITY_DN67912_c0_g2 TRINITY_DN59605_c0_g1 TRINITY_DN69843_c1_g2 TRINITY_DN68158_c0_g1 TRINITY_DN65619_c0_g1 TRINITY_DN68782_c0_g1 TRINITY_DN63822_c0_g1	over	0.029688	0.120667	0.333333
ko05205	Proteoglycans in cancer	3	684	9	8553	0.004386	0.001052	TRINITY_DN68038_c2_g4 TRINITY_DN50021_c0_g1 TRINITY_DN50841_c0_g1	TRINITY_DN58256_c0_g1 TRINITY_DN64460_c0_g2 TRINITY_DN65154_c0_g1 TRINITY_DN73145_c1_g1 TRINITY_DN68038_c2_g4 TRINITY_DN62131_c1_g2 TRINITY_DN50021_c0_g1 TRINITY_DN73073_c3_g3 TRINITY_DN50841_c0_g1	over	0.029688	0.120667	0.333333
ko05215	Prostate cancer	3	684	9	8553	0.004386	0.001052	TRINITY_DN64795_c0_g3 TRINITY_DN72660_c2_g4 TRINITY_DN72660_c1_g2	TRINITY_DN64795_c0_g2 TRINITY_DN64795_c0_g3 TRINITY_DN72660_c2_g4 TRINITY_DN71811_c1_g1 TRINITY_DN71950_c2_g1 TRINITY_DN70186_c0_g1 TRINITY_DN72660_c1_g2 TRINITY_DN73145_c1_g1 TRINITY_DN73073_c3_g3	over	0.029688	0.120667	0.333333
ko04110	Cell cycle	5	684	23	8553	0.00731	0.002689	TRINITY_DN66817_c0_g2 TRINITY_DN61272_c0_g1 TRINITY_DN69233_c2_g1 TRINITY_DN70588_c0_g1 TRINITY_DN63130_c0_g1	TRINITY_DN69462_c1_g1 TRINITY_DN66700_c0_g3 TRINITY_DN69462_c3_g1 TRINITY_DN70688_c0_g1 TRINITY_DN61596_c0_g1 TRINITY_DN66817_c0_g2 TRINITY_DN71420_c1_g4 TRINITY_DN71420_c1_g3 TRINITY_DN71950_c2_g1 TRINITY_DN68088_c0_g1 TRINITY_DN71805_c0_g1 TRINITY_DN61272_c0_g1 TRINITY_DN69233_c2_g1 TRINITY_DN70350_c0_g4 TRINITY_DN68494_c0_g1 TRINITY_DN70588_c0_g1 TRINITY_DN63130_c0_g1 TRINITY_DN65701_c3_g1 TRI…	over	0.0323779	0.127364	0.217391
ko05130	Pathogenic Escherichia coli infection	6	684	31	8553	0.008772	0.003624	TRINITY_DN66996_c1_g2 TRINITY_DN66235_c3_g2 TRINITY_DN70223_c1_g1 TRINITY_DN67103_c1_g6 TRINITY_DN62579_c3_g2 TRINITY_DN57682_c0_g1	TRINITY_DN67492_c2_g3 TRINITY_DN64973_c0_g6 TRINITY_DN66635_c2_g1 TRINITY_DN66996_c1_g2 TRINITY_DN64973_c0_g4 TRINITY_DN66996_c1_g1 TRINITY_DN66120_c0_g2 TRINITY_DN66595_c0_g1 TRINITY_DN67753_c1_g3 TRINITY_DN66235_c3_g2 TRINITY_DN67753_c1_g2 TRINITY_DN64704_c4_g4 TRINITY_DN72565_c0_g3 TRINITY_DN69022_c0_g1 TRINITY_DN72753_c2_g1 TRINITY_DN63427_c2_g3 TRINITY_DN73114_c4_g2 TRINITY_DN70223_c1_g1 TRI…	over	0.0336097	0.127364	0.193548
ko04113	Meiosis - yeast	4	684	16	8553	0.005848	0.001871	TRINITY_DN63981_c2_g2 TRINITY_DN69233_c2_g1 TRINITY_DN70588_c0_g1 TRINITY_DN63130_c0_g1	TRINITY_DN63981_c2_g2 TRINITY_DN67912_c0_g2 TRINITY_DN68088_c0_g1 TRINITY_DN71805_c0_g1 TRINITY_DN69233_c2_g1 TRINITY_DN70350_c0_g4 TRINITY_DN68494_c0_g1 TRINITY_DN70588_c0_g1 TRINITY_DN63130_c0_g1 TRINITY_DN60532_c0_g1 TRINITY_DN68158_c0_g1 TRINITY_DN65619_c0_g1 TRINITY_DN60449_c0_g1 TRINITY_DN73073_c3_g3 TRINITY_DN68782_c0_g1 TRINITY_DN70799_c1_g1	over	0.033983	0.127364	0.25
ko00643	Styrene degradation	2	684	4	8553	0.002924	0.000468	TRINITY_DN71756_c1_g2 TRINITY_DN57766_c0_g1	TRINITY_DN71756_c1_g2 TRINITY_DN68483_c0_g1 TRINITY_DN57766_c0_g1 TRINITY_DN71235_c2_g3	over	0.034368	0.127364	0.5
ko00930	Caprolactam degradation	2	684	4	8553	0.002924	0.000468	TRINITY_DN62013_c0_g2 TRINITY_DN43431_c0_g1	TRINITY_DN69283_c2_g1 TRINITY_DN62013_c0_g2 TRINITY_DN43431_c0_g1 TRINITY_DN55752_c0_g1	over	0.034368	0.127364	0.5
ko04970	Salivary secretion	2	684	4	8553	0.002924	0.000468	TRINITY_DN59605_c0_g1 TRINITY_DN67368_c0_g1	TRINITY_DN66346_c0_g4 TRINITY_DN59605_c0_g1 TRINITY_DN56750_c0_g1 TRINITY_DN67368_c0_g1	over	0.034368	0.127364	0.5
ko00630	Glyoxylate and dicarboxylate metabolism	5	684	24	8553	0.00731	0.002806	TRINITY_DN67840_c0_g2 TRINITY_DN68673_c0_g1 TRINITY_DN62538_c3_g1 TRINITY_DN65248_c0_g2 TRINITY_DN69267_c0_g1	TRINITY_DN71263_c1_g1 TRINITY_DN68495_c2_g1 TRINITY_DN62887_c0_g1 TRINITY_DN67840_c0_g2 TRINITY_DN68219_c1_g1 TRINITY_DN68673_c0_g1 TRINITY_DN70566_c0_g1 TRINITY_DN69026_c0_g1 TRINITY_DN68877_c2_g3 TRINITY_DN62538_c3_g1 TRINITY_DN66143_c0_g1 TRINITY_DN66738_c0_g1 TRINITY_DN68273_c1_g3 TRINITY_DN68696_c0_g1 TRINITY_DN69719_c1_g1 TRINITY_DN66480_c1_g1 TRINITY_DN68977_c0_g1 TRINITY_DN69974_c1_g1 TRI…	over	0.0382978	0.139221	0.208333
ko00071	Fatty acid degradation	6	684	32	8553	0.008772	0.003741	TRINITY_DN73044_c2_g1 TRINITY_DN58155_c0_g1 TRINITY_DN68847_c0_g2 TRINITY_DN68070_c1_g1 TRINITY_DN72778_c0_g1 TRINITY_DN70134_c0_g1	TRINITY_DN69543_c2_g1 TRINITY_DN58920_c0_g1 TRINITY_DN68012_c1_g1 TRINITY_DN69543_c3_g1 TRINITY_DN65336_c2_g1 TRINITY_DN71669_c1_g2 TRINITY_DN73044_c2_g1 TRINITY_DN64005_c0_g1 TRINITY_DN58155_c0_g1 TRINITY_DN65952_c0_g1 TRINITY_DN68847_c0_g2 TRINITY_DN68070_c1_g1 TRINITY_DN66738_c0_g1 TRINITY_DN65371_c0_g1 TRINITY_DN69956_c0_g1 TRINITY_DN71669_c1_g1 TRINITY_DN70104_c0_g1 TRINITY_DN64815_c2_g3 TRI…	over	0.0386724	0.139221	0.1875
ko05162	Measles	3	684	10	8553	0.004386	0.001169	TRINITY_DN66200_c2_g7 TRINITY_DN69303_c1_g2 TRINITY_DN62579_c3_g2	TRINITY_DN71445_c2_g3 TRINITY_DN66200_c2_g7 TRINITY_DN69303_c1_g2 TRINITY_DN71950_c2_g1 TRINITY_DN69022_c0_g1 TRINITY_DN73114_c4_g2 TRINITY_DN63733_c0_g2 TRINITY_DN56031_c0_g1 TRINITY_DN62579_c3_g2 TRINITY_DN63242_c0_g1	over	0.0399432	0.14177	0.3
ko00360	Phenylalanine metabolism	4	684	17	8553	0.005848	0.001988	TRINITY_DN69747_c1_g2 TRINITY_DN71756_c1_g2 TRINITY_DN80935_c0_g1 TRINITY_DN63822_c0_g1	TRINITY_DN69747_c1_g2 TRINITY_DN71756_c1_g2 TRINITY_DN65784_c4_g1 TRINITY_DN70728_c1_g1 TRINITY_DN66518_c1_g2 TRINITY_DN66182_c1_g3 TRINITY_DN62371_c3_g1 TRINITY_DN56516_c0_g1 TRINITY_DN80935_c0_g1 TRINITY_DN67605_c5_g1 TRINITY_DN70399_c1_g2 TRINITY_DN55752_c0_g1 TRINITY_DN72481_c0_g2 TRINITY_DN64097_c4_g1 TRINITY_DN71235_c2_g3 TRINITY_DN63822_c0_g1 TRINITY_DN69380_c3_g1	over	0.0417123	0.143993	0.235294
ko04910	Insulin signaling pathway	4	684	17	8553	0.005848	0.001988	TRINITY_DN71719_c1_g1 TRINITY_DN64790_c0_g1 TRINITY_DN59605_c0_g1 TRINITY_DN50021_c0_g1	TRINITY_DN66346_c0_g4 TRINITY_DN71719_c1_g1 TRINITY_DN65869_c0_g1 TRINITY_DN64460_c0_g2 TRINITY_DN64790_c0_g1 TRINITY_DN70282_c0_g1 TRINITY_DN59605_c0_g1 TRINITY_DN73120_c7_g1 TRINITY_DN70069_c1_g1 TRINITY_DN67165_c0_g1 TRINITY_DN73145_c1_g1 TRINITY_DN68666_c0_g2 TRINITY_DN71703_c1_g3 TRINITY_DN70073_c0_g2 TRINITY_DN50021_c0_g1 TRINITY_DN73073_c3_g3 TRINITY_DN72964_c2_g1	over	0.0417123	0.143993	0.235294
ko01040	Biosynthesis of unsaturated fatty acids	3	684	11	8553	0.004386	0.001286	TRINITY_DN73044_c2_g1 TRINITY_DN58155_c0_g1 TRINITY_DN70300_c2_g1	TRINITY_DN69543_c2_g1 TRINITY_DN58920_c0_g1 TRINITY_DN72683_c1_g2 TRINITY_DN69543_c3_g1 TRINITY_DN68355_c3_g1 TRINITY_DN73044_c2_g1 TRINITY_DN58155_c0_g1 TRINITY_DN68126_c1_g4 TRINITY_DN64749_c1_g1 TRINITY_DN67118_c0_g1 TRINITY_DN70300_c2_g1	over	0.0517402	0.176197	0.272727
ko00531	Glycosaminoglycan degradation	2	684	5	8553	0.002924	0.000585	TRINITY_DN68038_c2_g4 TRINITY_DN50841_c0_g1	TRINITY_DN70924_c3_g1 TRINITY_DN71734_c2_g2 TRINITY_DN50022_c0_g1 TRINITY_DN68038_c2_g4 TRINITY_DN50841_c0_g1	over	0.0542768	0.17997	0.4
ko00591	Linoleic acid metabolism	2	684	5	8553	0.002924	0.000585	TRINITY_DN68565_c0_g4 TRINITY_DN65208_c0_g1	TRINITY_DN71255_c1_g3 TRINITY_DN69990_c1_g2 TRINITY_DN68565_c0_g4 TRINITY_DN71255_c1_g2 TRINITY_DN65208_c0_g1	over	0.0542768	0.17997	0.4
ko00250	Alanine, aspartate and glutamate metabolism	5	684	27	8553	0.00731	0.003157	TRINITY_DN69747_c1_g2 TRINITY_DN67224_c0_g1 TRINITY_DN65248_c0_g2 TRINITY_DN69776_c0_g1 TRINITY_DN68910_c0_g3	TRINITY_DN69300_c1_g1 TRINITY_DN70566_c0_g1 TRINITY_DN69747_c1_g2 TRINITY_DN65784_c4_g1 TRINITY_DN65392_c0_g1 TRINITY_DN67224_c0_g1 TRINITY_DN70091_c0_g1 TRINITY_DN70562_c0_g1 TRINITY_DN61277_c0_g1 TRINITY_DN66476_c0_g1 TRINITY_DN66529_c0_g1 TRINITY_DN66480_c1_g1 TRINITY_DN69974_c1_g1 TRINITY_DN67094_c0_g2 TRINITY_DN72981_c1_g1 TRINITY_DN65248_c0_g2 TRINITY_DN71861_c0_g2 TRINITY_DN73111_c3_g2 TRI…	over	0.0597925	0.191041	0.185185
ko00330	Arginine and proline metabolism	4	684	19	8553	0.005848	0.002221	TRINITY_DN69747_c1_g2 TRINITY_DN71756_c1_g2 TRINITY_DN72778_c0_g1 TRINITY_DN72812_c1_g2	TRINITY_DN68012_c1_g1 TRINITY_DN69747_c1_g2 TRINITY_DN63978_c0_g1 TRINITY_DN71756_c1_g2 TRINITY_DN65784_c4_g1 TRINITY_DN68869_c0_g1 TRINITY_DN65392_c0_g1 TRINITY_DN65294_c1_g1 TRINITY_DN64815_c2_g3 TRINITY_DN70154_c0_g1 TRINITY_DN64815_c2_g2 TRINITY_DN66008_c1_g1 TRINITY_DN72778_c0_g1 TRINITY_DN72812_c1_g2 TRINITY_DN61240_c2_g1 TRINITY_DN67605_c5_g1 TRINITY_DN71088_c0_g1 TRINITY_DN71235_c2_g3 TRI…	over	0.0598898	0.191041	0.210526
ko00561	Glycerolipid metabolism	4	684	19	8553	0.005848	0.002221	TRINITY_DN62013_c0_g2 TRINITY_DN65170_c2_g1 TRINITY_DN72778_c0_g1 TRINITY_DN43431_c0_g1	TRINITY_DN69283_c2_g1 TRINITY_DN68012_c1_g1 TRINITY_DN71407_c0_g1 TRINITY_DN62013_c0_g2 TRINITY_DN65170_c2_g1 TRINITY_DN71035_c1_g1 TRINITY_DN53088_c0_g1 TRINITY_DN64815_c2_g3 TRINITY_DN70154_c0_g1 TRINITY_DN64815_c2_g2 TRINITY_DN67396_c1_g1 TRINITY_DN72778_c0_g1 TRINITY_DN71544_c1_g4 TRINITY_DN43431_c0_g1 TRINITY_DN64170_c3_g1 TRINITY_DN68086_c1_g1 TRINITY_DN63727_c2_g1 TRINITY_DN64966_c0_g1 TRI…	over	0.0598898	0.191041	0.210526
ko00620	Pyruvate metabolism	6	684	36	8553	0.008772	0.004209	TRINITY_DN67840_c0_g2 TRINITY_DN70025_c1_g2 TRINITY_DN61989_c2_g2 TRINITY_DN66670_c0_g1 TRINITY_DN72778_c0_g1 TRINITY_DN70025_c1_g1	TRINITY_DN71782_c1_g1 TRINITY_DN62887_c0_g1 TRINITY_DN68775_c0_g1 TRINITY_DN67840_c0_g2 TRINITY_DN65734_c3_g1 TRINITY_DN70994_c0_g1 TRINITY_DN68012_c1_g1 TRINITY_DN70720_c3_g3 TRINITY_DN68219_c1_g1 TRINITY_DN67155_c0_g1 TRINITY_DN67302_c1_g1 TRINITY_DN71509_c0_g1 TRINITY_DN66856_c0_g2 TRINITY_DN68250_c0_g2 TRINITY_DN70170_c0_g1 TRINITY_DN71173_c0_g1 TRINITY_DN66143_c0_g1 TRINITY_DN70025_c1_g2 TRI…	over	0.0635936	0.20032	0.166667
ko04350	TGF-beta signaling pathway	2	684	6	8553	0.002924	0.000702	TRINITY_DN63981_c2_g2 TRINITY_DN61272_c0_g1	TRINITY_DN61596_c0_g1 TRINITY_DN63981_c2_g2 TRINITY_DN67912_c0_g2 TRINITY_DN61272_c0_g1 TRINITY_DN65701_c3_g1 TRINITY_DN70631_c0_g1	over	0.0771773	0.219054	0.333333
ko04727	GABAergic synapse	2	684	6	8553	0.002924	0.000702	TRINITY_DN65248_c0_g2 TRINITY_DN68910_c0_g3	TRINITY_DN65109_c1_g1 TRINITY_DN66480_c1_g1 TRINITY_DN65248_c0_g2 TRINITY_DN65248_c0_g3 TRINITY_DN59865_c0_g1 TRINITY_DN68910_c0_g3	over	0.0771773	0.219054	0.333333
ko04976	Bile secretion	2	684	6	8553	0.002924	0.000702	TRINITY_DN71974_c0_g1 TRINITY_DN72178_c0_g1	TRINITY_DN67253_c1_g1 TRINITY_DN72100_c1_g1 TRINITY_DN70722_c0_g1 TRINITY_DN70975_c2_g1 TRINITY_DN71974_c0_g1 TRINITY_DN72178_c0_g1	over	0.0771773	0.219054	0.333333
ko02020	Two-component system	3	684	13	8553	0.004386	0.00152	TRINITY_DN65248_c0_g2 TRINITY_DN68922_c1_g1 TRINITY_DN62064_c0_g2	TRINITY_DN65375_c1_g1 TRINITY_DN69022_c0_g1 TRINITY_DN65192_c0_g2 TRINITY_DN63510_c1_g1 TRINITY_DN70109_c2_g1 TRINITY_DN66738_c0_g1 TRINITY_DN72557_c2_g1 TRINITY_DN66480_c1_g1 TRINITY_DN65248_c0_g2 TRINITY_DN68922_c1_g1 TRINITY_DN65248_c0_g3 TRINITY_DN62064_c0_g2 TRINITY_DN70028_c0_g1	over	0.0796628	0.219054	0.230769
ko04213	Longevity regulating pathway - multiple species	3	684	13	8553	0.004386	0.00152	TRINITY_DN72741_c1_g1 TRINITY_DN66200_c2_g7 TRINITY_DN69303_c1_g2	TRINITY_DN71263_c1_g1 TRINITY_DN72741_c1_g1 TRINITY_DN71445_c2_g3 TRINITY_DN66200_c2_g7 TRINITY_DN69303_c1_g2 TRINITY_DN60815_c0_g1 TRINITY_DN71148_c1_g1 TRINITY_DN67165_c0_g1 TRINITY_DN70073_c0_g2 TRINITY_DN65121_c2_g1 TRINITY_DN73073_c3_g3 TRINITY_DN72964_c2_g1 TRINITY_DN62466_c0_g3	over	0.0796628	0.219054	0.230769
ko04530	Tight junction	3	684	13	8553	0.004386	0.00152	TRINITY_DN66996_c1_g2 TRINITY_DN63981_c2_g2 TRINITY_DN69318_c0_g1	TRINITY_DN68100_c1_g1 TRINITY_DN66996_c1_g2 TRINITY_DN69035_c0_g1 TRINITY_DN66996_c1_g1 TRINITY_DN63981_c2_g2 TRINITY_DN67912_c0_g2 TRINITY_DN69843_c1_g2 TRINITY_DN69318_c0_g1 TRINITY_DN67165_c0_g1 TRINITY_DN65154_c0_g1 TRINITY_DN68817_c0_g1 TRINITY_DN70073_c0_g2 TRINITY_DN63232_c0_g1	over	0.0796628	0.219054	0.230769
ko00901	Indole alkaloid biosynthesis	1	684	1	8553	0.001462	0.000117	TRINITY_DN63822_c0_g1	TRINITY_DN63822_c0_g1	over	0.0799719	0.219054	1
ko00908	Zeatin biosynthesis	1	684	1	8553	0.001462	0.000117	TRINITY_DN71603_c0_g1	TRINITY_DN71603_c0_g1	over	0.0799719	0.219054	1
ko04726	Serotonergic synapse	1	684	1	8553	0.001462	0.000117	TRINITY_DN63822_c0_g1	TRINITY_DN63822_c0_g1	over	0.0799719	0.219054	1
ko04923	Regulation of lipolysis in adipocytes	1	684	1	8553	0.001462	0.000117	TRINITY_DN65170_c2_g1	TRINITY_DN65170_c2_g1	over	0.0799719	0.219054	1
ko04978	Mineral absorption	1	684	1	8553	0.001462	0.000117	TRINITY_DN69528_c0_g2	TRINITY_DN69528_c0_g2	over	0.0799719	0.219054	1
ko05030	Cocaine addiction	1	684	1	8553	0.001462	0.000117	TRINITY_DN63822_c0_g1	TRINITY_DN63822_c0_g1	over	0.0799719	0.219054	1
ko04114	Oocyte meiosis	4	684	22	8553	0.005848	0.002572	TRINITY_DN66817_c0_g2 TRINITY_DN63981_c2_g2 TRINITY_DN59605_c0_g1 TRINITY_DN61272_c0_g1	TRINITY_DN69462_c1_g1 TRINITY_DN66700_c0_g3 TRINITY_DN66346_c0_g4 TRINITY_DN69462_c3_g1 TRINITY_DN70688_c0_g1 TRINITY_DN61596_c0_g1 TRINITY_DN66817_c0_g2 TRINITY_DN71420_c1_g4 TRINITY_DN71420_c1_g3 TRINITY_DN71950_c2_g1 TRINITY_DN63981_c2_g2 TRINITY_DN67912_c0_g2 TRINITY_DN59605_c0_g1 TRINITY_DN71805_c0_g1 TRINITY_DN61272_c0_g1 TRINITY_DN65701_c3_g1 TRINITY_DN68158_c0_g1 TRINITY_DN65619_c0_g1 TRI…	over	0.0937233	0.25396	0.181818
ko00750	Vitamin B6 metabolism	2	684	7	8553	0.002924	0.000818	TRINITY_DN64669_c0_g1 TRINITY_DN56474_c0_g1	TRINITY_DN64669_c1_g3 TRINITY_DN64669_c0_g1 TRINITY_DN67001_c2_g9 TRINITY_DN72877_c1_g4 TRINITY_DN66125_c0_g1 TRINITY_DN56474_c0_g1 TRINITY_DN53372_c0_g1	over	0.102465	0.266198	0.285714
ko00945	Stilbenoid, diarylheptanoid and gingerol biosynthesis	2	684	7	8553	0.002924	0.000818	TRINITY_DN71451_c0_g4 TRINITY_DN67019_c2_g2	TRINITY_DN68736_c1_g1 TRINITY_DN63229_c0_g1 TRINITY_DN72690_c0_g2 TRINITY_DN72458_c0_g1 TRINITY_DN71451_c0_g4 TRINITY_DN67019_c2_g2 TRINITY_DN67856_c6_g4	over	0.102465	0.266198	0.285714
ko04210	Apoptosis	2	684	7	8553	0.002924	0.000818	TRINITY_DN66996_c1_g2 TRINITY_DN63159_c0_g1	TRINITY_DN66996_c1_g2 TRINITY_DN66996_c1_g1 TRINITY_DN69022_c0_g1 TRINITY_DN68817_c0_g1 TRINITY_DN73145_c1_g1 TRINITY_DN70607_c1_g1 TRINITY_DN63159_c0_g1	over	0.102465	0.266198	0.285714
ko04371	Apelin signaling pathway	2	684	7	8553	0.002924	0.000818	TRINITY_DN59605_c0_g1 TRINITY_DN50021_c0_g1	TRINITY_DN66346_c0_g4 TRINITY_DN64460_c0_g2 TRINITY_DN59605_c0_g1 TRINITY_DN67165_c0_g1 TRINITY_DN70073_c0_g2 TRINITY_DN50021_c0_g1 TRINITY_DN73073_c3_g3	over	0.102465	0.266198	0.285714
ko05170	Human immunodeficiency virus 1 infection	4	684	23	8553	0.005848	0.002689	TRINITY_DN59605_c0_g1 TRINITY_DN61272_c0_g1 TRINITY_DN60935_c0_g1 TRINITY_DN62579_c3_g2	TRINITY_DN66346_c0_g4 TRINITY_DN67943_c0_g1 TRINITY_DN61596_c0_g1 TRINITY_DN69022_c0_g1 TRINITY_DN73114_c4_g2 TRINITY_DN59605_c0_g1 TRINITY_DN61910_c0_g1 TRINITY_DN61272_c0_g1 TRINITY_DN63733_c0_g2 TRINITY_DN60935_c0_g1 TRINITY_DN69508_c0_g1 TRINITY_DN65701_c3_g1 TRINITY_DN70923_c1_g3 TRINITY_DN65154_c0_g1 TRINITY_DN72096_c0_g1 TRINITY_DN64353_c0_g1 TRINITY_DN62579_c3_g2 TRINITY_DN71627_c1_g1 TRI…	over	0.106638	0.274212	0.173913
ko04146	Peroxisome	5	684	32	8553	0.00731	0.003741	TRINITY_DN68673_c0_g1 TRINITY_DN73044_c2_g1 TRINITY_DN58155_c0_g1 TRINITY_DN40868_c0_g2 TRINITY_DN65751_c0_g1	TRINITY_DN69543_c2_g1 TRINITY_DN71263_c1_g1 TRINITY_DN68495_c2_g1 TRINITY_DN58920_c0_g1 TRINITY_DN68315_c0_g2 TRINITY_DN68673_c0_g1 TRINITY_DN69543_c3_g1 TRINITY_DN67306_c0_g4 TRINITY_DN60815_c0_g1 TRINITY_DN65336_c2_g1 TRINITY_DN73044_c2_g1 TRINITY_DN58155_c0_g1 TRINITY_DN69956_c0_g1 TRINITY_DN70104_c0_g1 TRINITY_DN69497_c0_g1 TRINITY_DN67941_c1_g1 TRINITY_DN59441_c0_g1 TRINITY_DN67654_c1_g2 TRI…	over	0.107981	0.27486	0.15625
ko00220	Arginine biosynthesis	3	684	15	8553	0.004386	0.001754	TRINITY_DN69747_c1_g2 TRINITY_DN67224_c0_g1 TRINITY_DN65248_c0_g2	TRINITY_DN64963_c0_g2 TRINITY_DN70566_c0_g1 TRINITY_DN69747_c1_g2 TRINITY_DN65784_c4_g1 TRINITY_DN67224_c0_g1 TRINITY_DN66476_c0_g1 TRINITY_DN71133_c1_g3 TRINITY_DN66480_c1_g1 TRINITY_DN71266_c0_g1 TRINITY_DN65248_c0_g2 TRINITY_DN67605_c5_g1 TRINITY_DN65248_c0_g3 TRINITY_DN63030_c0_g1 TRINITY_DN60776_c0_g1 TRINITY_DN70522_c2_g1	over	0.11271	0.281216	0.2
ko02024	Quorum sensing	3	684	15	8553	0.004386	0.001754	TRINITY_DN65445_c1_g2 TRINITY_DN69042_c2_g2 TRINITY_DN68910_c0_g3	TRINITY_DN65336_c2_g1 TRINITY_DN64371_c1_g2 TRINITY_DN69956_c0_g1 TRINITY_DN70104_c0_g1 TRINITY_DN69497_c0_g1 TRINITY_DN67941_c1_g1 TRINITY_DN65445_c1_g2 TRINITY_DN59441_c0_g1 TRINITY_DN69042_c2_g2 TRINITY_DN64431_c3_g4 TRINITY_DN68948_c0_g1 TRINITY_DN69485_c0_g1 TRINITY_DN68910_c0_g3 TRINITY_DN69211_c3_g2 TRINITY_DN66744_c0_g1	over	0.11271	0.281216	0.2
ko04310	Wnt signaling pathway	2	684	8	8553	0.002924	0.000935	TRINITY_DN61272_c0_g1 TRINITY_DN61823_c0_g1	TRINITY_DN61596_c0_g1 TRINITY_DN73214_c1_g1 TRINITY_DN61272_c0_g1 TRINITY_DN102001_c0_g1 TRINITY_DN65701_c3_g1 TRINITY_DN65154_c0_g1 TRINITY_DN69819_c2_g1 TRINITY_DN61823_c0_g1	over	0.129613	0.311384	0.25
ko04918	Thyroid hormone synthesis	2	684	8	8553	0.002924	0.000935	TRINITY_DN68105_c1_g3 TRINITY_DN68931_c0_g1	TRINITY_DN69303_c2_g1 TRINITY_DN71811_c1_g1 TRINITY_DN72409_c1_g1 TRINITY_DN68105_c1_g3 TRINITY_DN70244_c0_g2 TRINITY_DN70186_c0_g1 TRINITY_DN61475_c0_g1 TRINITY_DN68931_c0_g1	over	0.129613	0.311384	0.25
ko04722	Neurotrophin signaling pathway	3	684	16	8553	0.004386	0.001871	TRINITY_DN66817_c0_g2 TRINITY_DN59605_c0_g1 TRINITY_DN62579_c3_g2	TRINITY_DN69462_c1_g1 TRINITY_DN66700_c0_g3 TRINITY_DN66346_c0_g4 TRINITY_DN69462_c3_g1 TRINITY_DN70688_c0_g1 TRINITY_DN66817_c0_g2 TRINITY_DN71420_c1_g4 TRINITY_DN71420_c1_g3 TRINITY_DN73114_c4_g2 TRINITY_DN59605_c0_g1 TRINITY_DN63733_c0_g2 TRINITY_DN65154_c0_g1 TRINITY_DN73145_c1_g1 TRINITY_DN62579_c3_g2 TRINITY_DN63242_c0_g1 TRINITY_DN72688_c3_g1	over	0.130877	0.311384	0.1875
ko04922	Glucagon signaling pathway	3	684	17	8553	0.004386	0.001988	TRINITY_DN71719_c1_g1 TRINITY_DN64790_c0_g1 TRINITY_DN59605_c0_g1	TRINITY_DN66346_c0_g4 TRINITY_DN68775_c0_g1 TRINITY_DN65734_c3_g1 TRINITY_DN70720_c3_g3 TRINITY_DN71719_c1_g1 TRINITY_DN67302_c1_g1 TRINITY_DN64790_c0_g1 TRINITY_DN70282_c0_g1 TRINITY_DN59605_c0_g1 TRINITY_DN62446_c0_g1 TRINITY_DN73120_c7_g1 TRINITY_DN67963_c0_g1 TRINITY_DN67165_c0_g1 TRINITY_DN71703_c1_g3 TRINITY_DN70761_c0_g3 TRINITY_DN70073_c0_g2 TRINITY_DN69934_c0_g1	over	0.149984	0.311384	0.176471
ko00430	Taurine and hypotaurine metabolism	1	684	2	8553	0.001462	0.000234	TRINITY_DN68910_c0_g3	TRINITY_DN59485_c0_g2 TRINITY_DN68910_c0_g3	over	0.153557	0.311384	0.5
ko00943	Isoflavonoid biosynthesis	1	684	2	8553	0.001462	0.000234	TRINITY_DN65241_c1_g2	TRINITY_DN69433_c0_g1 TRINITY_DN65241_c1_g2	over	0.153557	0.311384	0.5
ko04270	Vascular smooth muscle contraction	1	684	2	8553	0.001462	0.000234	TRINITY_DN59605_c0_g1	TRINITY_DN66346_c0_g4 TRINITY_DN59605_c0_g1	over	0.153557	0.311384	0.5
ko04625	C-type lectin receptor signaling pathway	1	684	2	8553	0.001462	0.000234	TRINITY_DN59605_c0_g1	TRINITY_DN66346_c0_g4 TRINITY_DN59605_c0_g1	over	0.153557	0.311384	0.5
ko04713	Circadian entrainment	1	684	2	8553	0.001462	0.000234	TRINITY_DN59605_c0_g1	TRINITY_DN66346_c0_g4 TRINITY_DN59605_c0_g1	over	0.153557	0.311384	0.5
ko04720	Long-term potentiation	1	684	2	8553	0.001462	0.000234	TRINITY_DN59605_c0_g1	TRINITY_DN66346_c0_g4 TRINITY_DN59605_c0_g1	over	0.153557	0.311384	0.5
ko04730	Long-term depression	1	684	2	8553	0.001462	0.000234	TRINITY_DN63981_c2_g2	TRINITY_DN63981_c2_g2 TRINITY_DN67912_c0_g2	over	0.153557	0.311384	0.5
ko04740	Olfactory transduction	1	684	2	8553	0.001462	0.000234	TRINITY_DN59605_c0_g1	TRINITY_DN66346_c0_g4 TRINITY_DN59605_c0_g1	over	0.153557	0.311384	0.5
ko04744	Phototransduction	1	684	2	8553	0.001462	0.000234	TRINITY_DN59605_c0_g1	TRINITY_DN66346_c0_g4 TRINITY_DN59605_c0_g1	over	0.153557	0.311384	0.5
ko04745	Phototransduction - fly	1	684	2	8553	0.001462	0.000234	TRINITY_DN59605_c0_g1	TRINITY_DN66346_c0_g4 TRINITY_DN59605_c0_g1	over	0.153557	0.311384	0.5
ko04750	Inflammatory mediator regulation of TRP channels	1	684	2	8553	0.001462	0.000234	TRINITY_DN59605_c0_g1	TRINITY_DN66346_c0_g4 TRINITY_DN59605_c0_g1	over	0.153557	0.311384	0.5
ko04916	Melanogenesis	1	684	2	8553	0.001462	0.000234	TRINITY_DN59605_c0_g1	TRINITY_DN66346_c0_g4 TRINITY_DN59605_c0_g1	over	0.153557	0.311384	0.5
ko04924	Renin secretion	1	684	2	8553	0.001462	0.000234	TRINITY_DN59605_c0_g1	TRINITY_DN66346_c0_g4 TRINITY_DN59605_c0_g1	over	0.153557	0.311384	0.5
ko04925	Aldosterone synthesis and secretion	1	684	2	8553	0.001462	0.000234	TRINITY_DN59605_c0_g1	TRINITY_DN66346_c0_g4 TRINITY_DN59605_c0_g1	over	0.153557	0.311384	0.5
ko04940	Type I diabetes mellitus	1	684	2	8553	0.001462	0.000234	TRINITY_DN68910_c0_g3	TRINITY_DN69817_c1_g1 TRINITY_DN68910_c0_g3	over	0.153557	0.311384	0.5
ko04964	Proximal tubule bicarbonate reclamation	1	684	2	8553	0.001462	0.000234	TRINITY_DN67840_c0_g2	TRINITY_DN67840_c0_g2 TRINITY_DN66476_c0_g1	over	0.153557	0.311384	0.5
ko04971	Gastric acid secretion	1	684	2	8553	0.001462	0.000234	TRINITY_DN59605_c0_g1	TRINITY_DN66346_c0_g4 TRINITY_DN59605_c0_g1	over	0.153557	0.311384	0.5
ko00625	Chloroalkane and chloroalkene degradation	2	684	9	8553	0.002924	0.001052	TRINITY_DN72778_c0_g1 TRINITY_DN70134_c0_g1	TRINITY_DN68012_c1_g1 TRINITY_DN64815_c2_g3 TRINITY_DN70154_c0_g1 TRINITY_DN64815_c2_g2 TRINITY_DN71607_c0_g2 TRINITY_DN72985_c2_g2 TRINITY_DN72778_c0_g1 TRINITY_DN70134_c0_g1 TRINITY_DN69294_c1_g1	over	0.158163	0.311384	0.222222
ko00910	Nitrogen metabolism	2	684	9	8553	0.002924	0.001052	TRINITY_DN65452_c0_g5 TRINITY_DN65248_c0_g2	TRINITY_DN65452_c0_g5 TRINITY_DN66476_c0_g1 TRINITY_DN66480_c1_g1 TRINITY_DN68977_c0_g1 TRINITY_DN72981_c1_g1 TRINITY_DN65248_c0_g2 TRINITY_DN71861_c0_g2 TRINITY_DN65248_c0_g3 TRINITY_DN69374_c0_g1	over	0.158163	0.311384	0.222222
ko00950	Isoquinoline alkaloid biosynthesis	2	684	9	8553	0.002924	0.001052	TRINITY_DN69747_c1_g2 TRINITY_DN63822_c0_g1	TRINITY_DN69747_c1_g2 TRINITY_DN65784_c4_g1 TRINITY_DN66182_c1_g3 TRINITY_DN63811_c1_g3 TRINITY_DN67605_c5_g1 TRINITY_DN70399_c1_g2 TRINITY_DN72481_c0_g2 TRINITY_DN64097_c4_g1 TRINITY_DN63822_c0_g1	over	0.158163	0.311384	0.222222
ko02010	ABC transporters	2	684	9	8553	0.002924	0.001052	TRINITY_DN71974_c0_g1 TRINITY_DN72178_c0_g1	TRINITY_DN67253_c1_g1 TRINITY_DN72100_c1_g1 TRINITY_DN72277_c1_g1 TRINITY_DN70722_c0_g1 TRINITY_DN70975_c2_g1 TRINITY_DN71974_c0_g1 TRINITY_DN69800_c0_g2 TRINITY_DN72178_c0_g1 TRINITY_DN71044_c1_g3	over	0.158163	0.311384	0.222222
ko03020	RNA polymerase	2	684	9	8553	0.002924	0.001052	TRINITY_DN72623_c0_g1 TRINITY_DN63061_c4_g2	TRINITY_DN72623_c0_g1 TRINITY_DN72623_c0_g4 TRINITY_DN67145_c1_g1 TRINITY_DN68238_c3_g1 TRINITY_DN72670_c1_g4 TRINITY_DN71954_c2_g1 TRINITY_DN63061_c4_g2 TRINITY_DN65382_c0_g1 TRINITY_DN67979_c0_g1	over	0.158163	0.311384	0.222222
ko04261	Adrenergic signaling in cardiomyocytes	2	684	9	8553	0.002924	0.001052	TRINITY_DN63981_c2_g2 TRINITY_DN59605_c0_g1	TRINITY_DN66346_c0_g4 TRINITY_DN71566_c0_g1 TRINITY_DN63981_c2_g2 TRINITY_DN67912_c0_g2 TRINITY_DN59605_c0_g1 TRINITY_DN69843_c1_g2 TRINITY_DN68158_c0_g1 TRINITY_DN65619_c0_g1 TRINITY_DN68782_c0_g1	over	0.158163	0.311384	0.222222
ko00960	Tropane, piperidine and pyridine alkaloid biosynthesis	2	684	10	8553	0.002924	0.001169	TRINITY_DN69747_c1_g2 TRINITY_DN66208_c0_g1	TRINITY_DN69747_c1_g2 TRINITY_DN65784_c4_g1 TRINITY_DN66518_c1_g2 TRINITY_DN66182_c1_g3 TRINITY_DN70970_c1_g1 TRINITY_DN67605_c5_g1 TRINITY_DN70399_c1_g2 TRINITY_DN72481_c0_g2 TRINITY_DN66208_c0_g1 TRINITY_DN64097_c4_g1	over	0.187718	0.361107	0.2
ko04070	Phosphatidylinositol signaling system	2	684	10	8553	0.002924	0.001169	TRINITY_DN59605_c0_g1 TRINITY_DN70906_c0_g1	TRINITY_DN66346_c0_g4 TRINITY_DN64288_c1_g2 TRINITY_DN59605_c0_g1 TRINITY_DN64163_c5_g2 TRINITY_DN66611_c2_g1 TRINITY_DN62954_c0_g2 TRINITY_DN68086_c1_g1 TRINITY_DN70906_c0_g1 TRINITY_DN71784_c0_g1 TRINITY_DN67649_c0_g1	over	0.187718	0.361107	0.2
ko05206	MicroRNAs in cancer	2	684	10	8553	0.002924	0.001169	TRINITY_DN72178_c0_g1 TRINITY_DN72136_c0_g1	TRINITY_DN67253_c1_g1 TRINITY_DN72100_c1_g1 TRINITY_DN70722_c0_g1 TRINITY_DN69800_c0_g2 TRINITY_DN73073_c3_g3 TRINITY_DN72178_c0_g1 TRINITY_DN72964_c2_g1 TRINITY_DN72136_c0_g1 TRINITY_DN71044_c1_g3 TRINITY_DN72445_c0_g1	over	0.187718	0.361107	0.2
ko04152	AMPK signaling pathway	3	684	19	8553	0.004386	0.002221	TRINITY_DN68322_c3_g1 TRINITY_DN63981_c2_g2 TRINITY_DN64790_c0_g1	TRINITY_DN68100_c1_g1 TRINITY_DN70074_c1_g2 TRINITY_DN68322_c3_g1 TRINITY_DN63981_c2_g2 TRINITY_DN64790_c0_g1 TRINITY_DN67912_c0_g2 TRINITY_DN73120_c7_g1 TRINITY_DN69843_c1_g2 TRINITY_DN67717_c1_g1 TRINITY_DN67165_c0_g1 TRINITY_DN73145_c1_g1 TRINITY_DN68158_c0_g1 TRINITY_DN65766_c2_g1 TRINITY_DN65619_c0_g1 TRINITY_DN71703_c1_g3 TRINITY_DN70073_c0_g2 TRINITY_DN73073_c3_g3 TRINITY_DN68782_c0_g1 TRI…	over	0.19054	0.363757	0.157895
ko00053	Ascorbate and aldarate metabolism	3	684	20	8553	0.004386	0.002338	TRINITY_DN62002_c0_g3 TRINITY_DN67134_c0_g1 TRINITY_DN72778_c0_g1	TRINITY_DN66809_c1_g2 TRINITY_DN67034_c0_g2 TRINITY_DN64288_c1_g2 TRINITY_DN62002_c0_g3 TRINITY_DN68012_c1_g1 TRINITY_DN69005_c0_g1 TRINITY_DN49906_c0_g1 TRINITY_DN64008_c0_g1 TRINITY_DN73170_c1_g2 TRINITY_DN68900_c2_g2 TRINITY_DN67134_c0_g1 TRINITY_DN69554_c0_g1 TRINITY_DN64815_c2_g3 TRINITY_DN60165_c0_g1 TRINITY_DN70154_c0_g1 TRINITY_DN64815_c2_g2 TRINITY_DN72003_c1_g1 TRINITY_DN72778_c0_g1 TRI…	over	0.211756	0.381909	0.15
ko03430	Mismatch repair	2	684	11	8553	0.002924	0.001286	TRINITY_DN68518_c2_g2 TRINITY_DN55176_c0_g2	TRINITY_DN67671_c3_g2 TRINITY_DN16478_c0_g1 TRINITY_DN62023_c0_g3 TRINITY_DN12386_c0_g1 TRINITY_DN66125_c0_g5 TRINITY_DN59951_c0_g2 TRINITY_DN68518_c2_g2 TRINITY_DN55176_c0_g2 TRINITY_DN73005_c3_g1 TRINITY_DN67299_c0_g1 TRINITY_DN62342_c0_g2	over	0.217935	0.381909	0.181818
ko04390	Hippo signaling pathway	2	684	11	8553	0.002924	0.001286	TRINITY_DN66817_c0_g2 TRINITY_DN63981_c2_g2	TRINITY_DN69462_c1_g1 TRINITY_DN66700_c0_g3 TRINITY_DN69462_c3_g1 TRINITY_DN70688_c0_g1 TRINITY_DN66817_c0_g2 TRINITY_DN71420_c1_g4 TRINITY_DN71420_c1_g3 TRINITY_DN63981_c2_g2 TRINITY_DN67912_c0_g2 TRINITY_DN69843_c1_g2 TRINITY_DN72688_c3_g1	over	0.217935	0.381909	0.181818
ko05142	Chagas disease (American trypanosomiasis)	2	684	11	8553	0.002924	0.001286	TRINITY_DN63981_c2_g2 TRINITY_DN62579_c3_g2	TRINITY_DN67943_c0_g1 TRINITY_DN58622_c0_g1 TRINITY_DN63981_c2_g2 TRINITY_DN73114_c4_g2 TRINITY_DN67912_c0_g2 TRINITY_DN63733_c0_g2 TRINITY_DN69843_c1_g2 TRINITY_DN69508_c0_g1 TRINITY_DN62579_c3_g2 TRINITY_DN55910_c0_g1 TRINITY_DN63242_c0_g1	over	0.217935	0.381909	0.181818
ko00140	Steroid hormone biosynthesis	1	684	3	8553	0.001462	0.000351	TRINITY_DN65208_c0_g1	TRINITY_DN68355_c3_g1 TRINITY_DN64749_c1_g1 TRINITY_DN65208_c0_g1	over	0.221264	0.381909	0.333333
ko00232	Caffeine metabolism	1	684	3	8553	0.001462	0.000351	TRINITY_DN65208_c0_g1	TRINITY_DN70687_c0_g1 TRINITY_DN65208_c0_g1 TRINITY_DN64959_c0_g3	over	0.221264	0.381909	0.333333
ko04015	Rap1 signaling pathway	1	684	3	8553	0.001462	0.000351	TRINITY_DN59605_c0_g1	TRINITY_DN66346_c0_g4 TRINITY_DN59605_c0_g1 TRINITY_DN65154_c0_g1	over	0.221264	0.381909	0.333333
ko04122	Sulfur relay system	1	684	3	8553	0.001462	0.000351	TRINITY_DN55320_c0_g1	TRINITY_DN64780_c0_g1 TRINITY_DN67171_c0_g1 TRINITY_DN55320_c0_g1	over	0.221264	0.381909	0.333333
ko04341	Hedgehog signaling pathway - fly	1	684	3	8553	0.001462	0.000351	TRINITY_DN61272_c0_g1	TRINITY_DN61596_c0_g1 TRINITY_DN61272_c0_g1 TRINITY_DN65701_c3_g1	over	0.221264	0.381909	0.333333
ko04360	Axon guidance	1	684	3	8553	0.001462	0.000351	TRINITY_DN60935_c0_g1	TRINITY_DN60935_c0_g1 TRINITY_DN65154_c0_g1 TRINITY_DN60521_c0_g1	over	0.221264	0.381909	0.333333
ko04380	Osteoclast differentiation	1	684	3	8553	0.001462	0.000351	TRINITY_DN69927_c0_g2	TRINITY_DN65154_c0_g1 TRINITY_DN69266_c0_g3 TRINITY_DN69927_c0_g2	over	0.221264	0.381909	0.333333
ko04623	Cytosolic DNA-sensing pathway	1	684	3	8553	0.001462	0.000351	TRINITY_DN63061_c4_g2	TRINITY_DN67145_c1_g1 TRINITY_DN72670_c1_g4 TRINITY_DN63061_c4_g2	over	0.221264	0.381909	0.333333
ko05146	Amoebiasis	1	684	3	8553	0.001462	0.000351	TRINITY_DN63402_c0_g1	TRINITY_DN64159_c2_g1 TRINITY_DN68486_c0_g2 TRINITY_DN63402_c0_g1	over	0.221264	0.381909	0.333333
ko05214	Glioma	1	684	3	8553	0.001462	0.000351	TRINITY_DN59605_c0_g1	TRINITY_DN66346_c0_g4 TRINITY_DN59605_c0_g1 TRINITY_DN73073_c3_g3	over	0.221264	0.381909	0.333333
ko03320	PPAR signaling pathway	3	684	21	8553	0.004386	0.002455	TRINITY_DN73044_c2_g1 TRINITY_DN58155_c0_g1 TRINITY_DN66670_c0_g1	TRINITY_DN69543_c2_g1 TRINITY_DN64886_c3_g1 TRINITY_DN58920_c0_g1 TRINITY_DN69543_c3_g1 TRINITY_DN65336_c2_g1 TRINITY_DN73044_c2_g1 TRINITY_DN64005_c0_g1 TRINITY_DN58155_c0_g1 TRINITY_DN65805_c1_g2 TRINITY_DN70725_c0_g2 TRINITY_DN53088_c0_g1 TRINITY_DN66670_c0_g1 TRINITY_DN69956_c0_g1 TRINITY_DN70104_c0_g1 TRINITY_DN69497_c0_g1 TRINITY_DN67941_c1_g1 TRINITY_DN59441_c0_g1 TRINITY_DN69028_c1_g4 TRI…	over	0.233448	0.400196	0.142857
ko04144	Endocytosis	5	684	42	8553	0.00731	0.004911	TRINITY_DN66200_c2_g7 TRINITY_DN69303_c1_g2 TRINITY_DN67424_c0_g1 TRINITY_DN63402_c0_g1 TRINITY_DN67318_c0_g1	TRINITY_DN67470_c0_g1 TRINITY_DN68100_c1_g1 TRINITY_DN63789_c2_g1 TRINITY_DN71445_c2_g3 TRINITY_DN66200_c2_g7 TRINITY_DN62439_c0_g1 TRINITY_DN69303_c1_g2 TRINITY_DN72304_c3_g1 TRINITY_DN67424_c0_g1 TRINITY_DN65254_c0_g1 TRINITY_DN71340_c1_g1 TRINITY_DN66595_c0_g1 TRINITY_DN68486_c0_g2 TRINITY_DN66005_c2_g1 TRINITY_DN65384_c1_g1 TRINITY_DN60624_c0_g1 TRINITY_DN68443_c0_g1 TRINITY_DN67322_c1_g3 TRI…	over	0.242704	0.413253	0.119048
ko04391	Hippo signaling pathway - fly	2	684	12	8553	0.002924	0.001403	TRINITY_DN66817_c0_g2 TRINITY_DN63981_c2_g2	TRINITY_DN69462_c1_g1 TRINITY_DN66700_c0_g3 TRINITY_DN69462_c3_g1 TRINITY_DN70688_c0_g1 TRINITY_DN66817_c0_g2 TRINITY_DN71420_c1_g4 TRINITY_DN71420_c1_g3 TRINITY_DN63981_c2_g2 TRINITY_DN67912_c0_g2 TRINITY_DN69843_c1_g2 TRINITY_DN72323_c1_g4 TRINITY_DN72688_c3_g1	over	0.248521	0.41475	0.166667
ko04972	Pancreatic secretion	2	684	12	8553	0.002924	0.001403	TRINITY_DN67424_c0_g1 TRINITY_DN66850_c0_g3	TRINITY_DN67470_c0_g1 TRINITY_DN68100_c1_g1 TRINITY_DN67424_c0_g1 TRINITY_DN66005_c2_g1 TRINITY_DN65384_c1_g1 TRINITY_DN66850_c0_g3 TRINITY_DN67322_c1_g3 TRINITY_DN65022_c0_g1 TRINITY_DN65154_c0_g1 TRINITY_DN65384_c0_g1 TRINITY_DN67556_c1_g2 TRINITY_DN69622_c1_g1	over	0.248521	0.41475	0.166667
ko05134	Legionellosis	2	684	12	8553	0.002924	0.001403	TRINITY_DN66200_c2_g7 TRINITY_DN69303_c1_g2	TRINITY_DN67492_c2_g3 TRINITY_DN69817_c1_g1 TRINITY_DN71445_c2_g3 TRINITY_DN66200_c2_g7 TRINITY_DN61345_c1_g2 TRINITY_DN69303_c1_g2 TRINITY_DN68361_c1_g4 TRINITY_DN66595_c0_g1 TRINITY_DN69022_c0_g1 TRINITY_DN72753_c2_g1 TRINITY_DN70241_c0_g1 TRINITY_DN61345_c1_g1	over	0.248521	0.41475	0.166667
ko04721	Synaptic vesicle cycle	3	684	22	8553	0.004386	0.002572	TRINITY_DN61085_c0_g1 TRINITY_DN55651_c1_g1 TRINITY_DN71520_c3_g2	TRINITY_DN68206_c0_g2 TRINITY_DN62960_c0_g1 TRINITY_DN68594_c3_g2 TRINITY_DN69452_c0_g1 TRINITY_DN72304_c3_g1 TRINITY_DN67811_c0_g1 TRINITY_DN61085_c0_g1 TRINITY_DN65109_c1_g1 TRINITY_DN66990_c0_g3 TRINITY_DN60649_c0_g1 TRINITY_DN64678_c1_g1 TRINITY_DN66284_c2_g1 TRINITY_DN64391_c2_g4 TRINITY_DN68921_c0_g2 TRINITY_DN71105_c1_g1 TRINITY_DN66970_c1_g1 TRINITY_DN61811_c0_g1 TRINITY_DN55651_c1_g1 TRI…	over	0.255509	0.420341	0.136364
ko00720	Carbon fixation pathways in prokaryotes	2	684	13	8553	0.002924	0.00152	TRINITY_DN70025_c1_g2 TRINITY_DN70025_c1_g1	TRINITY_DN69833_c0_g1 TRINITY_DN70994_c0_g1 TRINITY_DN67155_c0_g1 TRINITY_DN68315_c0_g2 TRINITY_DN69026_c0_g1 TRINITY_DN71173_c0_g1 TRINITY_DN64702_c0_g1 TRINITY_DN70025_c1_g2 TRINITY_DN71653_c1_g2 TRINITY_DN66738_c0_g1 TRINITY_DN72716_c0_g1 TRINITY_DN69923_c1_g3 TRINITY_DN70025_c1_g1	over	0.279222	0.420341	0.153846
ko00900	Terpenoid backbone biosynthesis	2	684	13	8553	0.002924	0.00152	TRINITY_DN71294_c0_g4 TRINITY_DN59747_c0_g1	TRINITY_DN71486_c0_g1 TRINITY_DN65805_c1_g2 TRINITY_DN66738_c0_g1 TRINITY_DN69200_c0_g1 TRINITY_DN70632_c1_g1 TRINITY_DN65576_c0_g1 TRINITY_DN71813_c1_g2 TRINITY_DN70890_c0_g1 TRINITY_DN67322_c0_g1 TRINITY_DN70357_c1_g2 TRINITY_DN71294_c0_g4 TRINITY_DN59747_c0_g1 TRINITY_DN66148_c1_g1	over	0.279222	0.420341	0.153846
ko03060	Protein export	2	684	13	8553	0.002924	0.00152	TRINITY_DN68931_c0_g1 TRINITY_DN60161_c0_g1	TRINITY_DN62857_c0_g5 TRINITY_DN66910_c1_g2 TRINITY_DN69303_c2_g1 TRINITY_DN68761_c0_g1 TRINITY_DN69046_c1_g1 TRINITY_DN64371_c1_g2 TRINITY_DN64439_c1_g4 TRINITY_DN68931_c0_g1 TRINITY_DN70809_c3_g1 TRINITY_DN60161_c0_g1 TRINITY_DN67905_c1_g2 TRINITY_DN68948_c0_g1 TRINITY_DN69485_c0_g1	over	0.279222	0.420341	0.153846
ko00626	Naphthalene degradation	1	684	4	8553	0.001462	0.000468	TRINITY_DN70134_c0_g1	TRINITY_DN71607_c0_g2 TRINITY_DN72985_c2_g2 TRINITY_DN70134_c0_g1 TRINITY_DN69294_c1_g1	over	0.283563	0.420341	0.25
ko00627	Aminobenzoate degradation	1	684	4	8553	0.001462	0.000468	TRINITY_DN71756_c1_g2	TRINITY_DN71756_c1_g2 TRINITY_DN65726_c0_g1 TRINITY_DN55752_c0_g1 TRINITY_DN71235_c2_g3	over	0.283563	0.420341	0.25
ko00740	Riboflavin metabolism	1	684	4	8553	0.001462	0.000468	TRINITY_DN69927_c0_g2	TRINITY_DN68378_c0_g1 TRINITY_DN69266_c0_g3 TRINITY_DN67732_c0_g1 TRINITY_DN69927_c0_g2	over	0.283563	0.420341	0.25
ko03070	Bacterial secretion system	1	684	4	8553	0.001462	0.000468	TRINITY_DN60161_c0_g1	TRINITY_DN64371_c1_g2 TRINITY_DN60161_c0_g1 TRINITY_DN68948_c0_g1 TRINITY_DN69485_c0_g1	over	0.283563	0.420341	0.25
ko04013	MAPK signaling pathway - fly	1	684	4	8553	0.001462	0.000468	TRINITY_DN63981_c2_g2	TRINITY_DN63981_c2_g2 TRINITY_DN70577_c0_g1 TRINITY_DN65154_c0_g1 TRINITY_DN62466_c0_g3	over	0.283563	0.420341	0.25
ko04064	NF-kappa B signaling pathway	1	684	4	8553	0.001462	0.000468	TRINITY_DN62579_c3_g2	TRINITY_DN73114_c4_g2 TRINITY_DN63733_c0_g2 TRINITY_DN62579_c3_g2 TRINITY_DN63242_c0_g1	over	0.283563	0.420341	0.25
ko04137	Mitophagy - animal	1	684	4	8553	0.001462	0.000468	TRINITY_DN63402_c0_g1	TRINITY_DN68486_c0_g2 TRINITY_DN63402_c0_g1 TRINITY_DN69382_c0_g1 TRINITY_DN65121_c2_g1	over	0.283563	0.420341	0.25
ko04912	GnRH signaling pathway	1	684	4	8553	0.001462	0.000468	TRINITY_DN59605_c0_g1	TRINITY_DN66346_c0_g4 TRINITY_DN71340_c1_g1 TRINITY_DN59605_c0_g1 TRINITY_DN59899_c0_g1	over	0.283563	0.420341	0.25
ko04921	Oxytocin signaling pathway	1	684	4	8553	0.001462	0.000468	TRINITY_DN59605_c0_g1	TRINITY_DN66346_c0_g4 TRINITY_DN59605_c0_g1 TRINITY_DN67165_c0_g1 TRINITY_DN70073_c0_g2	over	0.283563	0.420341	0.25
ko04934	Cushing syndrome	1	684	4	8553	0.001462	0.000468	TRINITY_DN63279_c0_g3	TRINITY_DN67155_c0_g1 TRINITY_DN71950_c2_g1 TRINITY_DN70332_c0_g2 TRINITY_DN63279_c0_g3	over	0.283563	0.420341	0.25
ko04973	Carbohydrate digestion and absorption	1	684	4	8553	0.001462	0.000468	TRINITY_DN66850_c0_g3	TRINITY_DN65869_c0_g1 TRINITY_DN66850_c0_g3 TRINITY_DN67556_c1_g2 TRINITY_DN69622_c1_g1	over	0.283563	0.420341	0.25
ko05020	Prion diseases	1	684	4	8553	0.001462	0.000468	TRINITY_DN68931_c0_g1	TRINITY_DN69303_c2_g1 TRINITY_DN71414_c1_g1 TRINITY_DN60815_c0_g1 TRINITY_DN68931_c0_g1	over	0.283563	0.420341	0.25
ko05132	Salmonella infection	1	684	4	8553	0.001462	0.000468	TRINITY_DN63402_c0_g1	TRINITY_DN68486_c0_g2 TRINITY_DN63402_c0_g1 TRINITY_DN65154_c0_g1 TRINITY_DN63848_c1_g3	over	0.283563	0.420341	0.25
ko05140	Leishmaniasis	1	684	4	8553	0.001462	0.000468	TRINITY_DN62579_c3_g2	TRINITY_DN73114_c4_g2 TRINITY_DN63733_c0_g2 TRINITY_DN62579_c3_g2 TRINITY_DN63242_c0_g1	over	0.283563	0.420341	0.25
ko05222	Small cell lung cancer	1	684	4	8553	0.001462	0.000468	TRINITY_DN73137_c1_g1	TRINITY_DN73137_c1_g1 TRINITY_DN71950_c2_g1 TRINITY_DN69022_c0_g1 TRINITY_DN62367_c0_g1	over	0.283563	0.420341	0.25
ko00770	Pantothenate and CoA biosynthesis	2	684	14	8553	0.002924	0.001637	TRINITY_DN64735_c0_g2 TRINITY_DN69063_c3_g1	TRINITY_DN66607_c0_g1 TRINITY_DN69055_c0_g1 TRINITY_DN72532_c2_g1 TRINITY_DN64735_c0_g2 TRINITY_DN70063_c0_g1 TRINITY_DN69063_c3_g1 TRINITY_DN63510_c2_g1 TRINITY_DN65213_c2_g1 TRINITY_DN59573_c0_g2 TRINITY_DN68197_c0_g1 TRINITY_DN67732_c0_g1 TRINITY_DN68529_c1_g4 TRINITY_DN60281_c0_g1 TRINITY_DN63197_c0_g1	over	0.309826	0.446149	0.142857
ko03420	Nucleotide excision repair	2	684	14	8553	0.002924	0.001637	TRINITY_DN68518_c2_g2 TRINITY_DN55176_c0_g2	TRINITY_DN67671_c3_g2 TRINITY_DN16478_c0_g1 TRINITY_DN62023_c0_g3 TRINITY_DN66269_c1_g1 TRINITY_DN12386_c0_g1 TRINITY_DN66125_c0_g5 TRINITY_DN59951_c0_g2 TRINITY_DN71738_c2_g8 TRINITY_DN68518_c2_g2 TRINITY_DN72096_c0_g1 TRINITY_DN71627_c1_g1 TRINITY_DN55176_c0_g2 TRINITY_DN73005_c3_g1 TRINITY_DN62342_c0_g2	over	0.309826	0.446149	0.142857
ko04140	Autophagy - animal	2	684	14	8553	0.002924	0.001637	TRINITY_DN63981_c2_g2 TRINITY_DN63402_c0_g1	TRINITY_DN67492_c2_g3 TRINITY_DN68100_c1_g1 TRINITY_DN68486_c0_g2 TRINITY_DN63981_c2_g2 TRINITY_DN72753_c2_g1 TRINITY_DN63402_c0_g1 TRINITY_DN68560_c0_g1 TRINITY_DN73145_c1_g1 TRINITY_DN67162_c0_g3 TRINITY_DN70073_c0_g2 TRINITY_DN65121_c2_g1 TRINITY_DN73073_c3_g3 TRINITY_DN72759_c1_g2 TRINITY_DN72964_c2_g1	over	0.309826	0.446149	0.142857
ko05160	Hepatitis C	2	684	14	8553	0.002924	0.001637	TRINITY_DN66817_c0_g2 TRINITY_DN63981_c2_g2	TRINITY_DN69462_c1_g1 TRINITY_DN66700_c0_g3 TRINITY_DN69462_c3_g1 TRINITY_DN70688_c0_g1 TRINITY_DN66067_c0_g1 TRINITY_DN66817_c0_g2 TRINITY_DN71420_c1_g4 TRINITY_DN71420_c1_g3 TRINITY_DN71950_c2_g1 TRINITY_DN63981_c2_g2 TRINITY_DN69022_c0_g1 TRINITY_DN67912_c0_g2 TRINITY_DN69843_c1_g2 TRINITY_DN72688_c3_g1	over	0.309826	0.446149	0.142857
ko05323	Rheumatoid arthritis	2	684	14	8553	0.002924	0.001637	TRINITY_DN61085_c0_g1 TRINITY_DN69927_c0_g2	TRINITY_DN68206_c0_g2 TRINITY_DN62960_c0_g1 TRINITY_DN69452_c0_g1 TRINITY_DN67811_c0_g1 TRINITY_DN61085_c0_g1 TRINITY_DN66990_c0_g3 TRINITY_DN66284_c2_g1 TRINITY_DN64391_c2_g4 TRINITY_DN66970_c1_g1 TRINITY_DN48352_c0_g1 TRINITY_DN68110_c2_g1 TRINITY_DN69266_c0_g3 TRINITY_DN68110_c1_g1 TRINITY_DN69927_c0_g2	over	0.309826	0.446149	0.142857
ko00450	Selenocompound metabolism	1	684	5	8553	0.001462	0.000585	TRINITY_DN66521_c0_g1	TRINITY_DN72029_c1_g3 TRINITY_DN69510_c1_g2 TRINITY_DN64369_c0_g2 TRINITY_DN66521_c0_g1 TRINITY_DN67349_c0_g4	over	0.340885	0.454513	0.2
ko00521	Streptomycin biosynthesis	1	684	5	8553	0.001462	0.000585	TRINITY_DN53775_c0_g1	TRINITY_DN71323_c2_g4 TRINITY_DN65869_c0_g1 TRINITY_DN64950_c0_g1 TRINITY_DN70724_c1_g1 TRINITY_DN53775_c0_g1	over	0.340885	0.454513	0.2
ko00790	Folate biosynthesis	1	684	5	8553	0.001462	0.000585	TRINITY_DN55320_c0_g1	TRINITY_DN68378_c0_g1 TRINITY_DN67396_c1_g1 TRINITY_DN55320_c0_g1 TRINITY_DN51779_c0_g1 TRINITY_DN59865_c0_g1	over	0.340885	0.454513	0.2
ko00981	Insect hormone biosynthesis	1	684	5	8553	0.001462	0.000585	TRINITY_DN72778_c0_g1	TRINITY_DN68012_c1_g1 TRINITY_DN64815_c2_g3 TRINITY_DN70154_c0_g1 TRINITY_DN64815_c2_g2 TRINITY_DN72778_c0_g1	over	0.340885	0.454513	0.2
ko01521	EGFR tyrosine kinase inhibitor resistance	1	684	5	8553	0.001462	0.000585	TRINITY_DN50021_c0_g1	TRINITY_DN64460_c0_g2 TRINITY_DN70069_c1_g1 TRINITY_DN68666_c0_g2 TRINITY_DN50021_c0_g1 TRINITY_DN73073_c3_g3	over	0.340885	0.454513	0.2
ko04136	Autophagy - other	1	684	5	8553	0.001462	0.000585	TRINITY_DN63981_c2_g2	TRINITY_DN63981_c2_g2 TRINITY_DN65121_c2_g1 TRINITY_DN73073_c3_g3 TRINITY_DN72759_c1_g2 TRINITY_DN72964_c2_g1	over	0.340885	0.454513	0.2
ko04620	Toll-like receptor signaling pathway	1	684	5	8553	0.001462	0.000585	TRINITY_DN62579_c3_g2	TRINITY_DN73114_c4_g2 TRINITY_DN63733_c0_g2 TRINITY_DN65154_c0_g1 TRINITY_DN62579_c3_g2 TRINITY_DN63242_c0_g1	over	0.340885	0.454513	0.2
ko04710	Circadian rhythm	1	684	5	8553	0.001462	0.000585	TRINITY_DN61272_c0_g1	TRINITY_DN61596_c0_g1 TRINITY_DN61272_c0_g1 TRINITY_DN67165_c0_g1 TRINITY_DN65701_c3_g1 TRINITY_DN70073_c0_g2	over	0.340885	0.454513	0.2
ko04724	Glutamatergic synapse	1	684	5	8553	0.001462	0.000585	TRINITY_DN65248_c0_g2	TRINITY_DN71340_c1_g1 TRINITY_DN66480_c1_g1 TRINITY_DN65248_c0_g2 TRINITY_DN65248_c0_g3 TRINITY_DN59899_c0_g1	over	0.340885	0.454513	0.2
ko04810	Regulation of actin cytoskeleton	1	684	5	8553	0.001462	0.000585	TRINITY_DN60935_c0_g1	TRINITY_DN60935_c0_g1 TRINITY_DN65154_c0_g1 TRINITY_DN60521_c0_g1 TRINITY_DN63848_c1_g3 TRINITY_DN72093_c0_g1	over	0.340885	0.454513	0.2
ko05131	Shigellosis	1	684	5	8553	0.001462	0.000585	TRINITY_DN66501_c1_g1	TRINITY_DN70577_c0_g1 TRINITY_DN65154_c0_g1 TRINITY_DN63848_c1_g3 TRINITY_DN66501_c1_g1 TRINITY_DN65121_c2_g1	over	0.340885	0.454513	0.2
ko05135	Yersinia infection	1	684	5	8553	0.001462	0.000585	TRINITY_DN62579_c3_g2	TRINITY_DN73114_c4_g2 TRINITY_DN63733_c0_g2 TRINITY_DN65154_c0_g1 TRINITY_DN62579_c3_g2 TRINITY_DN63242_c0_g1	over	0.340885	0.454513	0.2
ko05167	Kaposi sarcoma-associated herpesvirus infection	1	684	5	8553	0.001462	0.000585	TRINITY_DN59605_c0_g1	TRINITY_DN66346_c0_g4 TRINITY_DN69022_c0_g1 TRINITY_DN59605_c0_g1 TRINITY_DN65154_c0_g1 TRINITY_DN73073_c3_g3	over	0.340885	0.454513	0.2
ko05202	Transcriptional misregulation in cancer	1	684	5	8553	0.001462	0.000585	TRINITY_DN65404_c1_g3	TRINITY_DN65404_c1_g3 TRINITY_DN58256_c0_g1 TRINITY_DN62131_c1_g2 TRINITY_DN62656_c2_g3 TRINITY_DN72117_c2_g1	over	0.340885	0.454513	0.2
ko00020	Citrate cycle (TCA cycle)	3	684	27	8553	0.004386	0.003157	TRINITY_DN67840_c0_g2 TRINITY_DN68619_c0_g1 TRINITY_DN61989_c2_g2	TRINITY_DN66243_c0_g2 TRINITY_DN62887_c0_g1 TRINITY_DN67840_c0_g2 TRINITY_DN65734_c3_g1 TRINITY_DN69833_c0_g1 TRINITY_DN68219_c1_g1 TRINITY_DN67155_c0_g1 TRINITY_DN68315_c0_g2 TRINITY_DN66332_c1_g1 TRINITY_DN64664_c2_g1 TRINITY_DN63915_c1_g1 TRINITY_DN66856_c0_g2 TRINITY_DN69026_c0_g1 TRINITY_DN68250_c0_g2 TRINITY_DN70170_c0_g1 TRINITY_DN68877_c2_g3 TRINITY_DN68619_c0_g1 TRINITY_DN72839_c2_g1 TRI…	over	0.368051	0.488152	0.111111
ko03010	Ribosome	9	684	98	8553	0.013158	0.011458	TRINITY_DN70331_c0_g1 TRINITY_DN69725_c1_g1 TRINITY_DN64118_c4_g1 TRINITY_DN61864_c1_g1 TRINITY_DN60686_c0_g2 TRINITY_DN65901_c0_g3 TRINITY_DN61374_c0_g3 TRINITY_DN61207_c0_g1 TRINITY_DN50021_c0_g1	TRINITY_DN64878_c0_g1 TRINITY_DN70331_c0_g1 TRINITY_DN61861_c4_g2 TRINITY_DN65902_c1_g1 TRINITY_DN64492_c1_g4 TRINITY_DN61576_c0_g2 TRINITY_DN69151_c1_g1 TRINITY_DN64973_c0_g6 TRINITY_DN62119_c0_g4 TRINITY_DN65137_c0_g1 TRINITY_DN65388_c1_g2 TRINITY_DN63920_c0_g1 TRINITY_DN71881_c2_g13 TRINITY_DN60185_c0_g1 TRINITY_DN67692_c0_g5 TRINITY_DN61200_c2_g4 TRINITY_DN63920_c1_g1 TRINITY_DN64079_c1_g1 TR…	over	0.383495	0.503522	0.0918367
ko00190	Oxidative phosphorylation	5	684	51	8553	0.00731	0.005963	TRINITY_DN61085_c0_g1 TRINITY_DN68619_c0_g1 TRINITY_DN67188_c1_g5 TRINITY_DN61980_c0_g4 TRINITY_DN65161_c1_g2	TRINITY_DN64139_c3_g1 TRINITY_DN68206_c0_g2 TRINITY_DN68139_c2_g3 TRINITY_DN68273_c1_g2 TRINITY_DN62960_c0_g1 TRINITY_DN65182_c2_g1 TRINITY_DN71315_c0_g1 TRINITY_DN62372_c0_g3 TRINITY_DN63821_c0_g3 TRINITY_DN69452_c0_g1 TRINITY_DN65885_c0_g1 TRINITY_DN67811_c0_g1 TRINITY_DN67132_c0_g4 TRINITY_DN65375_c1_g1 TRINITY_DN64664_c2_g1 TRINITY_DN64986_c4_g1 TRINITY_DN64814_c2_g2 TRINITY_DN72715_c1_g1 TRI…	over	0.387049	0.503522	0.0980392
ko00903	Limonene and pinene degradation	1	684	6	8553	0.001462	0.000702	TRINITY_DN72778_c0_g1	TRINITY_DN68012_c1_g1 TRINITY_DN64815_c2_g3 TRINITY_DN70154_c0_g1 TRINITY_DN64815_c2_g2 TRINITY_DN72778_c0_g1 TRINITY_DN55752_c0_g1	over	0.393627	0.503522	0.166667
ko01523	Antifolate resistance	1	684	6	8553	0.001462	0.000702	TRINITY_DN71974_c0_g1	TRINITY_DN70520_c0_g1 TRINITY_DN65099_c2_g1 TRINITY_DN70975_c2_g1 TRINITY_DN71974_c0_g1 TRINITY_DN69800_c0_g2 TRINITY_DN71044_c1_g3	over	0.393627	0.503522	0.166667
ko03460	Fanconi anemia pathway	1	684	6	8553	0.001462	0.000702	TRINITY_DN68518_c2_g2	TRINITY_DN67671_c3_g2 TRINITY_DN12386_c0_g1 TRINITY_DN59951_c0_g2 TRINITY_DN68518_c2_g2 TRINITY_DN69745_c0_g1 TRINITY_DN67299_c0_g1	over	0.393627	0.503522	0.166667
ko04666	Fc gamma R-mediated phagocytosis	1	684	6	8553	0.001462	0.000702	TRINITY_DN60935_c0_g1	TRINITY_DN71340_c1_g1 TRINITY_DN60935_c0_g1 TRINITY_DN65154_c0_g1 TRINITY_DN60521_c0_g1 TRINITY_DN63848_c1_g3 TRINITY_DN59899_c0_g1	over	0.393627	0.503522	0.166667
ko04931	Insulin resistance	1	684	6	8553	0.001462	0.000702	TRINITY_DN71719_c1_g1	TRINITY_DN71719_c1_g1 TRINITY_DN70282_c0_g1 TRINITY_DN67165_c0_g1 TRINITY_DN73145_c1_g1 TRINITY_DN70073_c0_g2 TRINITY_DN73073_c3_g3	over	0.393627	0.503522	0.166667
ko00400	Phenylalanine, tyrosine and tryptophan biosynthesis	2	684	17	8553	0.002924	0.001988	TRINITY_DN69747_c1_g2 TRINITY_DN63621_c0_g2	TRINITY_DN70197_c1_g1 TRINITY_DN69747_c1_g2 TRINITY_DN64741_c0_g2 TRINITY_DN64657_c1_g2 TRINITY_DN65784_c4_g1 TRINITY_DN63621_c0_g2 TRINITY_DN67271_c0_g2 TRINITY_DN67849_c0_g1 TRINITY_DN62332_c2_g1 TRINITY_DN66398_c0_g1 TRINITY_DN70128_c0_g2 TRINITY_DN64605_c1_g3 TRINITY_DN69230_c0_g1 TRINITY_DN67605_c5_g1 TRINITY_DN64342_c0_g2 TRINITY_DN64097_c4_g1 TRINITY_DN66774_c1_g1	over	0.39939	0.50576	0.117647
ko05110	Vibrio cholerae infection	2	684	17	8553	0.002924	0.001988	TRINITY_DN61085_c0_g1 TRINITY_DN62671_c1_g2	TRINITY_DN68206_c0_g2 TRINITY_DN62857_c0_g5 TRINITY_DN62960_c0_g1 TRINITY_DN69452_c0_g1 TRINITY_DN67811_c0_g1 TRINITY_DN66595_c0_g1 TRINITY_DN61085_c0_g1 TRINITY_DN66990_c0_g3 TRINITY_DN69046_c1_g1 TRINITY_DN66284_c2_g1 TRINITY_DN64391_c2_g4 TRINITY_DN66970_c1_g1 TRINITY_DN62671_c1_g2 TRINITY_DN67905_c1_g2 TRINITY_DN48352_c0_g1 TRINITY_DN68110_c2_g1 TRINITY_DN68110_c1_g1	over	0.39939	0.50576	0.117647
ko04714	Thermogenesis	5	684	52	8553	0.00731	0.00608	TRINITY_DN68619_c0_g1 TRINITY_DN65170_c2_g1 TRINITY_DN66188_c0_g5 TRINITY_DN65161_c1_g2 TRINITY_DN50021_c0_g1	TRINITY_DN64139_c3_g1 TRINITY_DN68139_c2_g3 TRINITY_DN65182_c2_g1 TRINITY_DN71315_c0_g1 TRINITY_DN62372_c0_g3 TRINITY_DN63821_c0_g3 TRINITY_DN65885_c0_g1 TRINITY_DN67132_c0_g4 TRINITY_DN65375_c1_g1 TRINITY_DN64664_c2_g1 TRINITY_DN64986_c4_g1 TRINITY_DN64814_c2_g2 TRINITY_DN68619_c0_g1 TRINITY_DN64460_c0_g2 TRINITY_DN65336_c2_g1 TRINITY_DN70558_c0_g1 TRINITY_DN63510_c1_g1 TRINITY_DN67132_c0_g6 TRI…	over	0.403358	0.508232	0.0961538
ko03015	mRNA surveillance pathway	3	684	29	8553	0.004386	0.003391	TRINITY_DN63981_c2_g2 TRINITY_DN63005_c0_g1 TRINITY_DN68986_c0_g1	TRINITY_DN69031_c2_g2 TRINITY_DN67131_c0_g1 TRINITY_DN63352_c1_g1 TRINITY_DN66849_c4_g1 TRINITY_DN63981_c2_g2 TRINITY_DN67912_c0_g2 TRINITY_DN68812_c0_g1 TRINITY_DN72930_c0_g3 TRINITY_DN68839_c0_g1 TRINITY_DN65377_c0_g1 TRINITY_DN66285_c1_g1 TRINITY_DN64849_c1_g4 TRINITY_DN66133_c2_g1 TRINITY_DN62247_c0_g1 TRINITY_DN69843_c1_g2 TRINITY_DN67278_c0_g1 TRINITY_DN63005_c0_g1 TRINITY_DN64271_c0_g1 TRI…	over	0.41261	0.517302	0.103448
ko04138	Autophagy - yeast	2	684	18	8553	0.002924	0.002105	TRINITY_DN63981_c2_g2 TRINITY_DN63402_c0_g1	TRINITY_DN68594_c3_g2 TRINITY_DN70537_c1_g3 TRINITY_DN68486_c0_g2 TRINITY_DN63981_c2_g2 TRINITY_DN65109_c1_g1 TRINITY_DN63402_c0_g1 TRINITY_DN64163_c5_g2 TRINITY_DN68029_c2_g1 TRINITY_DN69981_c0_g1 TRINITY_DN60553_c0_g1 TRINITY_DN71744_c0_g1 TRINITY_DN73006_c3_g1 TRINITY_DN65121_c2_g1 TRINITY_DN68152_c0_g1 TRINITY_DN73073_c3_g3 TRINITY_DN72759_c1_g2 TRINITY_DN71886_c2_g1 TRINITY_DN72964_c2_g1	over	0.428075	0.528069	0.111111
ko05164	Influenza A	2	684	18	8553	0.002924	0.002105	TRINITY_DN67424_c0_g1 TRINITY_DN62579_c3_g2	TRINITY_DN67470_c0_g1 TRINITY_DN67424_c0_g1 TRINITY_DN66005_c2_g1 TRINITY_DN65384_c1_g1 TRINITY_DN69022_c0_g1 TRINITY_DN69054_c2_g1 TRINITY_DN67322_c1_g3 TRINITY_DN73114_c4_g2 TRINITY_DN65061_c0_g2 TRINITY_DN65022_c0_g1 TRINITY_DN63733_c0_g2 TRINITY_DN66006_c2_g2 TRINITY_DN70632_c1_g1 TRINITY_DN64837_c1_g1 TRINITY_DN65384_c0_g1 TRINITY_DN62579_c3_g2 TRINITY_DN63242_c0_g1 TRINITY_DN105313_c0_g1	over	0.428075	0.528069	0.111111
ko00920	Sulfur metabolism	1	684	7	8553	0.001462	0.000818	TRINITY_DN61936_c0_g2	TRINITY_DN61936_c0_g2 TRINITY_DN71782_c0_g1 TRINITY_DN65741_c0_g1 TRINITY_DN67171_c0_g1 TRINITY_DN69702_c1_g2 TRINITY_DN69710_c0_g1 TRINITY_DN65232_c0_g1	over	0.442153	0.528069	0.142857
ko00999	Biosynthesis of secondary metabolites - unclassified	1	684	7	8553	0.001462	0.000818	TRINITY_DN70796_c0_g3	TRINITY_DN68736_c1_g1 TRINITY_DN63229_c0_g1 TRINITY_DN68959_c0_g1 TRINITY_DN72458_c0_g1 TRINITY_DN70796_c0_g3 TRINITY_DN72079_c1_g1 TRINITY_DN72821_c1_g1	over	0.442153	0.528069	0.142857
ko02026	Biofilm formation - Escherichia coli	1	684	7	8553	0.001462	0.000818	TRINITY_DN71719_c1_g1	TRINITY_DN71719_c1_g1 TRINITY_DN69914_c0_g1 TRINITY_DN70282_c0_g1 TRINITY_DN69345_c0_g1 TRINITY_DN70243_c0_g1 TRINITY_DN73058_c2_g2 TRINITY_DN68669_c2_g3	over	0.442153	0.528069	0.142857
ko04014	Ras signaling pathway	1	684	7	8553	0.001462	0.000818	TRINITY_DN59605_c0_g1	TRINITY_DN66346_c0_g4 TRINITY_DN71340_c1_g1 TRINITY_DN59605_c0_g1 TRINITY_DN72143_c1_g1 TRINITY_DN65154_c0_g1 TRINITY_DN59899_c0_g1 TRINITY_DN70707_c0_g4	over	0.442153	0.528069	0.142857
ko04214	Apoptosis - fly	1	684	7	8553	0.001462	0.000818	TRINITY_DN61586_c0_g1	TRINITY_DN63245_c1_g4 TRINITY_DN64919_c0_g1 TRINITY_DN69022_c0_g1 TRINITY_DN71815_c1_g1 TRINITY_DN69382_c0_g1 TRINITY_DN61586_c0_g1 TRINITY_DN70607_c1_g1	over	0.442153	0.528069	0.142857
ko04540	Gap junction	1	684	7	8553	0.001462	0.000818	TRINITY_DN66996_c1_g2	TRINITY_DN66635_c2_g1 TRINITY_DN66996_c1_g2 TRINITY_DN66996_c1_g1 TRINITY_DN66120_c0_g2 TRINITY_DN64704_c4_g4 TRINITY_DN67923_c2_g1 TRINITY_DN68817_c0_g1	over	0.442153	0.528069	0.142857
ko04624	Toll and Imd signaling pathway	1	684	7	8553	0.001462	0.000818	TRINITY_DN62579_c3_g2	TRINITY_DN57975_c0_g1 TRINITY_DN73114_c4_g2 TRINITY_DN63733_c0_g2 TRINITY_DN70577_c0_g1 TRINITY_DN62530_c0_g1 TRINITY_DN62579_c3_g2 TRINITY_DN63242_c0_g1	over	0.442153	0.528069	0.142857
ko05226	Gastric cancer	1	684	7	8553	0.001462	0.000818	TRINITY_DN72178_c0_g1	TRINITY_DN71950_c2_g1 TRINITY_DN67253_c1_g1 TRINITY_DN72100_c1_g1 TRINITY_DN70722_c0_g1 TRINITY_DN73073_c3_g3 TRINITY_DN67299_c0_g1 TRINITY_DN72178_c0_g1	over	0.442153	0.528069	0.142857
ko04150	mTOR signaling pathway	2	684	19	8553	0.002924	0.002221	TRINITY_DN61085_c0_g1 TRINITY_DN50021_c0_g1	TRINITY_DN68206_c0_g2 TRINITY_DN62960_c0_g1 TRINITY_DN69452_c0_g1 TRINITY_DN67811_c0_g1 TRINITY_DN61085_c0_g1 TRINITY_DN66990_c0_g3 TRINITY_DN64460_c0_g2 TRINITY_DN70095_c0_g2 TRINITY_DN70069_c1_g1 TRINITY_DN67717_c1_g1 TRINITY_DN66284_c2_g1 TRINITY_DN73145_c1_g1 TRINITY_DN48352_c0_g1 TRINITY_DN68666_c0_g2 TRINITY_DN70073_c0_g2 TRINITY_DN50021_c0_g1 TRINITY_DN73073_c3_g3 TRINITY_DN72964_c2_g1 TRI…	over	0.45602	0.53965	0.105263
ko04145	Phagosome	3	684	31	8553	0.004386	0.003624	TRINITY_DN66996_c1_g2 TRINITY_DN61085_c0_g1 TRINITY_DN63402_c0_g1	TRINITY_DN68206_c0_g2 TRINITY_DN62857_c0_g5 TRINITY_DN62960_c0_g1 TRINITY_DN66635_c2_g1 TRINITY_DN66996_c1_g2 TRINITY_DN69452_c0_g1 TRINITY_DN72409_c1_g1 TRINITY_DN67943_c0_g1 TRINITY_DN67811_c0_g1 TRINITY_DN69007_c0_g2 TRINITY_DN66996_c1_g1 TRINITY_DN66120_c0_g2 TRINITY_DN68486_c0_g2 TRINITY_DN64704_c4_g4 TRINITY_DN61085_c0_g1 TRINITY_DN66990_c0_g3 TRINITY_DN70241_c0_g1 TRINITY_DN69046_c1_g1 TRI…	over	0.456133	0.53965	0.0967742
ko00230	Purine metabolism	3	684	32	8553	0.004386	0.003741	TRINITY_DN67689_c7_g2 TRINITY_DN64397_c0_g1 TRINITY_DN53775_c0_g1	TRINITY_DN65168_c4_g1 TRINITY_DN68775_c0_g1 TRINITY_DN62594_c3_g1 TRINITY_DN71360_c1_g1 TRINITY_DN71323_c2_g4 TRINITY_DN72987_c1_g1 TRINITY_DN67302_c1_g1 TRINITY_DN68009_c0_g1 TRINITY_DN70687_c0_g1 TRINITY_DN67689_c7_g2 TRINITY_DN67963_c0_g1 TRINITY_DN66529_c0_g1 TRINITY_DN64397_c0_g1 TRINITY_DN64430_c0_g6 TRINITY_DN62367_c0_g1 TRINITY_DN61443_c0_g1 TRINITY_DN71585_c1_g1 TRINITY_DN70941_c0_g2 TRI…	over	0.477383	0.547652	0.09375
ko05010	Alzheimer disease	3	684	32	8553	0.004386	0.003741	TRINITY_DN68619_c0_g1 TRINITY_DN59605_c0_g1 TRINITY_DN65161_c1_g2	TRINITY_DN64139_c3_g1 TRINITY_DN66346_c0_g4 TRINITY_DN68139_c2_g3 TRINITY_DN65182_c2_g1 TRINITY_DN71315_c0_g1 TRINITY_DN62372_c0_g3 TRINITY_DN63821_c0_g3 TRINITY_DN65885_c0_g1 TRINITY_DN67132_c0_g4 TRINITY_DN65375_c1_g1 TRINITY_DN64664_c2_g1 TRINITY_DN67753_c1_g3 TRINITY_DN64986_c4_g1 TRINITY_DN67753_c1_g2 TRINITY_DN64814_c2_g2 TRINITY_DN69022_c0_g1 TRINITY_DN68619_c0_g1 TRINITY_DN59605_c0_g1 TRI…	over	0.477383	0.547652	0.09375
ko00640	Propanoate metabolism	2	684	20	8553	0.002924	0.002338	TRINITY_DN73044_c2_g1 TRINITY_DN58155_c0_g1	TRINITY_DN66243_c0_g2 TRINITY_DN62887_c0_g1 TRINITY_DN58920_c0_g1 TRINITY_DN70720_c3_g3 TRINITY_DN69248_c1_g3 TRINITY_DN71173_c0_g1 TRINITY_DN66143_c0_g1 TRINITY_DN73044_c2_g1 TRINITY_DN58155_c0_g1 TRINITY_DN73120_c7_g1 TRINITY_DN71653_c1_g2 TRINITY_DN65857_c0_g1 TRINITY_DN66738_c0_g1 TRINITY_DN69951_c0_g1 TRINITY_DN69923_c1_g3 TRINITY_DN67118_c0_g1 TRINITY_DN65766_c2_g1 TRINITY_DN55752_c0_g1 TRI…	over	0.48316	0.547652	0.1
ko04142	Lysosome	2	684	20	8553	0.002924	0.002338	TRINITY_DN63159_c0_g1 TRINITY_DN69927_c0_g2	TRINITY_DN70924_c3_g1 TRINITY_DN71734_c2_g2 TRINITY_DN65482_c2_g2 TRINITY_DN61910_c0_g1 TRINITY_DN60649_c0_g1 TRINITY_DN64391_c2_g4 TRINITY_DN66970_c1_g1 TRINITY_DN50022_c0_g1 TRINITY_DN70923_c1_g3 TRINITY_DN64353_c0_g1 TRINITY_DN70239_c0_g1 TRINITY_DN68110_c2_g1 TRINITY_DN69266_c0_g3 TRINITY_DN68110_c1_g1 TRINITY_DN67074_c1_g1 TRINITY_DN63159_c0_g1 TRINITY_DN72562_c1_g1 TRINITY_DN69927_c0_g2 TRI…	over	0.48316	0.547652	0.1
ko00290	Valine, leucine and isoleucine biosynthesis	1	684	8	8553	0.001462	0.000935	TRINITY_DN64735_c0_g2	TRINITY_DN64427_c0_g1 TRINITY_DN66607_c0_g1 TRINITY_DN69055_c0_g1 TRINITY_DN72532_c2_g1 TRINITY_DN64735_c0_g2 TRINITY_DN63510_c2_g1 TRINITY_DN60281_c0_g1 TRINITY_DN63197_c0_g1	over	0.486802	0.547652	0.125
ko00340	Histidine metabolism	1	684	8	8553	0.001462	0.000935	TRINITY_DN72778_c0_g1	TRINITY_DN69631_c2_g4 TRINITY_DN68012_c1_g1 TRINITY_DN67701_c0_g1 TRINITY_DN64815_c2_g3 TRINITY_DN70154_c0_g1 TRINITY_DN64815_c2_g2 TRINITY_DN72778_c0_g1 TRINITY_DN69631_c2_g1	over	0.486802	0.547652	0.125
ko03440	Homologous recombination	1	684	8	8553	0.001462	0.000935	TRINITY_DN68518_c2_g2	TRINITY_DN67671_c3_g2 TRINITY_DN12386_c0_g1 TRINITY_DN68993_c0_g1 TRINITY_DN69946_c0_g1 TRINITY_DN59951_c0_g2 TRINITY_DN64816_c0_g1 TRINITY_DN68518_c2_g2 TRINITY_DN73005_c3_g1	over	0.486802	0.547652	0.125
ko04022	cGMP-PKG signaling pathway	1	684	8	8553	0.001462	0.000935	TRINITY_DN59605_c0_g1	TRINITY_DN66346_c0_g4 TRINITY_DN63692_c6_g3 TRINITY_DN64837_c1_g2 TRINITY_DN59605_c0_g1 TRINITY_DN65061_c0_g2 TRINITY_DN66068_c0_g3 TRINITY_DN66006_c2_g2 TRINITY_DN63692_c6_g1	over	0.486802	0.547652	0.125
ko04962	Vasopressin-regulated water reabsorption	1	684	8	8553	0.001462	0.000935	TRINITY_DN67424_c0_g1	TRINITY_DN67470_c0_g1 TRINITY_DN67424_c0_g1 TRINITY_DN66005_c2_g1 TRINITY_DN65384_c1_g1 TRINITY_DN65109_c1_g1 TRINITY_DN67322_c1_g3 TRINITY_DN65022_c0_g1 TRINITY_DN65384_c0_g1	over	0.486802	0.547652	0.125
ko05161	Hepatitis B	1	684	8	8553	0.001462	0.000935	TRINITY_DN62579_c3_g2	TRINITY_DN71950_c2_g1 TRINITY_DN69022_c0_g1 TRINITY_DN67783_c0_g2 TRINITY_DN73114_c4_g2 TRINITY_DN63733_c0_g2 TRINITY_DN72096_c0_g1 TRINITY_DN62579_c3_g2 TRINITY_DN63242_c0_g1	over	0.486802	0.547652	0.125
ko05163	Human cytomegalovirus infection	1	684	8	8553	0.001462	0.000935	TRINITY_DN59605_c0_g1	TRINITY_DN66346_c0_g4 TRINITY_DN67943_c0_g1 TRINITY_DN69022_c0_g1 TRINITY_DN59605_c0_g1 TRINITY_DN69508_c0_g1 TRINITY_DN65154_c0_g1 TRINITY_DN55910_c0_g1 TRINITY_DN73073_c3_g3	over	0.486802	0.547652	0.125
ko00240	Pyrimidine metabolism	2	684	21	8553	0.002924	0.002455	TRINITY_DN64397_c0_g1 TRINITY_DN69063_c3_g1	TRINITY_DN62594_c3_g1 TRINITY_DN71360_c1_g1 TRINITY_DN63800_c0_g2 TRINITY_DN66251_c0_g2 TRINITY_DN65956_c0_g1 TRINITY_DN68009_c0_g1 TRINITY_DN70091_c0_g1 TRINITY_DN69320_c0_g1 TRINITY_DN65498_c0_g1 TRINITY_DN64397_c0_g1 TRINITY_DN71174_c0_g1 TRINITY_DN69063_c3_g1 TRINITY_DN65213_c2_g1 TRINITY_DN63202_c5_g1 TRINITY_DN82125_c0_g1 TRINITY_DN67732_c0_g1 TRINITY_DN71816_c2_g1 TRINITY_DN62121_c0_g1 TRI…	over	0.509446	0.570579	0.0952381
ko04020	Calcium signaling pathway	1	684	9	8553	0.001462	0.001052	TRINITY_DN59605_c0_g1	TRINITY_DN66346_c0_g4 TRINITY_DN63692_c6_g3 TRINITY_DN64837_c1_g2 TRINITY_DN59605_c0_g1 TRINITY_DN65061_c0_g2 TRINITY_DN66068_c0_g3 TRINITY_DN66006_c2_g2 TRINITY_DN62954_c0_g2 TRINITY_DN63692_c6_g1	over	0.527882	0.580901	0.111111
ko04260	Cardiac muscle contraction	1	684	9	8553	0.001462	0.001052	TRINITY_DN65161_c1_g2	TRINITY_DN67132_c0_g4 TRINITY_DN65375_c1_g1 TRINITY_DN71566_c0_g1 TRINITY_DN63510_c1_g1 TRINITY_DN67132_c0_g6 TRINITY_DN65951_c4_g1 TRINITY_DN62711_c0_g1 TRINITY_DN65161_c1_g2 TRINITY_DN65399_c1_g6	over	0.527882	0.580901	0.111111
ko04361	Axon regeneration	1	684	9	8553	0.001462	0.001052	TRINITY_DN63822_c0_g1	TRINITY_DN61417_c3_g4 TRINITY_DN65154_c0_g1 TRINITY_DN70073_c0_g2 TRINITY_DN68086_c1_g1 TRINITY_DN69421_c0_g2 TRINITY_DN73073_c3_g3 TRINITY_DN72425_c3_g1 TRINITY_DN63822_c0_g1 TRINITY_DN71743_c1_g2	over	0.527882	0.580901	0.111111
ko04961	Endocrine and other factor-regulated calcium reabsorption	1	684	9	8553	0.001462	0.001052	TRINITY_DN67424_c0_g1	TRINITY_DN67470_c0_g1 TRINITY_DN72304_c3_g1 TRINITY_DN67424_c0_g1 TRINITY_DN66005_c2_g1 TRINITY_DN65384_c1_g1 TRINITY_DN67322_c1_g3 TRINITY_DN60649_c0_g1 TRINITY_DN65022_c0_g1 TRINITY_DN65384_c0_g1	over	0.527882	0.580901	0.111111
ko00280	Valine, leucine and isoleucine degradation	2	684	23	8553	0.002924	0.002689	TRINITY_DN64735_c0_g2 TRINITY_DN72778_c0_g1	TRINITY_DN69543_c2_g1 TRINITY_DN62887_c0_g1 TRINITY_DN68012_c1_g1 TRINITY_DN69543_c3_g1 TRINITY_DN69248_c1_g3 TRINITY_DN66143_c0_g1 TRINITY_DN64005_c0_g1 TRINITY_DN64735_c0_g2 TRINITY_DN65805_c1_g2 TRINITY_DN66738_c0_g1 TRINITY_DN69951_c0_g1 TRINITY_DN70119_c0_g1 TRINITY_DN64815_c2_g3 TRINITY_DN70154_c0_g1 TRINITY_DN64815_c2_g2 TRINITY_DN69902_c1_g2 TRINITY_DN72778_c0_g1 TRINITY_DN63510_c2_g1 TRI…	over	0.559316	0.612815	0.0869565
ko00650	Butanoate metabolism	1	684	10	8553	0.001462	0.001169	TRINITY_DN68910_c0_g3	TRINITY_DN69300_c1_g1 TRINITY_DN69055_c0_g1 TRINITY_DN70562_c0_g1 TRINITY_DN65805_c1_g2 TRINITY_DN61277_c0_g1 TRINITY_DN66738_c0_g1 TRINITY_DN56516_c0_g1 TRINITY_DN55752_c0_g1 TRINITY_DN60281_c0_g1 TRINITY_DN68910_c0_g3	over	0.565678	0.614443	0.1
ko04075	Plant hormone signal transduction	1	684	10	8553	0.001462	0.001169	TRINITY_DN58185_c0_g1	TRINITY_DN63755_c4_g2 TRINITY_DN70507_c0_g1 TRINITY_DN66654_c2_g1 TRINITY_DN63171_c0_g1 TRINITY_DN70829_c0_g2 TRINITY_DN58185_c0_g1 TRINITY_DN62906_c1_g1 TRINITY_DN56261_c0_g1 TRINITY_DN70458_c1_g2 TRINITY_DN64749_c0_g2	over	0.565678	0.614443	0.1
ko00310	Lysine degradation	1	684	11	8553	0.001462	0.001286	TRINITY_DN72778_c0_g1	TRINITY_DN62887_c0_g1 TRINITY_DN68012_c1_g1 TRINITY_DN66143_c0_g1 TRINITY_DN67855_c0_g1 TRINITY_DN66738_c0_g1 TRINITY_DN64815_c2_g3 TRINITY_DN70154_c0_g1 TRINITY_DN64815_c2_g2 TRINITY_DN72778_c0_g1 TRINITY_DN68014_c0_g3 TRINITY_DN55752_c0_g1	over	0.600452	0.649416	0.0909091
ko00562	Inositol phosphate metabolism	1	684	12	8553	0.001462	0.001403	TRINITY_DN70906_c0_g1	TRINITY_DN64288_c1_g2 TRINITY_DN65996_c0_g1 TRINITY_DN64950_c0_g1 TRINITY_DN64163_c5_g2 TRINITY_DN66611_c2_g1 TRINITY_DN67003_c1_g6 TRINITY_DN62954_c0_g2 TRINITY_DN65547_c0_g4 TRINITY_DN70906_c0_g1 TRINITY_DN39474_c0_g2 TRINITY_DN71508_c1_g2 TRINITY_DN66744_c0_g1	over	0.632446	0.672474	0.0833333
ko04011	MAPK signaling pathway - yeast	1	684	12	8553	0.001462	0.001403	TRINITY_DN66817_c0_g2	TRINITY_DN69462_c1_g1 TRINITY_DN66700_c0_g3 TRINITY_DN71263_c1_g1 TRINITY_DN69462_c3_g1 TRINITY_DN70688_c0_g1 TRINITY_DN66817_c0_g2 TRINITY_DN71420_c1_g4 TRINITY_DN71420_c1_g3 TRINITY_DN62108_c0_g1 TRINITY_DN73145_c1_g1 TRINITY_DN66097_c0_g2 TRINITY_DN72688_c3_g1	over	0.632446	0.672474	0.0833333
ko04966	Collecting duct acid secretion	1	684	12	8553	0.001462	0.001403	TRINITY_DN61085_c0_g1	TRINITY_DN68206_c0_g2 TRINITY_DN62960_c0_g1 TRINITY_DN69452_c0_g1 TRINITY_DN67811_c0_g1 TRINITY_DN61085_c0_g1 TRINITY_DN66990_c0_g3 TRINITY_DN66284_c2_g1 TRINITY_DN64391_c2_g4 TRINITY_DN66970_c1_g1 TRINITY_DN48352_c0_g1 TRINITY_DN68110_c2_g1 TRINITY_DN68110_c1_g1	over	0.632446	0.672474	0.0833333
ko04932	Non-alcoholic fatty liver disease (NAFLD)	2	684	26	8553	0.002924	0.00304	TRINITY_DN68619_c0_g1 TRINITY_DN65161_c1_g2	TRINITY_DN65182_c2_g1 TRINITY_DN71315_c0_g1 TRINITY_DN63821_c0_g3 TRINITY_DN65885_c0_g1 TRINITY_DN67132_c0_g4 TRINITY_DN65375_c1_g1 TRINITY_DN64664_c2_g1 TRINITY_DN64986_c4_g1 TRINITY_DN64814_c2_g2 TRINITY_DN69022_c0_g1 TRINITY_DN68619_c0_g1 TRINITY_DN70558_c0_g1 TRINITY_DN63510_c1_g1 TRINITY_DN67132_c0_g6 TRINITY_DN65951_c4_g1 TRINITY_DN67165_c0_g1 TRINITY_DN65154_c0_g1 TRINITY_DN62711_c0_g1 TRI…	under	0.627121	0.672474	0.0769231
ko05165	Human papillomavirus infection	2	684	27	8553	0.002924	0.003157	TRINITY_DN63981_c2_g2 TRINITY_DN61085_c0_g1	TRINITY_DN68206_c0_g2 TRINITY_DN66673_c1_g4 TRINITY_DN62960_c0_g1 TRINITY_DN68775_c0_g1 TRINITY_DN69452_c0_g1 TRINITY_DN67811_c0_g1 TRINITY_DN67302_c1_g1 TRINITY_DN71950_c2_g1 TRINITY_DN63981_c2_g2 TRINITY_DN61085_c0_g1 TRINITY_DN66990_c0_g3 TRINITY_DN67912_c0_g2 TRINITY_DN69843_c1_g2 TRINITY_DN67963_c0_g1 TRINITY_DN66284_c2_g1 TRINITY_DN64391_c2_g4 TRINITY_DN66970_c1_g1 TRINITY_DN68158_c0_g1 TRI…	under	0.647847	0.683085	0.0740741
ko05203	Viral carcinogenesis	2	684	27	8553	0.002924	0.003157	TRINITY_DN64704_c4_g8 TRINITY_DN66817_c0_g2	TRINITY_DN69462_c1_g1 TRINITY_DN64704_c4_g8 TRINITY_DN71789_c2_g2 TRINITY_DN66700_c0_g3 TRINITY_DN66673_c1_g4 TRINITY_DN69462_c3_g1 TRINITY_DN70688_c0_g1 TRINITY_DN68775_c0_g1 TRINITY_DN70813_c0_g1 TRINITY_DN66817_c0_g2 TRINITY_DN71420_c1_g4 TRINITY_DN67302_c1_g1 TRINITY_DN71420_c1_g3 TRINITY_DN71950_c2_g1 TRINITY_DN67783_c0_g2 TRINITY_DN69001_c0_g1 TRINITY_DN67963_c0_g1 TRINITY_DN67697_c2_g3 TRI…	under	0.647847	0.683085	0.0740741
ko04218	Cellular senescence	1	684	13	8553	0.001462	0.00152	TRINITY_DN59605_c0_g1	TRINITY_DN66346_c0_g4 TRINITY_DN63692_c6_g3 TRINITY_DN67781_c2_g2 TRINITY_DN71950_c2_g1 TRINITY_DN64837_c1_g2 TRINITY_DN59605_c0_g1 TRINITY_DN65061_c0_g2 TRINITY_DN66068_c0_g3 TRINITY_DN66006_c2_g2 TRINITY_DN61749_c0_g1 TRINITY_DN73073_c3_g3 TRINITY_DN63692_c6_g1 TRINITY_DN70631_c0_g1	under	0.661881	0.689232	0.0769231
ko05120	Epithelial cell signaling in Helicobacter pylori infection	1	684	13	8553	0.001462	0.00152	TRINITY_DN61085_c0_g1	TRINITY_DN68206_c0_g2 TRINITY_DN62960_c0_g1 TRINITY_DN69452_c0_g1 TRINITY_DN67811_c0_g1 TRINITY_DN61085_c0_g1 TRINITY_DN66990_c0_g3 TRINITY_DN66284_c2_g1 TRINITY_DN64391_c2_g4 TRINITY_DN66970_c1_g1 TRINITY_DN65154_c0_g1 TRINITY_DN48352_c0_g1 TRINITY_DN68110_c2_g1 TRINITY_DN68110_c1_g1	under	0.661881	0.689232	0.0769231
ko05168	Herpes simplex virus 1 infection	1	684	13	8553	0.001462	0.00152	TRINITY_DN62579_c3_g2	TRINITY_DN69031_c2_g2 TRINITY_DN67131_c0_g1 TRINITY_DN67573_c0_g1 TRINITY_DN67943_c0_g1 TRINITY_DN69022_c0_g1 TRINITY_DN73114_c4_g2 TRINITY_DN63733_c0_g2 TRINITY_DN69508_c0_g1 TRINITY_DN68728_c0_g1 TRINITY_DN62579_c3_g2 TRINITY_DN55910_c0_g1 TRINITY_DN63242_c0_g1 TRINITY_DN73073_c3_g3	under	0.661881	0.689232	0.0769231
ko04071	Sphingolipid signaling pathway	1	684	14	8553	0.001462	0.001637	TRINITY_DN63981_c2_g2	TRINITY_DN71340_c1_g1 TRINITY_DN63981_c2_g2 TRINITY_DN67912_c0_g2 TRINITY_DN69843_c1_g2 TRINITY_DN64587_c0_g2 TRINITY_DN65154_c0_g1 TRINITY_DN73145_c1_g1 TRINITY_DN68158_c0_g1 TRINITY_DN65619_c0_g1 TRINITY_DN69800_c0_g2 TRINITY_DN68782_c0_g1 TRINITY_DN61236_c0_g1 TRINITY_DN59899_c0_g1 TRINITY_DN71044_c1_g3	under	0.688962	0.711551	0.0714286
ko04216	Ferroptosis	1	684	14	8553	0.001462	0.001637	TRINITY_DN69528_c0_g2	TRINITY_DN63692_c6_g3 TRINITY_DN64837_c1_g2 TRINITY_DN65336_c2_g1 TRINITY_DN66068_c0_g3 TRINITY_DN69528_c0_g2 TRINITY_DN69956_c0_g1 TRINITY_DN70104_c0_g1 TRINITY_DN69497_c0_g1 TRINITY_DN67941_c1_g1 TRINITY_DN59441_c0_g1 TRINITY_DN69659_c1_g1 TRINITY_DN65121_c2_g1 TRINITY_DN63692_c6_g1 TRINITY_DN69211_c3_g2	under	0.688962	0.711551	0.0714286
ko05016	Huntington disease	3	684	44	8553	0.004386	0.005144	TRINITY_DN68619_c0_g1 TRINITY_DN72623_c0_g1 TRINITY_DN65161_c1_g2	TRINITY_DN64139_c3_g1 TRINITY_DN68139_c2_g3 TRINITY_DN65182_c2_g1 TRINITY_DN71315_c0_g1 TRINITY_DN62372_c0_g3 TRINITY_DN63821_c0_g3 TRINITY_DN65885_c0_g1 TRINITY_DN63692_c6_g3 TRINITY_DN67132_c0_g4 TRINITY_DN65375_c1_g1 TRINITY_DN64664_c2_g1 TRINITY_DN64986_c4_g1 TRINITY_DN64814_c2_g2 TRINITY_DN64837_c1_g2 TRINITY_DN60815_c0_g1 TRINITY_DN69022_c0_g1 TRINITY_DN68619_c0_g1 TRINITY_DN60649_c0_g1 TRI…	under	0.694912	0.714766	0.0681818
ko04723	Retrograde endocannabinoid signaling	1	684	15	8553	0.001462	0.001754	TRINITY_DN65170_c2_g1	TRINITY_DN65182_c2_g1 TRINITY_DN71315_c0_g1 TRINITY_DN63821_c0_g3 TRINITY_DN65885_c0_g1 TRINITY_DN64986_c4_g1 TRINITY_DN64814_c2_g2 TRINITY_DN70558_c0_g1 TRINITY_DN65170_c2_g1 TRINITY_DN71670_c0_g1 TRINITY_DN72897_c4_g1 TRINITY_DN63205_c0_g3 TRINITY_DN69405_c0_g3 TRINITY_DN65878_c0_g1 TRINITY_DN66547_c0_g1 TRINITY_DN61470_c0_g1	under	0.713877	0.731289	0.0666667
ko04120	Ubiquitin mediated proteolysis	1	684	18	8553	0.001462	0.002105	TRINITY_DN61272_c0_g1	TRINITY_DN61596_c0_g1 TRINITY_DN72974_c1_g1 TRINITY_DN57975_c0_g1 TRINITY_DN67925_c1_g2 TRINITY_DN61272_c0_g1 TRINITY_DN70577_c0_g1 TRINITY_DN66905_c1_g1 TRINITY_DN65701_c3_g1 TRINITY_DN72495_c1_g1 TRINITY_DN72096_c0_g1 TRINITY_DN72701_c1_g1 TRINITY_DN71627_c1_g1 TRINITY_DN72789_c2_g1 TRINITY_DN72871_c2_g1 TRINITY_DN60449_c0_g1 TRINITY_DN72829_c1_g1 TRINITY_DN67925_c1_g1 TRINITY_DN70799_c1_g1	under	0.777288	0.789825	0.0555556
ko04130	SNARE interactions in vesicular transport	1	684	18	8553	0.001462	0.002105	TRINITY_DN55651_c1_g1	TRINITY_DN62134_c1_g1 TRINITY_DN66217_c1_g3 TRINITY_DN69007_c0_g2 TRINITY_DN62106_c1_g1 TRINITY_DN67693_c0_g1 TRINITY_DN70537_c1_g3 TRINITY_DN62904_c0_g1 TRINITY_DN70241_c0_g1 TRINITY_DN68078_c5_g1 TRINITY_DN64581_c0_g1 TRINITY_DN71524_c2_g1 TRINITY_DN64678_c1_g1 TRINITY_DN68921_c0_g2 TRINITY_DN71105_c1_g1 TRINITY_DN68029_c2_g1 TRINITY_DN61811_c0_g1 TRINITY_DN60642_c0_g1 TRINITY_DN55651_c1_g1	under	0.777288	0.789825	0.0555556
ko03040	Spliceosome	3	684	52	8553	0.004386	0.00608	TRINITY_DN66200_c2_g7 TRINITY_DN69303_c1_g2 TRINITY_DN66501_c1_g1	TRINITY_DN69031_c2_g2 TRINITY_DN70934_c1_g1 TRINITY_DN67131_c0_g1 TRINITY_DN71445_c2_g3 TRINITY_DN66200_c2_g7 TRINITY_DN63352_c1_g1 TRINITY_DN69303_c1_g2 TRINITY_DN67573_c0_g1 TRINITY_DN62494_c0_g1 TRINITY_DN63991_c0_g1 TRINITY_DN58256_c0_g1 TRINITY_DN66849_c4_g1 TRINITY_DN62103_c2_g1 TRINITY_DN71622_c0_g1 TRINITY_DN59275_c0_g3 TRINITY_DN68839_c0_g1 TRINITY_DN66285_c1_g1 TRINITY_DN71146_c0_g1 TRI…	under	0.79713	0.806734	0.0576923
ko05012	Parkinson disease	2	684	38	8553	0.002924	0.004443	TRINITY_DN68619_c0_g1 TRINITY_DN65161_c1_g2	TRINITY_DN64139_c3_g1 TRINITY_DN68139_c2_g3 TRINITY_DN65182_c2_g1 TRINITY_DN71315_c0_g1 TRINITY_DN62372_c0_g3 TRINITY_DN63821_c0_g3 TRINITY_DN65885_c0_g1 TRINITY_DN63692_c6_g3 TRINITY_DN67132_c0_g4 TRINITY_DN65375_c1_g1 TRINITY_DN64664_c2_g1 TRINITY_DN64986_c4_g1 TRINITY_DN64814_c2_g2 TRINITY_DN64837_c1_g2 TRINITY_DN69022_c0_g1 TRINITY_DN68619_c0_g1 TRINITY_DN67925_c1_g2 TRINITY_DN70558_c0_g1 TRI…	under	0.819415	0.825971	0.0526316
ko03013	RNA transport	2	684	43	8553	0.002924	0.005027	TRINITY_DN63005_c0_g1 TRINITY_DN61586_c0_g1	TRINITY_DN69031_c2_g2 TRINITY_DN67131_c0_g1 TRINITY_DN65807_c1_g1 TRINITY_DN63352_c1_g1 TRINITY_DN66067_c0_g1 TRINITY_DN65115_c1_g2 TRINITY_DN66052_c0_g2 TRINITY_DN71644_c0_g3 TRINITY_DN66849_c4_g1 TRINITY_DN69081_c0_g1 TRINITY_DN70550_c1_g2 TRINITY_DN70095_c0_g2 TRINITY_DN69878_c0_g4 TRINITY_DN64212_c0_g1 TRINITY_DN68839_c0_g1 TRINITY_DN65377_c0_g1 TRINITY_DN66285_c1_g1 TRINITY_DN66133_c2_g1 TRI…	under	0.869127	0.87259	0.0465116
ko05169	Epstein-Barr virus infection	1	684	25	8553	0.001462	0.002923	TRINITY_DN62579_c3_g2	TRINITY_DN62042_c0_g2 TRINITY_DN66673_c1_g4 TRINITY_DN67707_c2_g2 TRINITY_DN67943_c0_g1 TRINITY_DN68792_c2_g1 TRINITY_DN64848_c0_g1 TRINITY_DN71950_c2_g1 TRINITY_DN62018_c2_g3 TRINITY_DN62485_c0_g1 TRINITY_DN69022_c0_g1 TRINITY_DN73114_c4_g2 TRINITY_DN69001_c0_g1 TRINITY_DN64608_c1_g1 TRINITY_DN63733_c0_g2 TRINITY_DN64272_c0_g2 TRINITY_DN69508_c0_g1 TRINITY_DN67697_c2_g3 TRINITY_DN64816_c0_g1 TRI…	under	0.87592	0.87592	0.04
