# Supplementary material for: An Integrative Analysis of Transcriptome, Proteome and Hormones Reveals Key Differentially Expressed Genes and Metabolic Pathways Involved in Flower Development in Loquat
Source: Int J Mol Sci. 2020 Jul 20;21(14):5107. doi: 10.3390/ijms21145107 (PMC7404296; doi:10.3390/ijms21145107)
Supplement: Supplementary file 1 [file ijms-21-05107-s001.zip › Table S7 The TF genes were identified in three development stages..xlsx]

## Sheet: Sheet1
query_name	hsp	query_length	subject_length	query_coverage(%)	subject_coverage(%)	annotation	score	bit_score	evalue	identity(%)	query_frame	query_start	query_end	subject_frame	subject_start	subject_end
TRINITY_DN102230_c0_g1	1	436	722	68.81	13.57	SMil_00024157-RA_Salv Salvia miltiorrhiza|B3|B3 family protein	170	70.0922	2.80137e-13	39	2	8	307	0	369	466
TRINITY_DN10310_c0_g1	1	932	1030	23.5	7.09	DCAR_004609 Daucus carota|ERF|ERF family protein	160	66.2402	6.05875e-11	38.36	1	676	894	0	297	369
TRINITY_DN10342_c0_g2	1	1722	1043	97.74	47.36	FANhyb_rscf00000052.1.g00021.1 Fragaria x ananassa|B3|B3 family protein	875	341.658	1.39794e-103	39.24	-3	35	1717	0	550	1043
TRINITY_DN103670_c0_g1	1	1523	926	89.63	48.7	MDP0000606021 Malus domestica|bHLH|bHLH family protein	513	202.216	5.39907e-55	30.15	-1	90	1454	0	33	483
TRINITY_DN103791_c0_g1	1	1796	455	73.66	76.92	Aradu.AS61L Arachis duranensis|bZIP|bZIP family protein	345	137.502	5.3786e-34	28.92	3	369	1691	0	103	452
TRINITY_DN103822_c0_g1	1	2022	516	27.15	34.5	MDP0000270344 Malus domestica|BES1|BES1 family protein	203	82.8037	1.73984e-15	28.26	3	1287	1835	0	326	503
TRINITY_DN104309_c0_g1	1	935	607	57.75	29.32	Itr_sc000455.1_g00007.1 Ipomoea trifida|bZIP|bZIP family protein	590	231.876	3.28104e-69	61.11	-1	210	749	0	3	180
TRINITY_DN104319_c0_g1	1	818	316	20.9	18.35	GRMZM5G899865_P01 Zea mays|bHLH|bHLH family protein	155	64.3142	9.24454e-11	51.72	1	475	645	0	94	151
TRINITY_DN104404_c0_g1	1	493	2232	64.5	4.7	Peaxi162Scf00045g01644.1 Petunia axillaris|B3|B3 family protein	141	58.9214	2.53163e-09	37.96	-1	20	337	0	600	704
TRINITY_DN104629_c0_g1	1	1409	448	14.27	14.96	Achn350331 Actinidia chinensis|ERF|ERF family protein	203	82.8037	7.26071e-16	61.19	1	652	852	0	305	371
TRINITY_DN104647_c0_g1	1	1621	766	82.17	58.62	Tp57577_TGAC_v2_mRNA33215 Trifolium pratense|bHLH|bHLH family protein	351	139.813	6.87537e-34	27.43	3	132	1463	0	16	464
TRINITY_DN104814_c0_g1	1	343	418	45.48	12.44	Achn250761 Actinidia chinensis|TCP|TCP family protein	232	93.9745	1.56917e-22	78.85	1	178	333	0	20	71
TRINITY_DN104871_c0_g1	1	1513	1286	65.83	25.12	GSMUA_Achr7P11320_001 Musa acuminata|MYB|MYB family protein	447	176.792	9.1803e-46	36.76	2	41	1036	0	956	1278
TRINITY_DN104924_c0_g1	1	869	405	62.14	44.44	29776.m000469 Ricinus communis|LSD|LSD family protein	282	113.235	2.3143e-27	32.78	1	247	786	0	3	182
TRINITY_DN104945_c0_g1	1	623	787	96.31	27.57	678321642 Utricularia gibba|bHLH|bHLH family protein	159	65.855	1.89432e-11	29.15	-3	1	600	0	32	248
TRINITY_DN105226_c0_g1	1	552	1739	40.22	4.03	Rsa1.0_03996.1_g00001.1 Raphanus sativus|MYB_related|MYB_related family protein	162	67.0106	8.21322e-12	41.89	3	330	551	0	27	96
TRINITY_DN105379_c0_g1	1	1544	871	25.45	15.27	mrna09125.1-v1.0-hybrid Fragaria vesca|bHLH|bHLH family protein	311	124.405	2.94297e-35	48.51	-1	915	1307	0	565	697
TRINITY_DN105391_c0_g1	1	906	1725	75.83	13.68	XP_008245529.1 Prunus mume|E2F/DP|E2F/DP family protein	231	93.5893	9.73642e-20	29.41	-1	1	687	0	182	417
TRINITY_DN105432_c0_g1	1	930	449	84.19	56.79	Jcr4S03167.10 Jatropha curcas|TCP|TCP family protein	197	80.4925	8.08097e-16	26.69	-3	14	796	0	131	385
TRINITY_DN105512_c0_g1	1	958	269	84.24	100	Pbr033914.1 Pyrus bretschneideri|C2H2|C2H2 family protein	1149	447.203	4.01216e-157	94.8	2	131	937	0	1	269
TRINITY_DN105802_c0_g1	1	726	925	21.07	5.41	CCG026078.1 Populus euphratica|CO-like|CO-like family protein	128	53.9138	3.01674e-07	50.98	3	234	386	0	763	812
TRINITY_DN10585_c0_g1	1	792	927	80.68	23.84	405087 Selaginella moellendorffii|Dof|Dof family protein	448	177.178	9.42113e-49	38.46	-1	4	642	0	110	330
TRINITY_DN10595_c0_g1	1	2379	652	42.62	44.63	Spipo12G0053800 Spirodela polyrhiza|C2H2|C2H2 family protein	154	63.929	2.30477e-09	24.36	-1	346	1359	0	181	471
TRINITY_DN106030_c0_g1	1	706	143	60.76	100	MDP0000121370 Malus domestica|C2H2|C2H2 family protein	725	283.878	4.39597e-96	94.41	1	115	543	0	1	143
TRINITY_DN106609_c0_g1	1	681	316	27.75	20.25	GRMZM5G899865_P01 Zea mays|bHLH|bHLH family protein	176	72.4034	4.53755e-14	48.44	-2	315	503	0	88	151
TRINITY_DN107097_c0_g1	1	682	1870	50.59	6.15	Itr_sc000795.1_g00005.1 Ipomoea trifida|ERF|ERF family protein	115	48.9062	1.49478e-06	28.81	1	160	504	0	1376	1490
TRINITY_DN1073_c0_g1	1	1133	702	50.04	27.64	FANhyb_rscf00000253.1.g00010.1 Fragaria x ananassa|BBR-BPC|BBR-BPC family protein	372	147.902	6.68824e-38	43.5	1	481	1047	0	15	208
TRINITY_DN10841_c0_g1	1	1280	417	67.27	58.27	MDP0000449389 Malus domestica|M-type_MADS|M-type_MADS family protein	874	341.273	9.05724e-112	66.67	-1	75	935	0	175	417
TRINITY_DN1098_c0_g1	1	1004	276	19.42	23.55	Pgl005709 Picea glauca|HB-other|HB-other family protein	140	58.5362	1.14518e-08	41.54	3	390	584	0	101	165
TRINITY_DN11057_c0_g1	1	2917	522	13.37	24.33	DCAR_010766 Daucus carota|bHLH|bHLH family protein	147	61.2326	1.9873e-08	30.08	2	500	889	0	53	179
TRINITY_DN110808_c0_g1	1	914	541	58.75	33.27	Sp_159490_wski.t1 Spinacia oleracea|bHLH|bHLH family protein	302	120.939	1.5083e-29	41.4	2	347	883	0	357	536
TRINITY_DN110835_c0_g1	1	1457	1012	71.86	36.66	Thecc1EG029192t1 Theobroma cacao|C3H|C3H family protein	370	147.132	2.55075e-36	31.76	-2	104	1150	0	6	376
TRINITY_DN110924_c0_g1	1	951	98	9.78	31.63	EcC042108.10 Eucalyptus camaldulensis|C2H2|C2H2 family protein	119	50.447	6.35087e-07	64.52	-2	264	356	0	2	32
TRINITY_DN110957_c0_g1	1	1612	1201	65.69	31.56	MDP0000283975 Malus domestica|NAC|NAC family protein	258	103.99	4.24691e-22	27.11	-1	497	1555	0	10	388
TRINITY_DN111232_c0_g1	1	1344	702	44.87	27.35	FANhyb_rscf00000253.1.g00010.1 Fragaria x ananassa|BBR-BPC|BBR-BPC family protein	337	134.42	9.57134e-33	35.55	2	494	1096	0	15	206
TRINITY_DN111313_c0_g1	1	1531	1061	14.7	7.07	Do007746.1 Dichanthelium oligosanthes|bHLH|bHLH family protein	197	80.4925	8.43115e-15	44	-2	1075	1299	0	517	591
TRINITY_DN111580_c0_g1	1	573	741	95.81	25.1	mrna27595.1-v1.0-hybrid Fragaria vesca|B3|B3 family protein	169	69.707	8.09866e-13	26.98	2	5	553	0	29	214
TRINITY_DN111691_c0_g1	1	1127	515	17.83	12.62	kfl00734_0080 Klebsormidium flaccidum|C2H2|C2H2 family protein	138	57.7658	5.3156e-08	41.79	-1	126	326	0	445	509
TRINITY_DN111693_c0_g1	1	762	426	18.5	11.03	Psi011812 Picea sitchensis|C2H2|C2H2 family protein	208	84.7297	1.08525e-17	85.11	-2	462	602	0	2	48
TRINITY_DN111782_c0_g1	1	673	425	54.38	29.41	Pbr012802.1 Pyrus bretschneideri|bZIP|bZIP family protein	118	50.0618	3.7095e-06	26.36	1	61	426	0	6	130
TRINITY_DN11183_c0_g1	1	1683	1023	16.04	8.5	GRMZM2G104268_P01 Zea mays|FAR1|FAR1 family protein	206	83.9593	1.05633e-15	46.67	1	1171	1440	0	163	249
TRINITY_DN111882_c0_g1	1	836	379	47.37	35.09	Niben101Scf00271g08008.1 Nicotiana benthamiana|LSD|LSD family protein	175	72.0182	2.98619e-13	34.56	-2	305	700	0	206	338
TRINITY_DN111918_c0_g1	1	472	482	67.37	21.99	Sopen02g001310.1 Solanum pennellii|GeBP|GeBP family protein	150	62.3882	9.94956e-11	31.78	-2	109	426	0	375	480
TRINITY_DN111976_c0_g1	1	1251	401	22.78	23.69	mrna02444.1-v1.0-hybrid Fragaria vesca|NAC|NAC family protein	167	68.9366	1.41094e-13	38.14	-2	369	653	0	60	154
TRINITY_DN111985_c0_g1	1	1902	2621	19.4	4.62	Itr_sc000211.1_g00015.1 Ipomoea trifida|NF-YA|NF-YA family protein	211	85.8853	1.32188e-36	38.21	3	1488	1856	0	1065	1185
TRINITY_DN112049_c0_g1	1	1529	1179	79.86	33.67	Aco017242.1 Ananas comosus|Trihelix|Trihelix family protein	501	197.593	7.85078e-53	34.2	2	92	1312	0	510	906
TRINITY_DN112107_c0_g1	1	596	154	59.4	67.53	XP_010090366.1 Morus notabilis|M-type_MADS|M-type_MADS family protein	137	57.3806	9.88574e-10	31.93	-2	98	451	0	11	114
TRINITY_DN112142_c0_g1	1	1552	769	44.27	29.65	ORUFI11G02320.1 Oryza rufipogon|NAC|NAC family protein	240	97.0561	5.13576e-20	32.64	-1	332	1018	0	94	321
TRINITY_DN112161_c0_g1	1	796	337	91.96	70.92	Cc01_g08720 Coffea canephora|NAC|NAC family protein	186	76.2554	6.0998e-15	27.49	-2	1	732	0	17	255
TRINITY_DN112340_c0_g1	1	556	681	21.04	5.73	Itr_sc000026.1_g00057.1 Ipomoea trifida|C2H2|C2H2 family protein	177	72.7886	8.60331e-14	76.92	1	271	387	0	544	582
TRINITY_DN112353_c0_g1	1	447	856	71.14	12.15	Do008764.1 Dichanthelium oligosanthes|MYB_related|MYB_related family protein	262	105.531	2.6446e-25	60.38	2	113	430	0	753	856
TRINITY_DN112455_c0_g1	1	977	323	70.01	68.73	Csa15g009810.1 Camelina sativa|C3H|C3H family protein	427	169.088	6.66121e-48	37.93	1	16	699	0	74	295
TRINITY_DN112687_c0_g1	1	682	954	52.35	12.26	CA07g16560 Capsicum annuum|STAT|STAT family protein	223	90.5077	2.42232e-19	38.33	2	242	598	0	38	154
TRINITY_DN112750_c0_g1	1	1154	1775	65.25	15.21	Vang03g11510.1 Vigna angularis|Trihelix|Trihelix family protein	445	176.022	2.04665e-46	37.5	1	205	957	0	757	1026
TRINITY_DN112943_c0_g1	1	1171	998	64.56	23.15	mrna31001.1-v1.0-hybrid Fragaria vesca|C3H|C3H family protein	436	172.555	1.27038e-45	39.92	-2	19	774	0	203	433
TRINITY_DN112991_c0_g1	1	708	720	41.95	14.86	Lj0g3v0256549.3 Lotus japonicus|MYB_related|MYB_related family protein	136	56.9954	2.08905e-08	31.48	-2	159	455	0	80	186
TRINITY_DN113079_c0_g1	1	2141	835	54.37	37.84	MDP0000296303 Malus domestica|bZIP|bZIP family protein	342	136.346	5.94958e-32	28.61	-2	536	1699	0	55	370
TRINITY_DN11318_c0_g1	1	1995	914	66.02	46.17	KZV34808.1 Dorcoceras hygrometricum|GRAS|GRAS family protein	359	142.895	2.77918e-34	28.8	-2	222	1538	0	493	914
TRINITY_DN113554_c0_g1	1	925	772	33.08	13.21	Csa11g091210.1 Camelina sativa|bHLH|bHLH family protein	208	84.7297	4.16837e-17	41.75	2	620	925	0	9	110
TRINITY_DN114037_c0_g1	1	876	213	72.6	99.53	Pbr005989.1 Pyrus bretschneideri|M-type_MADS|M-type_MADS family protein	883	344.739	4.67351e-118	94.34	1	76	711	0	1	212
TRINITY_DN115460_c0_g1	1	888	754	80.41	32.1	Sopen09g001330.1 Solanum pennellii|G2-like|G2-like family protein	554	218.009	1.80053e-63	45.71	3	36	749	0	506	747
TRINITY_DN11815_c0_g1	1	311	616	98.39	16.56	TRIUR3_11943-P1 Triticum urartu|ERF|ERF family protein	344	137.117	1.11215e-37	64.71	1	1	306	0	209	310
TRINITY_DN11930_c0_g1	1	658	361	36.02	24.1	LPERR01G31230.1 Leersia perrieri|NF-YB|NF-YB family protein	126	53.1434	2.62426e-07	35.63	3	384	620	0	37	123
TRINITY_DN12944_c0_g1	1	1504	563	42.69	38.01	Zmw_sc04059.1.g00070.1 Zoysia matrella|MIKC_MADS|MIKC_MADS family protein	184	75.485	2.16293e-13	26.24	2	134	775	0	47	260
TRINITY_DN13020_c0_g1	1	884	1725	30.88	5.28	XP_008245529.1 Prunus mume|E2F/DP|E2F/DP family protein	157	65.0846	7.15353e-17	35.79	-2	482	754	0	832	922
TRINITY_DN13094_c0_g1	1	600	518	96	30.5	Lus10024669 Linum usitatissimum|MYB|MYB family protein	299	119.783	2.57463e-30	41.03	3	6	581	0	340	497
TRINITY_DN13320_c0_g1	1	1225	1852	87.18	17.82	MDP0000311595 Malus domestica|NF-YA|NF-YA family protein	576	226.483	2.28846e-63	39.89	-2	109	1176	0	1	330
TRINITY_DN13425_c0_g1	1	764	362	64.01	41.16	Lus10023428 Linum usitatissimum|bHLH|bHLH family protein	183	75.0998	1.42484e-14	32.32	-1	234	722	0	214	362
TRINITY_DN13437_c0_g1	1	1678	357	53.81	76.19	Sopen10g007160.1 Solanum pennellii|M-type_MADS|M-type_MADS family protein	862	336.65	5.33446e-109	55.41	2	404	1306	0	47	318
TRINITY_DN13500_c0_g1	1	1262	1706	57.77	14.07	MDP0000265619 Malus domestica|Nin-like|Nin-like family protein	504	198.749	1.0493e-53	44.26	1	310	1038	0	99	338
TRINITY_DN13517_c0_g1	1	1963	1683	38.05	14.68	440731 Selaginella moellendorffii|ERF|ERF family protein	146	60.8474	2.25574e-08	18.07	-1	182	928	0	307	553
TRINITY_DN13600_c0_g1	1	495	474	29.7	10.34	mrna26696.1-v1.0-hybrid Fragaria vesca|bHLH|bHLH family protein	185	75.8702	3.22201e-15	67.35	2	245	391	0	52	100
TRINITY_DN13654_c0_g1	1	1329	1209	89.84	32.01	Csa08g023440.1 Camelina sativa|CPP|CPP family protein	755	295.434	9.36868e-88	39.31	-1	136	1329	0	805	1191
TRINITY_DN13712_c0_g1	1	1244	249	42.2	70.28	Han006117 Helianthus annuus|NAC|NAC family protein	276	110.923	9.61738e-27	35.23	-1	468	992	0	38	212
TRINITY_DN13863_c0_g1	1	1210	1936	83.8	17.41	Lus10009218 Linum usitatissimum|C2H2|C2H2 family protein	737	288.5	6.96651e-85	44.57	-1	149	1162	0	1593	1929
TRINITY_DN14023_c0_g1	1	747	316	28.51	22.15	GRMZM5G899865_P01 Zea mays|bHLH|bHLH family protein	206	83.9593	7.21301e-18	53.52	3	348	560	0	92	161
TRINITY_DN1405_c0_g1	1	1414	929	58.35	29.82	mrna13356.1-v1.0-hybrid Fragaria vesca|MIKC_MADS|MIKC_MADS family protein	889	347.051	8.9681e-108	65.7	1	175	999	0	265	541
TRINITY_DN14092_c0_g1	1	621	3171	37.2	2.46	Do006942.1 Dichanthelium oligosanthes|bHLH|bHLH family protein	257	103.605	1.10663e-23	61.54	-3	317	547	0	2758	2835
TRINITY_DN1433_c0_g1	1	853	1183	46.42	9.47	MDP0000250177 Malus domestica|LBD|LBD family protein	136	56.9954	4.93939e-08	27.82	-2	346	741	0	94	205
TRINITY_DN14525_c0_g1	1	2082	511	33.72	40.7	Csa13g034280.1 Camelina sativa|M-type_MADS|M-type_MADS family protein	554	218.009	5.88747e-61	47.86	1	604	1305	0	154	361
TRINITY_DN14794_c0_g1	1	1029	933	88.63	30.55	TRIUR3_22095-P1 Triticum urartu|C2H2|C2H2 family protein	293	117.472	2.03406e-27	29.79	2	83	994	0	644	928
TRINITY_DN15711_c0_g1	1	1296	275	25.46	40	Rsa1.0_02166.1_g00002.1 Raphanus sativus|ERF|ERF family protein	134	56.225	1.04632e-07	31.25	-3	371	700	0	163	272
TRINITY_DN16478_c0_g1	1	1297	1015	46.72	23.15	Sopen01g032700.1 Solanum pennellii|bHLH|bHLH family protein	200	81.6481	2.34303e-15	25	2	173	778	0	646	880
TRINITY_DN16565_c0_g1	1	1709	752	59.33	44.81	ONIVA04G19030.1 Oryza nivara|MYB|MYB family protein	734	287.345	1.44909e-85	45.48	2	179	1192	0	342	678
TRINITY_DN16781_c0_g1	1	1072	223	41.7	67.26	EMT28005 Aegilops tauschii|MYB_related|MYB_related family protein	251	101.293	9.29254e-24	35.95	-3	342	788	0	68	217
TRINITY_DN16944_c0_g1	1	971	1798	68.9	12.63	PK03054.1 Cannabis sativa|HD-ZIP|HD-ZIP family protein	214	87.0409	1.33544e-17	27.71	-3	253	921	0	321	547
TRINITY_DN17051_c0_g1	1	844	548	49.05	26.09	Rsa1.0_00224.1_g00028.1 Raphanus sativus|SRS|SRS family protein	273	109.768	8.71041e-26	43.75	-2	184	597	0	1	143
TRINITY_DN1721_c0_g1	1	685	667	79.27	27.14	MDP0000296109 Malus domestica|MYB|MYB family protein	202	82.4185	8.55245e-17	30.6	2	98	640	0	61	241
TRINITY_DN17306_c0_g1	1	964	514	82.47	50.97	CCG000179.1 Populus euphratica|WOX|WOX family protein	248	100.138	2.36874e-22	28.78	-3	90	884	0	219	480
TRINITY_DN1738_c0_g1	1	566	334	26.5	17.96	MDP0000247249 Malus domestica|TCP|TCP family protein	156	64.6994	1.76066e-17	60.66	-1	123	272	0	275	334
TRINITY_DN17591_c0_g1	1	1113	1176	58.49	18.71	mrna24941.1-v1.0-hybrid Fragaria vesca|DBB|DBB family protein	743	290.812	2.9734e-87	64.55	-1	430	1080	0	664	883
TRINITY_DN17603_c0_g1	1	1502	522	32.36	31.03	DCAR_010766 Daucus carota|bHLH|bHLH family protein	219	88.9669	1.15889e-17	29.88	-2	323	808	0	58	219
TRINITY_DN1765_c0_g1	1	1445	537	97.79	73	MDP0000162019 Malus domestica|M-type_MADS|M-type_MADS family protein	834	325.865	1.96126e-103	47.4	-2	14	1426	0	146	537
TRINITY_DN17739_c0_g1	1	3535	1495	52.87	38.33	XP_013624787.1 Brassica oleracea|bHLH|bHLH family protein	1100	428.328	3.89936e-126	44.29	-1	1220	3088	0	1	573
TRINITY_DN1786_c0_g1	1	1975	911	78.99	57.63	FANhyb_rscf00000548.1.g00002.1 Fragaria x ananassa|GRAS|GRAS family protein	1051	409.453	4.22463e-129	46.42	2	302	1861	0	385	909
TRINITY_DN1801_c0_g1	1	1753	419	29.95	37.71	Zpz_sc04699.1.g00010.1.am.mk Zoysia pacifica|HB-other|HB-other family protein	174	71.633	3.32917e-12	29.44	-2	241	765	0	3	160
TRINITY_DN18294_c0_g1	1	1516	603	61.15	51.58	676779274 Sisymbrium irio|ERF|ERF family protein	448	177.178	3.81999e-47	39.94	-2	418	1344	0	275	585
TRINITY_DN1838_c0_g1	1	1433	460	23.66	30	676755556 Sisymbrium irio|ERF|ERF family protein	141	58.9214	3.46067e-08	33.09	-1	114	452	0	15	152
TRINITY_DN18659_c0_g1	1	1038	933	82.37	30.44	TRIUR3_22095-P1 Triticum urartu|C2H2|C2H2 family protein	337	134.42	5.03506e-33	32.81	-1	100	954	0	644	927
TRINITY_DN18733_c0_g1	1	332	790	42.47	5.95	EPS67213.1 Genlisea aurea|NAC|NAC family protein	121	51.2174	3.2347e-07	48.94	1	187	327	0	625	671
TRINITY_DN18771_c0_g1	1	957	1798	96.55	17.35	PK03054.1 Cannabis sativa|HD-ZIP|HD-ZIP family protein	731	286.189	2.33597e-85	46.47	-2	21	944	0	1313	1624
TRINITY_DN18845_c0_g1	1	959	453	64.13	45.25	Lus10007348 Linum usitatissimum|MYB_related|MYB_related family protein	611	239.965	1.09328e-73	52.68	3	93	707	0	18	222
TRINITY_DN19794_c0_g1	1	1997	679	68.65	67.89	Thecc1EG029886t1 Theobroma cacao|HSF|HSF family protein	780	305.064	9.48722e-92	36.23	-2	407	1777	0	219	679
TRINITY_DN19922_c0_g1	1	759	902	67.98	15.96	Dca61157.1 Dianthus caryophyllus|MYB_related|MYB_related family protein	191	78.1814	3.49686e-15	31.4	1	70	585	0	738	881
TRINITY_DN20143_c0_g1	1	422	1798	39.81	3.11	PK03054.1 Cannabis sativa|HD-ZIP|HD-ZIP family protein	119	50.447	8.59459e-07	39.29	3	12	179	0	741	796
TRINITY_DN20627_c0_g1	1	1581	758	82.54	55.41	Csa11g010730.1 Camelina sativa|HSF|HSF family protein	1351	525.013	2.70219e-177	57.93	1	256	1560	0	83	502
TRINITY_DN21238_c0_g1	1	1391	506	31.27	30.83	GSBRNA2T00025691001 Brassica napus|C2H2|C2H2 family protein	282	113.235	5.14629e-26	47.8	2	617	1051	0	193	348
TRINITY_DN21245_c0_g1	1	1570	404	24.46	32.18	Prupe.2G278500.1.p Prunus persica|B3|B3 family protein	227	92.0485	5.64109e-19	38.17	2	839	1222	0	185	314
TRINITY_DN21422_c0_g1	1	948	453	77.53	53.2	Lus10007348 Linum usitatissimum|MYB_related|MYB_related family protein	893	348.591	6.90044e-116	68.98	-3	131	865	0	16	256
TRINITY_DN21975_c0_g1	1	942	574	67.83	37.46	Thecc1EG015486t1 Theobroma cacao|HD-ZIP|HD-ZIP family protein	141	58.9214	1.52298e-08	26.41	1	211	849	0	305	519
TRINITY_DN22097_c0_g1	1	733	379	52.8	34.04	Dca23924.1 Dianthus caryophyllus|FAR1|FAR1 family protein	247	99.7525	2.78781e-23	40.46	-2	187	573	0	28	156
TRINITY_DN22109_c0_g1	1	1159	614	41.67	25.08	XP_010107394.1 Morus notabilis|LBD|LBD family protein	167	68.9366	1.6184e-11	32.52	-1	515	997	0	177	330
TRINITY_DN22120_c0_g1	1	933	280	42.77	45.36	Rsa1.0_00205.1_g00042.1 Raphanus sativus|NAC|NAC family protein	173	71.2478	3.77138e-13	31.41	3	129	527	0	150	276
TRINITY_DN22344_c0_g1	1	1087	1834	61.55	12.49	Achn296391 Actinidia chinensis|NF-YC|NF-YC family protein	257	103.605	5.63225e-25	34.18	-2	265	933	0	928	1156
TRINITY_DN22462_c0_g1	1	1224	496	74.26	47.58	ONIVA06G05580.1 Oryza nivara|ERF|ERF family protein	675	264.618	1.83456e-81	47.21	-2	288	1196	0	260	495
TRINITY_DN22557_c0_g1	1	1246	628	92.94	62.26	Sopen10g002990.1 Solanum pennellii|HD-ZIP|HD-ZIP family protein	362	144.05	1.94205e-36	32.15	2	11	1168	0	200	590
TRINITY_DN22845_c0_g1	1	609	585	66.5	22.39	Pbr022283.1 Pyrus bretschneideri|Trihelix|Trihelix family protein	266	107.071	1.70849e-25	53.68	-1	91	495	0	42	172
TRINITY_DN22987_c0_g1	1	780	774	100	33.2	Itr_sc000074.1_g00018.1 Ipomoea trifida|MIKC_MADS|MIKC_MADS family protein	580	228.024	1.62901e-67	45.96	-1	1	780	0	491	747
TRINITY_DN23517_c0_g1	1	501	975	55.69	9.54	MDP0000319957 Malus domestica|ARF|ARF family protein	187	76.6406	4.01561e-15	40.43	3	132	410	0	21	113
TRINITY_DN24211_c0_g1	1	772	1033	31.87	7.94	PEQU_11640 Phalaenopsis equestris|NAC|NAC family protein	286	114.775	3.57056e-27	63.41	-1	8	253	0	939	1020
TRINITY_DN24331_c0_g1	1	368	326	32.61	12.27	MDP0000322003 Malus domestica|GRAS|GRAS family protein	120	50.8322	3.06479e-07	65	3	63	182	0	1	40
TRINITY_DN24450_c0_g1	1	661	1725	29.95	3.83	XP_008245529.1 Prunus mume|E2F/DP|E2F/DP family protein	144	60.077	1.95374e-19	39.39	2	176	373	0	885	950
TRINITY_DN24628_c0_g1	1	1806	1461	82.06	30.25	KFK37431.1 Arabis alpina|Dof|Dof family protein	1630	632.484	0	64.17	2	113	1594	0	7	448
TRINITY_DN2475_c0_g1	1	543	634	72.38	20.03	mrna17589.1-v1.0-hybrid Fragaria vesca|NAC|NAC family protein	345	137.502	1.21943e-36	64.89	2	125	517	0	27	153
TRINITY_DN25157_c0_g1	1	1922	943	95.84	63.41	Rsa1.0_03034.1_g00001.1 Raphanus sativus|ERF|ERF family protein	1290	501.516	3.12529e-164	39.77	2	68	1909	0	7	604
TRINITY_DN25231_c0_g1	1	1004	451	67.23	49.67	Sp_145720_ajod.t1 Spinacia oleracea|WOX|WOX family protein	192	78.5666	4.24977e-15	26.09	2	197	871	0	144	367
TRINITY_DN25345_c0_g1	1	1290	289	56.74	87.2	Pbr014249.1 Pyrus bretschneideri|NAC|NAC family protein	1150	447.588	3.67847e-155	85.71	-3	416	1147	0	1	252
TRINITY_DN25691_c0_g1	1	1003	416	33.8	25	MDP0000202143 Malus domestica|HB-other|HB-other family protein	428	169.474	4.104e-47	76.99	3	273	611	0	311	414
TRINITY_DN25745_c0_g1	1	998	939	37.88	12.35	DCAR_030968 Daucus carota|Trihelix|Trihelix family protein	129	54.299	6.03394e-07	27.91	3	27	404	0	573	688
TRINITY_DN26057_c0_g1	1	1016	272	80.31	100	MDP0000292968 Malus domestica|B3|B3 family protein	1263	491.115	5.35685e-174	95.59	-3	142	957	0	1	272
TRINITY_DN26060_c0_g1	1	1278	569	70.42	52.72	Achn144111 Actinidia chinensis|bHLH|bHLH family protein	1383	537.339	0	82.67	1	298	1197	0	270	569
TRINITY_DN26182_c0_g1	1	1629	859	53.22	34.81	KZV46390.1 Dorcoceras hygrometricum|LBD|LBD family protein	204	83.1889	1.32025e-15	26.84	-3	452	1318	0	239	537
TRINITY_DN26199_c0_g1	1	1756	1374	30.24	12.3	678347781 Utricularia gibba|GeBP|GeBP family protein	138	57.7658	1.77619e-07	25.67	-2	148	678	0	795	963
TRINITY_DN26607_c0_g1	1	888	277	93.58	100	Pbr005265.1 Pyrus bretschneideri|NAC|NAC family protein	1325	514.998	0	94.95	-2	27	857	0	1	277
TRINITY_DN26670_c0_g1	1	950	485	85.89	54.43	Zjn_sc00096.1.g00310.1.sm.mk Zoysia japonica|C2H2|C2H2 family protein	323	129.028	1.93261e-32	34.04	3	111	926	0	219	482
TRINITY_DN26851_c0_g1	1	1376	673	60.83	36.4	Achn050491 Actinidia chinensis|MYB_related|MYB_related family protein	247	99.7525	2.94973e-21	30.5	-1	321	1157	0	149	393
TRINITY_DN2725_c0_g1	1	1754	657	76.28	68.95	Zmw_sc00276.1.g00230.1 Zoysia matrella|NAC|NAC family protein	662	259.61	6.80496e-76	33.19	-2	230	1567	0	203	655
TRINITY_DN2769_c0_g2	1	278	337	73.38	20.18	MDP0000679946 Malus domestica|NAC|NAC family protein	108	46.2098	6.63804e-06	30.88	1	64	267	0	65	132
TRINITY_DN27759_c0_g1	1	1212	1483	78.96	19.42	676709864 Sisymbrium irio|STAT|STAT family protein	337	134.42	2.37026e-32	29.59	-2	216	1172	0	448	735
TRINITY_DN27812_c0_g1	1	1974	458	69.6	100	MDP0000147173 Malus domestica|GRAS|GRAS family protein	2124	822.772	0	98.25	1	268	1641	0	1	458
TRINITY_DN28051_c0_g1	1	1441	322	50.17	57.76	PH01001506G0290 Phyllostachys heterocycla|MYB_related|MYB_related family protein	195	79.7221	2.43639e-15	27.16	-2	430	1152	0	133	318
TRINITY_DN28156_c0_g1	1	1219	1119	14.27	5.18	Zpz_sc00174.1.g00120.1.am.mkhc Zoysia pacifica|GATA|GATA family protein	139	58.151	6.46176e-08	41.38	3	315	488	0	509	566
TRINITY_DN2824_c0_g1	1	646	504	62.23	25.99	SMil_00019183-RA_Salv Salvia miltiorrhiza|FAR1|FAR1 family protein	219	88.9669	2.76777e-19	41.79	-1	206	607	0	60	190
TRINITY_DN28342_c0_g2	1	1480	756	57.57	38.62	Zjn_sc00023.1.g02100.1.am.mk Zoysia japonica|G2-like|G2-like family protein	543	213.772	1.74939e-59	42.33	-1	2	853	0	49	340
TRINITY_DN28377_c0_g1	1	1175	1286	54.13	14.23	GSMUA_Achr7P11320_001 Musa acuminata|MYB|MYB family protein	235	95.1301	4.35396e-26	33.33	1	358	993	0	1096	1278
TRINITY_DN28434_c0_g1	1	1226	1725	94.94	22.61	XP_008245529.1 Prunus mume|E2F/DP|E2F/DP family protein	386	153.295	1.74273e-38	33.85	1	61	1224	0	999	1388
TRINITY_DN28600_c0_g1	1	1183	420	64.67	60	XP_010558920.1 Tarenaya hassleriana|C2H2|C2H2 family protein	243	98.2117	1.42033e-21	29.23	1	295	1059	0	157	408
TRINITY_DN28753_c0_g1	1	1924	835	65.64	49.94	MDP0000296303 Malus domestica|bZIP|bZIP family protein	1594	618.616	0	79.91	1	262	1524	0	1	417
TRINITY_DN28793_c0_g1	1	676	1967	36.83	4.22	EMT03129 Aegilops tauschii|bHLH|bHLH family protein	150	62.3882	3.93071e-10	40.96	2	11	259	0	1819	1901
TRINITY_DN28881_c0_g1	1	973	482	28.37	18.67	Sopen02g001310.1 Solanum pennellii|GeBP|GeBP family protein	140	58.5362	1.79098e-08	38.04	1	349	624	0	391	480
TRINITY_DN29109_c0_g1	1	1439	1484	87.77	27.49	Achn001091 Actinidia chinensis|CAMTA|CAMTA family protein	746	291.967	1.73385e-85	39.16	1	73	1335	0	12	419
TRINITY_DN29227_c0_g1	1	2289	1288	47.31	27.72	Achn343181 Actinidia chinensis|Nin-like|Nin-like family protein	978	381.333	2.24448e-114	51.52	-3	977	2059	0	52	408
TRINITY_DN29229_c0_g1	1	1265	308	50.51	66.56	RrC3821_p1 Raphanus raphanistrum|NAC|NAC family protein	240	97.0561	1.6857e-21	31.78	-3	460	1098	0	102	306
TRINITY_DN29633_c0_g1	1	1191	327	40.55	49.85	Jcr4S00541.20 Jatropha curcas|NF-YB|NF-YB family protein	271	108.997	1.37856e-25	39.52	2	359	841	0	164	326
TRINITY_DN29675_c0_g1	1	1453	511	54.09	47.16	Csa13g034280.1 Camelina sativa|M-type_MADS|M-type_MADS family protein	756	295.819	3.73114e-92	58.02	-1	83	868	0	154	394
TRINITY_DN29986_c0_g1	1	1426	373	10.31	12.33	Pta007253 Pinus taeda|bZIP|bZIP family protein	122	51.6026	5.57799e-06	55.1	1	460	606	0	31	76
TRINITY_DN3003_c0_g1	1	1902	760	71.61	59.74	mrna31843.1-v1.0-hybrid Fragaria vesca|WRKY|WRKY family protein	1726	669.463	0	76.43	-3	245	1606	0	307	760
TRINITY_DN30098_c0_g1	1	814	694	23.96	9.08	PSME_00051587-RA Pseudotsuga menziesii|MYB_related|MYB_related family protein	128	53.9138	3.84364e-07	44.62	1	613	807	0	257	319
TRINITY_DN30120_c0_g2	1	1167	868	41.13	18.43	Rsa1.0_05821.1_g00001.1 Raphanus sativus|GRAS|GRAS family protein	467	184.496	1.84251e-82	54.38	2	638	1117	0	707	866
TRINITY_DN30147_c0_g1	1	1809	751	41.96	31.16	KN538701.1_FGP009 Oryza longistaminata|NAC|NAC family protein	199	81.2629	6.87755e-15	25.69	3	762	1520	0	411	644
TRINITY_DN3053_c0_g1	1	685	128	60.88	85.94	Aqcoe4G062900.1.p Aquilegia coerulea|ZF-HD|ZF-HD family protein	120	50.8322	2.67073e-07	35.21	1	235	651	0	17	126
TRINITY_DN30590_c0_g1	1	673	420	39.23	18.81	Peaxi162Scf00028g00036.1 Petunia axillaris|bHLH|bHLH family protein	131	55.0694	6.7182e-08	34.09	-2	7	270	0	233	311
TRINITY_DN30623_c0_g1	1	2143	748	55.16	52.54	Bv5_101120_supk.t1 Beta vulgaris|ERF|ERF family protein	347	138.272	9.31707e-33	26.17	2	572	1753	0	93	485
TRINITY_DN30633_c0_g2	1	755	223	42.52	49.78	EMT28005 Aegilops tauschii|MYB_related|MYB_related family protein	199	81.2629	2.27474e-17	37.84	1	316	636	0	103	213
TRINITY_DN3074_c0_g1	1	2293	1438	36.76	17.59	AA31G00555 Aethionema arabicum|CO-like|CO-like family protein	369	146.747	6.2472e-35	34.6	-3	366	1208	0	213	465
TRINITY_DN31183_c0_g1	1	1070	255	35.89	51.76	Jcr4S16451.20 Jatropha curcas|MYB_related|MYB_related family protein	210	85.5001	3.83997e-18	36.17	-3	226	609	0	117	248
TRINITY_DN31395_c0_g1	1	1431	489	28.93	27.4	678320713 Utricularia gibba|M-type_MADS|M-type_MADS family protein	226	91.6633	1.10706e-18	37.68	-2	324	737	0	251	384
TRINITY_DN31440_c0_g1	1	855	796	81.75	29.77	FANhyb_rscf00000233.1.g00002.1 Fragaria x ananassa|GATA|GATA family protein	306	122.479	1.36559e-29	34.16	-1	10	708	0	202	438
TRINITY_DN314_c0_g2	1	1055	662	93.84	47.28	Sopen02g036600.1 Solanum pennellii|C2H2|C2H2 family protein	182	74.7146	1.62776e-13	26.11	-1	3	992	0	4	316
TRINITY_DN31680_c0_g2	1	761	441	99.74	58.05	Pbr035265.1 Pyrus bretschneideri|NAC|NAC family protein	1124	437.573	6.61227e-152	91.41	-1	3	761	0	91	346
TRINITY_DN3184_c0_g1	1	1190	432	95.04	87.5	Pbr030932.1 Pyrus bretschneideri|ERF|ERF family protein	1205	468.774	6.71399e-162	95.5	2	59	1189	0	1	378
TRINITY_DN32652_c0_g1	1	608	369	43.42	17.07	Itr_sc000485.1_g00004.1 Ipomoea trifida|TCP|TCP family protein	113	48.1358	9.31427e-06	37.5	-1	171	434	0	1	63
TRINITY_DN33120_c0_g1	1	339	555	65.49	13.33	Aco013555.1 Ananas comosus|GRAS|GRAS family protein	235	95.1301	1.83453e-22	60.81	3	93	314	0	482	555
TRINITY_DN3333_c0_g1	1	816	667	79.78	29.69	MDP0000296109 Malus domestica|MYB|MYB family protein	252	101.679	8.26739e-23	29.49	-1	13	663	0	64	261
TRINITY_DN3337_c0_g1	1	1975	943	83.54	57.69	Rsa1.0_03034.1_g00001.1 Raphanus sativus|ERF|ERF family protein	1480	574.704	0	50.89	-2	187	1836	0	24	567
TRINITY_DN33499_c0_g1	1	782	845	18.8	6.27	MDP0000189617 Malus domestica|GeBP|GeBP family protein	122	51.6026	1.79659e-09	48.15	3	444	590	0	478	530
TRINITY_DN3354_c0_g1	1	1031	337	29.39	29.97	Csa11g019380.1 Camelina sativa|GeBP|GeBP family protein	233	94.3597	8.17574e-21	49.04	-2	326	628	0	236	336
TRINITY_DN33668_c0_g1	1	1296	678	37.5	23.89	OMERI04G25580.3 Oryza meridionalis|NAC|NAC family protein	268	107.842	4.69053e-24	39.02	-1	184	669	0	483	644
TRINITY_DN33669_c0_g1	1	1167	526	70.95	51.14	676777512 Sisymbrium irio|ERF|ERF family protein	497	196.052	1.52328e-55	40.65	3	141	968	0	235	503
TRINITY_DN33800_c0_g1	1	1472	852	83.15	42.49	KN539740.1_FGP005 Oryza longistaminata|MYB_related|MYB_related family protein	991	386.341	3.63462e-123	51.3	3	87	1310	0	485	846
TRINITY_DN34138_c0_g1	1	1211	2524	72.34	12.32	AA10G00404 Aethionema arabicum|WRKY|WRKY family protein	297	119.013	2.12913e-27	29.81	1	175	1050	0	1061	1371
TRINITY_DN34179_c0_g1	1	1375	748	77.45	46.39	Bv5_101120_supk.t1 Beta vulgaris|ERF|ERF family protein	158	65.4698	3.41892e-10	24.73	-2	28	1092	0	37	383
TRINITY_DN34221_c0_g1	1	1669	786	50.87	36.51	Csa00518s050.1 Camelina sativa|ERF|ERF family protein	129	54.299	1.65889e-06	26.35	2	347	1195	0	381	667
TRINITY_DN34339_c0_g1	1	1604	539	70.7	65.68	Peaxi162Scf00646g00004.1 Petunia axillaris|GRAS|GRAS family protein	238	96.2857	5.7768e-20	24.03	-3	163	1296	0	9	362
TRINITY_DN34461_c0_g2	1	1672	775	55.98	36.77	Dca5248.1 Dianthus caryophyllus|FAR1|FAR1 family protein	573	225.328	5.86182e-63	39.1	1	313	1248	0	214	498
TRINITY_DN34588_c0_g1	1	1813	1161	86.54	43.84	MDP0000309902 Malus domestica|GATA|GATA family protein	1202	467.618	1.50235e-149	48.01	-3	24	1592	0	13	521
TRINITY_DN34732_c0_g1	1	1959	646	12.4	11.92	OPUNC06G18860.1 Oryza punctata|G2-like|G2-like family protein	146	60.8474	1.86575e-08	40.74	3	1542	1784	0	165	241
TRINITY_DN34788_c0_g1	1	772	400	51.3	32	Itr_sc000552.1_g00011.1 Ipomoea trifida|ERF|ERF family protein	126	53.1434	5.14247e-07	29.32	-3	138	533	0	256	383
TRINITY_DN35015_c0_g1	1	1709	607	49.5	49.42	Kalax.0830s0002.1.p Kalanchoe marnieriana|C2H2|C2H2 family protein	557	219.164	1.4729e-61	43.79	3	147	992	0	252	551
TRINITY_DN35391_c0_g1	1	2624	1633	80.14	40.42	Achn116231 Actinidia chinensis|ARF|ARF family protein	1569	608.986	0	45.37	-3	268	2370	0	944	1603
TRINITY_DN35521_c0_g1	1	530	347	71.32	36.31	Pbr042160.2 Pyrus bretschneideri|MIKC_MADS|MIKC_MADS family protein	649	254.603	9.79027e-83	94.44	-2	152	529	0	222	347
TRINITY_DN35902_c0_g1	1	1579	437	21.09	27.46	TRAES3BF073600100CFD_t1 Triticum aestivum|NAC|NAC family protein	237	95.9005	4.60911e-20	39.06	2	773	1105	0	287	406
TRINITY_DN35952_c0_g1	1	1144	581	52.45	35.28	ONIVA01G08700.1 Oryza nivara|BES1|BES1 family protein	165	68.1662	2.56859e-11	31.63	1	109	708	0	342	546
TRINITY_DN36175_c0_g1	1	2605	1024	65.18	56.35	mrna03614.1-v1.0-hybrid Fragaria vesca|C2H2|C2H2 family protein	307	122.865	2.21447e-27	26.58	-2	748	2445	0	423	999
TRINITY_DN36557_c0_g1	1	1769	568	36.97	36.8	678392851 Utricularia gibba|WRKY|WRKY family protein	150	62.3882	4.07502e-09	29.28	-3	676	1329	0	34	242
TRINITY_DN36713_c0_g1	1	848	1725	44.93	7.36	XP_008245529.1 Prunus mume|E2F/DP|E2F/DP family protein	133	55.8398	7.48569e-11	35.11	-3	286	666	0	1263	1389
TRINITY_DN36793_c0_g1	1	847	186	65.88	100	Pbr026073.1 Pyrus bretschneideri|M-type_MADS|M-type_MADS family protein	832	325.094	5.67694e-111	91.4	2	68	625	0	1	186
TRINITY_DN36850_c0_g2	1	791	429	36.79	21.91	Achn077281 Actinidia chinensis|MYB_related|MYB_related family protein	147	61.2326	1.23194e-09	35.05	2	332	622	0	16	109
TRINITY_DN36897_c0_g1	1	754	299	45.76	38.46	Cotton_A_09649_BGI-A2_v1.0 Gossypium arboreum|NAC|NAC family protein	299	119.783	1.44468e-30	47.83	2	338	682	0	184	298
TRINITY_DN37095_c0_g2	1	1350	1194	44.89	17.92	32976 Ostreococcus lucimarinus|G2-like|G2-like family protein	402	159.458	2.22242e-40	40.28	2	8	613	0	232	445
TRINITY_DN37524_c0_g1	1	1136	169	36.18	83.43	Gorai.003G023300.2 Gossypium raimondii|HB-other|HB-other family protein	202	82.4185	2.22767e-17	34.04	3	252	662	0	22	162
TRINITY_DN37682_c0_g1	1	815	412	31.66	21.36	PGSC0003DMP400027535 Solanum tuberosum|bZIP|bZIP family protein	170	70.0922	1.2052e-12	39.77	-1	3	260	0	304	391
TRINITY_DN37925_c0_g1	1	1228	460	47.15	41.09	Sopim00g099580.0.1 Solanum pimpinellifolium|HB-other|HB-other family protein	178	73.1738	6.08142e-13	28.28	1	13	591	0	271	459
TRINITY_DN38178_c0_g1	1	1309	237	54.32	100	Pbr011792.1 Pyrus bretschneideri|C2H2|C2H2 family protein	913	356.295	4.14361e-120	94.94	3	402	1112	0	1	237
TRINITY_DN38273_c0_g1	1	1434	754	93.31	55.84	Sopen09g001330.1 Solanum pennellii|G2-like|G2-like family protein	618	242.662	4.6787e-70	36.08	2	95	1432	0	183	603
TRINITY_DN38329_c0_g1	1	1785	774	72.1	56.72	Itr_sc000074.1_g00018.1 Ipomoea trifida|MIKC_MADS|MIKC_MADS family protein	1132	440.654	2.12641e-143	49.55	3	300	1586	0	315	753
TRINITY_DN38387_c0_g1	1	1452	581	36.78	25.3	ONIVA01G08700.1 Oryza nivara|BES1|BES1 family protein	149	62.003	4.23523e-09	32.22	-3	413	946	0	393	539
TRINITY_DN38396_c0_g1	1	975	1271	49.23	11.25	MDP0000289260 Malus domestica|BES1|BES1 family protein	136	56.9954	8.34923e-08	28.92	3	318	797	0	68	210
TRINITY_DN38404_c0_g2	1	1224	201	42.65	85.57	Bathy04g01230 Bathycoccus prasinos|C2H2|C2H2 family protein	278	111.694	2.20384e-27	35.03	-2	189	710	0	30	201
TRINITY_DN38410_c0_g1	1	419	2485	68.74	3.86	678360908 Utricularia gibba|B3|B3 family protein	356	141.739	1.23503e-37	67.71	1	127	414	0	2389	2484
TRINITY_DN38428_c0_g1	1	966	734	31.99	14.31	ONIVA11G04890.1 Oryza nivara|NAC|NAC family protein	148	61.6178	1.97016e-09	38.68	-2	225	533	0	427	531
TRINITY_DN38433_c0_g1	1	1271	379	29.74	32.45	Dca23924.1 Dianthus caryophyllus|FAR1|FAR1 family protein	283	113.62	6.27325e-27	46.09	-1	510	887	0	35	157
TRINITY_DN38484_c0_g1	1	1209	202	15.63	31.19	orange1.1g044941m Citrus sinensis|C3H|C3H family protein	116	49.2914	8.66073e-06	33.33	-3	248	436	0	138	200
TRINITY_DN38500_c0_g2	1	1158	485	51.81	35.88	Glyma.01G023800.1.p Glycine max|bHLH|bHLH family protein	292	117.087	7.75966e-28	38.54	-3	365	964	0	20	193
TRINITY_DN38509_c0_g2	1	509	411	33.01	13.63	Aco008479.1 Ananas comosus|DBB|DBB family protein	162	67.0106	2.64414e-12	55.36	-2	257	424	0	15	70
TRINITY_DN38555_c0_g1	1	1268	526	65.77	51.9	676777512 Sisymbrium irio|ERF|ERF family protein	590	231.876	1.84615e-68	44.84	1	238	1071	0	231	503
TRINITY_DN38584_c0_g1	1	1796	832	80.35	60.22	EMT22546 Aegilops tauschii|ERF|ERF family protein	601	236.113	4.05054e-66	31.19	-3	193	1635	0	71	571
TRINITY_DN38630_c0_g1	1	767	239	40.68	43.51	WALNUT_00030998-RA Juglans regia|NF-YB|NF-YB family protein	164	67.781	5.36496e-20	44.44	2	74	385	0	82	185
TRINITY_DN38637_c0_g1	1	1140	1131	19.21	6.54	Peinf101Scf00301g02015.1 Petunia inflata|FAR1|FAR1 family protein	122	51.6026	6.43995e-06	36.49	-3	155	373	0	1057	1130
TRINITY_DN38652_c0_g1	1	952	744	46.32	25	676740550 Sisymbrium irio|B3|B3 family protein	253	102.064	1.20469e-22	41.49	3	372	812	0	558	743
TRINITY_DN38694_c0_g1	1	948	957	79.75	26.23	Sme2.5_00175.1_g00018.1 Solanum melongena|C3H|C3H family protein	613	240.736	9.9419e-71	52.55	1	169	924	0	691	941
TRINITY_DN38698_c0_g1	1	1270	581	53.15	39.93	ONIVA01G08700.1 Oryza nivara|BES1|BES1 family protein	683	267.7	1.83122e-81	56.47	-2	301	975	0	338	569
TRINITY_DN38706_c0_g1	1	1082	650	28	15.54	Achn178981 Actinidia chinensis|bHLH|bHLH family protein	172	70.8626	3.20995e-12	39.81	2	686	988	0	509	609
TRINITY_DN38710_c0_g1	1	2806	910	32.5	35.49	676751308 Sisymbrium irio|LBD|LBD family protein	369	146.747	7.09093e-35	33.53	2	224	1135	0	73	395
TRINITY_DN38724_c0_g1	1	1064	817	80.08	36.72	Aan015255 Artemisia annua|MYB|MYB family protein	626	245.743	2.06751e-72	43.42	-1	36	887	0	333	632
TRINITY_DN38832_c0_g1	1	1262	772	58.72	31.99	Csa11g091210.1 Camelina sativa|bHLH|bHLH family protein	431	170.629	3.1437e-45	34.8	-1	402	1142	0	12	258
TRINITY_DN38843_c0_g1	1	1865	1226	41.02	23	Vang02g01940.1 Vigna angularis|B3|B3 family protein	257	103.605	1.02019e-21	28.19	-1	372	1136	0	616	897
TRINITY_DN38894_c0_g1	1	1321	405	78.8	90.86	Prupe.1G168600.1.p Prunus persica|M-type_MADS|M-type_MADS family protein	706	276.559	1.41595e-86	42.15	-2	238	1278	0	1	368
TRINITY_DN38913_c0_g2	1	1639	562	59.85	61.57	Csa11g014890.1 Camelina sativa|GRAS|GRAS family protein	308	123.25	8.71406e-29	28.13	2	122	1102	0	54	399
TRINITY_DN38920_c0_g1	1	1420	1179	76.9	29.01	Aco017242.1 Ananas comosus|Trihelix|Trihelix family protein	292	117.087	1.2323e-26	28.76	3	159	1250	0	558	899
TRINITY_DN38935_c0_g1	1	1398	577	75.97	57.54	ORUFI12G02480.1 Oryza rufipogon|NAC|NAC family protein	384	152.525	4.70349e-39	31.62	3	186	1247	0	25	356
TRINITY_DN38949_c0_g1	1	1822	752	13.34	9.97	Gh_A02G0666 Gossypium hirsutum|G2-like|G2-like family protein	147	61.2326	1.16862e-08	42.68	-1	806	1048	0	474	548
TRINITY_DN38993_c0_g1	1	1232	826	81.57	43.34	Aco005756.1 Ananas comosus|LBD|LBD family protein	402	159.458	3.60982e-41	31.66	1	205	1209	0	381	738
TRINITY_DN39010_c0_g1	1	737	1482	63.09	11.4	Traes_5AL_B4E8A3115.2 Triticum aestivum|WRKY|WRKY family protein	153	63.5438	1.71319e-10	32.35	-3	247	711	0	113	281
TRINITY_DN39052_c0_g1	1	2681	703	10.18	13.09	MDP0000259786 Malus domestica|ZF-HD|ZF-HD family protein	172	70.8626	2.39346e-11	40.22	-2	599	871	0	604	695
TRINITY_DN39057_c0_g1	1	1125	642	23.73	13.24	PEQU_14090 Phalaenopsis equestris|ARF|ARF family protein	154	63.929	5.37765e-10	38.2	-2	543	809	0	535	619
TRINITY_DN39069_c0_g1	1	1853	646	28.33	23.53	Lus10021035 Linum usitatissimum|G2-like|G2-like family protein	154	63.929	1.74591e-09	28.09	3	474	998	0	385	536
TRINITY_DN39183_c0_g1	1	1016	336	21.26	21.43	Pta007702 Pinus taeda|bZIP|bZIP family protein	161	66.6254	3.37509e-11	50	-1	243	458	0	236	307
TRINITY_DN39230_c0_g1	1	767	337	80.18	56.08	Cc01_g08720 Coffea canephora|NAC|NAC family protein	169	69.707	8.51064e-13	28.02	3	87	701	0	14	202
TRINITY_DN39253_c0_g1	1	1828	877	69.91	43.67	Achn193931 Actinidia chinensis|C2H2|C2H2 family protein	346	137.887	7.44893e-33	29.04	-1	62	1339	0	456	838
TRINITY_DN39337_c0_g1	1	1393	1634	59.87	16.52	OGLUM12G00050.4 Oryza glumaepatula|WRKY|WRKY family protein	164	67.781	7.85278e-11	23.43	-3	102	935	0	381	650
TRINITY_DN39454_c0_g1	1	870	156	48.62	90.38	MDP0000152718 Malus domestica|M-type_MADS|M-type_MADS family protein	611	239.965	6.53874e-78	95.04	-2	216	638	0	1	141
TRINITY_DN39515_c0_g1	1	855	317	19.3	17.35	Dca23216.1 Dianthus caryophyllus|ERF|ERF family protein	237	95.9005	8.83527e-22	80	3	150	314	0	130	184
TRINITY_DN39719_c0_g1	1	1218	1107	58.62	21.5	Potri.012G137500.1 Populus trichocarpa|FAR1|FAR1 family protein	554	218.009	4.57367e-61	48.12	-1	121	834	0	854	1091
TRINITY_DN39772_c0_g1	1	773	1237	78.01	16.73	GSMUA_Achr6P04510_001 Musa acuminata|GATA|GATA family protein	286	114.775	4.27615e-27	36.24	-1	3	605	0	877	1083
TRINITY_DN39803_c0_g1	1	830	223	51.33	59.19	EMT28005 Aegilops tauschii|MYB_related|MYB_related family protein	205	83.5741	6.09308e-18	28.08	-3	37	462	0	87	218
TRINITY_DN39877_c0_g1	1	1626	782	22.14	13.55	Zjn_sc00002.1.g13080.1.am.mkhc Zoysia japonica|bHLH|bHLH family protein	165	68.1662	7.7175e-11	38.33	-3	542	901	0	347	452
TRINITY_DN39887_c0_g1	1	1559	569	26.36	21.44	Achn144111 Actinidia chinensis|bHLH|bHLH family protein	206	83.9593	5.11872e-16	38.41	1	1	411	0	429	550
TRINITY_DN39922_c0_g1	1	702	734	61.11	19.89	ONIVA11G04890.1 Oryza nivara|NAC|NAC family protein	368	146.362	1.03802e-38	48.63	-1	112	540	0	587	732
TRINITY_DN40039_c0_g1	1	1688	1374	53.67	20.6	678347781 Utricularia gibba|GeBP|GeBP family protein	332	132.494	3.32201e-31	30.19	1	754	1659	0	599	881
TRINITY_DN40047_c0_g1	1	1448	1196	47.44	18.9	KN539461.1_FGP012 Oryza longistaminata|G2-like|G2-like family protein	346	137.887	3.67515e-33	36.52	1	4	690	0	866	1091
TRINITY_DN40067_c0_g1	1	1073	1033	31.59	10.26	PEQU_11640 Phalaenopsis equestris|NAC|NAC family protein	261	105.145	2.49792e-23	45.13	-1	72	410	0	915	1020
TRINITY_DN40077_c0_g2	1	1166	607	45.28	28.67	Itr_sc000455.1_g00007.1 Ipomoea trifida|bZIP|bZIP family protein	604	237.269	3.73473e-70	65.34	-2	332	859	0	7	180
TRINITY_DN40080_c0_g1	1	1483	387	29.53	37.73	Achn232871 Actinidia chinensis|DBB|DBB family protein	396	157.147	1.9069e-41	49.32	-2	391	828	0	240	385
TRINITY_DN40178_c0_g1	1	1037	961	71.75	25.39	LPERR01G31650.2 Leersia perrieri|MYB|MYB family protein	681	266.929	1.14765e-79	54.84	-2	128	871	0	709	952
TRINITY_DN40193_c0_g2	1	505	223	54.65	43.05	EMT28005 Aegilops tauschii|MYB_related|MYB_related family protein	339	135.191	5.2406e-38	68.75	-1	230	505	0	122	217
TRINITY_DN40253_c0_g1	1	305	389	72.79	19.02	Achn051601 Actinidia chinensis|MYB_related|MYB_related family protein	277	111.309	5.25512e-29	72.97	1	28	249	0	57	130
TRINITY_DN40298_c0_g1	1	1294	1338	76.74	20.33	Peaxi162Scf01390g00031.1 Petunia axillaris|MYB_related|MYB_related family protein	487	192.2	1.36941e-51	35.24	-1	107	1099	0	997	1268
TRINITY_DN40346_c0_g1	1	1212	1996	16.09	3.21	Zmw_sc06582.1.g00020.1 Zoysia matrella|C2H2|C2H2 family protein	125	52.7582	3.45069e-06	38.46	-1	331	525	0	1164	1227
TRINITY_DN40381_c0_g2	1	1129	784	44.91	19.52	Dca2137.1 Dianthus caryophyllus|HD-ZIP|HD-ZIP family protein	311	124.405	1.16237e-29	41.04	3	606	1112	0	68	220
TRINITY_DN40384_c0_g1	1	600	211	25	23.7	Dusal.0407s00007.1.p Dunaliella salina|YABBY|YABBY family protein	157	65.0846	4.08959e-12	56	-3	299	448	0	93	142
TRINITY_DN40535_c0_g1	1	1317	276	15.95	25.36	Pgl005709 Picea glauca|HB-other|HB-other family protein	157	65.0846	1.23438e-10	44.29	2	632	841	0	95	164
TRINITY_DN40637_c0_g1	1	1192	790	75.76	38.1	EPS67213.1 Genlisea aurea|NAC|NAC family protein	652	255.758	1.14232e-75	44.63	1	130	1032	0	489	789
TRINITY_DN40659_c0_g1	1	692	873	48.99	8.82	MDP0000261154 Malus domestica|bZIP|bZIP family protein	195	79.7221	8.60089e-16	40.71	3	300	638	0	508	584
TRINITY_DN40666_c0_g1	1	2264	1199	54.2	32.19	MDP0000254936 Malus domestica|GRAS|GRAS family protein	1727	669.848	0	84.84	1	769	1995	0	814	1199
TRINITY_DN40692_c0_g1	1	485	183	34.02	28.96	Bathy07g01350 Bathycoccus prasinos|C2H2|C2H2 family protein	148	61.6178	2.4905e-11	54.55	-2	128	292	0	102	154
TRINITY_DN40700_c0_g1	1	1366	737	32.28	19.95	CCG019201.1 Populus euphratica|HSF|HSF family protein	407	161.384	8.10428e-42	58.5	2	383	823	0	538	684
TRINITY_DN40723_c0_g1	1	1058	623	25.8	14.13	GSMUA_Achr1P26400_001 Musa acuminata|bZIP|bZIP family protein	244	98.5969	1.90919e-21	56.04	-1	414	686	0	276	363
TRINITY_DN40803_c0_g1	1	1173	684	30.18	17.4	CCG003148.1 Populus euphratica|EIL|EIL family protein	252	101.679	3.4239e-22	38.66	1	4	357	0	348	466
TRINITY_DN40803_c0_g2	1	1039	684	43.6	24.42	CCG003148.1 Populus euphratica|EIL|EIL family protein	212	86.2705	2.0745e-17	33.93	1	484	936	0	173	339
TRINITY_DN40859_c0_g1	1	1750	638	18.86	17.24	Phvul.002G159000.1 Phaseolus vulgaris|TALE|TALE family protein	162	67.0106	1.7996e-10	34.82	2	221	550	0	398	507
TRINITY_DN41039_c0_g2	1	2514	1526	36.28	19.79	Sopen11g017580.1 Solanum pennellii|ERF|ERF family protein	636	249.595	1.97301e-103	42.04	-1	862	1773	0	765	1066
TRINITY_DN41373_c0_g2	1	849	1207	38.52	10.36	EMT26392 Aegilops tauschii|FAR1|FAR1 family protein	213	86.6557	1.2848e-17	38.4	1	523	849	0	177	301
TRINITY_DN41706_c0_g2	1	1292	489	75.46	73.01	678320713 Utricularia gibba|M-type_MADS|M-type_MADS family protein	416	164.851	5.92277e-44	30.28	1	172	1146	0	29	385
TRINITY_DN41944_c0_g1	1	1225	551	34.04	25.95	Sphfalx0001s0374.1.p Sphagnum fallax|Trihelix|Trihelix family protein	148	61.6178	3.83975e-09	27.59	-3	327	743	0	75	217
TRINITY_DN41967_c0_g1	1	1262	615	77.97	54.15	mrna04249.1-v1.0-hybrid Fragaria vesca|NAC|NAC family protein	346	137.887	2.26332e-34	27.43	2	245	1228	0	270	602
TRINITY_DN42017_c0_g1	1	1143	790	78.22	38.1	EPS67213.1 Genlisea aurea|NAC|NAC family protein	499	196.823	8.7652e-55	36.51	3	120	1013	0	489	789
TRINITY_DN42032_c0_g1	1	1911	918	88.07	65.69	mrna00620.1-v1.0-hybrid Fragaria vesca|BBR-BPC|BBR-BPC family protein	1469	570.466	0	46.25	2	149	1831	0	306	908
TRINITY_DN42109_c0_g1	1	826	695	82.45	32.52	Aan020124 Artemisia annua|MYB|MYB family protein	735	287.73	3.35615e-90	61.67	-3	3	683	0	1	226
TRINITY_DN4210_c0_g1	1	1091	1798	45.1	9.12	PK03054.1 Cannabis sativa|HD-ZIP|HD-ZIP family protein	391	155.221	3.09779e-55	50	2	452	943	0	1633	1796
TRINITY_DN42178_c0_g1	1	1376	1247	81.98	27.35	mrna16523.1-v1.0-hybrid Fragaria vesca|CPP|CPP family protein	365	145.206	1.00966e-35	32.73	-2	197	1324	0	25	365
TRINITY_DN42187_c0_g1	1	596	746	63.93	17.43	KXZ43161.1 Gonium pectorale|bZIP|bZIP family protein	312	124.79	1.5063e-31	46.56	-3	190	570	0	2	131
TRINITY_DN42194_c0_g3	1	1250	458	33.84	27.73	OB02G25460.1 Oryza brachyantha|C2H2|C2H2 family protein	138	57.7658	5.01427e-08	32.43	-3	337	759	0	81	207
TRINITY_DN42227_c0_g1	1	1392	1075	47.84	21.4	PH01000046G0930 Phyllostachys heterocycla|WRKY|WRKY family protein	169	69.707	1.59309e-11	30.99	-2	546	1211	0	77	306
TRINITY_DN42284_c0_g1	1	1829	751	46.42	35.15	KN538701.1_FGP009 Oryza longistaminata|NAC|NAC family protein	140	58.5362	8.36202e-08	22.82	-2	161	1009	0	426	689
TRINITY_DN42288_c0_g1	1	1198	694	45.83	22.48	DCAR_025729 Daucus carota|B3|B3 family protein	173	71.2478	2.98833e-12	28.34	-1	455	1003	0	511	666
TRINITY_DN42308_c0_g1	1	2114	640	25.26	26.56	ORUFI06G17650.1 Oryza rufipogon|C3H|C3H family protein	164	67.781	1.43107e-10	28.5	1	418	951	0	387	556
TRINITY_DN42318_c0_g1	1	1384	1302	9.75	3.53	mrna00901.1-v1.0-hybrid Fragaria vesca|bHLH|bHLH family protein	133	55.8398	3.64313e-07	56.52	-2	7	141	0	723	768
TRINITY_DN42336_c0_g1	1	2329	539	45.21	64.94	Peaxi162Scf00646g00004.1 Petunia axillaris|GRAS|GRAS family protein	248	100.138	8.06945e-21	25.54	3	537	1589	0	14	363
TRINITY_DN42349_c0_g1	1	1102	790	83.03	37.97	EPS67213.1 Genlisea aurea|NAC|NAC family protein	584	229.565	1.49664e-66	40.13	1	121	1035	0	490	789
TRINITY_DN42363_c0_g1	1	1106	336	74.86	78.57	Pta007702 Pinus taeda|bZIP|bZIP family protein	377	149.828	4.59292e-40	37.79	1	175	1002	0	73	336
TRINITY_DN42366_c0_g1	1	526	607	88.4	26.03	evm_27.model.AmTr_v1.0_scaffold00155.59 Amborella trichopoda|GATA|GATA family protein	420	166.392	4.49837e-47	51.27	3	54	518	0	445	602
TRINITY_DN42399_c0_g1	1	1230	955	65.61	28.9	MDP0000574942 Malus domestica|MYB|MYB family protein	574	225.713	3.53349e-64	42.91	-2	159	965	0	206	481
TRINITY_DN42456_c0_g1	1	926	180	49.57	83.33	Cotton_A_09239_BGI-A2_v1.0 Gossypium arboreum|HB-other|HB-other family protein	305	122.094	5.60283e-32	41.18	-1	111	569	0	24	173
TRINITY_DN42468_c0_g1	1	1105	702	51.04	27.64	FANhyb_rscf00000253.1.g00010.1 Fragaria x ananassa|BBR-BPC|BBR-BPC family protein	245	98.9821	1.83573e-21	33.5	-3	66	629	0	16	209
TRINITY_DN42477_c0_g1	1	2251	1725	33.19	14.43	XP_008245529.1 Prunus mume|E2F/DP|E2F/DP family protein	537	211.46	1.74258e-55	41.77	2	521	1267	0	771	1019
TRINITY_DN42492_c0_g1	1	1401	403	75.59	87.84	MDP0000502440 Malus domestica|bHLH|bHLH family protein	1600	620.928	0	95.2	2	101	1159	0	50	403
TRINITY_DN42530_c0_g1	1	430	764	73.26	13.87	mrna03384.1-v1.0-hybrid Fragaria vesca|FAR1|FAR1 family protein	209	85.1149	1.99759e-18	37.74	-3	51	365	0	657	762
TRINITY_DN42598_c0_g1	1	1209	1296	66.5	19.29	GSBRNA2T00132210001 Brassica napus|CPP|CPP family protein	153	63.5438	1.06865e-09	26.94	2	137	940	0	1046	1295
TRINITY_DN42651_c0_g2	1	610	339	67.87	38.35	XP_015876987.1 Ziziphus jujuba|bHLH|bHLH family protein	187	76.6406	1.3247e-15	32.37	-1	98	511	0	205	334
TRINITY_DN42698_c0_g1	1	712	2232	63.62	6.63	Peaxi162Scf00045g01644.1 Petunia axillaris|B3|B3 family protein	352	140.198	7.5714e-36	48.37	2	110	562	0	607	754
TRINITY_DN42740_c0_g1	1	1149	1175	48.56	15.06	Zmw_sc02593.1.g00110.1 Zoysia matrella|CO-like|CO-like family protein	264	106.301	1.62009e-23	37.43	-2	354	911	0	100	276
TRINITY_DN42783_c0_g1	1	904	317	12.28	11.67	Dca23216.1 Dianthus caryophyllus|ERF|ERF family protein	123	51.9878	1.3236e-06	54.05	-2	766	876	0	138	174
TRINITY_DN42815_c0_g1	1	716	491	33.94	16.29	evm.model.supercontig_104.9 Carica papaya|NF-YA|NF-YA family protein	149	62.003	3.87696e-10	38.55	-1	354	596	0	397	476
TRINITY_DN42850_c0_g1	1	339	1076	45.13	4.74	Spipo6G0049800 Spirodela polyrhiza|CAMTA|CAMTA family protein	170	70.0922	1.76321e-13	60.78	2	122	274	0	1016	1066
TRINITY_DN42861_c0_g1	1	1741	873	46.18	27.72	MDP0000261154 Malus domestica|bZIP|bZIP family protein	642	251.906	1.09057e-71	50.75	1	649	1452	0	38	279
TRINITY_DN42968_c0_g1	1	410	672	99.51	20.24	Sme2.5_03646.1_g00001.1 Solanum melongena|ERF|ERF family protein	374	148.673	3.20523e-41	52.21	-1	3	410	0	435	570
TRINITY_DN43026_c0_g1	1	1265	719	20.87	12.24	MDP0000277999 Malus domestica|bZIP|bZIP family protein	216	87.8113	1.57243e-17	42.05	-2	272	535	0	1	88
TRINITY_DN43029_c0_g1	1	720	242	36.25	28.51	Araip.E29R3 Arachis ipaensis|AP2|AP2 family protein	117	49.6766	3.85166e-06	33.33	1	190	450	0	171	239
TRINITY_DN43080_c0_g1	1	1352	1182	95.64	36.46	MDP0000280087 Malus domestica|LBD|LBD family protein	2052	795.038	0	94.66	-3	58	1350	0	560	990
TRINITY_DN43125_c0_g1	1	980	715	28.16	12.59	Zmw_sc04076.1.g00070.1 Zoysia matrella|HSF|HSF family protein	190	77.7962	1.07625e-14	45.65	-3	553	828	0	625	714
TRINITY_DN43243_c0_g1	1	708	215	20.76	22.79	MDP0000186558 Malus domestica|M-type_MADS|M-type_MADS family protein	88	38.5058	1.63253e-07	40.82	-3	299	445	0	167	215
TRINITY_DN43290_c0_g1	1	2433	1260	92.6	60	Aco013131.1 Ananas comosus|DBB|DBB family protein	1199	466.463	1.73957e-145	39.67	-3	86	2338	0	3	758
TRINITY_DN43300_c0_g1	1	857	1160	30.46	7.84	Achn114091 Actinidia chinensis|Trihelix|Trihelix family protein	239	96.6709	6.27069e-21	55.32	-1	27	287	0	954	1044
TRINITY_DN43331_c0_g2	1	1032	374	58.43	50.8	Pavir.3NG021400.3.p Panicum virgatum|E2F/DP|E2F/DP family protein	242	97.8265	5.97309e-22	32.87	1	184	786	0	61	250
TRINITY_DN43393_c0_g1	1	3878	1590	9.44	7.55	678433664 Utricularia gibba|ARF|ARF family protein	143	59.6918	1.46367e-07	34.96	2	254	619	0	1141	1260
TRINITY_DN43410_c0_g1	1	586	1295	47.1	7.18	LPERR06G05720.4 Leersia perrieri|ARF|ARF family protein	140	58.5362	4.15532e-09	38.3	-2	244	519	0	1200	1292
TRINITY_DN43424_c0_g1	1	1964	2485	54.84	13.08	678360908 Utricularia gibba|B3|B3 family protein	514	202.601	5.23593e-53	35.08	-1	852	1928	0	202	526
TRINITY_DN43431_c0_g1	1	1220	574	67.87	54.53	Thecc1EG015486t1 Theobroma cacao|HD-ZIP|HD-ZIP family protein	192	78.5666	1.48636e-14	25.23	-1	192	1019	0	259	571
TRINITY_DN43599_c0_g1	1	882	887	29.25	10.26	KZV46403.1 Dorcoceras hygrometricum|C2H2|C2H2 family protein	187	76.6406	1.82742e-14	40.66	-3	101	358	0	792	882
TRINITY_DN4362_c0_g1	1	878	581	78.25	35.97	KN539485.1_FGP003 Oryza longistaminata|NAC|NAC family protein	256	103.219	2.04556e-23	32.61	-3	103	789	0	203	411
TRINITY_DN43743_c0_g1	1	508	998	61.42	10.52	GSMUA_Achr4P28960_001 Musa acuminata|SBP|SBP family protein	394	156.377	9.53208e-43	71.43	2	2	313	0	871	975
TRINITY_DN43747_c0_g1	1	935	1395	98.5	22.87	Cc04_g06620 Coffea canephora|MYB|MYB family protein	1082	421.394	8.31112e-135	64.69	3	9	929	0	1071	1389
TRINITY_DN437_c0_g1	1	1043	826	92.91	41.89	Aco005756.1 Ananas comosus|LBD|LBD family protein	334	133.265	8.80148e-33	29.22	-3	70	1038	0	464	809
TRINITY_DN43872_c0_g1	1	1284	603	45.79	34.16	Zjn_sc00069.1.g03570.1.am.mk Zoysia japonica|ERF|ERF family protein	486	191.815	4.85713e-53	48.56	1	511	1098	0	393	598
TRINITY_DN43908_c0_g2	1	1204	706	69.77	31.16	Sme2.5_00169.1_g00018.1 Solanum melongena|bHLH|bHLH family protein	340	135.576	2.24433e-33	37.81	-2	1	840	0	172	391
TRINITY_DN44041_c0_g1	1	1350	1717	93.11	25.92	Bathy05g04020 Bathycoccus prasinos|G2-like|G2-like family protein	735	287.73	3.77631e-84	39.06	3	3	1259	0	539	983
TRINITY_DN44103_c0_g1	1	1033	702	38.63	18.38	FANhyb_rscf00000253.1.g00010.1 Fragaria x ananassa|BBR-BPC|BBR-BPC family protein	276	110.923	2.10085e-25	44.36	2	410	808	0	15	143
TRINITY_DN44117_c0_g1	1	721	1739	48.68	6.73	Rsa1.0_03996.1_g00001.1 Raphanus sativus|MYB_related|MYB_related family protein	199	81.2629	4.53609e-16	35	1	4	354	0	951	1067
TRINITY_DN44137_c0_g1	1	1254	558	67.94	50.72	Achn004841 Actinidia chinensis|NAC|NAC family protein	1039	404.831	1.05693e-134	73.24	-3	329	1180	0	1	283
TRINITY_DN44285_c0_g1	1	547	504	51.55	18.65	SMil_00019183-RA_Salv Salvia miltiorrhiza|FAR1|FAR1 family protein	116	49.2914	3.41806e-06	29.79	3	138	419	0	88	181
TRINITY_DN44293_c0_g1	1	827	201	72.91	100	Pbr031260.1 Pyrus bretschneideri|ERF|ERF family protein	973	379.407	2.93865e-132	97.01	-1	72	674	0	1	201
TRINITY_DN44365_c0_g1	1	404	1295	69.06	7.18	LPERR06G05720.4 Leersia perrieri|ARF|ARF family protein	131	55.0694	2.57534e-08	35.11	-2	77	355	0	1200	1292
TRINITY_DN44515_c0_g1	1	722	116	19.11	39.66	Gh_D11G0862 Gossypium hirsutum|bHLH|bHLH family protein	157	65.0846	1.92438e-12	58.7	2	134	271	0	24	69
TRINITY_DN44597_c0_g1	1	589	573	44.82	15.18	Zjn_sc00010.1.g03070.1.am.mk Zoysia japonica|Nin-like|Nin-like family protein	138	57.7658	5.42802e-09	32.95	-2	283	546	0	12	98
TRINITY_DN44673_c0_g1	1	1442	870	67.82	37.7	Cc01_g03550 Coffea canephora|ERF|ERF family protein	314	125.561	1.86484e-29	32.1	-3	187	1164	0	42	369
TRINITY_DN44726_c0_g1	1	1132	454	99.91	82.82	MDP0000722092 Malus domestica|NAC|NAC family protein	1870	724.931	0	95.49	2	2	1132	0	51	426
TRINITY_DN44792_c0_g1	1	756	573	26.19	11.34	Peinf101Scf01969g06011.1 Petunia inflata|Dof|Dof family protein	203	82.8037	7.42726e-17	54.55	-1	226	423	0	40	104
TRINITY_DN44836_c0_g1	1	669	238	81.61	69.75	XP_008225757.1 Prunus mume|NAC|NAC family protein	447	176.792	4.31572e-53	55.19	2	53	598	0	1	166
TRINITY_DN44842_c0_g1	1	2268	1812	93.78	36.64	ONIVA06G28780.1 Oryza nivara|GATA|GATA family protein	843	329.331	7.30865e-95	34.03	1	1	2127	0	1095	1758
TRINITY_DN44874_c0_g1	1	555	1821	33.51	3.84	Gh_D02G0276 Gossypium hirsutum|GRAS|GRAS family protein	169	69.707	1.13087e-12	47.14	1	154	339	0	1657	1726
TRINITY_DN44937_c0_g1	1	797	602	66.25	25.75	MDP0000300402 Malus domestica|Trihelix|Trihelix family protein	469	185.267	1.22345e-52	53.98	-3	205	732	0	433	587
TRINITY_DN44941_c0_g1	1	2396	1105	20.41	17.01	MDP0000281804 Malus domestica|LBD|LBD family protein	193	78.9518	7.87567e-14	34.04	1	187	675	0	84	271
TRINITY_DN44955_c0_g1	1	843	1215	28.11	6.26	676780088 Sisymbrium irio|M-type_MADS|M-type_MADS family protein	123	51.9878	2.39219e-06	36.71	-1	214	450	0	743	818
TRINITY_DN45031_c0_g1	1	657	147	23.29	34.69	OMERI03G21280.1 Oryza meridionalis|FAR1|FAR1 family protein	139	58.151	6.92453e-10	47.06	2	281	433	0	25	75
TRINITY_DN45061_c0_g1	1	2437	1237	85.43	57.56	GSMUA_Achr6P04510_001 Musa acuminata|GATA|GATA family protein	1492	579.326	0	44.95	-2	277	2358	0	484	1195
TRINITY_DN45168_c0_g1	1	972	232	15.74	22.84	GRMZM2G380897_P01 Zea mays|bZIP|bZIP family protein	133	55.8398	5.11922e-08	45.28	3	528	680	0	45	97
TRINITY_DN45270_c0_g2	1	1091	702	51.15	24.36	FANhyb_rscf00000253.1.g00010.1 Fragaria x ananassa|BBR-BPC|BBR-BPC family protein	237	95.9005	1.79377e-20	32.63	2	473	1030	0	15	185
TRINITY_DN45324_c0_g1	1	519	431	27.17	10.9	KZV15421.1 Dorcoceras hygrometricum|bHLH|bHLH family protein	159	65.855	6.78642e-12	63.83	-2	90	230	0	379	425
TRINITY_DN45332_c0_g3	1	1305	772	51.03	28.63	Csa11g091210.1 Camelina sativa|bHLH|bHLH family protein	317	126.716	4.15234e-30	34.08	-3	530	1195	0	9	229
TRINITY_DN45424_c0_g1	1	1502	567	52.13	42.15	mrna32536.1-v1.0-hybrid Fragaria vesca|bHLH|bHLH family protein	322	128.642	7.1697e-31	33.46	2	485	1267	0	7	245
TRINITY_DN45465_c0_g1	1	2002	857	80.17	63.01	DCAR_026693 Daucus carota|bZIP|bZIP family protein	985	384.03	7.50365e-120	38.17	-3	141	1745	0	197	736
TRINITY_DN45509_c0_g1	1	561	682	34.22	9.38	GSMUA_Achr9P11550_001 Musa acuminata|NF-YC|NF-YC family protein	230	93.2041	1.09577e-20	67.19	2	2	193	0	595	658
TRINITY_DN45529_c0_g1	1	737	321	32.56	24.61	676783878 Sisymbrium irio|bHLH|bHLH family protein	135	56.6102	2.68656e-08	36.25	2	86	325	0	218	296
TRINITY_DN45534_c0_g1	1	1881	132	7.97	37.88	Rsa1.0_00635.1_g00016.1 Raphanus sativus|bHLH|bHLH family protein	169	69.707	1.30345e-12	60	-1	1177	1326	0	79	128
TRINITY_DN45567_c0_g1	1	802	653	25.06	9.04	mrna02643.1-v1.0-hybrid Fragaria vesca|MYB|MYB family protein	148	61.6178	2.96457e-13	52.24	-2	457	657	0	466	524
TRINITY_DN45622_c0_g1	1	1193	622	71.92	51.29	Rsa1.0_01740.1_g00003.1 Raphanus sativus|bHLH|bHLH family protein	896	349.747	6.31214e-113	52.65	2	44	901	0	6	324
TRINITY_DN45705_c0_g2	1	621	481	50.24	22.45	Sme2.5_00010.1_g00004.1 Solanum melongena|HSF|HSF family protein	122	51.6026	7.70529e-07	28.7	-2	18	329	0	299	406
TRINITY_DN45758_c0_g1	1	1324	256	40.11	69.53	MDP0000836365 Malus domestica|MYB|MYB family protein	650	254.988	2.63817e-80	91.06	-1	206	736	0	79	256
TRINITY_DN45760_c0_g1	1	2555	933	67.63	52.2	mrna32207.1-v1.0-hybrid Fragaria vesca|TALE|TALE family protein	1298	504.597	1.07673e-162	48.97	-1	531	2258	0	317	803
TRINITY_DN45767_c0_g1	1	1637	832	95.48	65.75	EMT22546 Aegilops tauschii|ERF|ERF family protein	530	208.764	4.45701e-57	28.65	1	37	1599	0	50	596
TRINITY_DN45816_c0_g1	1	2058	754	66.76	60.88	Sopen09g001330.1 Solanum pennellii|G2-like|G2-like family protein	306	122.479	9.36969e-28	24.6	2	356	1729	0	225	683
TRINITY_DN45816_c0_g2	1	2027	754	71.19	64.06	Sopen09g001330.1 Solanum pennellii|G2-like|G2-like family protein	302	120.939	3.07697e-27	23.92	2	314	1756	0	221	703
TRINITY_DN45831_c1_g1	1	442	1429	97.06	10.01	Achn386081 Actinidia chinensis|Dof|Dof family protein	582	228.794	3.42729e-68	70.63	-2	1	429	0	1279	1421
TRINITY_DN45838_c0_g1	1	1237	1834	68.63	15.1	Achn296391 Actinidia chinensis|NF-YC|NF-YC family protein	722	282.722	9.70711e-83	50.69	3	267	1115	0	1558	1834
TRINITY_DN45843_c0_g1	1	882	669	43.2	18.98	PDK_30s882641g001 Phoenix dactylifera|TCP|TCP family protein	249	100.523	2.54222e-22	38.58	3	501	881	0	430	556
TRINITY_DN45843_c0_g2	1	1645	1617	22.43	7.61	Rsa1.0_02878.1_g00005.1 Raphanus sativus|LBD|LBD family protein	286	114.775	2.27434e-58	42.28	1	1177	1545	0	584	706
TRINITY_DN45900_c0_g1	1	692	180	72.4	90.56	Cotton_A_09239_BGI-A2_v1.0 Gossypium arboreum|HB-other|HB-other family protein	340	135.576	7.61078e-38	41.67	-2	155	655	0	11	173
TRINITY_DN45928_c0_g1	1	1134	683	57.94	32.94	Kaladp0068s0096.2.p Kalanchoe laxiflora|bHLH|bHLH family protein	165	68.1662	2.61223e-11	26.52	-1	103	759	0	7	231
TRINITY_DN45940_c0_g1	1	1991	813	58.16	51.41	CCG000365.1 Populus euphratica|NAC|NAC family protein	635	249.21	3.09221e-70	35.83	-3	655	1812	0	302	719
TRINITY_DN45948_c0_g1	1	1103	1161	59.02	18.6	MDP0000309902 Malus domestica|GATA|GATA family protein	491	193.741	5.25908e-53	47.93	2	311	961	0	935	1150
TRINITY_DN45950_c0_g1	1	893	348	59.46	49.71	FANhyb_rscf00000010.1.g00028.1 Fragaria x ananassa|MYB|MYB family protein	425	168.318	1.21842e-47	49.72	-2	35	565	0	172	344
TRINITY_DN45965_c0_g1	1	2070	684	31.59	32.02	CCG003148.1 Populus euphratica|EIL|EIL family protein	291	116.701	5.87874e-26	36.56	1	49	702	0	248	466
TRINITY_DN45978_c0_g1	1	715	313	49.09	39.3	RrC831_p3 Raphanus raphanistrum|NAC|NAC family protein	344	137.117	5.45201e-37	56.1	3	264	614	0	191	313
TRINITY_DN46005_c0_g1	1	1834	846	11.94	8.98	PSME_00030087-RA Pseudotsuga menziesii|C2H2|C2H2 family protein	133	55.8398	5.9274e-07	42.86	-1	1043	1261	0	720	795
TRINITY_DN46097_c0_g1	1	1113	1138	73.58	23.55	KN538871.1_FGP005 Oryza longistaminata|FAR1|FAR1 family protein	469	185.267	4.82291e-50	43.01	1	229	1047	0	846	1113
TRINITY_DN46154_c0_g1	1	1479	540	40.77	36.67	Aco009603.1 Ananas comosus|bHLH|bHLH family protein	287	115.161	2.24497e-26	31.88	2	539	1141	0	22	219
TRINITY_DN46264_c0_g1	1	801	471	50.94	27.18	KN539506.1_FGP002 Oryza longistaminata|HSF|HSF family protein	117	49.6766	8.66014e-06	25.74	2	356	763	0	335	462
TRINITY_DN46357_c0_g3	1	937	1067	70.76	21.93	CCG032954.1 Populus euphratica|Whirly|Whirly family protein	157	65.0846	1.61523e-10	22.18	2	8	670	0	711	944
TRINITY_DN46468_c0_g1	1	1301	467	16.37	14.99	Cotton_A_03388_BGI-A2_v1.0 Gossypium arboreum|ARR-B|ARR-B family protein	159	65.855	1.70782e-10	40.85	3	525	737	0	359	428
TRINITY_DN46491_c0_g1	1	1435	704	53.31	37.22	Pp3c12_5150V3.1.p Physcomitrella patens|BBR-BPC|BBR-BPC family protein	384	152.525	9.9972e-39	31.58	-1	89	853	0	32	293
TRINITY_DN46505_c0_g1	1	2003	1145	60.06	33.36	CCG006186.1 Populus euphratica|ARF|ARF family protein	752	294.278	6.5927e-85	42.18	1	388	1590	0	728	1109
TRINITY_DN46543_c0_g1	1	882	239	45.24	56.9	DCAR_031455 Daucus carota|C2H2|C2H2 family protein	130	54.6842	1.17171e-07	30.77	1	256	654	0	6	141
TRINITY_DN46587_c0_g1	1	779	341	53.92	41.35	maker-scaffold07695-snap-gene-0.19-mRNA-1 Castanea mollissima|C3H|C3H family protein	195	79.7221	3.32123e-16	37.24	-2	278	697	0	2	142
TRINITY_DN46601_c0_g1	1	517	709	34.82	8.6	MDP0000259867 Malus domestica|FAR1|FAR1 family protein	125	52.7582	2.27048e-07	44.26	-3	219	398	0	2	62
TRINITY_DN46679_c0_g1	1	730	651	65.75	24.58	Achn253811 Actinidia chinensis|bHLH|bHLH family protein	504	198.749	1.55783e-57	56.25	-2	160	639	0	429	588
TRINITY_DN46713_c0_g1	1	1980	1179	54.09	28.16	Aco017242.1 Ananas comosus|Trihelix|Trihelix family protein	367	145.976	4.3135e-35	34.16	-1	466	1536	0	574	905
TRINITY_DN46743_c0_g1	1	853	317	14.07	12.62	Dca23216.1 Dianthus caryophyllus|ERF|ERF family protein	128	53.9138	2.74905e-07	60	3	36	155	0	136	175
TRINITY_DN46753_c0_g1	1	2341	346	10.25	23.12	kfl00223_0160 Klebsormidium flaccidum|C3H|C3H family protein	292	117.087	4.60889e-27	66.25	1	448	687	0	237	316
TRINITY_DN46808_c0_g1	1	3150	933	47.24	55.2	EMT26167 Aegilops tauschii|WRKY|WRKY family protein	648	254.218	1.68636e-69	33.59	-1	1513	3000	0	7	521
TRINITY_DN46811_c0_g1	1	839	926	91.54	26.89	MDP0000606021 Malus domestica|bHLH|bHLH family protein	341	135.961	3.53388e-34	34.24	-1	57	824	0	221	469
TRINITY_DN46850_c0_g2	1	1223	1012	89.29	35.47	Thecc1EG029192t1 Theobroma cacao|C3H|C3H family protein	702	275.018	1.40622e-81	39.4	3	75	1166	0	3	361
TRINITY_DN46886_c0_g1	1	1962	1263	75.99	38.16	Potri.016G025800.1 Populus trichocarpa|GRAS|GRAS family protein	264	106.301	1.60688e-22	22.63	-3	290	1780	0	739	1220
TRINITY_DN46911_c0_g2	1	1061	652	50.61	28.53	Spipo12G0053800 Spirodela polyrhiza|C2H2|C2H2 family protein	173	71.2478	2.27182e-12	29.1	1	109	645	0	306	491
TRINITY_DN46917_c0_g1	1	1120	439	48.48	38.5	SMil_00012109-RA_Salv Salvia miltiorrhiza|bHLH|bHLH family protein	497	196.052	2.40881e-56	53.3	-1	128	670	0	270	438
TRINITY_DN47203_c0_g1	1	842	538	53.09	27.7	XP_013639656.1 Brassica oleracea|NAC|NAC family protein	189	77.411	5.65066e-15	30.2	-2	17	463	0	316	464
TRINITY_DN47337_c0_g1	1	844	1012	49.05	14.53	Sme2.5_02819.1_g00002.1 Solanum melongena|B3|B3 family protein	342	136.346	2.99247e-34	45.58	1	430	843	0	712	858
TRINITY_DN47340_c0_g1	1	658	379	65.65	37.99	Dca23924.1 Dianthus caryophyllus|FAR1|FAR1 family protein	115	48.9062	6.63876e-06	32.68	-1	191	622	0	12	155
TRINITY_DN47431_c0_g1	1	476	267	36.55	21.72	MDP0000652415 Malus domestica|B3|B3 family protein	201	82.0333	4.39371e-18	74.14	2	227	400	0	21	78
TRINITY_DN47452_c0_g1	1	607	173	68.2	73.99	Pbr004711.1 Pyrus bretschneideri|NAC|NAC family protein	247	99.7525	1.05968e-24	36.96	-2	127	540	0	33	160
TRINITY_DN47473_c0_g1	1	625	108	28.8	54.63	Prupe.6G240900.1.p Prunus persica|C2H2|C2H2 family protein	108	46.2098	7.69305e-06	41.67	3	129	308	0	38	96
TRINITY_DN47586_c0_g1	1	659	379	58.73	38.26	Niben101Scf00271g08008.1 Nicotiana benthamiana|LSD|LSD family protein	179	73.559	3.03096e-14	34.48	3	75	461	0	207	351
TRINITY_DN47726_c0_g1	1	2012	1199	19.09	10.76	KN538722.1_FGP037 Oryza longistaminata|HB-PHD|HB-PHD family protein	177	72.7886	4.00923e-12	37.96	-1	1473	1856	0	834	962
TRINITY_DN477_c0_g1	1	955	752	50.89	20.74	ONIVA04G19030.1 Oryza nivara|MYB|MYB family protein	130	54.6842	3.66702e-07	25.75	3	468	953	0	452	607
TRINITY_DN47942_c0_g2	1	1582	1725	55.75	17.22	XP_008245529.1 Prunus mume|E2F/DP|E2F/DP family protein	446	176.407	3.88782e-75	35.02	-3	372	1253	0	769	1065
TRINITY_DN47958_c0_g2	1	827	845	51.15	15.38	MDP0000189617 Malus domestica|GeBP|GeBP family protein	249	100.523	2.89769e-22	34.75	-2	170	592	0	539	668
TRINITY_DN48155_c0_g1	1	1756	1725	78.76	27.83	XP_008245529.1 Prunus mume|E2F/DP|E2F/DP family protein	407	161.384	3.09119e-40	30.66	1	85	1467	0	910	1389
TRINITY_DN48166_c0_g1	1	974	254	35.73	46.85	mrna18951.1-v1.0-hybrid Fragaria vesca|B3|B3 family protein	195	79.7221	2.7745e-16	41.46	-3	142	489	0	126	244
TRINITY_DN48193_c0_g1	1	1649	1484	56.03	19.34	Achn001091 Actinidia chinensis|CAMTA|CAMTA family protein	216	87.8113	6.16239e-17	28.57	1	121	1044	0	1	287
TRINITY_DN48226_c0_g1	1	1349	739	63.16	38.7	GSBRNA2T00069970001 Brassica napus|MYB_related|MYB_related family protein	957	373.244	6.3962e-120	63.99	2	200	1051	0	313	598
TRINITY_DN48244_c0_g1	1	1223	616	77.02	52.11	Zpz_sc00083.1.g00290.1.am.mk Zoysia pacifica|Dof|Dof family protein	281	112.849	8.05387e-26	26.25	-3	229	1170	0	293	613
TRINITY_DN48269_c0_g1	1	497	643	60.97	16.49	AA81G00050 Aethionema arabicum|HRT-like|HRT-like family protein	117	49.6766	1.60086e-06	26.42	-3	118	420	0	86	191
TRINITY_DN48326_c0_g1	1	1101	1798	23.16	5.17	PK03054.1 Cannabis sativa|HD-ZIP|HD-ZIP family protein	131	55.0694	4.89276e-07	34.41	-3	311	565	0	630	722
TRINITY_DN48331_c0_g1	1	815	492	39.02	21.54	Peaxi162Scf00091g00074.1 Petunia axillaris|NAC|NAC family protein	216	87.8113	1.5895e-18	53.21	-2	257	574	0	387	492
TRINITY_DN48352_c0_g1	1	1587	589	56.33	49.58	ONIVA02G03520.1 Oryza nivara|MYB_related|MYB_related family protein	236	95.5153	1.2621e-19	26.91	2	266	1159	0	170	461
TRINITY_DN48367_c0_g1	1	660	567	62.73	27.16	AHYPO_015650-RA Amaranthus hypochondriacus|C2H2|C2H2 family protein	234	94.7449	5.27587e-21	38.96	-1	7	420	0	91	244
TRINITY_DN48371_c0_g1	1	911	702	58.29	24.79	FANhyb_rscf00000253.1.g00010.1 Fragaria x ananassa|BBR-BPC|BBR-BPC family protein	440	174.096	8.72087e-48	55.06	-2	5	535	0	15	188
TRINITY_DN48373_c0_g1	1	817	192	57.65	81.77	MDP0000683389 Malus domestica|NF-YB|NF-YB family protein	718	281.182	8.51114e-94	90.45	-1	323	793	0	36	192
TRINITY_DN48374_c0_g1	1	1133	234	39.98	64.53	Pbr038026.1 Pyrus bretschneideri|bHLH|bHLH family protein	678	265.774	1.37399e-85	96.03	2	428	880	0	79	229
TRINITY_DN48383_c0_g1	1	3419	902	25.01	28.71	Zjn_sc00028.1.g03130.1.am.mk Zoysia japonica|NAC|NAC family protein	384	152.525	2.08118e-36	30.82	1	2281	3135	0	449	707
TRINITY_DN48408_c0_g1	1	1374	717	75.11	49.09	XP_011395797.1 Auxenochlorella protothecoides|G2-like|G2-like family protein	931	363.229	4.55084e-116	52.26	1	163	1194	0	364	715
TRINITY_DN48436_c0_g1	1	1116	625	98.92	60	Sme2.5_02552.1_g00001.1 Solanum melongena|MYB|MYB family protein	539	212.231	5.85835e-61	38.79	1	13	1116	0	226	600
TRINITY_DN48503_c0_g1	1	1021	615	75.81	41.79	mrna04249.1-v1.0-hybrid Fragaria vesca|NAC|NAC family protein	169	69.707	5.86579e-12	25.48	-2	1	774	0	278	534
TRINITY_DN48505_c0_g1	1	1427	1386	70.01	23.67	676721284 Sisymbrium irio|Nin-like|Nin-like family protein	852	332.798	2.9797e-100	50	-1	228	1226	0	1058	1385
TRINITY_DN48517_c0_g1	1	1038	459	49.42	37.25	678365117 Utricularia gibba|bZIP|bZIP family protein	340	135.576	1.69862e-34	42.2	3	228	740	0	271	441
TRINITY_DN48531_c0_g1	1	1870	626	28.4	28.43	CCG030364.1 Populus euphratica|NF-YA|NF-YA family protein	216	87.8113	5.2761e-17	36.11	1	925	1455	0	420	597
TRINITY_DN48572_c0_g1	1	1797	533	67.11	72.42	Bradi2g44117.9.p Brachypodium distachyon|bHLH|bHLH family protein	234	94.7449	2.7491e-19	24.76	3	345	1550	0	119	504
TRINITY_DN48609_c0_g1	1	1536	449	74.41	76.17	Pbr014592.1 Pyrus bretschneideri|bZIP|bZIP family protein	1447	561.992	0	85.3	3	36	1178	0	20	361
TRINITY_DN48632_c0_g1	1	1590	453	15.47	17.66	Lus10007348 Linum usitatissimum|MYB_related|MYB_related family protein	179	73.559	8.46522e-13	46.99	-3	617	862	0	95	174
TRINITY_DN48641_c0_g1	1	653	1429	60.18	9.17	Achn386081 Actinidia chinensis|Dof|Dof family protein	517	203.756	2.66752e-58	70.99	2	191	583	0	1278	1408
TRINITY_DN48645_c0_g1	1	1534	1018	18.19	8.94	Pbr038199.1 Pyrus bretschneideri|MYB_related|MYB_related family protein	132	55.4546	6.99046e-07	32.26	1	631	909	0	681	771
TRINITY_DN48654_c0_g1	1	2195	584	22.82	29.62	Pavir.3NG307900.1.p Panicum virgatum|ERF|ERF family protein	187	76.6406	2.29763e-13	33.7	1	1210	1710	0	55	227
TRINITY_DN48671_c0_g1	1	1301	489	67.56	61.35	678320713 Utricularia gibba|M-type_MADS|M-type_MADS family protein	179	73.559	6.67255e-13	24.1	3	189	1067	0	86	385
TRINITY_DN48675_c0_g1	1	1135	513	62.91	47.37	OGLUM07G13540.1 Oryza glumaepatula|MYB_related|MYB_related family protein	614	241.121	1.15765e-72	52.26	-1	263	976	0	76	318
TRINITY_DN48680_c0_g2	1	704	434	27.7	15.67	MDP0000264827 Malus domestica|bHLH|bHLH family protein	151	62.7734	2.13863e-10	49.28	1	151	345	0	176	243
TRINITY_DN48690_c0_g1	1	480	764	80	16.75	mrna03384.1-v1.0-hybrid Fragaria vesca|FAR1|FAR1 family protein	315	125.946	2.43152e-32	46.88	-1	67	450	0	635	762
TRINITY_DN48700_c0_g1	1	1783	731	68.98	54.31	Achn219111 Actinidia chinensis|NAC|NAC family protein	877	342.428	3.07203e-106	46.3	2	524	1753	0	326	722
TRINITY_DN48720_c0_g1	1	3291	1699	27.07	15.13	Csa13g050240.1 Camelina sativa|WRKY|WRKY family protein	265	106.686	4.26395e-22	28.57	-1	694	1584	0	1438	1694
TRINITY_DN48726_c0_g1	1	1860	1764	81.94	29.88	LOC_Os12g06010.1 Oryza sativa subsp. japonica|bZIP|bZIP family protein	613	240.736	4.69569e-66	32.29	2	2	1525	0	956	1482
TRINITY_DN48734_c0_g1	1	712	1134	85.96	17.11	MDP0000247912 Malus domestica|bHLH|bHLH family protein	275	110.538	6.4336e-26	34.78	1	94	705	0	14	207
TRINITY_DN48762_c0_g1	1	709	1355	39.77	6.94	LPERR06G05720.3 Leersia perrieri|ARF|ARF family protein	160	66.2402	2.34989e-11	43.16	-2	190	471	0	1162	1255
TRINITY_DN48780_c0_g1	1	3107	766	72.51	98.43	MDP0000722905 Malus domestica|FAR1|FAR1 family protein	3814	1473.76	0	96.95	-3	295	2547	0	1	754
TRINITY_DN48801_c0_g1	1	1681	616	71.56	63.31	TRIUR3_11943-P1 Triticum urartu|ERF|ERF family protein	771	301.597	2.5901e-92	43.24	2	314	1516	0	202	591
TRINITY_DN48812_c0_g1	1	630	393	18.1	9.67	MDP0000289283 Malus domestica|MYB|MYB family protein	117	49.6766	1.7309e-15	63.16	1	418	531	0	350	387
TRINITY_DN48856_c1_g1	1	768	904	32.42	6.75	MDP0000279204 Malus domestica|MYB_related|MYB_related family protein	194	79.337	1.75914e-15	50.6	-3	167	415	0	39	99
TRINITY_DN48857_c0_g1	1	1416	318	52.12	79.56	WALNUT_00018733-RA Juglans regia|C3H|C3H family protein	329	131.339	5.46598e-33	40.44	1	367	1104	0	62	314
TRINITY_DN48887_c0_g1	1	1562	354	67.99	100	MDP0000802924 Malus domestica|NAC|NAC family protein	1857	719.924	0	97.46	-2	431	1492	0	1	354
TRINITY_DN48902_c0_g1	1	1810	494	30.33	38.06	Sopen08g002450.1 Solanum pennellii|B3|B3 family protein	181	74.3294	6.14169e-13	27.66	-3	558	1106	0	287	474
TRINITY_DN48918_c0_g1	1	964	602	27.7	14.78	Jcr4S00100.10 Jatropha curcas|C2H2|C2H2 family protein	204	83.1889	1.58627e-16	59.55	-2	7	273	0	4	92
TRINITY_DN48924_c0_g1	1	1843	895	69.83	54.53	NNU_007607-RA Nelumbo nucifera|C2H2|C2H2 family protein	1343	521.931	5.43789e-173	53.96	3	249	1535	0	251	738
TRINITY_DN48937_c0_g1	1	1738	951	51.96	36.38	MDP0000464809 Malus domestica|GRAS|GRAS family protein	256	103.219	9.63272e-22	26.33	1	355	1257	0	34	379
TRINITY_DN48944_c0_g1	1	811	1633	98.77	16.66	Achn116231 Actinidia chinensis|ARF|ARF family protein	643	252.292	2.47886e-74	45.22	-2	10	810	0	1302	1573
TRINITY_DN48944_c0_g2	1	1030	1633	99.61	18	Achn116231 Actinidia chinensis|ARF|ARF family protein	645	253.062	1.49614e-73	42.61	-3	3	1028	0	1012	1305
TRINITY_DN48948_c0_g1	1	537	223	69.27	57.4	EMT28005 Aegilops tauschii|MYB_related|MYB_related family protein	283	113.62	9.76382e-30	40.62	-3	41	412	0	86	213
TRINITY_DN48951_c0_g3	1	1800	1219	29	14.68	Gh_D11G0701 Gossypium hirsutum|NAC|NAC family protein	294	117.857	2.82076e-26	35.56	3	876	1397	0	376	554
TRINITY_DN48967_c0_g2	1	1091	1040	85.24	30.19	Pbr005182.1 Pyrus bretschneideri|C3H|C3H family protein	275	110.538	5.43185e-25	30.4	3	18	947	0	716	1029
TRINITY_DN48977_c0_g1	1	1232	955	26.79	11.73	676766070 Sisymbrium irio|bHLH|bHLH family protein	191	78.1814	2.75626e-14	34.82	-3	7	336	0	350	461
TRINITY_DN48982_c0_g1	1	932	565	16.42	9.03	Zmw_sc05604.1.g00100.1 Zoysia matrella|C2H2|C2H2 family protein	167	68.9366	6.03671e-12	56.86	-2	473	625	0	13	63
TRINITY_DN49017_c0_g1	1	1177	652	80.8	46.17	Spipo12G0053800 Spirodela polyrhiza|C2H2|C2H2 family protein	161	66.6254	1.05325e-10	24.38	-1	71	1021	0	43	343
TRINITY_DN49172_c0_g1	1	1282	458	29.25	20.96	MDP0000291152 Malus domestica|HSF|HSF family protein	302	120.939	5.69617e-29	52	-2	424	798	0	224	319
TRINITY_DN49329_c0_g2	1	1517	363	18.98	30.58	Csa17g055540.1 Camelina sativa|G2-like|G2-like family protein	237	95.9005	1.66139e-20	46.85	-1	129	416	0	213	323
TRINITY_DN49405_c0_g1	1	603	642	22.89	7.01	HL.SW.v1.0.G038552.1 Humulus lupulus|ARF|ARF family protein	158	65.4698	1.95511e-11	65.22	-1	163	300	0	458	502
TRINITY_DN49461_c0_g2	1	691	1696	64.25	8.49	Tp57577_TGAC_v2_mRNA12188 Trifolium pratense|C2H2|C2H2 family protein	297	119.013	1.12976e-28	46.62	1	13	456	0	252	395
TRINITY_DN49553_c0_g1	1	1759	752	74.36	59.04	Gh_A02G0666 Gossypium hirsutum|G2-like|G2-like family protein	665	260.766	1.48239e-75	33.56	-3	261	1568	0	29	472
TRINITY_DN49566_c0_g1	1	1391	849	14.23	7.77	XP_010905694.1 Elaeis guineensis|FAR1|FAR1 family protein	222	90.1225	5.88814e-18	60.61	3	54	251	0	14	79
TRINITY_DN49591_c0_g1	1	1527	737	67.58	46.68	Glyma.13G227100.1.p Glycine max|ERF|ERF family protein	558	219.55	1.57714e-61	34.01	3	162	1193	0	369	712
TRINITY_DN49670_c0_g1	1	3908	191	10.06	69.11	MDP0000825712 Malus domestica|ERF|ERF family protein	363	144.436	3.42612e-37	51.52	-3	2497	2889	0	43	174
TRINITY_DN49720_c0_g1	1	883	426	15.97	11.03	Psi011812 Picea sitchensis|C2H2|C2H2 family protein	194	79.337	1.60192e-15	76.6	-2	508	648	0	2	48
TRINITY_DN49778_c0_g2	1	1151	1133	74.02	26.48	OMERI04G25580.4 Oryza meridionalis|NAC|NAC family protein	184	75.485	1.51778e-13	25.24	2	134	985	0	53	352
TRINITY_DN49811_c0_g1	1	1136	439	37.24	31.66	SMil_00012109-RA_Salv Salvia miltiorrhiza|bHLH|bHLH family protein	384	152.525	2.49628e-40	52.48	2	521	943	0	297	435
TRINITY_DN49819_c0_g1	1	941	541	94.37	51.39	MDP0000265073 Malus domestica|NAC|NAC family protein	302	120.939	1.85295e-29	31.21	-2	44	931	0	7	284
TRINITY_DN49824_c0_g1	1	2947	887	44.08	48.7	KZV46403.1 Dorcoceras hygrometricum|C2H2|C2H2 family protein	1774	687.952	0	78.06	-1	749	2047	0	456	887
TRINITY_DN49851_c0_g1	1	1265	451	13.28	12.2	Sme2.5_03260.1_g00001.1 Solanum melongena|NF-YC|NF-YC family protein	157	65.0846	2.91852e-10	57.14	1	346	513	0	39	93
TRINITY_DN49866_c0_g1	1	1797	832	82.14	62.5	EMT22546 Aegilops tauschii|ERF|ERF family protein	472	186.422	3.51763e-49	29.98	-2	6	1481	0	71	590
TRINITY_DN49876_c0_g1	1	973	327	97.74	98.17	MDP0000312944 Malus domestica|G2-like|G2-like family protein	1395	541.962	0	91.33	2	2	952	0	7	327
TRINITY_DN49894_c0_g1	1	841	459	72.06	44.01	678365117 Utricularia gibba|bZIP|bZIP family protein	357	142.124	1.73822e-37	37.25	-1	191	796	0	254	455
TRINITY_DN49926_c0_g1	1	1034	701	64.7	30.96	GSBRNA2T00098300001 Brassica napus|NAC|NAC family protein	725	283.878	1.49859e-87	61.43	1	115	783	0	6	222
TRINITY_DN49932_c0_g1	1	1567	1012	15.7	9.19	Sme2.5_02819.1_g00002.1 Solanum melongena|B3|B3 family protein	141	58.9214	5.56107e-08	37.63	2	1322	1567	0	769	861
TRINITY_DN49957_c0_g1	1	1024	442	70.31	54.98	Rsa1.0_01633.1_g00001.1 Raphanus sativus|B3|B3 family protein	604	237.269	2.24361e-72	56.85	-1	68	787	0	192	434
TRINITY_DN49960_c0_g2	1	1027	337	89.39	90.8	MDP0000467753 Malus domestica|ERF|ERF family protein	1317	511.916	0	96.08	-3	24	941	0	1	306
TRINITY_DN49969_c0_g3	1	1403	813	98.15	55.6	Achn093071 Actinidia chinensis|TCP|TCP family protein	1121	436.417	3.53478e-143	47	1	22	1398	0	1	452
TRINITY_DN50053_c0_g1	1	938	387	43.5	36.69	Achn232871 Actinidia chinensis|DBB|DBB family protein	182	74.7146	5.90205e-14	33.33	2	308	715	0	240	381
TRINITY_DN50061_c0_g1	1	1428	550	54.2	43.09	Cotton_A_05923_BGI-A2_v1.0 Gossypium arboreum|C3H|C3H family protein	281	112.849	1.12359e-25	31.48	-1	346	1119	0	44	280
TRINITY_DN50087_c0_g1	1	703	1118	64.01	13.24	Sopen05g028040.1 Solanum pennellii|LBD|LBD family protein	423	167.548	1.18977e-45	56	-3	33	482	0	576	723
TRINITY_DN50098_c0_g1	1	1185	657	30.89	18.57	Manes.01G259600.1.p Manihot esculenta|MYB|MYB family protein	473	186.808	2.10255e-51	68.85	-1	820	1185	0	232	353
TRINITY_DN50105_c0_g1	1	3691	1698	19.83	12.49	Zjn_sc00086.1.g02330.1.am.mk Zoysia japonica|ERF|ERF family protein	481	189.889	1.6527e-47	41.8	-3	2814	3545	0	211	422
TRINITY_DN50106_c0_g1	1	2181	618	56.12	62.14	MDP0000320566 Malus domestica|NAC|NAC family protein	1018	396.741	1.17102e-126	53.04	-3	422	1645	0	77	460
TRINITY_DN50115_c0_g1	1	1809	1444	84.25	32.27	CCG025416.1 Populus euphratica|G2-like|G2-like family protein	316	126.331	6.11764e-29	25.23	-1	226	1749	0	956	1421
TRINITY_DN50121_c0_g1	1	1499	577	67.44	61.18	ORUFI12G02480.1 Oryza rufipogon|NAC|NAC family protein	373	148.288	1.83545e-37	32.87	-2	434	1444	0	7	359
TRINITY_DN50136_c0_g1	1	2030	1524	13.89	6.17	Sopen06g019750.1 Solanum pennellii|M-type_MADS|M-type_MADS family protein	147	61.2326	1.44779e-17	39.36	-3	265	546	0	524	617
TRINITY_DN50140_c0_g1	1	767	479	48.89	23.17	Achn012091 Actinidia chinensis|MYB|MYB family protein	135	56.6102	3.66464e-08	29.92	-2	272	646	0	369	479
TRINITY_DN50180_c0_g1	1	1869	663	75.92	71.49	676737120 Sisymbrium irio|NF-YC|NF-YC family protein	1077	419.468	3.52782e-136	46.25	-3	239	1657	0	4	477
TRINITY_DN50191_c0_g1	1	1135	1199	77.97	24.69	KN538722.1_FGP037 Oryza longistaminata|HB-PHD|HB-PHD family protein	489	192.971	1.35891e-52	37.58	-2	1	885	0	872	1167
TRINITY_DN50206_c0_g1	1	1492	618	55.9	45.47	MDP0000320566 Malus domestica|NAC|NAC family protein	384	152.525	7.51418e-39	34.48	-3	264	1097	0	190	470
TRINITY_DN50215_c0_g1	1	1149	616	46.21	28.73	Zpz_sc00083.1.g00290.1.am.mk Zoysia pacifica|Dof|Dof family protein	218	88.5817	6.49305e-18	32.78	1	403	933	0	417	593
TRINITY_DN50217_c0_g1	1	1429	249	52.48	100	Pbr035636.1 Pyrus bretschneideri|TCP|TCP family protein	1091	424.861	3.59432e-146	96.8	3	153	902	0	1	249
TRINITY_DN50233_c0_g2	1	1005	749	83.28	31.24	Achn270051 Actinidia chinensis|M-type_MADS|M-type_MADS family protein	137	57.3806	6.14881e-08	24.11	-1	151	987	0	87	320
TRINITY_DN50237_c0_g1	1	1291	868	83.66	41.59	Rsa1.0_05821.1_g00001.1 Raphanus sativus|GRAS|GRAS family protein	1015	395.586	1.92503e-127	54.1	-2	94	1173	0	497	857
TRINITY_DN50238_c0_g1	1	1312	1199	73.63	26.77	KN538722.1_FGP037 Oryza longistaminata|HB-PHD|HB-PHD family protein	470	185.652	1.91322e-49	35.67	3	246	1211	0	865	1185
TRINITY_DN50238_c1_g1	1	2828	1199	18.56	14.35	KN538722.1_FGP037 Oryza longistaminata|HB-PHD|HB-PHD family protein	212	86.2705	5.57662e-16	29.38	-2	1343	1867	0	959	1130
TRINITY_DN50247_c0_g1	1	1661	133	14.09	58.65	AHYPO_008475-RA Amaranthus hypochondriacus|NF-YC|NF-YC family protein	157	65.0846	3.41067e-11	42.31	2	2	235	0	25	102
TRINITY_DN50273_c0_g1	1	861	441	22.65	14.74	Achn142371 Actinidia chinensis|MYB_related|MYB_related family protein	124	52.373	1.4514e-06	41.54	-2	468	662	0	355	419
TRINITY_DN50296_c0_g1	1	973	263	78.93	100	MDP0000668914 Malus domestica|C2H2|C2H2 family protein	1061	413.305	7.32003e-144	93.92	1	109	876	0	1	263
TRINITY_DN50300_c0_g1	1	605	607	54.05	17.96	evm_27.model.AmTr_v1.0_scaffold00155.59 Amborella trichopoda|GATA|GATA family protein	302	120.939	2.43719e-30	49.54	-3	100	426	0	457	565
TRINITY_DN50342_c1_g2	1	696	348	81.47	53.45	FANhyb_rscf00000010.1.g00028.1 Fragaria x ananassa|MYB|MYB family protein	339	135.191	4.14126e-36	41.67	1	40	606	0	158	343
TRINITY_DN50351_c0_g1	1	2406	410	7.23	14.39	Zosma54g00260.1 Zostera marina|M-type_MADS|M-type_MADS family protein	149	62.003	6.84047e-09	50.85	1	217	390	0	26	84
TRINITY_DN50414_c0_g1	1	2486	539	35.6	53.25	Peaxi162Scf00646g00004.1 Petunia axillaris|GRAS|GRAS family protein	363	144.436	4.23109e-35	29.51	-3	1333	2217	0	9	295
TRINITY_DN50488_c0_g1	1	826	412	36.68	24.27	PGSC0003DMP400027535 Solanum tuberosum|bZIP|bZIP family protein	248	100.138	6.15808e-23	50	-1	2	304	0	302	401
TRINITY_DN50494_c0_g4	1	687	559	44.98	18.25	PSME_00043819-RA Pseudotsuga menziesii|M-type_MADS|M-type_MADS family protein	211	85.8853	4.91986e-18	46.15	-2	3	311	0	38	139
TRINITY_DN50498_c0_g1	1	566	641	71.02	20.75	MDP0000289554 Malus domestica|GRAS|GRAS family protein	342	136.346	4.62633e-36	50	1	127	528	0	1	133
TRINITY_DN50509_c0_g1	1	710	644	36.34	13.2	Neem_6059_f_3 Azadirachta indica|TALE|TALE family protein	144	60.077	2.10236e-09	34.48	-1	354	611	0	503	587
TRINITY_DN50531_c0_g1	1	989	496	62.49	32.86	Rsa1.0_00156.1_g00008.1 Raphanus sativus|C3H|C3H family protein	253	102.064	6.13243e-23	29.61	-3	145	762	0	60	222
TRINITY_DN50532_c0_g1	1	1364	1870	42.89	9.57	Itr_sc000795.1_g00005.1 Ipomoea trifida|ERF|ERF family protein	185	75.8702	3.82645e-19	27.69	1	103	687	0	1313	1491
TRINITY_DN50556_c0_g2	1	2491	772	24.93	25.91	Csa11g091210.1 Camelina sativa|bHLH|bHLH family protein	300	120.168	1.04598e-26	32.7	-3	714	1334	0	10	209
TRINITY_DN50597_c0_g1	1	1728	744	80.56	63.44	MDP0000202704 Malus domestica|ARR-B|ARR-B family protein	2268	878.241	0	90.04	-2	336	1727	0	106	577
TRINITY_DN50616_c0_g1	1	563	213	26.11	23	Migut.L01462.1.p Mimulus guttatus|YABBY|YABBY family protein	127	53.5286	6.00643e-08	48.98	-1	270	416	0	138	186
TRINITY_DN50619_c0_g1	1	808	748	92.82	33.29	Bv5_101120_supk.t1 Beta vulgaris|ERF|ERF family protein	141	58.9214	7.5993e-09	25.66	-3	57	806	0	237	485
TRINITY_DN50700_c2_g1	1	389	300	76.35	32	PH01001113G0580 Phyllostachys heterocycla|MIKC_MADS|MIKC_MADS family protein	279	112.079	3.15563e-29	53.54	-2	68	364	0	205	300
TRINITY_DN50705_c0_g1	1	569	299	62.21	37.79	Cotton_A_09649_BGI-A2_v1.0 Gossypium arboreum|NAC|NAC family protein	249	100.523	2.92704e-24	44.07	-2	74	427	0	184	296
TRINITY_DN50726_c0_g2	1	1438	303	39.64	62.71	462935287 Eragrostis tef|YABBY|YABBY family protein	203	82.8037	2.18021e-16	28.5	-3	3	572	0	89	278
TRINITY_DN50739_c0_g1	1	893	416	54.76	31.49	MDP0000202143 Malus domestica|HB-other|HB-other family protein	438	173.326	6.17485e-49	69.94	1	268	756	0	1	131
TRINITY_DN50939_c0_g2	1	1516	409	19.39	21.76	Pgl015909 Picea glauca|bZIP|bZIP family protein	335	133.65	4.02708e-33	67.35	-1	608	901	0	319	407
TRINITY_DN50968_c0_g1	1	725	570	30.21	15.61	Zmw_sc01082.1.g00040.1 Zoysia matrella|TALE|TALE family protein	148	61.6178	6.85597e-10	38.2	-3	49	267	0	482	570
TRINITY_DN50969_c0_g1	1	2271	249	23.25	69.88	Eucgr.E02489.1.p Eucalyptus grandis|M-type_MADS|M-type_MADS family protein	458	181.03	2.05668e-50	50	1	1096	1623	0	68	241
TRINITY_DN51023_c0_g1	1	778	169	45.89	70.41	MDP0000155138 Malus domestica|LBD|LBD family protein	606	238.039	1.87448e-77	95.8	-3	3	359	0	50	168
TRINITY_DN51049_c0_g1	1	2276	933	67.88	46.62	mrna32207.1-v1.0-hybrid Fragaria vesca|TALE|TALE family protein	1520	590.112	0	59.85	-2	566	2110	0	311	745
TRINITY_DN51058_c0_g1	1	737	673	53.73	21.25	Csa13g056940.1 Camelina sativa|bHLH|bHLH family protein	193	78.9518	1.77552e-15	34.97	-1	195	590	0	486	628
TRINITY_DN51070_c0_g1	1	1683	777	66.84	53.8	DCAR_026406 Daucus carota|MYB_related|MYB_related family protein	309	123.635	1.68853e-28	27.19	1	388	1512	0	360	777
TRINITY_DN51107_c0_g1	1	730	961	91.64	23.41	LPERR01G31650.2 Leersia perrieri|MYB|MYB family protein	607	238.424	5.21581e-71	53.78	1	61	729	0	710	934
TRINITY_DN51130_c0_g1	1	1937	545	45.53	51.19	GSBRNA2T00136766001 Brassica napus|NAC|NAC family protein	283	113.62	2.29055e-25	30.87	2	599	1480	0	54	332
TRINITY_DN51132_c0_g1	1	1173	381	63.17	65.88	XP_015865732.1 Ziziphus jujuba|FAR1|FAR1 family protein	603	236.884	2.84372e-72	51	3	54	794	0	1	251
TRINITY_DN51153_c0_g1	1	1019	1018	85.38	28.88	Pbr038199.1 Pyrus bretschneideri|MYB_related|MYB_related family protein	860	335.88	6.68692e-105	53.9	1	145	1014	0	671	964
TRINITY_DN51164_c0_g1	1	1567	453	58.39	68.87	Itr_sc004833.1_g00001.1 Ipomoea trifida|FAR1|FAR1 family protein	856	334.339	3.0406e-107	54.31	1	328	1242	0	1	312
TRINITY_DN51164_c0_g2	1	1370	453	65.91	68.21	Itr_sc004833.1_g00001.1 Ipomoea trifida|FAR1|FAR1 family protein	913	356.295	1.26821e-116	57.28	2	56	958	0	4	312
TRINITY_DN51271_c0_g1	1	1384	391	72.83	97.19	MDP0000129787 Malus domestica|bHLH|bHLH family protein	1500	582.408	0	81.84	1	160	1167	0	12	391
TRINITY_DN51334_c0_g1	1	905	520	84.53	48.85	676732396 Sisymbrium irio|bHLH|bHLH family protein	670	262.692	5.98187e-82	49.61	1	40	804	0	266	519
TRINITY_DN51349_c0_g1	1	1811	605	14.74	14.38	MDP0000259556 Malus domestica|NAC|NAC family protein	139	58.151	9.48307e-08	35.96	1	160	426	0	504	590
TRINITY_DN51363_c0_g1	1	1527	695	63.06	44.89	Aan020124 Artemisia annua|MYB|MYB family protein	202	82.4185	2.05142e-15	25.84	-1	19	981	0	16	327
TRINITY_DN51365_c0_g1	1	2382	1303	37.28	23.33	Achn239411 Actinidia chinensis|ERF|ERF family protein	234	94.7449	1.04761e-18	27.04	3	48	935	0	341	644
TRINITY_DN51385_c0_g1	1	1780	646	16.01	14.71	OPUNC06G18860.1 Oryza punctata|G2-like|G2-like family protein	181	74.3294	3.66398e-14	42.71	-1	263	547	0	223	317
TRINITY_DN51403_c0_g1	1	1014	625	81.36	42.56	Gorai.001G003200.1 Gossypium raimondii|S1Fa-like|S1Fa-like family protein	373	148.288	1.27539e-38	30.53	3	96	920	0	322	587
TRINITY_DN51417_c0_g1	1	789	474	55.51	29.96	mrna26696.1-v1.0-hybrid Fragaria vesca|bHLH|bHLH family protein	311	124.405	2.29555e-31	48.39	2	338	775	0	29	170
TRINITY_DN51418_c0_g1	1	1239	1090	98.79	37.8	FANhyb_rscf00001142.1.g00004.1 Fragaria x ananassa|C2H2|C2H2 family protein	1172	456.062	1.06047e-148	55.1	-2	9	1232	0	587	998
TRINITY_DN51467_c0_g1	1	1317	496	44.42	32.86	Rsa1.0_00156.1_g00008.1 Raphanus sativus|C3H|C3H family protein	251	101.293	4.52124e-22	30.77	-3	341	925	0	60	222
TRINITY_DN51474_c0_g1	1	3674	1320	80.43	81.06	Aco009877.1 Ananas comosus|WRKY|WRKY family protein	1092	425.246	1.09816e-125	32.34	-2	338	3292	0	241	1310
TRINITY_DN51481_c0_g1	1	2120	1678	40.47	18.53	Zmw_sc03977.1.g00030.1 Zoysia matrella|WRKY|WRKY family protein	295	118.242	8.21569e-51	29.43	-3	160	1017	0	1364	1674
TRINITY_DN51481_c0_g2	1	2065	754	77.43	74.54	Sopen09g001330.1 Solanum pennellii|G2-like|G2-like family protein	544	214.157	4.45696e-58	31.27	-3	210	1808	0	186	747
TRINITY_DN51510_c0_g2	1	942	574	81.85	52.61	Thecc1EG015486t1 Theobroma cacao|HD-ZIP|HD-ZIP family protein	169	69.707	3.8761e-12	24.04	-1	103	873	0	256	557
TRINITY_DN51555_c0_g2	1	976	626	22.75	11.98	CCG030364.1 Populus euphratica|NF-YA|NF-YA family protein	150	62.3882	1.06057e-09	38.67	-3	579	800	0	419	493
TRINITY_DN51602_c0_g1	1	883	211	24.8	34.6	Dusal.0407s00007.1.p Dunaliella salina|YABBY|YABBY family protein	157	65.0846	2.09791e-11	36.99	-3	390	608	0	92	164
TRINITY_DN51606_c0_g1	1	2665	1207	85.22	63.79	EMT26392 Aegilops tauschii|FAR1|FAR1 family protein	3000	1160.21	0	74.29	-2	220	2490	0	34	803
TRINITY_DN51636_c0_g1	1	2069	951	30.45	24.5	MDP0000464809 Malus domestica|GRAS|GRAS family protein	262	105.531	2.9574e-22	32.62	1	787	1416	0	150	382
TRINITY_DN51653_c0_g1	1	709	92	31.73	81.52	MDP0000213494 Malus domestica|bHLH|bHLH family protein	367	145.976	7.01043e-43	97.33	-3	174	398	0	18	92
TRINITY_DN51696_c0_g1	1	1077	790	84.12	38.1	EPS67213.1 Genlisea aurea|NAC|NAC family protein	687	269.24	3.65058e-81	47.85	-1	52	957	0	489	789
TRINITY_DN51746_c0_g1	1	711	796	67.09	21.11	FANhyb_rscf00000233.1.g00002.1 Fragaria x ananassa|GATA|GATA family protein	267	107.457	5.45334e-25	35.12	2	224	700	0	195	362
TRINITY_DN51793_c0_g1	1	971	957	21.63	7.11	Sme2.5_00175.1_g00018.1 Solanum melongena|C3H|C3H family protein	163	67.3958	4.73308e-12	50	3	81	290	0	691	758
TRINITY_DN51801_c0_g1	1	520	443	25.38	9.93	Sme2.5_01171.1_g00003.1 Solanum melongena|bHLH|bHLH family protein	158	65.4698	1.11127e-11	65.91	1	214	345	0	386	429
TRINITY_DN51804_c0_g1	1	1673	817	52.54	38.07	Aan015255 Artemisia annua|MYB|MYB family protein	528	207.994	8.88962e-57	36.66	2	698	1576	0	326	636
TRINITY_DN51812_c0_g1	1	1657	752	75.14	54.52	Gh_A02G0666 Gossypium hirsutum|G2-like|G2-like family protein	185	75.8702	2.3864e-13	21.88	-1	179	1423	0	40	449
TRINITY_DN51827_c0_g1	1	1201	2113	49.46	9.13	OPUNC03G25490.2 Oryza punctata|G2-like|G2-like family protein	328	130.954	3.7155e-31	36.87	2	50	643	0	1353	1545
TRINITY_DN51870_c0_g2	1	853	1271	52.05	10.54	MDP0000289260 Malus domestica|BES1|BES1 family protein	171	70.4774	1.64244e-12	32.43	-2	10	453	0	60	193
TRINITY_DN51873_c0_g1	1	773	379	55.11	38.79	Dca23924.1 Dianthus caryophyllus|FAR1|FAR1 family protein	237	95.9005	8.52246e-22	37.41	-3	262	687	0	10	156
TRINITY_DN51913_c0_g1	1	1858	748	73.3	62.03	Bv5_101120_supk.t1 Beta vulgaris|ERF|ERF family protein	376	149.443	8.13324e-37	28.4	1	94	1455	0	26	489
TRINITY_DN51934_c0_g2	1	1685	634	31.51	27.92	mrna29786.1-v1.0-hybrid Fragaria vesca|WOX|WOX family protein	468	184.882	2.72158e-49	48.59	-3	568	1098	0	426	602
TRINITY_DN51948_c0_g1	1	1713	790	20.32	14.94	EPS67213.1 Genlisea aurea|NAC|NAC family protein	308	123.25	2.33048e-28	51.69	-1	1255	1602	0	477	594
TRINITY_DN51982_c0_g2	1	1887	298	23.69	53.36	Sopen07g012150.1 Solanum pennellii|NAC|NAC family protein	483	190.66	1.21236e-53	59.75	3	27	473	0	131	289
TRINITY_DN51984_c0_g1	1	1761	973	63.03	36.38	XP_011402112.1 Auxenochlorella protothecoides|MYB_related|MYB_related family protein	366	145.591	2.10474e-35	28.57	-3	203	1312	0	565	918
TRINITY_DN52012_c0_g1	1	615	385	34.63	18.44	PH01004450G0140 Phyllostachys heterocycla|WRKY|WRKY family protein	271	108.997	7.6075e-27	69.01	-1	109	321	0	77	147
TRINITY_DN52017_c0_g1	1	1767	357	46.35	73.95	Sopen10g007160.1 Solanum pennellii|M-type_MADS|M-type_MADS family protein	217	88.1965	8.44964e-18	24.1	-3	320	1138	0	55	318
TRINITY_DN52018_c0_g1	1	1114	132	15.35	42.42	XP_011080229.1 Sesamum indicum|GATA|GATA family protein	139	58.151	3.91102e-09	49.12	-3	435	605	0	77	132
TRINITY_DN52024_c0_g1	1	1987	810	45.6	39.01	ORUFI04G32600.3 Oryza rufipogon|NAC|NAC family protein	211	85.8853	3.04157e-16	25.77	-2	466	1371	0	53	368
TRINITY_DN52070_c0_g1	1	818	859	24.94	8.27	Do016806.1 Dichanthelium oligosanthes|bZIP|bZIP family protein	171	70.4774	1.22697e-12	42.25	-3	61	264	0	202	272
TRINITY_DN52070_c0_g2	1	956	859	21.34	8.03	Do016806.1 Dichanthelium oligosanthes|bZIP|bZIP family protein	157	65.0846	1.84455e-10	42.25	-1	207	410	0	202	270
TRINITY_DN52114_c0_g1	1	1738	921	29.69	20.3	MDP0000303528 Malus domestica|CPP|CPP family protein	236	95.5153	2.4021e-19	37.57	1	307	822	0	599	785
TRINITY_DN52121_c0_g1	1	3110	579	14.37	26.08	Sobic.003G393300.1.p Sorghum bicolor|ARR-B|ARR-B family protein	301	120.553	4.53103e-27	39.35	3	450	896	0	13	163
TRINITY_DN52151_c0_g1	1	922	787	88.83	39.39	678321642 Utricularia gibba|bHLH|bHLH family protein	201	82.0333	3.03394e-16	26.4	3	3	821	0	46	355
TRINITY_DN52190_c0_g1	1	749	832	93.72	31.25	EMT22546 Aegilops tauschii|ERF|ERF family protein	317	126.716	2.07537e-31	31.94	-3	46	747	0	344	603
TRINITY_DN52190_c0_g2	1	1011	832	89.02	36.06	EMT22546 Aegilops tauschii|ERF|ERF family protein	312	124.79	5.20985e-30	28.8	3	111	1010	0	45	344
TRINITY_DN52206_c0_g2	1	1004	926	83.37	30.13	MDP0000606021 Malus domestica|bHLH|bHLH family protein	293	117.472	1.94311e-27	28.47	-3	70	906	0	76	354
TRINITY_DN52234_c0_g1	1	1651	790	54.15	37.47	EPS67213.1 Genlisea aurea|NAC|NAC family protein	599	235.343	2.00724e-66	43.62	-3	156	1049	0	494	789
TRINITY_DN52236_c0_g1	1	1522	448	39.62	39.96	Achn350331 Actinidia chinensis|ERF|ERF family protein	182	74.7146	3.35024e-13	31.58	-1	362	964	0	270	448
TRINITY_DN52250_c0_g1	1	3475	1138	15.11	10.98	KN538871.1_FGP005 Oryza longistaminata|FAR1|FAR1 family protein	523	206.068	1.53279e-67	62.29	2	2369	2893	0	1007	1131
TRINITY_DN52273_c0_g1	1	1575	587	25.71	22.83	676765096 Sisymbrium irio|MYB_related|MYB_related family protein	222	90.1225	6.93096e-18	35.29	-2	738	1142	0	48	181
TRINITY_DN52281_c0_g1	1	807	541	79.93	38.08	MDP0000265073 Malus domestica|NAC|NAC family protein	202	82.4185	1.13646e-16	34.09	2	26	670	0	9	214
TRINITY_DN52288_c0_g1	1	772	420	69.95	43.33	XP_010558920.1 Tarenaya hassleriana|C2H2|C2H2 family protein	119	50.447	4.32728e-06	31.72	-1	170	709	0	172	353
TRINITY_DN52309_c0_g1	1	1644	1889	44.34	13.23	676752474 Sisymbrium irio|CAMTA|CAMTA family protein	413	163.696	4.34657e-41	39.29	-3	674	1402	0	1603	1852
TRINITY_DN52316_c0_g1	1	1081	684	29.97	15.2	Thecc1EG000435t1 Theobroma cacao|GRAS|GRAS family protein	230	93.2041	1.23624e-19	40.37	2	419	742	0	515	618
TRINITY_DN52331_c0_g1	1	716	618	47.77	17.15	Achn313101 Actinidia chinensis|C3H|C3H family protein	181	74.3294	4.93841e-14	38.46	3	267	608	0	384	489
TRINITY_DN52337_c0_g1	1	1627	537	36.14	36.13	MDP0000647877 Malus domestica|BES1|BES1 family protein	774	302.753	6.91161e-94	79	3	96	683	0	68	261
TRINITY_DN52343_c1_g1	1	992	729	93.15	42.25	GSBRNA2T00109513001 Brassica napus|bZIP|bZIP family protein	901	351.673	1.75941e-113	54.55	3	3	926	0	420	727
TRINITY_DN52359_c0_g1	1	930	684	68.71	31.43	MDP0000710259 Malus domestica|MYB|MYB family protein	300	120.168	8.51292e-29	36.28	2	110	748	0	3	217
TRINITY_DN52364_c0_g1	1	549	362	72.68	36.74	Lus10023428 Linum usitatissimum|bHLH|bHLH family protein	318	127.102	1.36517e-33	42.11	3	3	401	0	220	352
TRINITY_DN52367_c0_g1	1	1684	1179	70.55	33.25	Aco017242.1 Ananas comosus|Trihelix|Trihelix family protein	468	184.882	3.60731e-48	34.31	-3	129	1316	0	515	906
TRINITY_DN52379_c0_g1	1	1372	179	36.08	92.18	Pbr018354.1 Pyrus bretschneideri|bHLH|bHLH family protein	788	308.145	7.551e-102	91.52	2	239	733	0	1	165
TRINITY_DN52384_c0_g1	1	2080	1285	88.7	46.85	GSMUA_Achr7P10520_001 Musa acuminata|MYB|MYB family protein	646	253.447	2.86965e-70	30.83	3	3	1847	0	44	645
TRINITY_DN52398_c0_g1	1	883	457	25.14	17.07	mrna09127.1-v1.0-hybrid Fragaria vesca|NAC|NAC family protein	136	56.9954	4.03172e-08	41.77	3	123	344	0	243	320
TRINITY_DN52406_c0_g1	1	1740	752	70.17	55.05	Gh_A02G0666 Gossypium hirsutum|G2-like|G2-like family protein	530	208.764	4.83142e-57	30.64	2	242	1462	0	58	471
TRINITY_DN52426_c0_g1	1	1702	1834	26.26	8.23	Achn296391 Actinidia chinensis|NF-YC|NF-YC family protein	256	103.219	1.05523e-21	42.5	-2	802	1248	0	1684	1834
TRINITY_DN52452_c2_g1	1	1197	401	32.83	33.67	462849136 Eragrostis tef|HB-other|HB-other family protein	180	73.9442	3.27292e-13	30.43	3	672	1064	0	266	400
TRINITY_DN52453_c0_g1	1	1348	1395	75.45	24.95	Cc04_g06620 Coffea canephora|MYB|MYB family protein	1037	404.06	2.7448e-126	56.98	1	184	1200	0	1045	1392
TRINITY_DN52454_c0_g1	1	987	699	65.35	31.47	PGSC0003DMP400000652 Solanum tuberosum|bHLH|bHLH family protein	606	238.039	1.47737e-70	50.45	3	3	647	0	190	409
TRINITY_DN52463_c0_g1	1	550	385	39.82	18.96	PH01004450G0140 Phyllostachys heterocycla|WRKY|WRKY family protein	252	101.679	1.51919e-24	65.75	-2	199	417	0	71	143
TRINITY_DN52465_c0_g1	1	1023	904	25.51	7.19	MDP0000279204 Malus domestica|MYB_related|MYB_related family protein	195	79.7221	3.61121e-15	49.43	3	555	815	0	39	103
TRINITY_DN52466_c0_g2	1	1663	883	10.82	7.13	KN538956.1_FGP004 Oryza longistaminata|NAC|NAC family protein	129	54.299	1.68357e-06	49.21	1	1030	1209	0	271	333
TRINITY_DN52504_c0_g1	1	1154	240	60.83	97.5	MDP0000182310 Malus domestica|TCP|TCP family protein	1046	407.527	5.88316e-141	94.44	-2	14	715	0	7	240
TRINITY_DN52505_c0_g2	1	844	800	75	26.5	ORUFI02G33610.1 Oryza rufipogon|E2F/DP|E2F/DP family protein	558	219.55	4.6641e-64	56.34	3	210	842	0	460	671
TRINITY_DN52531_c0_g1	1	708	118	17.8	35.59	SapurV1A.0883s0060.1.p Salix purpurea|C3H|C3H family protein	191	78.1814	4.49471e-17	80.95	1	547	672	0	60	101
TRINITY_DN52541_c0_g1	1	1361	334	19.4	25.15	FANhyb_rscf00000687.1.g00006.1 Fragaria x ananassa|WRKY|WRKY family protein	144	60.077	8.2282e-09	37.5	2	965	1228	0	217	300
TRINITY_DN52553_c0_g1	1	963	1366	83.49	15.08	MDP0000304669 Malus domestica|bHLH|bHLH family protein	216	87.8113	6.46689e-18	29.1	1	1	804	0	1035	1240
TRINITY_DN52562_c0_g1	1	534	334	47.19	25.45	RrC417_p8 Raphanus raphanistrum|GATA|GATA family protein	146	60.8474	3.22156e-10	35.29	-3	230	481	0	84	168
TRINITY_DN52569_c0_g1	1	487	528	72.69	22.54	TRIUR3_01525-P1 Triticum urartu|C2H2|C2H2 family protein	393	155.992	9.659e-44	58.82	1	91	444	0	1	119
TRINITY_DN52576_c0_g1	1	662	895	91.09	22.57	KZV39672.1 Dorcoceras hygrometricum|NAC|NAC family protein	457	180.644	9.3105e-51	50.23	1	40	642	0	449	650
TRINITY_DN52581_c0_g1	1	1300	1483	71.77	21.31	676709864 Sisymbrium irio|STAT|STAT family protein	407	161.384	4.25075e-41	31.27	1	175	1107	0	444	759
TRINITY_DN52615_c0_g1	1	1748	832	88.39	65.38	EMT22546 Aegilops tauschii|ERF|ERF family protein	696	272.707	2.1122e-79	33.94	1	175	1719	0	55	598
TRINITY_DN52633_c0_g1	1	952	204	35.61	51.96	Cla013107 Citrullus lanatus|C2H2|C2H2 family protein	302	120.939	3.91346e-31	57.02	1	391	729	0	71	176
TRINITY_DN52633_c0_g2	1	949	204	39.52	57.84	Cla013107 Citrullus lanatus|C2H2|C2H2 family protein	348	138.658	9.66066e-38	57.94	2	290	664	0	59	176
TRINITY_DN52635_c0_g1	1	713	254	63.53	66.93	WALNUT_00013191-RA Juglans regia|NF-YB|NF-YB family protein	178	73.1738	1.56065e-14	33.52	3	111	563	0	83	252
TRINITY_DN52647_c0_g1	1	1412	683	37.61	23.72	model.Picochlorum_contig_69.g580.t1 Picochlorum sp. SENEW3|MYB|MYB family protein	225	91.2781	2.38501e-18	35.2	2	638	1168	0	30	191
TRINITY_DN52716_c0_g2	1	1284	1895	28.27	4.38	FANhyb_rscf00000373.1.g00002.1 Fragaria x ananassa|C3H|C3H family protein	132	55.4546	4.71993e-07	30.58	-2	555	917	0	254	336
TRINITY_DN52724_c0_g1	1	1511	488	24.22	23.36	MDP0000230429 Malus domestica|NF-YB|NF-YB family protein	290	116.316	7.44324e-27	62.3	3	180	545	0	274	387
TRINITY_DN52758_c0_g1	1	1052	380	27.95	27.37	Pbr042548.1 Pyrus bretschneideri|ERF|ERF family protein	122	51.6026	3.28245e-06	33.96	-3	88	381	0	109	212
TRINITY_DN52768_c0_g1	1	686	1996	54.23	6.21	Zmw_sc06582.1.g00020.1 Zoysia matrella|C2H2|C2H2 family protein	193	78.9518	1.93614e-15	42.4	-1	315	686	0	1106	1229
TRINITY_DN52768_c1_g1	1	605	1996	50.08	5.11	Zmw_sc06582.1.g00020.1 Zoysia matrella|C2H2|C2H2 family protein	179	73.559	7.84171e-14	45.1	3	63	365	0	1128	1229
TRINITY_DN52789_c0_g1	1	1739	748	76.6	60.03	Bv5_101120_supk.t1 Beta vulgaris|ERF|ERF family protein	388	154.066	1.68975e-38	25.75	-2	329	1660	0	37	485
TRINITY_DN52795_c0_g1	1	1061	1205	38.17	11.45	676727980 Sisymbrium irio|B3|B3 family protein	219	88.9669	4.56618e-18	39.57	-1	342	746	0	696	833
TRINITY_DN52804_c0_g1	1	1713	657	47.81	41.25	Manes.01G259600.1.p Manihot esculenta|MYB|MYB family protein	946	369.007	1.91304e-117	64.84	-2	558	1376	0	83	353
TRINITY_DN52811_c0_g1	1	1931	449	71.15	100	MDP0000439540 Malus domestica|bHLH|bHLH family protein	1869	724.546	0	94.12	-1	336	1709	0	1	449
TRINITY_DN52839_c0_g1	1	1972	835	27.38	22.99	PSME_00043208-RA Pseudotsuga menziesii|GeBP|GeBP family protein	287	115.161	2.33888e-25	37.81	2	1172	1711	0	621	812
TRINITY_DN52844_c1_g1	1	809	533	78.24	36.59	Bradi2g44117.9.p Brachypodium distachyon|bHLH|bHLH family protein	245	98.9821	3.84252e-22	28.17	-1	84	716	0	328	522
TRINITY_DN52858_c0_g1	1	1433	668	22.4	16.02	XP_008233638.1 Prunus mume|GRAS|GRAS family protein	297	119.013	1.02596e-35	60.75	1	592	912	0	180	286
TRINITY_DN52858_c0_g2	1	2226	668	20.62	24.55	Prupe.2G237300.1.p Prunus persica|GRAS|GRAS family protein	544	214.157	1.06479e-161	67.68	3	1338	1796	0	381	544
TRINITY_DN52863_c0_g1	1	1086	578	23.76	14.71	KN538845.1_FGP012 Oryza longistaminata|AP2|AP2 family protein	147	61.2326	4.25345e-09	40.45	2	371	628	0	220	304
TRINITY_DN52943_c0_g1	1	2203	586	51.88	59.04	Sme2.5_06310.1_g00004.1 Solanum melongena|WRKY|WRKY family protein	683	267.7	3.67575e-78	39.22	-3	654	1796	0	6	351
TRINITY_DN52958_c0_g1	1	915	296	8.2	8.45	MA_102992g0010 Picea abies|MYB_related|MYB_related family protein	117	49.6766	8.70594e-06	84	1	472	546	0	154	178
TRINITY_DN52960_c0_g1	1	1904	658	16.54	14.59	GSMUA_Achr10P17130_001 Musa acuminata|bHLH|bHLH family protein	131	55.0694	9.41825e-07	34.82	-3	1180	1494	0	64	159
TRINITY_DN52968_c0_g1	1	2948	1019	61.67	55.64	RrC3268_p2 Raphanus raphanistrum|bHLH|bHLH family protein	126	53.1434	7.71255e-06	21.11	-2	863	2680	0	314	880
TRINITY_DN52971_c0_g1	1	1936	522	30.99	35.63	DCAR_010766 Daucus carota|bHLH|bHLH family protein	177	72.7886	2.68194e-12	27.72	-3	1167	1766	0	25	210
TRINITY_DN52988_c0_g1	1	757	1207	47.95	10.77	EMT26392 Aegilops tauschii|FAR1|FAR1 family protein	170	70.0922	1.35647e-12	33.08	3	6	368	0	659	788
TRINITY_DN53003_c0_g1	1	1452	826	58.88	32.2	Csa20g021340.1 Camelina sativa|B3|B3 family protein	292	117.087	1.14189e-26	29.17	-3	161	1015	0	559	824
TRINITY_DN53016_c0_g1	1	1078	731	93.78	43.64	Achn219111 Actinidia chinensis|NAC|NAC family protein	741	290.041	1.81445e-89	46.02	-2	1	1011	0	324	642
TRINITY_DN53021_c0_g1	1	1301	602	20.29	13.95	CCG033096.1 Populus euphratica|bHLH|bHLH family protein	122	51.6026	5.80481e-06	28.41	-1	156	419	0	66	149
TRINITY_DN53030_c0_g1	1	1455	316	14.02	21.2	GRMZM5G899865_P01 Zea mays|bHLH|bHLH family protein	192	78.5666	5.382e-15	51.47	1	727	930	0	93	159
TRINITY_DN53039_c0_g1	1	1613	1590	84.44	27.92	678433664 Utricularia gibba|ARF|ARF family protein	1246	484.567	1.41514e-153	51.98	1	76	1437	0	1142	1585
TRINITY_DN53080_c0_g1	1	1773	1161	82.74	42.12	MDP0000309902 Malus domestica|GATA|GATA family protein	831	324.709	1.8387e-96	37.02	-1	100	1566	0	13	501
TRINITY_DN53083_c0_g1	1	1709	599	30.72	20.2	RrC6748_p2 Raphanus raphanistrum|MYB_related|MYB_related family protein	184	75.485	3.62315e-13	28.57	-1	744	1268	0	151	271
TRINITY_DN53086_c0_g1	1	1338	403	46.19	51.36	Manes.09G051000.1.p Manihot esculenta|TCP|TCP family protein	222	90.1225	1.67849e-18	29.58	1	118	735	0	121	327
TRINITY_DN53120_c0_g1	1	1010	302	49.6	60.26	model.Picochlorum_contig_111.g401.t1 Picochlorum sp. SENEW3|C3H|C3H family protein	419	166.007	7.77014e-47	51.89	-1	135	635	0	106	287
TRINITY_DN53127_c0_g1	1	861	239	34.84	40.59	WALNUT_00030998-RA Juglans regia|NF-YB|NF-YB family protein	238	96.2857	3.59256e-22	54	-1	295	594	0	125	221
TRINITY_DN53132_c0_g1	1	2724	637	19.16	28.26	mrna23240.1-v1.0-hybrid Fragaria vesca|NF-YB|NF-YB family protein	500	197.208	2.95637e-52	69.23	1	88	609	0	12	191
TRINITY_DN53138_c0_g1	1	1329	588	58.24	42.18	PEQU_16234 Phalaenopsis equestris|G2-like|G2-like family protein	928	362.073	2.51029e-117	66.67	-1	1	774	0	261	508
TRINITY_DN53142_c0_g1	1	472	764	32.42	6.68	FANhyb_rscf00000398.1.g00005.1 Fragaria x ananassa|G2-like|G2-like family protein	125	52.7582	5.57819e-12	47.06	2	167	319	0	605	655
TRINITY_DN53157_c0_g1	1	1205	673	48.55	27.79	Achn050491 Actinidia chinensis|MYB_related|MYB_related family protein	227	92.0485	5.53326e-19	35.68	-3	76	660	0	211	397
TRINITY_DN53160_c0_g1	1	1313	1706	42.96	10.08	OGLUM12G00050.2 Oryza glumaepatula|WRKY|WRKY family protein	169	69.707	1.53981e-11	32.31	-3	76	639	0	489	660
TRINITY_DN53296_c0_g1	1	3424	1775	22.78	15.27	Vang03g11510.1 Vigna angularis|Trihelix|Trihelix family protein	436	172.555	2.75767e-42	37.68	-1	1832	2611	0	756	1026
TRINITY_DN53309_c0_g3	1	885	2561	44.07	5.39	Rsa1.0_00008.1_g00039.1 Raphanus sativus|HSF|HSF family protein	223	90.5077	1.00512e-18	41.01	2	44	433	0	1307	1444
TRINITY_DN53328_c0_g2	1	516	583	58.14	17.32	678320775 Utricularia gibba|HSF|HSF family protein	174	71.633	1.16928e-13	41.18	-1	178	477	0	5	105
TRINITY_DN53335_c0_g1	1	861	2023	48.78	6.87	KZV22500.1 Dorcoceras hygrometricum|HB-other|HB-other family protein	127	53.5286	8.05311e-07	25.71	1	238	657	0	109	247
TRINITY_DN53436_c0_g1	1	1823	748	75.86	60.83	Bv5_101120_supk.t1 Beta vulgaris|ERF|ERF family protein	402	159.458	2.83815e-40	29.81	2	215	1597	0	31	485
TRINITY_DN53437_c0_g1	1	1558	1725	18.87	5.74	XP_008245529.1 Prunus mume|E2F/DP|E2F/DP family protein	145	60.4622	2.0473e-25	32	2	713	1006	0	1178	1276
TRINITY_DN53443_c0_g2	1	1903	793	9.62	7.69	kfl00029_0340 Klebsormidium flaccidum|C2H2|C2H2 family protein	140	58.5362	8.36562e-08	44.26	2	62	244	0	440	500
TRINITY_DN53445_c0_g1	1	852	223	39.44	51.12	EMT28005 Aegilops tauschii|MYB_related|MYB_related family protein	183	75.0998	4.53325e-15	33.62	-1	301	636	0	101	214
TRINITY_DN53449_c0_g1	1	2559	573	32.59	49.04	FANhyb_rscf00000005.1.g00021.1 Fragaria x ananassa|MYB_related|MYB_related family protein	247	99.7525	1.4608e-20	30.34	-2	63	896	0	31	311
TRINITY_DN53454_c0_g2	1	1746	531	50.69	55.18	OGLUM11G02060.1 Oryza glumaepatula|NAC|NAC family protein	237	95.9005	1.07327e-19	31.31	-1	676	1560	0	18	310
TRINITY_DN53472_c0_g1	1	2259	427	18.33	32.55	PDK_30s1021321g002 Phoenix dactylifera|NAC|NAC family protein	215	87.4261	4.7534e-17	32.86	2	608	1021	0	116	254
TRINITY_DN53499_c0_g1	1	1459	726	10.28	6.89	Bradi3g42627.5.p Brachypodium distachyon|ERF|ERF family protein	156	64.6994	6.12363e-10	60	-2	322	471	0	195	244
TRINITY_DN53500_c0_g1	1	1440	586	42.71	38.74	Sme2.5_06310.1_g00004.1 Solanum melongena|WRKY|WRKY family protein	458	181.03	7.61333e-62	43.61	-3	212	826	0	92	318
TRINITY_DN53516_c0_g1	1	2076	739	30.06	26.25	676762620 Sisymbrium irio|B3|B3 family protein	203	82.8037	1.36279e-24	26.67	-3	1028	1651	0	139	332
TRINITY_DN53523_c0_g1	1	558	251	17.74	13.15	MDP0000611204 Malus domestica|M-type_MADS|M-type_MADS family protein	129	54.299	3.5021e-08	75.76	-2	21	119	0	1	33
TRINITY_DN53525_c0_g1	1	1803	760	77.37	59.21	mrna31843.1-v1.0-hybrid Fragaria vesca|WRKY|WRKY family protein	1150	447.588	4.5867e-146	49.79	2	284	1678	0	307	756
TRINITY_DN53532_c0_g1	1	1813	1889	42.2	13.76	676752474 Sisymbrium irio|CAMTA|CAMTA family protein	391	155.221	3.36232e-38	36.09	3	393	1157	0	1596	1855
TRINITY_DN53535_c0_g1	1	1050	356	40.86	37.64	XP_010103422.1 Morus notabilis|bHLH|bHLH family protein	166	68.5514	8.43956e-12	30.07	-3	452	880	0	38	171
TRINITY_DN53581_c0_g1	1	2774	537	16.22	28.31	678329443 Utricularia gibba|FAR1|FAR1 family protein	534	210.305	2.77268e-57	71.71	3	282	731	0	322	473
TRINITY_DN53591_c0_g1	1	1409	782	28.96	14.83	XP_010105262.1 Morus notabilis|ERF|ERF family protein	126	53.1434	2.61236e-06	31.88	2	215	622	0	275	390
TRINITY_DN53596_c0_g2	1	1542	441	51.95	58.05	NNU_016725-RA Nelumbo nucifera|GRAS|GRAS family protein	552	217.238	7.46141e-63	53.18	-2	222	1022	0	95	350
TRINITY_DN53606_c0_g1	1	765	1090	100	23.67	FANhyb_rscf00001142.1.g00004.1 Fragaria x ananassa|C2H2|C2H2 family protein	782	305.834	1.10212e-94	56.59	1	1	765	0	615	872
TRINITY_DN53619_c0_g1	1	1039	316	16.46	18.35	GRMZM5G899865_P01 Zea mays|bHLH|bHLH family protein	159	65.855	6.24396e-11	55.17	-2	664	834	0	94	151
TRINITY_DN53626_c0_g1	1	846	662	27.66	11.93	Zmw_sc00505.1.g00370.1 Zoysia matrella|GeBP|GeBP family protein	185	75.8702	2.53137e-14	40.51	-2	327	560	0	29	107
TRINITY_DN53646_c0_g1	1	380	186	71.84	51.61	GRMZM2G008647_P02 Zea mays|MYB_related|MYB_related family protein	134	56.225	1.21021e-09	32.29	3	72	344	0	67	162
TRINITY_DN53656_c0_g1	1	1484	1209	32.95	13.4	LPERR04G10720.2 Leersia perrieri|NAC|NAC family protein	283	113.62	2.05536e-25	38.79	3	342	830	0	499	660
TRINITY_DN53678_c0_g1	1	1462	790	63	37.97	EPS67213.1 Genlisea aurea|NAC|NAC family protein	552	217.238	1.17714e-60	43.18	-1	179	1099	0	490	789
TRINITY_DN53685_c0_g1	1	718	714	76.04	23.11	DCAR_002967 Daucus carota|B3|B3 family protein	179	73.559	9.84509e-14	33.52	-1	107	652	0	280	444
TRINITY_DN53694_c0_g2	1	980	760	78.06	33.55	mrna31843.1-v1.0-hybrid Fragaria vesca|WRKY|WRKY family protein	667	261.536	4.55033e-79	50.19	3	33	797	0	502	756
TRINITY_DN53697_c0_g1	1	1373	1307	46.98	15.99	GSMUA_Achr2P12930_001 Musa acuminata|NF-YA|NF-YA family protein	140	58.5362	5.68093e-08	26.7	-3	109	753	0	335	543
TRINITY_DN53704_c0_g2	1	598	720	22.07	5.97	Jcr4S11886.30 Jatropha curcas|HSF|HSF family protein	149	62.003	2.88137e-10	56.82	-2	181	312	0	675	717
TRINITY_DN53718_c0_g2	1	429	85	24.48	41.18	PK04509.1 Cannabis sativa|bHLH|bHLH family protein	117	49.6766	1.11793e-07	62.86	-3	194	298	0	17	51
TRINITY_DN53719_c0_g1	1	1142	1075	56.22	21.21	PH01000046G0930 Phyllostachys heterocycla|WRKY|WRKY family protein	320	127.872	1.65132e-30	35.06	-2	305	946	0	81	308
TRINITY_DN53743_c0_g2	1	834	964	50.72	14.83	676752188 Sisymbrium irio|C2H2|C2H2 family protein	229	92.8189	1.13849e-19	43.06	-3	2	424	0	727	869
TRINITY_DN53751_c0_g1	1	544	746	90.99	22.12	LPERR08G10430.1 Leersia perrieri|CPP|CPP family protein	477	188.348	1.40672e-54	57.58	-3	3	497	0	372	536
TRINITY_DN53753_c0_g1	1	1800	270	18.5	38.15	Bathy15g01170 Bathycoccus prasinos|C2H2|C2H2 family protein	182	74.7146	1.06385e-13	36.04	1	682	1014	0	135	237
TRINITY_DN53767_c0_g1	1	975	938	72.31	27.29	MDP0000268133 Malus domestica|HB-other|HB-other family protein	126	53.1434	1.3848e-06	25.75	1	16	720	0	575	830
TRINITY_DN53784_c0_g1	1	944	683	27.01	12.88	PDK_30s1030181g010 Phoenix dactylifera|bHLH|bHLH family protein	157	65.0846	1.49338e-10	34.09	1	421	675	0	559	646
TRINITY_DN53795_c0_g2	1	1471	1484	87.9	28.44	Achn001091 Actinidia chinensis|CAMTA|CAMTA family protein	819	320.087	1.81509e-95	42.37	1	85	1377	0	1	422
TRINITY_DN53796_c0_g1	1	787	2205	71.66	8.98	Peaxi162Scf00170g01227.1 Petunia axillaris|FAR1|FAR1 family protein	356	141.739	4.77173e-36	43.28	-3	216	779	0	647	844
TRINITY_DN53804_c0_g1	1	1536	512	13.67	14.45	Oropetium_20150105_18686A Oropetium thomaeum|WOX|WOX family protein	147	61.2326	7.00071e-09	43.42	-2	738	947	0	145	218
TRINITY_DN53808_c0_g1	1	975	1634	83.38	15.97	OGLUM12G00050.4 Oryza glumaepatula|WRKY|WRKY family protein	222	90.1225	1.26048e-18	28.1	-2	81	893	0	386	646
TRINITY_DN53816_c0_g1	1	1714	775	76.31	46.06	Dca5248.1 Dianthus caryophyllus|FAR1|FAR1 family protein	607	238.424	1.84938e-67	34.68	-1	107	1414	0	179	535
TRINITY_DN53828_c0_g1	1	1812	186	20.36	65.05	GRMZM2G008647_P02 Zea mays|MYB_related|MYB_related family protein	211	85.8853	9.52304e-18	39.68	-3	92	460	0	42	162
TRINITY_DN53857_c0_g1	1	1277	916	32.65	15.28	KN540621.1_FGP002 Oryza longistaminata|G2-like|G2-like family protein	235	95.1301	8.71786e-20	39.44	-1	468	884	0	215	354
TRINITY_DN53859_c0_g1	1	1671	552	35.37	28.62	GSMUA_Achr11P11660_001 Musa acuminata|AP2|AP2 family protein	421	166.777	1.74551e-43	53.3	1	142	732	0	331	488
TRINITY_DN53872_c0_g1	1	1457	646	17.71	13.47	OPUNC06G18860.1 Oryza punctata|G2-like|G2-like family protein	199	81.2629	4.00384e-15	41.38	-1	1185	1442	0	3	89
TRINITY_DN53876_c0_g1	1	516	671	73.84	18.93	CCG010610.1 Populus euphratica|NAC|NAC family protein	540	212.616	9.3222e-64	74.02	-1	136	516	0	540	666
TRINITY_DN53886_c0_g1	1	883	1536	21.06	4.04	TRIUR3_23040-P1 Triticum urartu|CAMTA|CAMTA family protein	178	73.1738	2.52028e-13	53.23	-1	209	394	0	1472	1533
TRINITY_DN53887_c0_g1	1	749	508	52.87	27.17	676736652 Sisymbrium irio|MYB_related|MYB_related family protein	352	140.198	5.31876e-37	52.08	-1	117	512	0	328	465
TRINITY_DN53894_c0_g1	1	1286	253	59.02	100	MDP0000259495 Malus domestica|bHLH|bHLH family protein	1137	442.58	8.6019e-154	95.26	1	145	903	0	1	253
TRINITY_DN53894_c0_g2	1	1052	251	71.58	100	Pbr030521.1 Pyrus bretschneideri|bHLH|bHLH family protein	1250	486.108	3.78726e-172	94.42	2	32	784	0	1	251
TRINITY_DN53906_c0_g1	1	2466	700	30.17	34.57	OPUNC01G00170.1 Oryza punctata|NF-YC|NF-YC family protein	748	292.738	1.38548e-85	59.29	-2	1341	2084	0	409	650
TRINITY_DN53907_c0_g1	1	754	223	49.34	57.4	EMT28005 Aegilops tauschii|MYB_related|MYB_related family protein	228	92.4337	3.65251e-21	42.19	-1	287	658	0	86	213
TRINITY_DN53911_c0_g1	1	869	334	82.16	71.26	MDP0000247249 Malus domestica|TCP|TCP family protein	935	364.77	3.04151e-124	71.85	1	115	828	0	95	332
TRINITY_DN53937_c0_g1	1	1483	200	17.6	43.5	Tp57577_TGAC_v2_mRNA3016 Trifolium pratense|Trihelix|Trihelix family protein	187	76.6406	8.75478e-15	44.94	-1	563	823	0	84	170
TRINITY_DN53951_c0_g1	1	721	267	66.16	59.55	MDP0000652415 Malus domestica|B3|B3 family protein	838	327.405	2.49004e-111	96.23	2	2	478	0	109	267
TRINITY_DN53958_c0_g1	1	1770	586	64.24	59.39	Sme2.5_06310.1_g00004.1 Solanum melongena|WRKY|WRKY family protein	842	328.946	9.07909e-103	48.16	1	376	1512	0	4	351
TRINITY_DN53962_c0_g1	1	978	578	68.4	38.58	Gh_A13G1934 Gossypium hirsutum|bZIP|bZIP family protein	678	265.774	3.26569e-82	64.57	3	243	911	0	356	578
TRINITY_DN53968_c0_g1	1	438	485	23.29	6.39	GSVIVT01005747001 Vitis vinifera|ERF|ERF family protein	116	49.2914	1.89954e-06	64.71	2	113	214	0	426	456
TRINITY_DN53974_c0_g2	1	1331	430	52.29	49.53	PH01001490G0340 Phyllostachys heterocycla|MYB_related|MYB_related family protein	569	223.787	3.60338e-66	50	-3	160	855	0	31	243
TRINITY_DN53975_c0_g1	1	1366	616	72.69	52.44	Zpz_sc00083.1.g00290.1.am.mk Zoysia pacifica|Dof|Dof family protein	329	131.339	7.6716e-32	29.86	3	90	1082	0	266	588
TRINITY_DN53988_c0_g1	1	1348	1024	64.54	29.59	mrna03614.1-v1.0-hybrid Fragaria vesca|C2H2|C2H2 family protein	263	105.916	3.79021e-23	29.32	3	150	1019	0	531	833
TRINITY_DN54087_c0_g1	1	1201	697	21.48	12.34	Oropetium_20150105_06388A Oropetium thomaeum|C2H2|C2H2 family protein	366	145.591	7.39384e-37	73.26	1	613	870	0	611	696
TRINITY_DN54109_c0_g1	1	727	1237	51.99	10.35	GSMUA_Achr6P04510_001 Musa acuminata|GATA|GATA family protein	294	117.857	3.01723e-28	45.31	2	350	727	0	484	611
TRINITY_DN54110_c0_g1	1	1056	541	63.64	37.34	MDP0000265073 Malus domestica|NAC|NAC family protein	229	92.8189	1.42407e-19	33.33	2	2	673	0	119	320
TRINITY_DN54136_c0_g1	1	583	180	74.1	80	Cotton_A_09239_BGI-A2_v1.0 Gossypium arboreum|HB-other|HB-other family protein	313	125.176	2.2578e-34	41.67	-1	119	550	0	32	175
TRINITY_DN54147_c0_g1	1	1165	3522	45.84	5	kfl00432_0070 Klebsormidium flaccidum|C3H|C3H family protein	230	93.2041	2.78851e-19	34.62	1	1	534	0	2026	2201
TRINITY_DN54171_c0_g3	1	1193	1367	11.82	3.51	KXZ48165.1 Gonium pectorale|GATA|GATA family protein	147	61.2326	6.61296e-09	54.17	1	730	870	0	560	607
TRINITY_DN54176_c0_g1	1	1022	1118	92.76	26.03	676733630 Sisymbrium irio|GeBP|GeBP family protein	397	157.532	7.75887e-41	38.92	-1	3	950	0	475	765
TRINITY_DN54177_c0_g1	1	577	887	80.07	18.04	OB03G14700.1 Oryza brachyantha|HSF|HSF family protein	425	168.318	8.55391e-47	51.55	2	35	496	0	122	281
TRINITY_DN54198_c0_g1	1	2264	616	53.27	65.58	TRIUR3_11943-P1 Triticum urartu|ERF|ERF family protein	1021	397.897	1.00966e-126	52.72	1	523	1728	0	193	596
TRINITY_DN54205_c0_g1	1	480	180	93.12	80	Cotton_A_09239_BGI-A2_v1.0 Gossypium arboreum|HB-other|HB-other family protein	201	82.0333	1.61009e-18	28.76	3	12	458	0	30	173
TRINITY_DN54224_c0_g2	1	894	1157	79.53	21.87	Zmw_sc02343.1.g00060.1 Zoysia matrella|NAC|NAC family protein	276	110.923	1.77623e-25	28.83	1	22	732	0	837	1089
TRINITY_DN54234_c0_g1	1	758	1442	95.38	16.3	Gh_A07G0263 Gossypium hirsutum|WRKY|WRKY family protein	535	210.69	4.28873e-60	46.69	2	11	733	0	1153	1387
TRINITY_DN54246_c0_g1	1	2364	975	40.61	32.62	Mapoly0036s0144.1.p Marchantia polymorpha|C3H|C3H family protein	701	274.633	1.72301e-77	43.75	-1	313	1272	0	654	971
TRINITY_DN54263_c0_g1	1	3109	714	15.25	21.43	DCAR_002967 Daucus carota|B3|B3 family protein	157	65.0846	1.58056e-09	31.65	1	1582	2055	0	184	336
TRINITY_DN54276_c0_g1	1	4564	1064	18.47	24.06	916966 Arabidopsis lyrata|G2-like|G2-like family protein	183	75.0998	2.46066e-12	29.97	2	1976	2818	0	372	627
TRINITY_DN54278_c0_g2	1	1233	589	82.97	57.89	Prupe.4G112200.1.p Prunus persica|NAC|NAC family protein	616	241.891	8.75347e-72	42.49	1	67	1089	0	245	585
TRINITY_DN54285_c0_g1	1	2363	748	41.13	44.39	Bv5_101120_supk.t1 Beta vulgaris|ERF|ERF family protein	336	134.035	3.10026e-31	33.04	2	572	1543	0	21	352
TRINITY_DN54285_c0_g2	1	2234	748	43.51	44.39	Bv5_101120_supk.t1 Beta vulgaris|ERF|ERF family protein	314	125.561	1.25786e-28	32.75	2	416	1387	0	21	352
TRINITY_DN54304_c0_g1	1	1026	221	64.62	100	Pbr029435.1 Pyrus bretschneideri|WRKY|WRKY family protein	898	350.517	1.7331e-119	97.29	1	145	807	0	1	221
TRINITY_DN54314_c0_g1	1	979	699	67.11	31.33	Tp57577_TGAC_v2_mRNA34811 Trifolium pratense|bHLH|bHLH family protein	590	231.876	6.32791e-71	53.42	-3	129	785	0	163	381
TRINITY_DN54328_c0_g1	1	1256	734	21.74	12.81	ONIVA11G04890.1 Oryza nivara|NAC|NAC family protein	129	54.299	8.05937e-07	37.23	-1	249	521	0	441	534
TRINITY_DN54334_c0_g1	1	790	752	44.81	15.03	Jcr4S08972.10 Jatropha curcas|HB-other|HB-other family protein	348	138.658	1.59311e-35	58.06	-2	94	447	0	52	164
TRINITY_DN54336_c0_g2	1	571	895	69.35	13.74	KZV39672.1 Dorcoceras hygrometricum|NAC|NAC family protein	213	86.6557	2.54194e-18	41.67	1	172	567	0	684	806
TRINITY_DN54367_c1_g1	1	1492	499	36.19	36.07	PH01000162G1360 Phyllostachys heterocycla|GATA|GATA family protein	815	318.546	5.55105e-101	84.44	-1	302	841	0	18	197
TRINITY_DN54369_c0_g2	1	542	758	85.79	20.45	Csa11g010730.1 Camelina sativa|HSF|HSF family protein	493	194.512	9.98786e-57	58.06	-2	2	466	0	66	220
TRINITY_DN54393_c0_g1	1	436	299	75.69	32.44	Cotton_A_09649_BGI-A2_v1.0 Gossypium arboreum|NAC|NAC family protein	238	96.2857	3.49909e-23	41.82	-2	70	399	0	177	273
TRINITY_DN54436_c0_g1	1	770	515	90	45.05	Zjn_sc00023.1.g03050.1.am.mkhc Zoysia japonica|MIKC_MADS|MIKC_MADS family protein	422	167.162	1.61405e-46	41.25	-1	9	701	0	43	274
TRINITY_DN54456_c0_g1	1	496	250	40.52	26.8	Pbr018420.1 Pyrus bretschneideri|TCP|TCP family protein	121	51.2174	3.21627e-07	42.86	-1	275	475	0	175	241
TRINITY_DN54483_c0_g1	1	561	773	27.27	6.6	mrna01851.1-v1.0-hybrid Fragaria vesca|NAC|NAC family protein	217	88.1965	6.26936e-19	74.51	-3	185	337	0	707	757
TRINITY_DN54488_c0_g1	1	1395	859	52.9	25.84	KZV46390.1 Dorcoceras hygrometricum|LBD|LBD family protein	181	74.3294	5.63503e-13	26.56	-3	86	823	0	224	445
TRINITY_DN54499_c0_g1	1	3246	1115	26.34	25.2	EMT05641 Aegilops tauschii|FAR1|FAR1 family protein	633	248.44	5.56762e-67	45.1	3	2154	3008	0	583	863
TRINITY_DN54507_c0_g1	1	2233	738	74.7	72.76	kfl00190_0180 Klebsormidium flaccidum|bHLH|bHLH family protein	1971	763.837	0	67.27	2	254	1921	0	61	597
TRINITY_DN54510_c0_g1	1	384	787	59.38	9.66	Zmw_sc00055.1.g00420.1 Zoysia matrella|NF-YA|NF-YA family protein	173	71.2478	7.65436e-14	46.05	-2	18	245	0	664	739
TRINITY_DN54538_c0_g1	1	1549	914	86.38	46.94	KZV34808.1 Dorcoceras hygrometricum|GRAS|GRAS family protein	378	150.214	3.24075e-37	29.98	3	96	1433	0	478	906
TRINITY_DN54539_c0_g1	1	1470	973	71.22	36.07	XP_011402112.1 Auxenochlorella protothecoides|MYB_related|MYB_related family protein	353	140.584	3.65007e-34	29.87	3	294	1340	0	568	918
TRINITY_DN54587_c0_g1	1	926	610	16.2	8.2	Itr_sc000325.1_g00018.1 Ipomoea trifida|NAC|NAC family protein	212	86.2705	1.40268e-17	82	-3	244	393	0	67	116
TRINITY_DN54593_c0_g2	1	1104	1117	83.15	27.66	Ote100132910021 Ocimum tenuiflorum|LSD|LSD family protein	533	209.92	1.25554e-58	39.03	-1	151	1068	0	478	786
TRINITY_DN54597_c0_g1	1	1910	618	72.72	72.01	MDP0000320566 Malus domestica|NAC|NAC family protein	1032	402.134	8.60023e-130	47.87	-2	119	1507	0	19	463
TRINITY_DN54630_c0_g1	1	1091	1338	78.64	17.79	Peaxi162Scf01390g00031.1 Petunia axillaris|MYB_related|MYB_related family protein	561	220.705	3.53889e-62	43.55	2	230	1087	0	1010	1247
TRINITY_DN54641_c0_g1	1	2196	902	39.34	31.71	Zjn_sc00028.1.g03130.1.am.mk Zoysia japonica|NAC|NAC family protein	732	286.574	1.54416e-82	46.53	-2	873	1736	0	438	723
TRINITY_DN54657_c0_g1	1	917	522	28.79	16.86	GSMUA_Achr7P25320_001 Musa acuminata|TCP|TCP family protein	254	102.449	3.41334e-23	54.44	2	377	640	0	366	453
TRINITY_DN54657_c0_g2	1	1222	522	41.73	29.69	GSMUA_Achr7P25320_001 Musa acuminata|TCP|TCP family protein	265	106.686	6.25599e-24	41.04	1	508	1017	0	368	522
TRINITY_DN54658_c1_g1	1	671	175	46.05	58.86	Neem_11339_f_1 Azadirachta indica|MYB_related|MYB_related family protein	252	101.679	4.15385e-25	59.81	-2	269	577	0	5	107
TRINITY_DN54668_c0_g1	1	1812	589	50.83	49.07	ONIVA02G03520.1 Oryza nivara|MYB_related|MYB_related family protein	219	88.9669	1.75725e-17	25.72	-3	746	1666	0	173	461
TRINITY_DN54679_c0_g1	1	1449	748	71.01	46.52	GSVIVT01019717001 Vitis vinifera|ERF|ERF family protein	522	205.682	9.55834e-57	34.48	3	123	1151	0	392	739
TRINITY_DN54714_c0_g1	1	733	908	71.62	18.72	MDP0000218395 Malus domestica|FAR1|FAR1 family protein	388	154.066	6.3698e-41	50	-3	63	587	0	739	908
TRINITY_DN54727_c0_g1	1	916	378	77.95	63.76	XP_016491803.1 Nicotiana tabacum|LBD|LBD family protein	211	85.8853	6.3115e-18	30.89	3	144	857	0	137	377
TRINITY_DN54731_c0_g1	1	1877	340	35	60	MDP0000269857 Malus domestica|G2-like|G2-like family protein	911	355.525	1.1967e-115	88.13	2	1025	1681	0	137	340
TRINITY_DN54733_c0_g1	1	994	180	47.38	85.56	Cotton_A_09239_BGI-A2_v1.0 Gossypium arboreum|HB-other|HB-other family protein	243	98.2117	3.32295e-23	35.03	3	168	638	0	20	173
TRINITY_DN54737_c0_g1	1	1896	429	22.63	31.47	Achn077281 Actinidia chinensis|MYB_related|MYB_related family protein	141	58.9214	4.51334e-08	31.94	-1	1417	1845	0	22	156
TRINITY_DN54741_c0_g1	1	1069	652	96.82	48.31	Spipo12G0053800 Spirodela polyrhiza|C2H2|C2H2 family protein	258	103.99	4.05959e-23	28.61	1	19	1053	0	183	497
TRINITY_DN54755_c0_g1	1	1314	1889	67.35	15.88	676752474 Sisymbrium irio|CAMTA|CAMTA family protein	1006	392.119	7.62138e-121	58.67	1	133	1017	0	1590	1889
TRINITY_DN54758_c0_g1	1	2581	730	6.51	7.81	Zmw_sc01355.1.g00120.1 Zoysia matrella|bHLH|bHLH family protein	126	53.1434	6.42094e-06	36.84	1	1828	1995	0	505	561
TRINITY_DN54785_c0_g1	1	1090	442	62.2	50.68	Rsa1.0_01633.1_g00001.1 Raphanus sativus|B3|B3 family protein	563	221.476	4.35459e-66	59.21	-2	391	1068	0	194	417
TRINITY_DN54786_c0_g2	1	1401	835	82.87	45.15	MDP0000296303 Malus domestica|bZIP|bZIP family protein	481	189.889	2.16779e-51	32.67	2	152	1312	0	34	410
TRINITY_DN54796_c0_g1	1	1263	791	54.16	28.82	XP_016450667.1 Nicotiana tabacum|bHLH|bHLH family protein	528	207.994	3.76727e-58	44.3	-3	2	685	0	267	494
TRINITY_DN54796_c0_g2	1	1092	793	69.78	34.55	Aqcoe3G034500.2.p Aquilegia coerulea|bHLH|bHLH family protein	199	81.2629	1.44009e-15	26.64	-2	330	1091	0	494	767
TRINITY_DN54797_c0_g1	1	1374	1483	67.03	20.9	676709864 Sisymbrium irio|STAT|STAT family protein	306	122.479	2.13358e-28	28.8	1	187	1107	0	443	752
TRINITY_DN54803_c1_g1	1	1531	926	88.96	48.92	MDP0000606021 Malus domestica|bHLH|bHLH family protein	495	195.282	1.30425e-52	32.4	-2	7	1368	0	17	469
TRINITY_DN54810_c0_g1	1	1260	551	48.1	37.39	Sphfalx0001s0374.1.p Sphagnum fallax|Trihelix|Trihelix family protein	147	61.2326	4.82724e-09	27.91	-2	243	848	0	31	236
TRINITY_DN54824_c0_g1	1	593	254	72.34	66.93	WALNUT_00013191-RA Juglans regia|NF-YB|NF-YB family protein	176	72.4034	1.58123e-14	29.31	2	74	502	0	83	252
TRINITY_DN54828_c0_g1	1	814	507	93.24	49.7	Peinf101Scf01093g11002.1 Petunia inflata|bHLH|bHLH family protein	663	259.996	1.74012e-81	47.43	-3	54	812	0	255	506
TRINITY_DN54834_c0_g1	1	579	732	80.83	21.31	Achn273391 Actinidia chinensis|bHLH|bHLH family protein	394	156.377	6.24069e-43	47.44	-1	49	516	0	406	561
TRINITY_DN54852_c0_g1	1	805	998	43.98	10.92	MDP0000266267 Malus domestica|NAC|NAC family protein	142	59.3066	7.40106e-09	34.96	-1	83	436	0	11	119
TRINITY_DN54873_c1_g1	1	2267	800	52.27	52.88	PH01000020G0110 Phyllostachys heterocycla|NAC|NAC family protein	456	180.259	1.84133e-46	28.7	1	337	1521	0	363	785
TRINITY_DN54876_c0_g1	1	1089	843	35.81	14.12	LPERR03G22840.1 Leersia perrieri|NF-YA|NF-YA family protein	192	78.5666	1.2072e-14	30.77	1	355	744	0	360	478
TRINITY_DN54878_c0_g1	1	915	1010	95.74	29.11	Mapoly0036s0109.3.p Marchantia polymorpha|NF-X1|NF-X1 family protein	434	171.785	3.48295e-46	40	-1	25	900	0	270	563
TRINITY_DN54887_c0_g1	1	1670	1179	74.19	34.01	Aco017242.1 Ananas comosus|Trihelix|Trihelix family protein	246	99.3673	1.67425e-20	25.34	3	99	1337	0	506	906
TRINITY_DN54893_c0_g1	1	1876	731	82.68	70.31	Achn219111 Actinidia chinensis|NAC|NAC family protein	1092	425.246	1.89225e-137	44.36	-2	118	1668	0	175	688
TRINITY_DN54915_c0_g1	1	1725	657	47.13	41.25	Manes.01G259600.1.p Manihot esculenta|MYB|MYB family protein	1030	401.364	7.49404e-130	69.74	-1	619	1431	0	83	353
TRINITY_DN54961_c0_g1	1	1520	872	75.39	38.99	GSMUA_Achr8P15080_001 Musa acuminata|WRKY|WRKY family protein	1222	475.322	6.75685e-157	66.23	-2	317	1462	0	49	388
TRINITY_DN54963_c0_g1	1	916	616	83.84	39.12	Zpz_sc00083.1.g00290.1.am.mk Zoysia pacifica|Dof|Dof family protein	228	92.4337	1.1902e-19	30.77	3	135	902	0	301	541
TRINITY_DN54966_c0_g2	1	1043	2232	29.34	4.57	Peaxi162Scf00045g01644.1 Petunia axillaris|B3|B3 family protein	174	71.633	2.11352e-12	39.22	-2	545	850	0	650	751
TRINITY_DN54968_c0_g1	1	1261	1366	51.15	15.3	MDP0000304669 Malus domestica|bHLH|bHLH family protein	179	73.559	1.01698e-12	28.96	2	398	1042	0	41	249
TRINITY_DN54971_c0_g1	1	1198	582	34.31	23.37	Tp57577_TGAC_v2_mRNA10528 Trifolium pratense|MYB_related|MYB_related family protein	174	71.633	2.16282e-12	35.77	-1	704	1114	0	439	574
TRINITY_DN54975_c0_g1	1	1447	781	87.08	54.55	OPUNC07G16850.2 Oryza punctata|bHLH|bHLH family protein	467	184.496	2.10303e-49	30.18	1	124	1383	0	344	769
TRINITY_DN54986_c0_g1	1	1836	1646	45.1	16.83	KZV23174.1 Dorcoceras hygrometricum|C3H|C3H family protein	411	162.925	1.30347e-40	37.06	1	262	1089	0	1203	1479
TRINITY_DN54994_c0_g1	1	1452	460	30.79	32.39	676720782 Sisymbrium irio|FAR1|FAR1 family protein	605	237.654	1.36874e-70	83.89	-3	698	1144	0	1	149
TRINITY_DN55011_c0_g1	1	1466	1199	52.59	21.1	KN538722.1_FGP037 Oryza longistaminata|HB-PHD|HB-PHD family protein	454	179.489	1.51315e-53	38.37	-2	203	973	0	932	1184
TRINITY_DN55015_c0_g1	1	1081	1215	68.83	22.55	MDP0000428265 Malus domestica|NAC|NAC family protein	447	176.792	3.76241e-47	35.51	-2	7	750	0	391	664
TRINITY_DN55045_c0_g1	1	795	308	77.74	64.29	RrC3821_p1 Raphanus raphanistrum|NAC|NAC family protein	652	255.758	2.81697e-82	59.22	-3	110	727	0	109	306
TRINITY_DN55086_c0_g1	1	1743	445	10.67	13.93	Rsa1.0_03182.1_g00005.1 Raphanus sativus|C3H|C3H family protein	242	97.8265	1.54469e-20	69.35	3	978	1163	0	380	441
TRINITY_DN55095_c0_g1	1	833	429	33.85	21.68	Achn077281 Actinidia chinensis|MYB_related|MYB_related family protein	224	90.8929	1.2275e-19	48.94	-3	232	513	0	3	95
TRINITY_DN55110_c0_g1	1	1935	1209	67.91	33.83	Dca8358.1 Dianthus caryophyllus|CPP|CPP family protein	493	194.512	7.99508e-51	28.57	-1	154	1467	0	28	436
TRINITY_DN55121_c0_g1	1	1271	1210	66.56	22.73	Vang02g01940.3 Vigna angularis|B3|B3 family protein	315	125.946	1.24366e-29	29	-3	172	1017	0	281	555
TRINITY_DN55126_c0_g1	1	1445	551	51.07	39.93	Seita.3G354900.1.p Setaria italica|MYB_related|MYB_related family protein	244	98.5969	8.83542e-21	29.88	3	282	1019	0	257	476
TRINITY_DN55127_c0_g1	1	1115	843	72.91	35.94	Ote100184370101 Ocimum tenuiflorum|C3H|C3H family protein	493	194.512	6.24795e-54	34.42	-3	31	843	0	519	821
TRINITY_DN55128_c0_g1	1	917	543	85.06	44.94	Achn044611 Actinidia chinensis|FAR1|FAR1 family protein	321	128.257	4.44812e-32	26.97	3	12	791	0	251	494
TRINITY_DN55146_c0_g1	1	5017	1061	5.32	8.2	Do007746.1 Dichanthelium oligosanthes|bHLH|bHLH family protein	211	85.8853	1.77271e-15	46.07	3	1854	2120	0	516	602
TRINITY_DN55152_c0_g1	1	553	277	49.37	32.85	GSVIVT01013228001 Vitis vinifera|MYB_related|MYB_related family protein	238	96.2857	8.48709e-23	65.93	3	141	413	0	7	97
TRINITY_DN55152_c0_g2	1	739	277	36.94	32.85	GSVIVT01013228001 Vitis vinifera|MYB_related|MYB_related family protein	234	94.7449	1.0132e-21	64.84	1	319	591	0	7	97
TRINITY_DN55153_c0_g1	1	1663	1751	35.9	9.88	mrna16655.1-v1.0-hybrid Fragaria vesca|MYB|MYB family protein	181	74.3294	1.01758e-12	34.16	2	263	859	0	52	224
TRINITY_DN55157_c0_g1	1	1573	870	42.53	25.06	Cc01_g03550 Coffea canephora|ERF|ERF family protein	298	119.398	3.11535e-27	41.26	2	470	1138	0	93	310
TRINITY_DN55177_c0_g1	1	916	204	66.81	100	Pbr013209.1 Pyrus bretschneideri|bZIP|bZIP family protein	918	358.221	2.24703e-123	94.12	2	77	688	0	1	204
TRINITY_DN55179_c0_g2	1	1397	926	57.34	28.94	MDP0000606021 Malus domestica|bHLH|bHLH family protein	179	73.559	1.00606e-12	27.14	-2	296	1096	0	158	425
TRINITY_DN55183_c0_g1	1	680	359	17.65	11.14	Zmw_sc01994.1.g00160.1 Zoysia matrella|ZF-HD|ZF-HD family protein	122	51.6026	9.54574e-07	55	-2	281	400	0	66	105
TRINITY_DN55192_c0_g1	1	1301	692	38.28	24.57	Pavir.8NG308000.1.p Panicum virgatum|C3H|C3H family protein	352	140.198	1.06709e-34	42.35	-3	496	993	0	194	363
TRINITY_DN55193_c0_g1	1	859	402	72.29	44.03	TRIUR3_18522-P1 Triticum urartu|ERF|ERF family protein	174	71.633	4.64485e-13	27.01	-3	171	791	0	64	240
TRINITY_DN55197_c0_g1	1	2369	418	10.26	17.7	EMT33404 Aegilops tauschii|MYB_related|MYB_related family protein	141	58.9214	5.38284e-08	39.51	1	1069	1311	0	268	341
TRINITY_DN55206_c0_g1	1	811	1086	96.18	22.65	ONIVA05G06750.1 Oryza nivara|NAC|NAC family protein	777	303.908	1.11207e-93	61.92	3	30	809	0	69	314
TRINITY_DN55223_c0_g1	1	1765	813	71.56	54.24	CCG000365.1 Populus euphratica|NAC|NAC family protein	890	347.436	2.60977e-107	42.83	-1	368	1630	0	279	719
TRINITY_DN55268_c0_g2	1	727	534	25.17	11.42	mrna31175.1-v1.0-hybrid Fragaria vesca|NAC|NAC family protein	179	73.559	7.85215e-14	60.66	2	476	658	0	1	61
TRINITY_DN55282_c0_g1	1	1365	1207	49.89	18.56	EMT26392 Aegilops tauschii|FAR1|FAR1 family protein	541	213.001	1.38706e-58	47.14	1	583	1263	0	233	456
TRINITY_DN55287_c0_g1	1	1843	420	9.44	13.81	XP_010558920.1 Tarenaya hassleriana|C2H2|C2H2 family protein	242	97.8265	1.09382e-20	75.86	-2	286	459	0	359	416
TRINITY_DN55295_c0_g1	1	911	859	74.42	26.54	KZV46390.1 Dorcoceras hygrometricum|LBD|LBD family protein	199	81.2629	6.49774e-16	28.76	-1	33	710	0	239	466
TRINITY_DN55302_c0_g1	1	1911	465	27.94	37.42	maker-scaffold18721-augustus-gene-0.3-mRNA-1 Castanea mollissima|Dof|Dof family protein	545	214.542	1.3859e-60	59.55	-2	840	1373	0	170	343
TRINITY_DN55327_c0_g2	1	1043	790	73.63	32.28	EPS67213.1 Genlisea aurea|NAC|NAC family protein	547	215.312	1.2624e-61	45.17	1	181	948	0	536	790
TRINITY_DN55335_c0_g1	1	1589	739	34.74	23.68	GSBRNA2T00069970001 Brassica napus|MYB_related|MYB_related family protein	208	84.7297	4.45813e-16	28.8	1	1030	1581	0	352	526
TRINITY_DN55352_c0_g1	1	1197	1207	58.9	19.39	EMT26392 Aegilops tauschii|FAR1|FAR1 family protein	467	184.496	1.91502e-49	41.28	3	426	1130	0	498	731
TRINITY_DN55378_c0_g1	1	2049	244	7.91	20.49	mrna18590.1-v1.0-hybrid Fragaria vesca|NAC|NAC family protein	144	60.077	7.31932e-09	55.56	-1	493	654	0	187	236
TRINITY_DN55422_c0_g1	1	1186	702	48.57	27.64	FANhyb_rscf00000253.1.g00010.1 Fragaria x ananassa|BBR-BPC|BBR-BPC family protein	300	120.168	3.13043e-28	38.5	3	552	1127	0	15	208
TRINITY_DN55462_c0_g2	1	1563	794	57.01	35.39	Dca46780.1 Dianthus caryophyllus|G2-like|G2-like family protein	215	87.4261	6.31043e-17	26.43	-1	619	1509	0	315	595
TRINITY_DN55464_c0_g1	1	2204	1118	25.05	16.73	Sopen05g028040.1 Solanum pennellii|LBD|LBD family protein	429	169.859	6.79319e-76	45.74	2	695	1246	0	654	840
TRINITY_DN55474_c0_g1	1	1125	845	44.53	22.01	MDP0000189617 Malus domestica|GeBP|GeBP family protein	213	86.6557	3.25362e-24	32.45	-2	297	797	0	491	676
TRINITY_DN55512_c0_g1	1	923	1260	69.23	19.76	Achn032341 Actinidia chinensis|FAR1|FAR1 family protein	212	86.2705	1.89443e-17	29.2	-3	157	795	0	837	1085
TRINITY_DN55524_c0_g1	1	826	562	67.55	31.49	XP_010922993.1 Elaeis guineensis|bHLH|bHLH family protein	303	121.324	6.84908e-30	39.78	-2	229	786	0	2	178
TRINITY_DN55534_c0_g1	1	998	748	95.29	43.85	Bv5_101120_supk.t1 Beta vulgaris|ERF|ERF family protein	178	73.1738	3.48973e-13	21.96	1	46	996	0	19	346
TRINITY_DN55555_c0_g1	1	591	693	32.49	8.8	676752178 Sisymbrium irio|GRAS|GRAS family protein	236	95.5153	1.90041e-21	70.31	-3	167	358	0	632	692
TRINITY_DN55555_c0_g3	1	641	693	29.49	8.66	676752178 Sisymbrium irio|GRAS|GRAS family protein	245	98.9821	1.81616e-22	73.02	-1	216	404	0	633	692
TRINITY_DN55564_c0_g2	1	1257	1725	35.32	8.75	XP_008245529.1 Prunus mume|E2F/DP|E2F/DP family protein	134	56.225	3.06394e-07	28.48	-1	814	1257	0	248	398
TRINITY_DN55591_c0_g1	1	1175	204	52.09	100	MDP0000689946 Malus domestica|ERF|ERF family protein	785	306.99	5.89446e-102	96.57	-2	281	892	0	1	204
TRINITY_DN55605_c0_g1	1	1582	290	25.41	44.48	XP_010558909.1 Tarenaya hassleriana|M-type_MADS|M-type_MADS family protein	149	62.003	1.95049e-09	27.54	-3	111	512	0	90	218
TRINITY_DN55612_c0_g2	1	346	327	42.49	14.98	Sopen01g026530.1 Solanum pennellii|B3|B3 family protein	137	57.3806	1.43215e-09	59.18	1	97	243	0	272	320
TRINITY_DN55629_c0_g1	1	1051	686	27.97	12.68	RrC4630_p2 Raphanus raphanistrum|NF-YC|NF-YC family protein	121	51.2174	5.38531e-06	34.65	2	8	301	0	374	460
TRINITY_DN55632_c0_g1	1	1520	533	95.13	92.12	Bradi2g44117.9.p Brachypodium distachyon|bHLH|bHLH family protein	1212	471.47	9.23925e-160	48.17	-2	35	1480	0	42	532
TRINITY_DN55644_c0_g1	1	1047	587	72.49	40.89	Medtr7g113010.1 Medicago truncatula|FAR1|FAR1 family protein	232	93.9745	6.19576e-20	27.06	-3	284	1042	0	3	242
TRINITY_DN55651_c1_g1	1	1636	437	23.11	28.15	TRAES3BF073600100CFD_t1 Triticum aestivum|NAC|NAC family protein	406	160.999	4.07788e-42	61.11	1	940	1317	0	288	410
TRINITY_DN55653_c0_g1	1	1689	538	12.43	12.27	MDP0000252640 Malus domestica|YABBY|YABBY family protein	141	58.9214	4.6994e-08	54.29	3	444	653	0	233	298
TRINITY_DN55659_c0_g1	1	1679	1484	80.23	28.44	Achn001091 Actinidia chinensis|CAMTA|CAMTA family protein	890	347.436	4.12853e-104	42.6	-3	133	1479	0	1	422
TRINITY_DN55682_c0_g2	1	910	277	28.68	31.41	GSVIVT01013228001 Vitis vinifera|MYB_related|MYB_related family protein	291	116.701	3.90926e-29	63.22	-3	276	536	0	10	96
TRINITY_DN55710_c0_g1	1	1029	479	19.83	14.2	Achn012091 Actinidia chinensis|MYB|MYB family protein	285	114.39	3.4475e-27	75	1	589	792	0	412	479
TRINITY_DN55726_c0_g1	1	407	186	64.86	41.94	GRMZM2G008647_P02 Zea mays|MYB_related|MYB_related family protein	112	47.7506	1.57546e-06	29.55	3	144	407	0	61	138
TRINITY_DN55734_c0_g1	1	487	1830	98.56	8.69	cra_locus_5362_iso_4 Catharanthus roseus|MYB_related|MYB_related family protein	495	195.282	5.31339e-56	58.28	3	6	485	0	751	909
TRINITY_DN55752_c0_g1	1	895	1260	71.73	19.29	Achn032341 Actinidia chinensis|FAR1|FAR1 family protein	195	79.7221	1.86707e-15	27.82	3	93	734	0	849	1091
TRINITY_DN55758_c0_g1	1	1202	231	57.65	100	MDP0000119544 Malus domestica|HD-ZIP|HD-ZIP family protein	1029	400.979	3.28145e-138	96.1	-3	184	876	0	1	231
TRINITY_DN55772_c0_g1	1	644	859	42.86	8.38	Do016806.1 Dichanthelium oligosanthes|bZIP|bZIP family protein	129	54.299	1.12941e-07	31.52	1	310	585	0	202	273
TRINITY_DN55775_c0_g1	1	2946	1377	28.11	19.68	Lus10040166 Linum usitatissimum|GRAS|GRAS family protein	278	111.694	1.02612e-23	26.41	1	1315	2142	0	412	682
TRINITY_DN55779_c0_g1	1	866	1017	51.62	14.65	MDP0000231542 Malus domestica|bZIP|bZIP family protein	150	62.3882	7.74183e-10	35.54	-2	233	679	0	667	815
TRINITY_DN55787_c0_g1	1	1598	620	83.54	71.94	Achn233011 Actinidia chinensis|SRS|SRS family protein	1773	687.567	0	73.54	-1	108	1442	0	173	618
TRINITY_DN55792_c0_g1	1	1176	908	46.68	18.72	MDP0000218395 Malus domestica|FAR1|FAR1 family protein	216	87.8113	1.40762e-17	41.08	3	552	1100	0	739	908
TRINITY_DN55797_c0_g1	1	1289	921	68.89	26.82	DCAR_023844 Daucus carota|HB-other|HB-other family protein	826	322.783	2.30475e-99	54.03	-1	243	1130	0	489	735
TRINITY_DN55800_c0_g1	1	1633	589	54.19	49.58	ONIVA02G03520.1 Oryza nivara|MYB_related|MYB_related family protein	274	110.153	2.62336e-24	28.86	3	327	1211	0	170	461
TRINITY_DN55806_c0_g1	1	2214	646	11.52	12.38	OPUNC06G18860.1 Oryza punctata|G2-like|G2-like family protein	140	58.5362	9.61042e-08	45.35	3	978	1232	0	164	243
TRINITY_DN55817_c0_g1	1	1804	616	68.68	67.05	TRIUR3_11943-P1 Triticum urartu|ERF|ERF family protein	866	338.191	8.6215e-106	46.14	2	302	1540	0	179	591
TRINITY_DN55841_c0_g1	1	1212	1834	69.31	15.1	Achn296391 Actinidia chinensis|NF-YC|NF-YC family protein	705	276.174	1.32718e-80	48.76	-2	105	944	0	1558	1834
TRINITY_DN55844_c0_g1	1	634	1633	16.09	2.08	Achn116231 Actinidia chinensis|ARF|ARF family protein	168	69.3218	1.77153e-12	100	1	1	102	0	850	883
TRINITY_DN55846_c0_g1	1	1762	1593	36.61	13.5	Itr_sc001764.1_g00003.1 Ipomoea trifida|MYB_related|MYB_related family protein	659	258.455	1.34064e-79	54.88	3	123	767	0	1344	1558
TRINITY_DN55865_c0_g1	1	716	116	19.27	39.66	Gh_D11G0862 Gossypium hirsutum|bHLH|bHLH family protein	160	66.2402	6.6691e-13	58.7	-1	408	545	0	24	69
TRINITY_DN55872_c1_g2	1	1428	522	34.03	30.46	DCAR_010766 Daucus carota|bHLH|bHLH family protein	129	54.299	1.04309e-06	25.77	2	719	1204	0	17	175
TRINITY_DN55874_c0_g1	1	1645	691	80.24	65.12	Thecc1EG000515t1 Theobroma cacao|B3|B3 family protein	285	114.39	1.28429e-25	24.73	1	313	1632	0	229	678
TRINITY_DN55878_c1_g1	1	901	550	16.65	9.09	Jcr4S00223.20 Jatropha curcas|bHLH|bHLH family protein	125	52.7582	1.23919e-06	46	1	229	378	0	357	406
TRINITY_DN55880_c0_g1	1	1466	271	51.77	93.73	Pbr010138.1 Pyrus bretschneideri|ERF|ERF family protein	1060	412.92	5.20652e-141	91.73	-1	264	1022	0	1	254
TRINITY_DN55892_c0_g1	1	1024	1870	43.07	8.07	Itr_sc000795.1_g00005.1 Ipomoea trifida|ERF|ERF family protein	208	84.7297	7.79205e-17	33.11	-1	71	511	0	69	219
TRINITY_DN55897_c0_g1	1	1365	469	82.64	80.17	Pbr036287.1 Pyrus bretschneideri|SAP|SAP family protein	1777	689.108	0	95.21	-3	2	1129	0	35	410
TRINITY_DN55916_c0_g1	1	1441	652	63.29	45.86	Spipo12G0053800 Spirodela polyrhiza|C2H2|C2H2 family protein	503	198.364	1.22905e-54	37.79	-3	72	983	0	192	490
TRINITY_DN55943_c0_g1	1	1125	421	44	42.28	XP_011400012.1 Auxenochlorella protothecoides|Nin-like|Nin-like family protein	148	61.6178	2.71796e-09	23.6	-3	371	865	0	5	182
TRINITY_DN55944_c0_g1	1	1044	1205	50	14.77	676727980 Sisymbrium irio|B3|B3 family protein	428	169.474	8.40308e-45	49.44	-2	177	698	0	682	859
TRINITY_DN55985_c0_g1	1	1721	1237	90.3	42.76	GSMUA_Achr6P04510_001 Musa acuminata|GATA|GATA family protein	771	301.597	2.46222e-88	36.04	-2	167	1720	0	680	1208
TRINITY_DN55997_c0_g1	1	907	378	86.99	59.26	XP_016491803.1 Nicotiana tabacum|LBD|LBD family protein	205	83.5741	3.56792e-17	27.92	2	104	892	0	154	377
TRINITY_DN55998_c0_g1	1	1867	692	26.67	24.71	Pavir.8NG308000.1.p Panicum virgatum|C3H|C3H family protein	323	129.028	4.73834e-30	43.86	1	856	1353	0	193	363
TRINITY_DN55998_c0_g2	1	1843	413	29.46	41.4	Sphfalx0091s0015.1.p Sphagnum fallax|ERF|ERF family protein	245	98.9821	4.5848e-21	33.15	1	1213	1755	0	242	412
TRINITY_DN56010_c0_g1	1	2624	1024	40.24	40.62	mrna03614.1-v1.0-hybrid Fragaria vesca|C2H2|C2H2 family protein	251	101.293	1.13158e-20	26.62	-2	1559	2614	0	432	847
TRINITY_DN56011_c0_g1	1	1914	804	65.67	54.73	OGLUM01G41620.1 Oryza glumaepatula|MYB_related|MYB_related family protein	1150	447.588	5.10036e-145	55.48	2	317	1573	0	84	523
TRINITY_DN56013_c0_g2	1	1175	216	22.72	38.89	KHN04400.1 Glycine soja|G2-like|G2-like family protein	153	63.5438	1.63272e-10	40.45	-1	198	464	0	103	186
TRINITY_DN56039_c0_g1	1	3941	887	30.53	45.32	Achn181331 Actinidia chinensis|ERF|ERF family protein	1615	626.706	0	72.14	-3	2428	3630	0	166	567
TRINITY_DN56047_c0_g1	1	1980	862	72.27	57.31	MDP0000295305 Malus domestica|NF-YC|NF-YC family protein	382	151.754	3.24213e-37	31.2	-1	196	1626	0	69	562
TRINITY_DN56054_c0_g1	1	1106	437	28.21	23.57	TRAES3BF073600100CFD_t1 Triticum aestivum|NAC|NAC family protein	158	65.4698	1.46481e-10	33.65	-3	148	459	0	308	410
TRINITY_DN56056_c0_g1	1	2356	528	68.51	94.7	MDP0000134067 Malus domestica|C3H|C3H family protein	2326	900.582	0	86.51	3	216	1829	0	1	500
TRINITY_DN56068_c0_g2	1	994	578	25.96	14.71	KN538845.1_FGP012 Oryza longistaminata|AP2|AP2 family protein	120	50.8322	5.64883e-06	36.05	-2	130	387	0	220	304
TRINITY_DN56095_c0_g1	1	896	277	31.14	33.57	GSVIVT01013228001 Vitis vinifera|MYB_related|MYB_related family protein	331	132.109	9.88871e-35	70.97	-1	300	578	0	8	100
TRINITY_DN56100_c0_g2	1	894	526	66.44	33.08	Zosma2g02220.1 Zostera marina|MIKC_MADS|MIKC_MADS family protein	400	158.688	7.40702e-43	42.93	3	105	698	0	317	490
TRINITY_DN56103_c0_g1	1	824	76	24.03	86.84	Pbr032057.1 Pyrus bretschneideri|MYB_related|MYB_related family protein	351	139.813	2.94094e-40	98.48	-3	253	450	0	11	76
TRINITY_DN56106_c0_g1	1	1858	845	45.53	34.32	Sobic.002G068100.2.p Sorghum bicolor|bHLH|bHLH family protein	473	186.808	4.69603e-49	42.96	2	248	1093	0	233	522
TRINITY_DN56149_c0_g1	1	1276	620	79.94	45.97	Rsa1.0_02949.1_g00003.1 Raphanus sativus|B3|B3 family protein	179	73.559	6.81989e-13	24.93	-2	208	1227	0	19	303
TRINITY_DN56165_c0_g1	1	976	416	35.04	26.44	CCG001019.1 Populus euphratica|LBD|LBD family protein	206	83.9593	6.0308e-17	46.49	-1	494	835	0	1	110
TRINITY_DN56193_c0_g1	1	635	1068	62.83	12.36	FANhyb_rscf00000362.1.g00002.1 Fragaria x ananassa|CPP|CPP family protein	325	129.798	8.84461e-33	47.76	3	114	512	0	52	183
TRINITY_DN56193_c0_g2	1	1203	244	47.38	75.82	Pbr042464.1 Pyrus bretschneideri|GRAS|GRAS family protein	243	98.2117	2.01625e-22	39.8	-1	568	1137	0	1	185
TRINITY_DN56224_c1_g1	1	1742	1646	45.98	16.34	KZV23174.1 Dorcoceras hygrometricum|C3H|C3H family protein	452	178.718	9.60509e-46	39.86	1	235	1035	0	1203	1471
TRINITY_DN56229_c0_g2	1	1361	800	84.64	45.88	ORUFI02G33610.1 Oryza rufipogon|E2F/DP|E2F/DP family protein	959	374.015	1.55264e-119	50.26	-3	142	1293	0	425	791
TRINITY_DN56251_c0_g1	1	950	196	13.58	21.94	Vang0216s00210.1 Vigna angularis|ERF|ERF family protein	163	67.3958	3.18168e-12	67.44	2	335	463	0	154	196
TRINITY_DN56253_c0_g1	1	1404	848	91.45	50.35	mrna27194.1-v1.0-hybrid Fragaria vesca|bZIP|bZIP family protein	1091	424.861	3.19437e-138	51.27	-1	52	1335	0	6	432
TRINITY_DN56260_c0_g1	1	2081	760	65.88	59.21	mrna31843.1-v1.0-hybrid Fragaria vesca|WRKY|WRKY family protein	1178	458.373	5.14009e-149	54.23	3	318	1688	0	307	756
TRINITY_DN56261_c0_g1	1	721	379	59.5	38.26	Dca23924.1 Dianthus caryophyllus|FAR1|FAR1 family protein	319	127.487	5.96636e-33	45.89	3	96	524	0	13	157
TRINITY_DN56266_c0_g1	1	1232	661	25.81	15.43	Cc10_g10570 Coffea canephora|C2H2|C2H2 family protein	204	83.1889	4.50498e-16	48.11	-3	685	1002	0	478	579
TRINITY_DN56266_c0_g2	1	1110	661	28.65	15.43	Cc10_g10570 Coffea canephora|C2H2|C2H2 family protein	267	107.457	3.06869e-24	49.06	-3	545	862	0	478	579
TRINITY_DN56267_c0_g1	1	3476	691	29.43	45.88	XP_009122937.1 Brassica rapa|MYB_related|MYB_related family protein	493	194.512	2.1938e-50	38.51	2	983	2005	0	4	320
TRINITY_DN56277_c0_g1	1	1421	288	43.07	58.33	CCG012156.1 Populus euphratica|B3|B3 family protein	269	108.227	3.03888e-25	34.8	-1	729	1340	0	99	266
TRINITY_DN56286_c0_g1	1	2413	1706	29.59	13.89	MDP0000265619 Malus domestica|Nin-like|Nin-like family protein	478	188.734	3.53167e-48	41.18	3	465	1178	0	101	337
TRINITY_DN56318_c0_g1	1	1192	1023	26.43	8.9	GRMZM2G104268_P01 Zea mays|FAR1|FAR1 family protein	135	56.6102	1.44061e-07	37.04	-3	168	482	0	154	244
TRINITY_DN56338_c0_g1	1	661	612	58.09	20.26	AHYPO_008062-RA Amaranthus hypochondriacus|C2H2|C2H2 family protein	166	68.5514	2.71995e-12	37.78	-1	233	616	0	11	134
TRINITY_DN56349_c0_g1	1	1852	781	67.22	54.03	OPUNC07G16850.2 Oryza punctata|bHLH|bHLH family protein	482	190.274	1.76283e-50	26.71	-1	233	1477	0	350	771
TRINITY_DN56357_c0_g1	1	2374	457	8.72	15.1	mrna09127.1-v1.0-hybrid Fragaria vesca|NAC|NAC family protein	191	78.1814	6.20077e-14	53.62	3	1890	2096	0	253	321
TRINITY_DN56364_c0_g1	1	1599	702	35.27	26.64	FANhyb_rscf00000253.1.g00010.1 Fragaria x ananassa|BBR-BPC|BBR-BPC family protein	358	142.51	6.00808e-35	43.01	2	698	1261	0	15	201
TRINITY_DN56367_c0_g1	1	1574	1644	36.02	10.83	Itr_sc000159.1_g00052.1 Ipomoea trifida|LBD|LBD family protein	252	101.679	2.0792e-21	33.86	3	918	1484	0	622	799
TRINITY_DN56375_c0_g1	1	650	1226	84.46	11.91	Vang02g01940.1 Vigna angularis|B3|B3 family protein	175	72.0182	2.43028e-13	29.19	-3	34	582	0	281	426
TRINITY_DN56377_c0_g1	1	1760	456	8.69	11.18	Aradu.SGG9Q Arachis duranensis|M-type_MADS|M-type_MADS family protein	153	63.5438	1.53579e-09	58.82	1	178	330	0	320	370
TRINITY_DN56383_c0_g1	1	1410	1967	27.66	7.52	EMT03129 Aegilops tauschii|bHLH|bHLH family protein	140	58.5362	6.89963e-08	32.21	3	117	506	0	1491	1638
TRINITY_DN56386_c0_g1	1	1006	1374	22.37	5.82	678347781 Utricularia gibba|GeBP|GeBP family protein	139	58.151	4.13668e-08	35	-2	391	615	0	298	377
TRINITY_DN56395_c0_g1	1	1237	564	39.77	28.01	Achn013161 Actinidia chinensis|bHLH|bHLH family protein	157	65.0846	2.80843e-10	30.99	-2	724	1215	0	239	396
TRINITY_DN56422_c0_g1	1	1689	766	81.88	60.7	Tp57577_TGAC_v2_mRNA33215 Trifolium pratense|bHLH|bHLH family protein	1061	413.305	2.39802e-133	48.5	-2	174	1556	0	7	471
TRINITY_DN56431_c0_g1	1	893	1022	68.87	19.86	mrna20854.1-v1.0-hybrid Fragaria vesca|B3|B3 family protein	489	192.971	1.02116e-53	48.78	-1	252	866	0	676	878
TRINITY_DN56452_c0_g1	1	422	147	38.39	36.73	OMERI03G21280.1 Oryza meridionalis|FAR1|FAR1 family protein	165	68.1662	7.29907e-14	51.85	-1	165	326	0	23	76
TRINITY_DN56454_c0_g1	1	572	1095	16.78	2.92	Zmw_sc02908.1.g00160.1 Zoysia matrella|NF-YB|NF-YB family protein	147	61.2326	4.96885e-10	78.12	1	205	300	0	857	888
TRINITY_DN56454_c0_g2	1	607	1537	19.77	2.6	Zmw_sc03830.1.g00090.1 Zoysia matrella|NF-YB|NF-YB family protein	168	69.3218	1.59515e-12	75	3	189	308	0	1290	1329
TRINITY_DN56455_c0_g1	1	1564	1152	31.27	14.06	Sme2.5_00096.1_g00018.1 Solanum melongena|NAC|NAC family protein	159	65.855	3.72612e-10	32.56	-1	620	1108	0	726	887
TRINITY_DN56461_c0_g1	1	906	961	82.45	26.12	LPERR01G31650.2 Leersia perrieri|MYB|MYB family protein	663	259.996	1.03657e-77	55.78	-1	64	810	0	710	960
TRINITY_DN56466_c0_g1	1	1828	2561	18.38	3.98	Rsa1.0_00008.1_g00039.1 Raphanus sativus|HSF|HSF family protein	194	79.337	4.68008e-14	38.14	-1	1109	1444	0	29	130
TRINITY_DN56467_c0_g1	1	552	971	36.96	7	Achn302621 Actinidia chinensis|BES1|BES1 family protein	153	63.5438	8.36186e-11	58.82	-2	216	419	0	898	965
TRINITY_DN56487_c0_g1	1	1043	1209	90.6	24.15	Csa08g023440.1 Camelina sativa|CPP|CPP family protein	544	214.157	2.49455e-60	35.91	2	2	946	0	865	1156
TRINITY_DN56490_c0_g1	1	2389	1798	32.02	15.52	PK03054.1 Cannabis sativa|HD-ZIP|HD-ZIP family protein	356	141.739	3.3101e-33	32.03	3	1593	2357	0	629	907
TRINITY_DN56502_c0_g1	1	566	434	34.45	15.67	MDP0000264827 Malus domestica|bHLH|bHLH family protein	136	56.9954	9.75567e-09	44.93	-3	211	405	0	176	243
TRINITY_DN56517_c0_g1	1	1855	473	29.76	34.46	Rsa1.0_01907.1_g00006.1 Raphanus sativus|ERF|ERF family protein	262	105.531	5.32082e-23	36.02	-3	345	896	0	70	232
TRINITY_DN56523_c1_g1	1	1306	1392	34	9.77	Pbr014522.2 Pyrus bretschneideri|NAC|NAC family protein	148	61.6178	6.08287e-09	28.76	-1	53	496	0	51	186
TRINITY_DN56531_c0_g1	1	692	586	24.71	9.22	Zjn_sc00050.1.g02270.1.sm.mkhc Zoysia japonica|bHLH|bHLH family protein	117	49.6766	6.31849e-06	45.61	-2	179	349	0	522	575
TRINITY_DN56533_c0_g1	1	1573	1274	84.87	37.21	Sme2.5_02298.1_g00001.1 Solanum melongena|ARF|ARF family protein	772	301.982	6.11854e-89	36.06	3	18	1352	0	800	1273
TRINITY_DN56533_c0_g2	1	1015	1786	75.67	14.95	CCG027008.3 Populus euphratica|G2-like|G2-like family protein	386	153.295	9.58121e-40	36.5	-1	233	1000	0	688	954
TRINITY_DN56570_c0_g1	1	548	482	48.72	18.05	Sopen02g001310.1 Solanum pennellii|GeBP|GeBP family protein	140	58.5362	2.83873e-09	35.96	-3	118	384	0	394	480
TRINITY_DN56583_c0_g1	1	3014	461	8.66	18.87	Achn132541 Actinidia chinensis|ERF|ERF family protein	168	69.3218	5.18935e-11	43.82	1	883	1143	0	139	225
TRINITY_DN56584_c0_g2	1	610	337	81.64	48.37	Cc01_g08720 Coffea canephora|NAC|NAC family protein	261	105.145	1.22428e-25	43.11	-2	112	609	0	99	261
TRINITY_DN56592_c0_g1	1	1926	1075	37.85	22.23	PH01000046G0930 Phyllostachys heterocycla|WRKY|WRKY family protein	702	275.018	1.54089e-78	55.33	-3	338	1066	0	73	311
TRINITY_DN56617_c0_g1	1	1118	1634	77.82	16.89	OGLUM12G00050.4 Oryza glumaepatula|WRKY|WRKY family protein	139	58.151	5.6548e-08	22.82	1	139	1008	0	366	641
TRINITY_DN56656_c0_g1	1	1344	1885	27.01	6.26	XP_013610995.1 Brassica oleracea|C3H|C3H family protein	126	53.1434	3.1941e-06	27.27	3	738	1100	0	1089	1206
TRINITY_DN56657_c0_g1	1	706	716	45.89	15.22	678444380 Utricularia gibba|bHLH|bHLH family protein	241	97.4413	1.00946e-21	45.05	1	292	615	0	49	157
TRINITY_DN56666_c0_g1	1	1002	211	22.46	35.07	Dusal.0407s00007.1.p Dunaliella salina|YABBY|YABBY family protein	136	56.9954	1.60053e-08	42.67	-2	159	383	0	98	171
TRINITY_DN56670_c0_g1	1	1131	620	87.8	49.84	Rsa1.0_02949.1_g00003.1 Raphanus sativus|B3|B3 family protein	350	139.428	4.06941e-35	31.49	2	107	1099	0	13	321
TRINITY_DN56680_c0_g2	1	1329	1215	88.26	32.51	MDP0000428265 Malus domestica|NAC|NAC family protein	1303	506.523	2.91398e-166	60.76	3	3	1175	0	793	1187
TRINITY_DN56689_c0_g2	1	1689	627	36.06	32.38	MDP0000465513 Malus domestica|GRAS|GRAS family protein	934	364.385	0	87.19	2	68	676	0	122	324
TRINITY_DN56690_c0_g1	1	924	337	94.48	75.67	Cc01_g08720 Coffea canephora|NAC|NAC family protein	298	119.398	1.29334e-29	31.97	-3	26	898	0	14	268
TRINITY_DN56697_c0_g1	1	677	538	34.12	14.13	PSME_00040474-RA Pseudotsuga menziesii|M-type_MADS|M-type_MADS family protein	167	68.9366	1.86893e-12	44.16	2	26	256	0	208	283
TRINITY_DN56698_c0_g1	1	1370	424	92.41	100	MDP0000595295 Malus domestica|NAC|NAC family protein	2033	787.719	0	91.98	-3	46	1311	0	1	424
TRINITY_DN56703_c0_g1	1	1004	787	80.08	34.94	678321642 Utricularia gibba|bHLH|bHLH family protein	275	110.538	2.9864e-25	31.93	2	137	940	0	80	354
TRINITY_DN56706_c0_g1	1	1618	766	28.37	17.49	Tp57577_TGAC_v2_mRNA33215 Trifolium pratense|bHLH|bHLH family protein	200	81.6481	4.53024e-15	33.12	-3	66	524	0	332	465
TRINITY_DN56774_c0_g1	1	960	269	38.44	45.72	Traes_1AS_0523686DD.1 Triticum aestivum|MYB_related|MYB_related family protein	283	113.62	5.54057e-28	43.9	2	587	955	0	46	168
TRINITY_DN56775_c0_g1	1	740	471	61.22	28.45	KN539506.1_FGP002 Oryza longistaminata|HSF|HSF family protein	129	54.299	1.87835e-07	27.15	2	263	715	0	329	462
TRINITY_DN56783_c0_g1	1	1058	361	83.65	67.59	Bv8_196130_qeeq.t1 Beta vulgaris|bHLH|bHLH family protein	481	189.889	4.79597e-55	45.76	3	111	995	0	17	260
TRINITY_DN56790_c0_g1	1	1203	695	40.4	23.02	Aan020124 Artemisia annua|MYB|MYB family protein	240	97.0561	1.9023e-25	33.33	3	522	1007	0	145	304
TRINITY_DN56791_c0_g2	1	972	522	47.53	32.95	DCAR_010766 Daucus carota|bHLH|bHLH family protein	193	78.9518	3.79133e-15	30.39	2	242	703	0	16	187
TRINITY_DN56793_c0_g1	1	529	180	82.8	78.89	Cotton_A_09239_BGI-A2_v1.0 Gossypium arboreum|HB-other|HB-other family protein	193	78.9518	3.45187e-17	28.67	-3	42	479	0	39	180
TRINITY_DN56801_c0_g1	1	1626	1081	26.57	13.41	676788552 Sisymbrium irio|FAR1|FAR1 family protein	505	199.134	2.89888e-53	61.38	-2	540	971	0	811	955
TRINITY_DN56809_c0_g1	1	1416	699	32.63	22.75	PGSC0003DMP400000652 Solanum tuberosum|bHLH|bHLH family protein	124	52.373	4.10871e-06	28.66	2	158	619	0	61	219
TRINITY_DN56820_c0_g1	1	1543	570	44.52	40.53	KZV54549.1 Dorcoceras hygrometricum|B3|B3 family protein	377	149.828	5.45667e-38	35.44	-1	422	1108	0	95	325
TRINITY_DN56826_c0_g2	1	1324	976	89.27	41.5	TRIUR3_19080-P1 Triticum urartu|B3|B3 family protein	356	141.739	8.91368e-35	29.64	-2	142	1323	0	139	543
TRINITY_DN56834_c0_g1	1	753	657	28.29	10.5	Manes.01G259600.1.p Manihot esculenta|MYB|MYB family protein	122	51.6026	1.90004e-06	40.85	3	3	215	0	234	302
TRINITY_DN56837_c0_g1	1	1424	1438	28.23	9.25	AA31G00555 Aethionema arabicum|CO-like|CO-like family protein	145	60.4622	1.48321e-08	28.68	-1	135	536	0	285	417
TRINITY_DN56844_c0_g2	1	1113	998	27.49	10.72	GSMUA_Achr4P28960_001 Musa acuminata|SBP|SBP family protein	193	78.9518	8.42787e-15	53.27	-3	158	463	0	847	953
TRINITY_DN56850_c0_g1	1	869	162	44.53	78.4	evm.model.supercontig_19.98 Carica papaya|bHLH|bHLH family protein	152	63.1586	4.17905e-12	34.35	3	249	635	0	27	153
TRINITY_DN56858_c0_g1	1	1409	783	53.87	32.31	Jcr4S06752.20 Jatropha curcas|FAR1|FAR1 family protein	1168	454.521	1.70459e-150	80.24	2	458	1216	0	530	782
TRINITY_DN56859_c0_g1	1	936	672	91.35	45.54	Rsa1.0_00048.1_g00027.1 Raphanus sativus|bHLH|bHLH family protein	179	73.559	2.33048e-13	24.84	-1	55	909	0	363	668
TRINITY_DN56875_c0_g1	1	2086	616	25.89	29.38	FANhyb_rscf00000217.1.g00006.1 Fragaria x ananassa|WRKY|WRKY family protein	434	171.785	2.0429e-44	46.7	-1	374	913	0	177	357
TRINITY_DN56884_c0_g1	1	1344	673	43.53	26.3	Achn050491 Actinidia chinensis|MYB_related|MYB_related family protein	272	109.383	2.06111e-24	35.38	2	590	1174	0	221	397
TRINITY_DN56893_c0_g1	1	771	233	22.96	25.32	TRIUR3_13997-P1 Triticum urartu|MYB|MYB family protein	156	64.6994	2.09099e-11	44.07	-1	337	513	0	172	230
TRINITY_DN56902_c0_g1	1	758	484	85.88	52.27	KHN21163.1 Glycine soja|NAC|NAC family protein	319	127.487	1.33131e-32	33.07	1	40	690	0	231	483
TRINITY_DN56911_c0_g2	1	483	457	53.42	18.82	678338506 Utricularia gibba|AP2|AP2 family protein	155	64.3142	2.51843e-11	34.88	2	110	367	0	366	451
TRINITY_DN56915_c0_g1	1	2771	707	69.72	89.25	AHYPO_019315-RA Amaranthus hypochondriacus|bHLH|bHLH family protein	1595	619.002	0	54.52	1	544	2475	0	74	704
TRINITY_DN56919_c0_g2	1	420	385	48.57	17.66	PH01004450G0140 Phyllostachys heterocycla|WRKY|WRKY family protein	250	100.908	1.0156e-24	69.12	-2	87	290	0	76	143
TRINITY_DN56929_c0_g1	1	1137	1176	48.81	15.39	mrna24941.1-v1.0-hybrid Fragaria vesca|DBB|DBB family protein	225	91.2781	9.58576e-19	34.05	1	385	939	0	923	1103
TRINITY_DN56930_c0_g1	1	2172	1659	71.41	30.98	Thecc1EG019956t1 Theobroma cacao|GRAS|GRAS family protein	356	141.739	1.73583e-33	23.48	-2	306	1856	0	776	1289
TRINITY_DN56931_c0_g1	1	2862	1674	19.5	11.77	MDP0000312598 Malus domestica|B3|B3 family protein	200	81.6481	1.91787e-14	27.92	2	2150	2707	0	188	384
TRINITY_DN56942_c0_g1	1	380	428	99.47	29.44	MDP0000274400 Malus domestica|GRF|GRF family protein	323	129.028	7.75934e-35	96.03	1	1	378	0	293	418
TRINITY_DN56948_c0_g1	1	1710	559	38.6	38.82	KFK41460.1 Arabis alpina|NAC|NAC family protein	351	139.813	4.22477e-55	42.08	-1	325	984	0	180	396
TRINITY_DN56953_c0_g1	1	1601	907	17.61	8.16	Pp3c19_22680V3.1.p Physcomitrella patens|C3H|C3H family protein	163	67.3958	1.32231e-10	35.79	-2	488	769	0	547	620
TRINITY_DN56956_c0_g1	1	1050	938	39.43	18.23	MDP0000268133 Malus domestica|HB-other|HB-other family protein	137	57.3806	6.36497e-08	26.59	-3	629	1042	0	572	742
TRINITY_DN56970_c0_g1	1	2957	1633	72.24	40.72	Achn116231 Actinidia chinensis|ARF|ARF family protein	1432	556.214	5.91263e-174	42.39	2	593	2728	0	943	1607
TRINITY_DN56970_c0_g2	1	3073	1633	69.51	40.72	Achn116231 Actinidia chinensis|ARF|ARF family protein	1375	534.258	2.4677e-165	43.53	2	659	2794	0	943	1607
TRINITY_DN56977_c0_g1	1	1889	439	15.4	21.87	SMil_00012109-RA_Salv Salvia miltiorrhiza|bHLH|bHLH family protein	129	54.299	1.4564e-06	26.8	-3	1033	1323	0	337	432
TRINITY_DN56988_c1_g1	1	1150	731	53.74	28.04	Achn219111 Actinidia chinensis|NAC|NAC family protein	449	177.563	4.47829e-48	48.08	1	505	1122	0	324	528
TRINITY_DN56997_c0_g1	1	863	377	25.72	19.36	C.cajan_40518 Cajanus cajan|Trihelix|Trihelix family protein	121	51.2174	2.40576e-06	51.35	1	451	672	0	46	118
TRINITY_DN56997_c0_g2	1	870	377	24.83	18.83	C.cajan_40518 Cajanus cajan|Trihelix|Trihelix family protein	178	73.1738	1.40185e-13	50	2	353	568	0	48	118
TRINITY_DN57000_c0_g1	1	901	1161	79.58	19.81	MDP0000309902 Malus domestica|GATA|GATA family protein	658	258.07	9.46118e-77	61.25	3	183	899	0	40	269
TRINITY_DN57000_c0_g2	1	1239	1161	61.99	21.79	MDP0000309902 Malus domestica|GATA|GATA family protein	716	280.411	5.21571e-83	57.2	-3	470	1237	0	263	515
TRINITY_DN57003_c0_g2	1	1358	739	53.24	32.88	GSBRNA2T00069970001 Brassica napus|MYB_related|MYB_related family protein	444	175.637	8.63904e-47	39.84	2	257	979	0	356	598
TRINITY_DN57025_c0_g1	1	1206	1798	27.36	6.12	PK03054.1 Cannabis sativa|HD-ZIP|HD-ZIP family protein	224	90.8929	2.53914e-50	40.91	-2	342	671	0	1502	1611
TRINITY_DN57028_c0_g1	1	1281	337	55.04	67.66	Cc01_g08720 Coffea canephora|NAC|NAC family protein	196	80.1073	1.71341e-15	28.93	-3	509	1213	0	13	240
TRINITY_DN57035_c0_g1	1	912	1045	18.42	5.26	Csa17g001480.1 Camelina sativa|NAC|NAC family protein	127	53.5286	8.75072e-07	41.07	2	449	616	0	942	996
TRINITY_DN57044_c0_g1	1	2415	1015	25.34	20.69	Sopen01g032700.1 Solanum pennellii|bHLH|bHLH family protein	626	245.743	1.19506e-108	57.14	-1	910	1521	0	630	839
TRINITY_DN57055_c0_g1	1	1114	263	32.05	47.15	XP_008245098.1 Prunus mume|G2-like|G2-like family protein	319	127.487	1.40173e-32	48.39	3	669	1025	0	10	133
TRINITY_DN57062_c0_g1	1	1446	702	38.8	25.78	FANhyb_rscf00000253.1.g00010.1 Fragaria x ananassa|BBR-BPC|BBR-BPC family protein	331	132.109	8.67465e-32	37.77	2	740	1300	0	15	195
TRINITY_DN57068_c0_g1	1	949	324	24.97	24.38	Tp57577_TGAC_v2_mRNA22346 Trifolium pratense|M-type_MADS|M-type_MADS family protein	135	56.6102	6.2116e-08	35.44	1	43	279	0	234	312
TRINITY_DN57079_c0_g1	1	1275	648	48.71	33.33	WALNUT_00013070-RA Juglans regia|MYB|MYB family protein	438	173.326	2.13236e-46	45.66	-3	359	979	0	95	310
TRINITY_DN57083_c0_g1	1	604	652	77.48	24.85	MDP0000319910 Malus domestica|HSF|HSF family protein	404	160.229	2.12552e-44	50.92	1	55	522	0	70	231
TRINITY_DN57087_c0_g1	1	1731	657	78.34	70.32	Zmw_sc00276.1.g00230.1 Zoysia matrella|NAC|NAC family protein	1363	529.635	1.22776e-179	54.31	1	157	1512	0	193	654
TRINITY_DN57105_c0_g1	1	734	731	24.52	8.21	TRAES3BF011300020CFD_t1 Triticum aestivum|bHLH|bHLH family protein	133	55.8398	4.82819e-13	41.67	-1	57	236	0	158	217
TRINITY_DN57127_c0_g1	1	878	528	40.32	22.54	TRIUR3_01525-P1 Triticum urartu|C2H2|C2H2 family protein	313	125.176	2.93405e-31	67.23	-1	81	434	0	1	119
TRINITY_DN57129_c0_g1	1	1861	466	49.81	66.31	Pbr019385.1 Pyrus bretschneideri|B3|B3 family protein	1574	610.912	0	94.5	-3	744	1670	0	1	309
TRINITY_DN57129_c0_g2	1	2105	321	24.23	52.34	Pbr019382.1 Pyrus bretschneideri|B3|B3 family protein	689	270.011	1.94505e-82	85.29	-3	1042	1551	0	36	203
TRINITY_DN57129_c0_g3	1	2452	731	93.84	100	Pbr025043.1 Pyrus bretschneideri|B3|B3 family protein	3345	1293.1	0	87.52	-3	27	2327	0	1	731
TRINITY_DN57129_c0_g4	1	1325	315	71.32	100	MDP0000192438 Malus domestica|B3|B3 family protein	1463	568.155	0	93.97	-2	248	1192	0	1	315
TRINITY_DN57129_c0_g5	1	718	562	64.76	27.58	MDP0000316701 Malus domestica|B3|B3 family protein	729	285.419	3.29026e-91	90.97	-2	79	543	0	301	455
TRINITY_DN57139_c0_g1	1	1280	1889	27.42	5.98	676752474 Sisymbrium irio|CAMTA|CAMTA family protein	201	82.0333	2.11945e-15	38.46	-3	145	495	0	1447	1559
TRINITY_DN57148_c0_g1	1	1280	739	86.95	48.31	676762620 Sisymbrium irio|B3|B3 family protein	1094	426.017	1.2885e-140	56.45	3	162	1274	0	77	433
TRINITY_DN57153_c0_g1	1	1869	469	78.65	100	Gh_A07G1370 Gossypium hirsutum|C2H2|C2H2 family protein	1204	468.389	1.05136e-157	65.85	-1	190	1659	0	1	469
TRINITY_DN57157_c0_g1	1	1354	569	87.52	59.4	405683 Selaginella moellendorffii|G2-like|G2-like family protein	553	217.624	1.8532e-62	36.27	2	125	1309	0	224	561
TRINITY_DN57159_c0_g1	1	2482	545	32.15	52.48	GSBRNA2T00136766001 Brassica napus|NAC|NAC family protein	233	94.3597	6.62173e-19	25.75	2	308	1105	0	49	334
TRINITY_DN57163_c0_g1	1	785	379	72.61	54.88	Niben101Scf00271g08008.1 Nicotiana benthamiana|LSD|LSD family protein	471	186.037	1.47586e-54	51.92	-3	211	780	0	159	366
TRINITY_DN57165_c0_g1	1	1731	945	34.32	20.95	MDP0000284588 Malus domestica|GeBP|GeBP family protein	994	387.497	1.92047e-121	93.43	-1	670	1263	0	1	198
TRINITY_DN57170_c0_g1	1	1038	91	15.03	57.14	MDP0000320691 Malus domestica|bHLH|bHLH family protein	255	102.834	9.90102e-26	96.15	-2	198	353	0	40	91
TRINITY_DN57171_c0_g1	1	1171	522	21.78	16.28	GSMUA_Achr7P25320_001 Musa acuminata|TCP|TCP family protein	206	83.9593	1.94958e-16	38.82	1	283	537	0	374	458
TRINITY_DN57175_c0_g1	1	2486	706	36.56	43.34	29656.m000483 Ricinus communis|NF-YC|NF-YC family protein	941	367.081	3.89696e-113	60.77	1	250	1158	0	8	313
TRINITY_DN57188_c0_g1	1	1727	258	30.57	70.16	Pavir.7NG095000.1.p Panicum virgatum|WRKY|WRKY family protein	295	118.242	1.49779e-28	36.41	-1	1056	1583	0	24	204
TRINITY_DN57192_c0_g1	1	835	439	50.3	30.3	Neem_16119_f_2 Azadirachta indica|bHLH|bHLH family protein	192	78.5666	2.35223e-15	33.57	3	228	647	0	2	134
TRINITY_DN57193_c0_g2	1	1364	421	33.65	36.82	XP_011400012.1 Auxenochlorella protothecoides|Nin-like|Nin-like family protein	204	83.1889	3.71835e-16	26.45	3	345	803	0	28	182
TRINITY_DN57195_c0_g1	1	820	817	39.88	13.46	Zmw_sc05456.1.g00030.1 Zoysia matrella|HSF|HSF family protein	313	125.176	1.08201e-30	59.09	1	442	768	0	706	815
TRINITY_DN57195_c0_g2	1	742	817	44.07	13.46	Zmw_sc05456.1.g00030.1 Zoysia matrella|HSF|HSF family protein	327	130.568	8.93871e-33	60.91	1	340	666	0	706	815
TRINITY_DN57208_c0_g1	1	2262	1339	27.45	15.53	Achn273801 Actinidia chinensis|ARF|ARF family protein	602	236.498	7.02466e-64	52.88	-2	1053	1673	0	331	538
TRINITY_DN57246_c0_g1	1	1030	541	97.86	57.49	MDP0000265073 Malus domestica|NAC|NAC family protein	314	125.561	6.42484e-31	30.5	-3	12	1019	0	7	317
TRINITY_DN57264_c0_g1	1	1468	1199	47.21	18.6	KN538722.1_FGP037 Oryza longistaminata|HB-PHD|HB-PHD family protein	294	117.857	8.11015e-41	32.47	-2	307	999	0	958	1180
TRINITY_DN57269_c0_g1	1	1068	242	29.78	32.23	Araip.E29R3 Arachis ipaensis|AP2|AP2 family protein	130	54.6842	1.89174e-07	34.91	-3	410	727	0	162	239
TRINITY_DN57274_c0_g1	1	828	994	76.45	21.83	DCAR_013815 Daucus carota|ERF|ERF family protein	320	127.872	1.87275e-31	37.13	2	44	676	0	581	797
TRINITY_DN57280_c0_g2	1	2780	999	78.56	73.07	Cotton_A_07948_BGI-A2_v1.0 Gossypium arboreum|BBR-BPC|BBR-BPC family protein	2333	903.279	0	62.19	2	257	2440	0	1	730
TRINITY_DN57282_c0_g1	1	1754	706	27.02	22.38	Sme2.5_00169.1_g00018.1 Solanum melongena|bHLH|bHLH family protein	557	219.164	7.75845e-61	63.92	3	138	611	0	1	158
TRINITY_DN57288_c0_g1	1	1897	702	33.53	27.78	FANhyb_rscf00000253.1.g00010.1 Fragaria x ananassa|BBR-BPC|BBR-BPC family protein	175	72.0182	5.37519e-12	27.85	1	955	1590	0	15	209
TRINITY_DN57293_c0_g1	1	461	840	65.73	12.98	OBART07G23750.1 Oryza barthii|C2H2|C2H2 family protein	154	63.929	4.47178e-11	34.55	3	54	356	0	728	836
TRINITY_DN57293_c1_g1	1	452	840	65.71	12.74	OBART07G23750.1 Oryza barthii|C2H2|C2H2 family protein	151	62.7734	9.04281e-11	36.11	1	91	387	0	729	835
TRINITY_DN57296_c0_g1	1	2005	625	17.81	19.04	Achn094351 Actinidia chinensis|bZIP|bZIP family protein	359	142.895	8.94303e-35	57.98	-1	1496	1852	0	383	501
TRINITY_DN57320_c0_g1	1	484	487	69.42	23.82	mrna10333.1-v1.0-hybrid Fragaria vesca|TCP|TCP family protein	122	51.6026	3.82087e-07	29.91	-1	44	379	0	364	479
TRINITY_DN57329_c1_g5	1	975	677	52.92	22.45	RrC2480_p5 Raphanus raphanistrum|HSF|HSF family protein	160	66.2402	6.45851e-11	33.15	-2	3	518	0	443	594
TRINITY_DN57332_c0_g2	1	966	799	75.16	26.03	462962708 Eragrostis tef|C2H2|C2H2 family protein	393	155.992	5.75592e-41	36.15	1	241	966	0	529	736
TRINITY_DN57334_c0_g1	1	1414	702	28.64	19.8	FANhyb_rscf00000253.1.g00010.1 Fragaria x ananassa|BBR-BPC|BBR-BPC family protein	354	140.969	8.91838e-35	50	-2	430	834	0	3	141
TRINITY_DN57338_c0_g1	1	1730	569	46.82	43.41	Achn144111 Actinidia chinensis|bHLH|bHLH family protein	437	172.94	1.89024e-45	37.64	1	799	1608	0	314	560
TRINITY_DN57342_c0_g1	1	1339	702	45.48	27.78	FANhyb_rscf00000253.1.g00010.1 Fragaria x ananassa|BBR-BPC|BBR-BPC family protein	397	157.532	1.03109e-40	44.29	-2	232	840	0	15	209
TRINITY_DN57369_c0_g1	1	1136	989	98.5	37.71	Gh_A08G2528 Gossypium hirsutum|SRS|SRS family protein	633	248.44	1.66116e-72	40.27	3	18	1136	0	503	875
TRINITY_DN57371_c0_g1	1	1663	533	34.64	34.9	Bradi2g44117.9.p Brachypodium distachyon|bHLH|bHLH family protein	231	93.5893	5.41019e-19	32.47	-2	106	681	0	322	507
TRINITY_DN57377_c0_g2	1	1276	465	68.89	61.51	maker-scaffold18721-augustus-gene-0.3-mRNA-1 Castanea mollissima|Dof|Dof family protein	347	138.272	7.23619e-35	31.97	-1	107	985	0	166	451
TRINITY_DN57381_c0_g1	1	1015	273	57.93	97.44	Prupe.8G102100.10.p Prunus persica|bZIP|bZIP family protein	373	148.288	1.70873e-40	44.74	-2	259	846	0	1	266
TRINITY_DN57385_c0_g1	1	1779	1209	44.35	22.42	Csa08g023440.1 Camelina sativa|CPP|CPP family protein	204	83.1889	1.83966e-15	22.99	-2	426	1214	0	844	1114
TRINITY_DN57405_c0_g1	1	1795	418	65.35	95.45	Pbr010800.1 Pyrus bretschneideri|bHLH|bHLH family protein	1419	551.206	0	93.73	1	310	1482	0	1	399
TRINITY_DN57406_c0_g1	1	2186	949	48.58	28.03	Zmw_sc02169.1.g00130.1 Zoysia matrella|M-type_MADS|M-type_MADS family protein	376	149.443	4.45778e-36	29.49	1	1051	2112	0	145	410
TRINITY_DN57418_c0_g1	1	1646	541	49.76	48.06	MDP0000265073 Malus domestica|NAC|NAC family protein	387	153.68	3.55841e-39	37.63	-1	435	1253	0	9	268
TRINITY_DN57419_c0_g1	1	1120	859	25.71	10.71	Do016806.1 Dichanthelium oligosanthes|bZIP|bZIP family protein	175	72.0182	1.76055e-12	33.33	-3	51	338	0	186	277
TRINITY_DN57420_c0_g2	1	563	324	71.4	41.98	Tp57577_TGAC_v2_mRNA22346 Trifolium pratense|M-type_MADS|M-type_MADS family protein	314	125.561	3.44141e-33	61.03	1	133	534	0	186	321
TRINITY_DN57430_c0_g1	1	3365	981	17.03	19.06	OPUNC05G25400.1 Oryza punctata|MYB_related|MYB_related family protein	425	168.318	1.07796e-56	48.96	-3	568	1140	0	475	661
TRINITY_DN57432_c0_g1	1	1547	795	79.7	48.55	MDP0000294614 Malus domestica|NAC|NAC family protein	672	263.462	4.99008e-77	37.7	2	98	1330	0	17	402
TRINITY_DN57433_c0_g1	1	1611	604	51.21	39.74	GSBRNA2T00122110001 Brassica napus|LBD|LBD family protein	476	187.963	1.14445e-50	35.97	-1	34	858	0	73	312
TRINITY_DN57465_c0_g1	1	2470	794	33.64	33	RrC1700_p1 Raphanus raphanistrum|ERF|ERF family protein	714	279.641	4.71274e-80	50.72	-1	956	1786	0	128	389
TRINITY_DN57474_c0_g1	1	2372	424	43	80.19	MDP0000275844 Malus domestica|bHLH|bHLH family protein	1406	546.199	0	94.71	2	14	1033	0	14	353
TRINITY_DN57487_c0_g1	1	1623	880	34.2	21.82	Cc10_g03650 Coffea canephora|G2-like|G2-like family protein	237	95.9005	1.27357e-19	30.21	-3	143	697	0	666	857
TRINITY_DN57488_c0_g1	1	487	752	57.91	12.63	ONIVA04G19030.1 Oryza nivara|MYB|MYB family protein	134	56.225	1.47827e-08	33.33	-1	203	484	0	585	679
TRINITY_DN57488_c0_g2	1	1081	707	72.43	33.8	Achn036321 Actinidia chinensis|G2-like|G2-like family protein	301	120.553	1.42392e-28	43.17	1	298	1080	0	1	239
TRINITY_DN57505_c1_g2	1	1078	702	53.99	27.78	FANhyb_rscf00000253.1.g00010.1 Fragaria x ananassa|BBR-BPC|BBR-BPC family protein	386	153.295	5.66842e-40	43.65	1	397	978	0	15	209
TRINITY_DN57529_c0_g1	1	1035	730	44.35	19.45	Zmw_sc01355.1.g00120.1 Zoysia matrella|bHLH|bHLH family protein	207	84.3445	9.15791e-17	33.77	1	232	690	0	419	560
TRINITY_DN57529_c0_g2	1	1300	730	18.69	9.59	Zmw_sc01355.1.g00120.1 Zoysia matrella|bHLH|bHLH family protein	154	63.929	8.69712e-10	39.02	3	348	590	0	476	545
TRINITY_DN57535_c0_g1	1	1205	1040	81.66	29.9	MDP0000254650 Malus domestica|bHLH|bHLH family protein	245	98.9821	3.96156e-21	26.22	-1	150	1133	0	36	346
TRINITY_DN57544_c0_g1	1	618	209	77.67	76.56	Pbr023382.1 Pyrus bretschneideri|C2H2|C2H2 family protein	584	229.565	2.17538e-74	94.38	1	139	618	0	2	161
TRINITY_DN57549_c1_g1	1	427	2485	67.45	3.86	678360908 Utricularia gibba|B3|B3 family protein	290	116.316	8.01192e-29	69.79	-2	97	384	0	2390	2485
TRINITY_DN57549_c1_g2	1	421	2485	68.41	3.86	678360908 Utricularia gibba|B3|B3 family protein	344	137.117	4.17189e-36	66.67	-1	116	403	0	2390	2485
TRINITY_DN57559_c0_g1	1	550	962	40.91	7.8	mrna27940.1-v1.0-hybrid Fragaria vesca|NAC|NAC family protein	211	85.8853	4.39996e-18	45.33	-1	314	538	0	876	950
TRINITY_DN57562_c0_g1	1	1865	929	71.26	51.88	676720558 Sisymbrium irio|B3|B3 family protein	840	328.176	8.13783e-99	38.57	1	139	1467	0	29	510
TRINITY_DN57565_c0_g1	1	1538	1333	30.04	14.25	336533 Arabidopsis lyrata|NF-X1|NF-X1 family protein	329	131.339	5.36898e-31	39.79	-1	924	1385	0	1144	1333
TRINITY_DN57565_c0_g2	1	1117	1333	32.77	9.75	336533 Arabidopsis lyrata|NF-X1|NF-X1 family protein	284	114.005	5.0968e-26	46.92	-2	169	534	0	1204	1333
TRINITY_DN57567_c0_g1	1	449	1707	97.55	8.49	Neem_2071_f_3 Azadirachta indica|WRKY|WRKY family protein	298	119.398	7.95321e-30	53.42	3	9	446	0	480	624
TRINITY_DN57568_c0_g1	1	1068	2015	71.91	12.31	MDP0000282531 Malus domestica|BES1|BES1 family protein	1225	476.478	5.8713e-152	90.62	1	235	1002	0	1768	2015
TRINITY_DN57569_c0_g1	1	2481	616	21.28	28.25	Zpz_sc00083.1.g00290.1.am.mk Zoysia pacifica|Dof|Dof family protein	305	122.094	1.20466e-27	35.75	-3	329	856	0	415	588
TRINITY_DN57585_c0_g1	1	1888	813	60.54	47.72	CCG000365.1 Populus euphratica|NAC|NAC family protein	291	116.701	5.45143e-26	26.57	2	485	1627	0	332	719
TRINITY_DN57595_c0_g1	1	1050	434	16.86	12.44	MDP0000264827 Malus domestica|bHLH|bHLH family protein	133	55.8398	1.54177e-07	50	-1	322	498	0	186	239
TRINITY_DN57600_c0_g1	1	1345	408	60.45	60.29	Dca41273.1 Dianthus caryophyllus|bHLH|bHLH family protein	152	63.1586	9.88783e-10	24.03	-3	216	1028	0	151	396
TRINITY_DN57602_c0_g1	1	815	565	20.61	9.38	Zmw_sc05604.1.g00100.1 Zoysia matrella|C2H2|C2H2 family protein	140	58.5362	1.04e-08	50	-1	321	488	0	9	61
TRINITY_DN57623_c0_g2	1	413	402	45.04	22.89	MDP0000475808 Malus domestica|MYB_related|MYB_related family protein	112	47.7506	4.95203e-06	32.61	-2	146	331	0	297	388
TRINITY_DN57629_c0_g1	1	863	873	50.41	16.84	Lj3g3v0323160.1 Lotus japonicus|C2H2|C2H2 family protein	241	97.4413	3.77343e-21	38.67	1	190	624	0	550	696
TRINITY_DN57630_c0_g1	1	1506	687	58.76	45.12	OMERI12G01050.1 Oryza meridionalis|NAC|NAC family protein	290	116.316	1.89723e-26	31.86	2	278	1162	0	202	511
TRINITY_DN57636_c0_g1	1	3944	1377	61.31	49.24	Lus10040166 Linum usitatissimum|GRAS|GRAS family protein	565	222.246	1.46057e-57	27.15	-2	887	3304	0	20	697
TRINITY_DN57638_c0_g1	1	607	475	72.16	28.84	Thecc1EG042823t1 Theobroma cacao|bHLH|bHLH family protein	256	103.219	1.53004e-24	36.05	-2	97	534	0	339	475
TRINITY_DN57641_c0_g1	1	1321	694	39.97	25.5	DCAR_025729 Daucus carota|B3|B3 family protein	475	187.578	4.16601e-51	53.33	3	30	557	0	494	670
TRINITY_DN57643_c0_g1	1	1534	253	16.43	33.2	MELO3C019736P1 Cucumis melo|bHLH|bHLH family protein	120	50.8322	5.59222e-06	32.22	3	468	719	0	80	163
TRINITY_DN57645_c0_g1	1	1250	698	80.16	47.56	Csa09g092790.1 Camelina sativa|BES1|BES1 family protein	895	349.362	1.32003e-111	49.41	3	93	1094	0	365	696
TRINITY_DN57661_c0_g1	1	1168	337	55.74	64.39	MDP0000244000 Malus domestica|NF-YC|NF-YC family protein	834	325.865	2.39102e-107	84.33	1	382	1032	0	119	335
TRINITY_DN57663_c0_g2	1	1183	340	38.29	42.65	Thecc1EG037888t1 Theobroma cacao|HSF|HSF family protein	274	110.153	6.41825e-26	39.74	2	143	595	0	5	149
TRINITY_DN57667_c0_g1	1	375	1076	39.2	4.55	Spipo6G0049800 Spirodela polyrhiza|CAMTA|CAMTA family protein	110	46.9802	9.98422e-06	67.35	1	19	165	0	1013	1061
TRINITY_DN57675_c0_g1	1	990	404	77.88	63.37	Sopim04g058090.0.1 Solanum pimpinellifolium|bHLH|bHLH family protein	754	295.049	2.06158e-95	59.14	2	89	859	0	119	374
TRINITY_DN57678_c0_g1	1	461	856	57.92	10.4	Do008764.1 Dichanthelium oligosanthes|MYB_related|MYB_related family protein	254	102.449	3.66103e-24	68.54	-3	34	300	0	768	856
TRINITY_DN57682_c0_g1	1	2137	626	27.23	30.83	CCG030364.1 Populus euphratica|NF-YA|NF-YA family protein	238	96.2857	1.52171e-19	35.38	-2	361	942	0	409	601
TRINITY_DN57683_c0_g2	1	2300	907	41.48	35.94	Rsa1.0_00329.1_g00010.1 Raphanus sativus|C3H|C3H family protein	1220	474.552	1.38534e-152	73.7	3	429	1382	0	1	326
TRINITY_DN57698_c0_g1	1	2203	918	64.28	51.2	mrna00620.1-v1.0-hybrid Fragaria vesca|BBR-BPC|BBR-BPC family protein	743	290.812	6.34606e-84	38.66	-1	293	1708	0	438	907
TRINITY_DN57701_c0_g1	1	1072	307	80.32	95.44	MDP0000757090 Malus domestica|C2H2|C2H2 family protein	1181	459.529	9.15673e-161	90.78	2	83	943	0	1	293
TRINITY_DN57707_c0_g1	1	998	652	28.86	14.26	Prupe.2G201300.1.p Prunus persica|NAC|NAC family protein	226	91.6633	3.20928e-19	51.04	3	117	404	0	25	117
TRINITY_DN57717_c0_g1	1	856	290	12.62	12.41	Neem_1766_f_3 Azadirachta indica|C2H2|C2H2 family protein	138	57.7658	1.7007e-08	63.89	2	290	397	0	247	282
TRINITY_DN57720_c0_g1	1	3400	918	25.15	30.28	mrna00620.1-v1.0-hybrid Fragaria vesca|BBR-BPC|BBR-BPC family protein	727	284.648	1.67608e-79	48.1	1	2296	3150	0	628	905
TRINITY_DN57720_c0_g2	1	2499	918	32.89	29.3	mrna00620.1-v1.0-hybrid Fragaria vesca|BBR-BPC|BBR-BPC family protein	600	235.728	3.47769e-64	45	3	1470	2291	0	629	897
TRINITY_DN57725_c0_g2	1	1788	640	29.53	25.16	ORUFI06G17650.1 Oryza rufipogon|C3H|C3H family protein	150	62.3882	4.15463e-09	29.55	3	12	539	0	409	569
TRINITY_DN57726_c0_g1	1	850	445	60.35	36.63	Aqcoe3G412500.1.p Aquilegia coerulea|C2H2|C2H2 family protein	180	73.9442	9.03231e-14	34.07	-3	288	800	0	241	403
TRINITY_DN57732_c0_g1	1	1977	364	30.8	47.25	Pbr020079.1 Pyrus bretschneideri|NAC|NAC family protein	764	298.901	1.96485e-104	81.77	-2	519	1127	0	193	364
TRINITY_DN57733_c0_g1	1	1020	874	18.82	7.32	NNU_008116-RA Nelumbo nucifera|C3H|C3H family protein	160	66.2402	9.57667e-11	43.75	-1	820	1011	0	805	868
TRINITY_DN57740_c0_g1	1	1024	565	14.94	8.85	Zmw_sc05604.1.g00100.1 Zoysia matrella|C2H2|C2H2 family protein	139	58.151	2.91748e-08	50.98	-3	348	500	0	14	63
TRINITY_DN57747_c0_g1	1	890	348	78.54	66.95	MDP0000131822 Malus domestica|MYB|MYB family protein	1200	466.848	4.3717e-164	95.28	1	139	837	0	1	233
TRINITY_DN57749_c0_g1	1	1207	1067	82.77	33.83	KN538909.1_FGP014 Oryza longistaminata|bHLH|bHLH family protein	474	187.193	1.81976e-50	35.66	3	84	1082	0	3	363
TRINITY_DN57755_c0_g2	1	1576	773	90.23	60.54	Sme2.5_00297.1_g00019.1 Solanum melongena|MYB|MYB family protein	863	337.035	1.22092e-104	38.57	3	117	1538	0	300	767
TRINITY_DN57766_c0_g1	1	3359	848	16.43	21.34	mrna27194.1-v1.0-hybrid Fragaria vesca|bZIP|bZIP family protein	767	300.056	2.91611e-85	80.43	-2	2567	3118	0	1	181
TRINITY_DN57767_c0_g1	1	835	760	93.41	31.45	mrna31843.1-v1.0-hybrid Fragaria vesca|WRKY|WRKY family protein	279	112.079	3.47489e-26	32.2	1	1	780	0	323	561
TRINITY_DN57785_c0_g2	1	1213	787	78.9	42.57	Sp_073850_ixmz.t1 Spinacia oleracea|MYB_related|MYB_related family protein	182	74.7146	2.75115e-13	24.57	-1	206	1162	0	93	427
TRINITY_DN57786_c0_g1	1	1189	267	61.31	94.76	Pbr016184.1 Pyrus bretschneideri|ERF|ERF family protein	1123	437.187	5.0728e-152	92.89	3	318	1046	0	1	253
TRINITY_DN57788_c0_g1	1	2583	1025	49.01	42.93	Do001279.1 Dichanthelium oligosanthes|bZIP|bZIP family protein	919	358.607	1.10392e-106	43.53	3	1200	2465	0	555	994
TRINITY_DN57792_c0_g1	1	1303	872	60.32	30.62	RrC264_p4 Raphanus raphanistrum|NF-YC|NF-YC family protein	471	186.037	3.48813e-50	39.86	-3	474	1259	0	289	555
TRINITY_DN57795_c0_g1	1	1346	134	8.02	26.87	Medtr1g077760.1 Medicago truncatula|WRKY|WRKY family protein	117	49.6766	3.33217e-06	44.44	2	641	748	0	1	36
TRINITY_DN57799_c0_g1	1	567	550	38.1	12.91	FANhyb_rscf00000146.1.g00010.1 Fragaria x ananassa|Dof|Dof family protein	141	58.9214	2.22176e-09	47.22	3	318	533	0	480	550
TRINITY_DN57812_c0_g2	1	1799	748	84.38	67.38	Bv5_101120_supk.t1 Beta vulgaris|ERF|ERF family protein	1724	668.692	0	67	1	127	1644	0	1	504
TRINITY_DN57814_c0_g1	1	1465	848	91.74	52.12	mrna27194.1-v1.0-hybrid Fragaria vesca|bZIP|bZIP family protein	1076	419.083	8.85781e-136	49.67	2	71	1414	0	24	465
TRINITY_DN57815_c0_g1	1	918	625	44.77	21.12	Sme2.5_07423.1_g00002.1 Solanum melongena|TCP|TCP family protein	123	51.9878	2.0422e-06	25.71	2	68	478	0	100	231
TRINITY_DN57815_c0_g2	1	1760	625	29.15	26.72	Sme2.5_07423.1_g00002.1 Solanum melongena|TCP|TCP family protein	145	60.4622	1.7531e-08	32.57	1	499	1011	0	65	231
TRINITY_DN57819_c0_g1	1	1007	607	38.73	20.59	TRIUR3_31251-P1 Triticum urartu|ERF|ERF family protein	198	80.8777	1.03357e-15	33.08	-2	53	442	0	477	601
TRINITY_DN57821_c0_g1	1	1419	404	23.47	27.97	Prupe.2G278500.1.p Prunus persica|B3|B3 family protein	182	74.7146	2.35085e-13	40.87	-3	539	871	0	196	308
TRINITY_DN57821_c0_g2	1	828	404	42.03	28.96	Prupe.2G278500.1.p Prunus persica|B3|B3 family protein	198	80.8777	2.43913e-16	42.15	-3	356	703	0	194	310
TRINITY_DN57829_c0_g2	1	981	1725	54.74	11.83	XP_008245529.1 Prunus mume|E2F/DP|E2F/DP family protein	306	122.479	5.32963e-29	36.76	-3	23	559	0	3	206
TRINITY_DN57843_c0_g1	1	1126	823	86.59	37.06	MDP0000319656 Malus domestica|MYB|MYB family protein	275	110.538	4.17616e-25	28.01	-2	1	975	0	58	362
TRINITY_DN57845_c0_g1	1	1529	2030	40.42	11.13	estExt_fgenesh3_pg.C_130070 Chlorella variabilis NC64A|SBP|SBP family protein	272	109.383	6.68163e-24	31.33	-2	311	928	0	1636	1861
TRINITY_DN57862_c1_g2	1	1891	1355	79.48	37.86	GSVIVT01030079001 Vitis vinifera|FAR1|FAR1 family protein	1216	473.011	1.54072e-149	47.78	-2	250	1752	0	840	1352
TRINITY_DN57889_c1_g1	1	464	443	32.33	11.29	Sme2.5_01171.1_g00003.1 Solanum melongena|bHLH|bHLH family protein	143	59.6918	6.14522e-10	56	-2	224	373	0	380	429
TRINITY_DN57889_c1_g2	1	333	443	45.05	11.29	Sme2.5_01171.1_g00003.1 Solanum melongena|bHLH|bHLH family protein	157	65.0846	3.90883e-12	62	-2	135	284	0	380	429
TRINITY_DN57889_c1_g3	1	432	443	34.72	11.29	Sme2.5_01171.1_g00003.1 Solanum melongena|bHLH|bHLH family protein	157	65.0846	8.19116e-12	62	-2	234	383	0	380	429
TRINITY_DN57891_c0_g1	1	1576	425	48.73	54.12	403456 Selaginella moellendorffii|Dof|Dof family protein	462	182.57	3.9725e-50	41.86	-2	118	885	0	196	425
TRINITY_DN57895_c0_g1	1	435	279	95.17	51.61	Medtr1g035130.4 Medicago truncatula|C3H|C3H family protein	412	163.31	1.03496e-48	54.17	-2	3	416	0	1	144
TRINITY_DN57895_c1_g1	1	585	283	91.28	65.02	Lj3g3v3006550.1 Lotus japonicus|C3H|C3H family protein	512	201.83	1.01381e-62	54.35	-2	27	560	0	1	184
TRINITY_DN57896_c0_g1	1	1608	974	77.05	30.7	DCAR_014738 Daucus carota|HD-ZIP|HD-ZIP family protein	335	133.65	8.23359e-32	26.38	3	312	1550	0	32	330
TRINITY_DN57912_c0_g1	1	981	691	63.3	31.55	Dca42192.1 Dianthus caryophyllus|FAR1|FAR1 family protein	379	150.599	2.81688e-39	38.07	1	355	975	0	178	395
TRINITY_DN57914_c0_g1	1	2767	1037	34.26	31.82	Gh_D11G2978 Gossypium hirsutum|STAT|STAT family protein	261	105.145	7.75062e-22	32.33	-3	303	1250	0	684	1013
TRINITY_DN57920_c0_g1	1	1265	865	35.81	15.84	889097 Arabidopsis lyrata|STAT|STAT family protein	228	92.4337	5.57017e-19	35.76	1	778	1230	0	600	736
TRINITY_DN57928_c0_g1	1	563	541	54.88	18.11	462898238 Eragrostis tef|bHLH|bHLH family protein	123	51.9878	4.22315e-07	28.16	-3	16	324	0	426	523
TRINITY_DN57935_c0_g1	1	1803	1438	25.29	10.36	AA31G00555 Aethionema arabicum|CO-like|CO-like family protein	331	132.109	3.25345e-65	42.86	-2	408	863	0	814	962
TRINITY_DN57954_c0_g1	1	862	872	73.09	25.11	RrC264_p4 Raphanus raphanistrum|NF-YC|NF-YC family protein	219	88.9669	1.76537e-18	29.55	-1	11	640	0	298	516
TRINITY_DN57955_c0_g1	1	2164	570	12.34	15.61	KZV54549.1 Dorcoceras hygrometricum|B3|B3 family protein	314	125.561	2.12953e-41	61.8	1	421	687	0	108	196
TRINITY_DN57958_c0_g1	1	1973	1659	70.7	27.67	Thecc1EG019956t1 Theobroma cacao|GRAS|GRAS family protein	327	130.568	4.3056e-30	23.51	-1	330	1724	0	831	1289
TRINITY_DN57967_c0_g1	1	906	707	19.87	8.2	Achn036321 Actinidia chinensis|G2-like|G2-like family protein	129	54.299	3.8609e-07	40	2	8	187	0	17	74
TRINITY_DN57968_c1_g1	1	1476	625	35.16	27.52	Gh_D13G0393 Gossypium hirsutum|ERF|ERF family protein	233	94.3597	2.45971e-19	32.18	1	493	1011	0	61	232
TRINITY_DN57987_c0_g1	1	2341	981	35.88	29.05	OPUNC05G25400.1 Oryza punctata|MYB_related|MYB_related family protein	512	201.83	5.73727e-53	39.1	2	920	1759	0	376	660
TRINITY_DN57994_c0_g1	1	981	994	60.24	21.73	DCAR_013815 Daucus carota|ERF|ERF family protein	263	105.916	9.30321e-24	39.09	-2	141	731	0	581	796
TRINITY_DN57998_c0_g1	1	1177	338	86.15	100	Pbr017023.1 Pyrus bretschneideri|NAC|NAC family protein	1772	687.182	0	96.45	1	40	1053	0	1	338
TRINITY_DN58007_c0_g1	1	1928	1484	34.39	15.03	Sme2.5_05296.1_g00004.1 Solanum melongena|HD-ZIP|HD-ZIP family protein	197	80.4925	1.80054e-14	30.13	-2	218	880	0	1258	1480
TRINITY_DN58013_c1_g1	1	573	856	65.45	13.9	Do008764.1 Dichanthelium oligosanthes|MYB_related|MYB_related family protein	260	104.76	1.38706e-24	51.2	-3	101	475	0	738	856
TRINITY_DN58014_c0_g1	1	2324	1260	90.36	57.46	Aco013131.1 Ananas comosus|DBB|DBB family protein	1232	479.174	9.97559e-151	40.35	1	154	2253	0	23	746
TRINITY_DN58018_c0_g1	1	1456	346	70.88	99.42	MDP0000255884 Malus domestica|NAC|NAC family protein	1696	657.907	0	96.8	3	63	1094	0	1	344
TRINITY_DN58020_c0_g1	1	676	1996	55.47	6.61	Zmw_sc06582.1.g00020.1 Zoysia matrella|C2H2|C2H2 family protein	217	88.1965	1.95127e-18	37.78	3	51	425	0	1096	1227
TRINITY_DN58025_c0_g1	1	900	1163	31.67	8.25	337099 Arabidopsis lyrata|C3H|C3H family protein	137	57.3806	4.49467e-08	32.29	-1	64	348	0	893	988
TRINITY_DN58030_c0_g1	1	1348	439	21.81	22.55	SapurV1A.0571s0110.1.p Salix purpurea|MYB|MYB family protein	277	111.309	1.00091e-25	47.47	-3	756	1049	0	213	311
TRINITY_DN58044_c0_g1	1	1414	200	20.37	46	Tp57577_TGAC_v2_mRNA3016 Trifolium pratense|Trihelix|Trihelix family protein	197	80.4925	4.18057e-16	44.79	1	481	768	0	85	176
TRINITY_DN58048_c0_g1	1	1452	945	95.25	45.4	MDP0000284588 Malus domestica|GeBP|GeBP family protein	1100	428.328	2.20112e-138	46.65	-2	6	1388	0	447	875
TRINITY_DN58050_c0_g1	1	1376	758	51.89	29.42	GSBRNA2T00126537001 Brassica napus|S1Fa-like|S1Fa-like family protein	217	88.1965	1.80596e-17	31.97	-1	303	1016	0	26	248
TRINITY_DN58051_c0_g1	1	869	1633	43.5	7.72	Achn116231 Actinidia chinensis|ARF|ARF family protein	544	214.157	9.622e-61	95.24	3	3	380	0	1038	1163
TRINITY_DN58061_c0_g1	1	1539	1199	62.57	26.77	KN538722.1_FGP037 Oryza longistaminata|HB-PHD|HB-PHD family protein	1167	454.136	2.44092e-145	63.55	3	294	1256	0	870	1190
TRINITY_DN58069_c0_g1	1	639	188	74.18	84.57	MDP0000312701 Malus domestica|ERF|ERF family protein	529	208.379	3.03742e-66	94.97	3	39	512	0	1	159
TRINITY_DN58072_c0_g1	1	1157	312	72.6	88.78	Pbr012959.1 Pyrus bretschneideri|LBD|LBD family protein	1137	442.58	1.64035e-153	93.21	1	232	1071	0	24	300
TRINITY_DN58077_c0_g1	1	928	593	65.3	36.09	Csa10g007600.1 Camelina sativa|bHLH|bHLH family protein	137	57.3806	4.10889e-08	25.93	-1	140	745	0	348	561
TRINITY_DN58078_c0_g1	1	1322	702	44.48	27.64	FANhyb_rscf00000253.1.g00010.1 Fragaria x ananassa|BBR-BPC|BBR-BPC family protein	466	184.111	9.0971e-50	47.29	1	712	1299	0	15	208
TRINITY_DN58084_c0_g1	1	802	1125	69.2	20.18	PDK_30s762671g002 Phoenix dactylifera|FAR1|FAR1 family protein	169	69.707	2.7805e-12	29.29	2	41	595	0	761	987
TRINITY_DN58093_c0_g1	1	2636	712	47.57	60.11	Pbr002083.1 Pyrus bretschneideri|ERF|ERF family protein	541	213.001	3.68515e-57	34.55	-1	432	1685	0	26	453
TRINITY_DN58096_c0_g1	1	684	328	33.77	23.48	MDP0000252038 Malus domestica|Dof|Dof family protein	333	132.88	1.89584e-35	85.71	2	5	235	0	1	77
TRINITY_DN58103_c0_g1	1	1641	387	31.99	46.25	Achn232871 Actinidia chinensis|DBB|DBB family protein	319	127.487	5.01813e-31	39.66	-3	692	1216	0	206	384
TRINITY_DN58133_c0_g1	1	2630	551	18.59	29.04	Sphfalx0001s0374.1.p Sphagnum fallax|Trihelix|Trihelix family protein	127	53.5286	4.7499e-06	26.67	1	1873	2361	0	62	221
TRINITY_DN58137_c0_g1	1	737	223	52.92	59.64	EMT28005 Aegilops tauschii|MYB_related|MYB_related family protein	251	101.293	2.07842e-24	40.3	1	55	444	0	87	219
TRINITY_DN58140_c0_g1	1	1142	617	71.72	48.95	ORGLA07G0184700.1 Oryza glaberrima|C2H2|C2H2 family protein	592	232.646	1.91527e-68	42.62	-3	253	1071	0	251	552
TRINITY_DN58143_c0_g1	1	883	601	56.4	25.62	Zmw_sc06576.1.g00010.1 Zoysia matrella|Nin-like|Nin-like family protein	364	144.821	5.94714e-38	45.88	-1	287	784	0	1	154
TRINITY_DN58145_c0_g1	1	1004	308	57.07	62.01	RrC3821_p1 Raphanus raphanistrum|NAC|NAC family protein	269	108.227	9.0483e-26	32.81	2	233	805	0	115	305
TRINITY_DN58148_c0_g1	1	793	673	67.34	25.26	Achn050491 Actinidia chinensis|MYB_related|MYB_related family protein	122	51.6026	2.2226e-06	24.88	1	220	753	0	225	394
TRINITY_DN58151_c0_g1	1	1831	186	16.55	51.61	GRMZM2G008647_P02 Zea mays|MYB_related|MYB_related family protein	207	84.3445	3.11867e-17	41.75	3	1338	1640	0	58	153
TRINITY_DN58154_c0_g2	1	713	108	34.92	76.85	AA60G00097 Aethionema arabicum|C2H2|C2H2 family protein	286	114.775	1.02086e-30	74.7	3	345	593	0	26	108
TRINITY_DN58169_c1_g1	1	939	1160	24.28	6.81	Achn114091 Actinidia chinensis|Trihelix|Trihelix family protein	185	75.8702	4.07875e-14	48.1	-3	143	370	0	966	1044
TRINITY_DN58176_c0_g1	1	4212	760	31.91	55.39	mrna31843.1-v1.0-hybrid Fragaria vesca|WRKY|WRKY family protein	703	275.404	1.05244e-76	37.74	-2	1911	3254	0	324	744
TRINITY_DN58179_c1_g1	1	1033	1775	51.98	10.03	Vang03g11510.1 Vigna angularis|Trihelix|Trihelix family protein	179	73.559	3.84881e-13	31.15	1	181	717	0	11	188
TRINITY_DN58179_c1_g2	1	893	1775	47.37	7.72	Vang03g11510.1 Vigna angularis|Trihelix|Trihelix family protein	146	60.8474	3.83901e-09	30.28	3	225	647	0	51	187
TRINITY_DN58185_c0_g1	1	759	379	58.1	39.84	Dca23924.1 Dianthus caryophyllus|FAR1|FAR1 family protein	260	104.76	7.22076e-25	37.75	-3	251	691	0	6	156
TRINITY_DN58192_c0_g1	1	1729	712	54.66	44.52	Pbr002083.1 Pyrus bretschneideri|ERF|ERF family protein	580	228.024	5.41262e-64	42.5	2	173	1117	0	26	342
TRINITY_DN58204_c0_g1	1	1018	1775	37.43	7.32	Vang03g11510.1 Vigna angularis|Trihelix|Trihelix family protein	197	80.4925	2.34383e-15	39.39	1	355	735	0	303	432
TRINITY_DN58213_c0_g1	1	552	3097	47.83	2.84	Aco001282.1 Ananas comosus|bHLH|bHLH family protein	372	147.902	4.5793e-39	72.73	-1	31	294	0	114	201
TRINITY_DN58221_c0_g1	1	848	496	73.94	37.5	Rsa1.0_00156.1_g00008.1 Raphanus sativus|C3H|C3H family protein	270	108.612	1.21373e-25	30.62	1	109	735	0	39	224
TRINITY_DN58241_c0_g1	1	1353	273	20.84	35.53	evm_27.model.AmTr_v1.0_scaffold00096.106 Amborella trichopoda|bHLH|bHLH family protein	166	68.5514	7.36701e-12	41.84	-3	344	625	0	177	273
TRINITY_DN58262_c0_g1	1	683	420	84.33	44.76	XP_010558920.1 Tarenaya hassleriana|C2H2|C2H2 family protein	163	67.3958	4.94371e-12	29.08	-3	10	585	0	166	353
TRINITY_DN58268_c1_g1	1	354	128	45.76	42.19	Zpz_sc02787.1.g00010.1.sm.mkhc Zoysia pacifica|bHLH|bHLH family protein	182	74.7146	1.38932e-16	61.11	-1	136	297	0	1	54
TRINITY_DN58278_c0_g1	1	1676	730	13.25	10	Zmw_sc01355.1.g00120.1 Zoysia matrella|bHLH|bHLH family protein	168	69.3218	3.12805e-11	41.89	2	1079	1300	0	480	552
TRINITY_DN58278_c0_g2	1	1732	730	13.51	10.55	Zmw_sc01355.1.g00120.1 Zoysia matrella|bHLH|bHLH family protein	187	76.6406	1.75682e-13	43.59	2	1100	1333	0	480	556
TRINITY_DN58279_c0_g1	1	1225	868	81.06	39.29	XP_013628248.1 Brassica oleracea|B3|B3 family protein	698	273.478	1.41455e-81	44.09	-1	233	1225	0	449	789
TRINITY_DN58283_c0_g1	1	1002	568	50.6	29.75	MDP0000314058 Malus domestica|M-type_MADS|M-type_MADS family protein	720	281.952	2.2188e-88	92.31	2	209	715	0	16	184
TRINITY_DN58293_c0_g1	1	421	1355	66.27	6.86	LPERR06G05720.3 Leersia perrieri|ARF|ARF family protein	124	52.373	1.85927e-07	35.11	-3	90	368	0	1260	1352
TRINITY_DN58314_c0_g1	1	1247	194	46.67	100	MDP0000137826 Malus domestica|C2H2|C2H2 family protein	888	346.665	3.3686e-117	96.91	2	350	931	0	1	194
TRINITY_DN58317_c0_g1	1	760	307	92.37	76.22	MDP0000190306 Malus domestica|LBD|LBD family protein	1166	453.751	2.94553e-160	96.15	-3	3	704	0	1	234
TRINITY_DN58317_c0_g2	1	1355	302	65.54	100	Pbr026275.1 Pyrus bretschneideri|LBD|LBD family protein	1282	498.434	1.12069e-174	92.72	-1	210	1097	0	1	302
TRINITY_DN58322_c0_g1	1	881	1537	35.75	6.77	Zmw_sc03830.1.g00090.1 Zoysia matrella|NF-YB|NF-YB family protein	315	125.946	2.24747e-30	54.29	-3	343	657	0	1037	1140
TRINITY_DN58324_c0_g2	1	3350	427	26.06	68.85	Lsa000376 Lactuca sativa|Dof|Dof family protein	599	235.343	1.56888e-66	46.15	3	2031	2903	0	13	306
TRINITY_DN58326_c0_g1	1	1138	1040	84.09	29.9	MDP0000254650 Malus domestica|bHLH|bHLH family protein	241	97.4413	1.00403e-20	27	-3	117	1073	0	36	346
TRINITY_DN58328_c0_g1	1	1641	773	75.14	53.56	Sme2.5_00297.1_g00019.1 Solanum melongena|MYB|MYB family protein	353	140.584	3.5499e-34	25.47	-3	197	1429	0	321	734
TRINITY_DN58336_c1_g3	1	446	482	70.63	21.99	Sopen02g001310.1 Solanum pennellii|GeBP|GeBP family protein	146	60.8474	3.1232e-10	33.64	-2	86	400	0	375	480
TRINITY_DN58338_c0_g1	1	1718	578	15.02	14.71	KN538845.1_FGP012 Oryza longistaminata|AP2|AP2 family protein	132	55.4546	5.4574e-07	36.05	-1	930	1187	0	220	304
TRINITY_DN58343_c0_g1	1	1572	163	20.8	66.26	Pbr026854.1 Pyrus bretschneideri|SBP|SBP family protein	302	120.939	8.72463e-31	94.5	3	264	590	0	1	108
TRINITY_DN58343_c0_g2	1	1299	188	42.03	100	MDP0000865739 Malus domestica|SBP|SBP family protein	630	247.284	2.17277e-78	89.95	2	272	817	0	1	188
TRINITY_DN58354_c0_g1	1	1031	587	42.48	26.41	Medtr7g113010.1 Medicago truncatula|FAR1|FAR1 family protein	136	56.9954	7.23326e-08	30.82	2	152	589	0	6	160
TRINITY_DN58364_c0_g1	1	1266	800	81.99	43.25	ORUFI02G33610.1 Oryza rufipogon|E2F/DP|E2F/DP family protein	957	373.244	1.30468e-119	53.74	-3	119	1156	0	446	791
TRINITY_DN58366_c1_g1	1	624	186	31.73	37.1	GRMZM2G008647_P02 Zea mays|MYB_related|MYB_related family protein	139	58.151	1.17818e-09	36.23	-3	293	490	0	70	138
TRINITY_DN58369_c0_g1	1	1506	279	38.45	68.82	Pbr012750.1 Pyrus bretschneideri|MYB|MYB family protein	977	380.948	3.62421e-128	96.89	-2	297	875	0	88	279
TRINITY_DN58372_c0_g1	1	2943	1006	23.45	23.36	Araha.7890s0002.1.p Arabidopsis halleri|GeBP|GeBP family protein	538	211.846	2.13466e-55	42.55	3	1563	2252	0	771	1005
TRINITY_DN58383_c1_g1	1	635	168	79.37	100	MDP0000807984 Malus domestica|NAC|NAC family protein	851	332.413	3.35761e-115	94.05	2	59	562	0	1	168
TRINITY_DN58386_c0_g2	1	988	329	20.65	20.67	PEQU_11099 Phalaenopsis equestris|NAC|NAC family protein	123	51.9878	1.77022e-06	42.65	2	515	718	0	35	102
TRINITY_DN58387_c0_g1	1	1673	2583	7.71	1.66	MDP0000285251 Malus domestica|C3H|C3H family protein	149	62.003	8.25426e-09	67.44	-2	1544	1672	0	808	850
TRINITY_DN58388_c0_g2	1	1088	2499	42.46	6.44	MDP0000286589 Malus domestica|bHLH|bHLH family protein	175	72.0182	1.68196e-12	33.33	-3	484	945	0	2247	2407
TRINITY_DN58402_c0_g1	1	940	578	27.45	14.71	KN538845.1_FGP012 Oryza longistaminata|AP2|AP2 family protein	134	56.225	1.06836e-07	37.21	-1	140	397	0	220	304
TRINITY_DN58417_c0_g1	1	972	460	62.35	43.7	PH01000057G1650 Phyllostachys heterocycla|C3H|C3H family protein	214	87.0409	5.72017e-18	32.88	1	130	735	0	18	218
TRINITY_DN58417_c0_g2	1	952	460	63.66	43.7	PH01000057G1650 Phyllostachys heterocycla|C3H|C3H family protein	197	80.4925	8.28629e-16	31.7	2	134	739	0	18	218
TRINITY_DN58440_c0_g3	1	1306	1025	87.29	34.34	MDP0000304904 Malus domestica|TCP|TCP family protein	422	167.162	3.07725e-43	30.75	1	139	1278	0	560	911
TRINITY_DN58441_c0_g1	1	1511	684	83.79	65.2	Sme2.5_00886.1_g00016.1 Solanum melongena|MIKC_MADS|MIKC_MADS family protein	609	239.195	4.80062e-69	32.03	-2	92	1357	0	238	683
TRINITY_DN58442_c0_g1	1	1713	386	15.59	23.06	mrna19228.1-v1.0-hybrid Fragaria vesca|MYB_related|MYB_related family protein	125	52.7582	2.80028e-06	33.71	-2	222	488	0	298	386
TRINITY_DN58449_c0_g1	1	898	618	87.19	41.75	MDP0000320566 Malus domestica|NAC|NAC family protein	915	357.066	2.82458e-117	65.13	1	1	783	0	203	460
TRINITY_DN58455_c0_g1	1	548	313	65.69	37.7	RrC831_p3 Raphanus raphanistrum|NAC|NAC family protein	301	120.553	1.6034e-31	51.67	2	20	379	0	193	310
TRINITY_DN58463_c0_g1	1	972	215	66.05	100	MDP0000866611 Malus domestica|bHLH|bHLH family protein	842	328.946	2.0424e-111	87.91	-1	286	927	0	1	215
TRINITY_DN58464_c0_g1	1	1085	442	64.42	53.62	Rsa1.0_01633.1_g00001.1 Raphanus sativus|B3|B3 family protein	629	246.899	7.0886e-76	57.14	1	13	711	0	193	429
TRINITY_DN58465_c0_g1	1	1240	1444	88.06	24.24	KN538788.1_FGP023 Oryza longistaminata|GATA|GATA family protein	581	228.409	3.07101e-64	38.11	3	147	1238	0	983	1332
TRINITY_DN58471_c0_g2	1	2018	662	52.03	54.53	Sopen02g036600.1 Solanum pennellii|C2H2|C2H2 family protein	208	84.7297	6.35148e-16	28.12	-2	263	1312	0	5	365
TRINITY_DN58475_c0_g1	1	3645	1031	52.35	61.69	676773852 Sisymbrium irio|M-type_MADS|M-type_MADS family protein	1335	518.85	7.24571e-163	39.91	3	54	1961	0	43	678
TRINITY_DN58476_c0_g1	1	576	328	27.6	16.16	OMERI07G19420.2 Oryza meridionalis|bHLH|bHLH family protein	177	72.7886	2.16311e-14	64.15	2	47	205	0	276	328
TRINITY_DN58481_c0_g2	1	971	237	67.04	91.56	MDP0000155743 Malus domestica|ERF|ERF family protein	937	365.54	1.98168e-125	96.31	-2	146	796	0	1	217
TRINITY_DN58482_c0_g1	1	1188	1395	82.83	22.94	Cc04_g06620 Coffea canephora|MYB|MYB family protein	666	261.151	6.44728e-76	41.35	-1	130	1113	0	1073	1392
TRINITY_DN58488_c0_g1	1	1140	190	50	100	Pbr042883.1 Pyrus bretschneideri|WRKY|WRKY family protein	818	319.701	3.26443e-107	95.79	1	55	624	0	1	190
TRINITY_DN58500_c0_g1	1	3161	955	13.86	14.55	Bathy01g06140 Bathycoccus prasinos|C2H2|C2H2 family protein	130	54.6842	3.39266e-06	24.68	2	1349	1786	0	809	947
TRINITY_DN58503_c0_g1	1	1118	145	28.44	63.45	DCAR_004769 Daucus carota|bHLH|bHLH family protein	219	88.9669	5.12854e-20	48.11	2	533	850	0	54	145
TRINITY_DN58503_c0_g2	1	1093	127	28.55	74.02	Sopim12g042010.0.1 Solanum pimpinellifolium|bHLH|bHLH family protein	216	87.8113	7.36412e-20	45.19	3	534	845	0	34	127
TRINITY_DN58506_c0_g1	1	1419	510	28.96	25.49	GSBRNA2T00139105001 Brassica napus|NAC|NAC family protein	261	105.145	4.25911e-23	56.93	-2	357	767	0	323	452
TRINITY_DN58506_c0_g2	1	1173	510	35.04	25.49	GSBRNA2T00139105001 Brassica napus|NAC|NAC family protein	299	119.783	1.30473e-28	55.47	-1	328	738	0	323	452
TRINITY_DN58534_c0_g1	1	1617	528	50.28	52.46	MDP0000191614 Malus domestica|NAC|NAC family protein	616	241.891	5.55309e-71	46.07	-2	162	974	0	32	308
TRINITY_DN58536_c0_g2	1	1974	1237	71.12	40.5	GSMUA_Achr6P04510_001 Musa acuminata|GATA|GATA family protein	229	92.8189	3.07211e-18	21.29	2	452	1855	0	689	1189
TRINITY_DN58540_c0_g3	1	1932	565	30.43	34.16	TRIUR3_17264-P1 Triticum urartu|GRAS|GRAS family protein	364	144.821	9.04736e-36	38	2	1028	1615	0	211	403
TRINITY_DN58543_c0_g1	1	859	684	38.42	14.47	Thecc1EG000435t1 Theobroma cacao|GRAS|GRAS family protein	172	70.8626	1.12644e-12	33.64	3	66	395	0	519	617
TRINITY_DN58544_c0_g1	1	1411	409	85.9	98.78	MDP0000132627 Malus domestica|NAC|NAC family protein	2097	812.372	0	96.29	2	92	1303	0	6	409
TRINITY_DN58545_c0_g1	1	839	346	16.45	13.87	Zpz_sc00050.1.g00510.1.am.mk Zoysia pacifica|bZIP|bZIP family protein	145	60.4622	2.47175e-09	62.5	-1	381	518	0	297	344
TRINITY_DN58559_c0_g1	1	1253	732	54.11	33.33	KZV54049.1 Dorcoceras hygrometricum|G2-like|G2-like family protein	307	122.865	5.4162e-29	33.87	2	20	697	0	257	500
TRINITY_DN58559_c0_g2	1	1250	732	97.92	48.91	KZV54049.1 Dorcoceras hygrometricum|G2-like|G2-like family protein	296	118.627	1.5861e-27	27.52	3	12	1235	0	260	617
TRINITY_DN58568_c0_g1	1	1395	533	80	65.1	Bradi2g44117.9.p Brachypodium distachyon|bHLH|bHLH family protein	238	96.2857	3.21035e-20	24.42	3	279	1394	0	120	466
TRINITY_DN58571_c0_g1	1	624	334	40.38	25.45	RrC417_p8 Raphanus raphanistrum|GATA|GATA family protein	156	64.6994	2.07807e-11	36.47	-2	282	533	0	84	168
TRINITY_DN58572_c0_g2	1	2607	1932	80.44	35.56	676723276 Sisymbrium irio|NF-X1|NF-X1 family protein	803	313.923	1.89899e-88	34.56	1	313	2409	0	28	714
TRINITY_DN58574_c0_g1	1	671	426	21.01	11.03	Psi011812 Picea sitchensis|C2H2|C2H2 family protein	180	73.9442	3.10015e-14	68.09	-3	379	519	0	2	48
TRINITY_DN58582_c0_g1	1	646	1996	47.83	5.06	Zmw_sc06582.1.g00020.1 Zoysia matrella|C2H2|C2H2 family protein	202	82.4185	1.39633e-16	42.31	-1	206	514	0	1129	1229
TRINITY_DN58584_c0_g1	1	1783	533	82.61	93.25	Bradi2g44117.9.p Brachypodium distachyon|bHLH|bHLH family protein	721	282.337	1.69546e-85	32.34	3	138	1610	0	34	530
TRINITY_DN58585_c0_g1	1	1030	395	14.85	12.91	MDP0000430686 Malus domestica|LBD|LBD family protein	158	65.4698	4.88053e-15	67.31	1	535	687	0	286	336
TRINITY_DN58596_c0_g1	1	1490	184	36.44	99.46	MDP0000140166 Malus domestica|bZIP|bZIP family protein	786	307.375	6.87579e-101	87.98	-1	522	1064	0	2	184
TRINITY_DN58598_c0_g1	1	636	223	62.26	54.71	EMT28005 Aegilops tauschii|MYB_related|MYB_related family protein	223	90.5077	7.6841e-21	35.29	3	150	545	0	99	220
TRINITY_DN58615_c0_g1	1	2770	743	61.52	77.66	GSBRNA2T00046376001 Brassica napus|S1Fa-like|S1Fa-like family protein	636	249.595	3.05123e-69	33.12	-3	486	2189	0	43	619
TRINITY_DN58616_c0_g1	1	2033	416	34.24	55.77	MDP0000274723 Malus domestica|bZIP|bZIP family protein	1137	442.58	0	91.81	3	891	1586	0	185	416
TRINITY_DN58618_c0_g1	1	1067	681	24.46	12.19	XP_015875972.1 Ziziphus jujuba|MYB_related|MYB_related family protein	150	62.3882	1.87128e-09	36.36	-1	48	308	0	325	407
TRINITY_DN58621_c1_g1	1	1372	1798	30.17	8.45	PK03054.1 Cannabis sativa|HD-ZIP|HD-ZIP family protein	197	80.4925	3.4471e-23	32.89	3	891	1304	0	710	861
TRINITY_DN58624_c0_g1	1	729	394	53.5	32.49	MDP0000746803 Malus domestica|HSF|HSF family protein	238	96.2857	6.28287e-22	41.98	3	198	587	0	109	236
TRINITY_DN58628_c0_g1	1	1213	732	48.97	27.32	Achn273391 Actinidia chinensis|bHLH|bHLH family protein	339	135.191	4.25391e-33	38.05	-3	69	662	0	403	602
TRINITY_DN58629_c0_g1	1	1074	1040	88.83	31.73	MDP0000254650 Malus domestica|bHLH|bHLH family protein	327	130.568	1.29774e-31	31.49	-2	63	1016	0	44	373
TRINITY_DN58654_c0_g1	1	1941	853	74.5	52.52	676783422 Sisymbrium irio|B3|B3 family protein	383	152.14	2.19756e-37	27.14	-2	261	1706	0	9	456
TRINITY_DN58662_c0_g1	1	738	290	39.43	32.41	PGSC0003DMP400044805 Solanum tuberosum|B3|B3 family protein	255	102.834	1.77462e-24	61.86	-3	191	481	0	189	282
TRINITY_DN58662_c0_g2	1	981	290	27.22	29.66	PGSC0003DMP400044805 Solanum tuberosum|B3|B3 family protein	275	110.538	1.11316e-26	66.29	-1	310	576	0	197	282
TRINITY_DN58664_c0_g2	1	522	642	100	29.75	Neem_859_f_1 Azadirachta indica|bHLH|bHLH family protein	289	115.931	7.70241e-29	41.88	1	1	522	0	429	619
TRINITY_DN58666_c0_g1	1	4440	179	4.19	34.08	Achn212001 Actinidia chinensis|NAC|NAC family protein	153	63.5438	7.67136e-10	50	1	484	669	0	58	118
TRINITY_DN58669_c0_g1	1	1154	253	58.23	88.54	MDP0000447570 Malus domestica|ERF|ERF family protein	1062	413.69	4.66549e-143	95.09	1	223	894	0	30	253
TRINITY_DN58671_c0_g1	1	1545	224	35.34	81.25	Pbr015820.1 Pyrus bretschneideri|DBB|DBB family protein	611	239.965	5.30562e-74	84.15	2	893	1438	0	43	224
TRINITY_DN58677_c0_g1	1	1317	748	84.51	49.6	GSVIVT01019717001 Vitis vinifera|ERF|ERF family protein	1240	482.256	3.4831e-162	63.61	-1	139	1251	0	378	748
TRINITY_DN58685_c0_g1	1	918	522	84.97	42.15	DCAR_010766 Daucus carota|bHLH|bHLH family protein	255	102.834	2.80906e-23	27.97	-1	139	918	0	14	233
TRINITY_DN58687_c0_g1	1	855	349	41.05	31.81	Lus10030143 Linum usitatissimum|NAC|NAC family protein	155	64.3142	1.25712e-10	30.77	3	126	476	0	61	171
TRINITY_DN58687_c0_g2	1	1266	926	67.06	30.24	MDP0000606021 Malus domestica|bHLH|bHLH family protein	188	77.0258	7.28364e-14	27.55	3	417	1265	0	31	310
TRINITY_DN58691_c0_g1	1	1587	1040	81.29	40.77	Pbr005182.1 Pyrus bretschneideri|C3H|C3H family protein	2001	775.393	0	87.67	3	189	1478	0	617	1040
TRINITY_DN58701_c0_g1	1	484	65	39.05	98.46	Aqcoe4G071700.3.p Aquilegia coerulea|C2H2|C2H2 family protein	137	57.3806	1.77876e-10	40.62	-1	248	436	0	1	64
TRINITY_DN58707_c0_g1	1	648	1633	62.04	6.8	Achn116231 Actinidia chinensis|ARF|ARF family protein	377	149.828	6.9561e-42	51.77	1	4	405	0	1363	1473
TRINITY_DN58712_c0_g1	1	500	223	74.4	57.4	EMT28005 Aegilops tauschii|MYB_related|MYB_related family protein	250	100.908	4.8436e-25	37.5	-2	83	454	0	86	213
TRINITY_DN58718_c0_g1	1	2632	998	39.21	32.26	GSMUA_Achr4P28960_001 Musa acuminata|SBP|SBP family protein	511	201.445	2.36728e-52	33.7	1	1048	2079	0	202	523
TRINITY_DN58730_c0_g2	1	729	1095	41.15	9.04	Zmw_sc02908.1.g00160.1 Zoysia matrella|NF-YB|NF-YB family protein	186	76.2554	1.54169e-14	36.63	3	174	473	0	619	717
TRINITY_DN58730_c0_g3	1	704	1537	42.61	6.44	Zmw_sc03830.1.g00090.1 Zoysia matrella|NF-YB|NF-YB family protein	171	70.4774	9.02078e-13	34.65	2	143	442	0	1039	1137
TRINITY_DN58732_c0_g1	1	1451	1798	17.57	5.73	PK03054.1 Cannabis sativa|HD-ZIP|HD-ZIP family protein	117	49.6766	3.3683e-07	28.16	-2	44	298	0	780	882
TRINITY_DN58744_c0_g1	1	2053	336	6.87	13.99	OMERI02G27540.1 Oryza meridionalis|EIL|EIL family protein	139	58.151	6.22589e-08	55.32	-2	1201	1341	0	121	167
TRINITY_DN58758_c0_g1	1	1752	620	38.87	37.42	Rsa1.0_02949.1_g00003.1 Raphanus sativus|B3|B3 family protein	622	244.202	1.52396e-70	52.59	3	732	1412	0	96	327
TRINITY_DN58760_c0_g1	1	911	337	93.52	73.59	Cc01_g08720 Coffea canephora|NAC|NAC family protein	256	103.219	4.28269e-24	31.01	-2	2	853	0	14	261
TRINITY_DN58770_c0_g1	1	850	317	29.29	26.5	Dca23216.1 Dianthus caryophyllus|ERF|ERF family protein	120	50.8322	2.93706e-06	37.65	-1	596	844	0	128	211
TRINITY_DN58773_c1_g1	1	1636	661	29.16	23.75	Cc10_g10570 Coffea canephora|C2H2|C2H2 family protein	552	217.238	1.13084e-60	78.62	2	578	1054	0	482	638
TRINITY_DN58783_c0_g1	1	458	714	53.06	11.62	KZV25770.1 Dorcoceras hygrometricum|WRKY|WRKY family protein	119	50.447	8.83535e-07	31.76	-1	180	422	0	4	86
TRINITY_DN58786_c0_g1	1	2044	806	24.51	19.85	mrna24179.1-v1.0-hybrid Fragaria vesca|NAC|NAC family protein	181	74.3294	1.28236e-12	32.94	2	737	1237	0	466	625
TRINITY_DN58791_c0_g1	1	1454	859	46.84	26.66	KZV46390.1 Dorcoceras hygrometricum|LBD|LBD family protein	188	77.0258	9.58174e-14	28.51	2	212	892	0	239	467
TRINITY_DN58803_c0_g1	1	987	787	70.21	35.07	678321642 Utricularia gibba|bHLH|bHLH family protein	128	53.9138	6.98047e-07	22.86	-2	84	776	0	76	351
TRINITY_DN58810_c0_g1	1	1893	456	66.56	92.11	MDP0000232355 Malus domestica|CO-like|CO-like family protein	2026	785.023	0	95.95	1	634	1893	0	1	420
TRINITY_DN58812_c0_g2	1	988	1040	54.35	20.48	MDP0000254650 Malus domestica|bHLH|bHLH family protein	136	56.9954	8.013e-08	25.23	-3	258	794	0	137	349
TRINITY_DN58819_c0_g1	1	706	264	62.46	52.65	Gorai.003G063900.1 Gossypium raimondii|Nin-like|Nin-like family protein	119	50.447	1.98615e-06	32.21	3	186	626	0	93	231
TRINITY_DN58832_c0_g1	1	1816	403	16.19	24.32	XP_009792718.1 Nicotiana sylvestris|C2H2|C2H2 family protein	279	112.079	1.85512e-25	50	-3	1356	1649	0	11	108
TRINITY_DN58835_c0_g1	1	1200	312	78	100	MDP0000848905 Malus domestica|ERF|ERF family protein	1399	543.502	0	94.23	1	124	1059	0	1	312
TRINITY_DN58845_c0_g1	1	1125	692	85.87	47.69	GSVIVT01018226001 Vitis vinifera|ERF|ERF family protein	514	202.601	4.69003e-57	38.21	1	64	1029	0	14	343
TRINITY_DN58847_c0_g1	1	932	459	67.27	44.88	678365117 Utricularia gibba|bZIP|bZIP family protein	392	155.606	5.52775e-42	37.79	-3	274	900	0	254	459
TRINITY_DN58849_c0_g1	1	1152	829	66.15	27.26	Pbr038615.1 Pyrus bretschneideri|NAC|NAC family protein	954	372.089	1.9298e-119	85.83	-3	197	958	0	1	226
TRINITY_DN58865_c0_g1	1	402	1377	88.81	8.93	Lus10040166 Linum usitatissimum|GRAS|GRAS family protein	187	76.6406	2.12432e-15	47.69	-1	10	366	0	745	867
TRINITY_DN58873_c0_g1	1	518	243	58.49	40.74	PGSC0003DMP400041646 Solanum tuberosum|MYB_related|MYB_related family protein	253	102.064	2.55894e-25	59.8	-3	133	435	0	71	169
TRINITY_DN58873_c0_g2	1	507	243	74.56	48.56	PGSC0003DMP400041646 Solanum tuberosum|MYB_related|MYB_related family protein	268	107.842	1.55465e-27	52.76	-3	128	505	0	52	169
TRINITY_DN58879_c1_g1	1	2232	1751	37.37	15.82	mrna16655.1-v1.0-hybrid Fragaria vesca|MYB|MYB family protein	228	92.4337	4.76198e-18	30.66	-2	594	1427	0	41	317
TRINITY_DN58880_c0_g4	1	2068	1061	10.88	7.07	Do007746.1 Dichanthelium oligosanthes|bHLH|bHLH family protein	276	110.923	6.53812e-24	57.33	3	729	953	0	517	591
TRINITY_DN58882_c0_g2	1	1124	1434	73.4	19.25	GSMUA_Achr8P26530_001 Musa acuminata|GRF|GRF family protein	252	101.679	4.88895e-22	27.53	-1	51	875	0	775	1050
TRINITY_DN58886_c0_g1	1	1649	760	82.05	58.68	mrna31843.1-v1.0-hybrid Fragaria vesca|WRKY|WRKY family protein	419	166.007	9.21127e-43	31.52	-2	245	1597	0	312	757
TRINITY_DN58888_c0_g1	1	1139	548	32.13	23.91	Rsa1.0_00224.1_g00028.1 Raphanus sativus|SRS|SRS family protein	143	59.6918	1.19669e-08	32.06	-1	279	644	0	2	132
TRINITY_DN58895_c0_g1	1	1660	877	49.88	29.42	Achn193931 Actinidia chinensis|C2H2|C2H2 family protein	202	82.4185	2.49181e-15	29.89	2	656	1483	0	578	835
TRINITY_DN58896_c0_g1	1	3348	957	84.14	96.76	Pbr038874.1 Pyrus bretschneideri|MYB|MYB family protein	4474	1727.99	0	94.25	-3	365	3181	0	32	957
TRINITY_DN58897_c0_g1	1	698	116	19.77	39.66	Gh_D11G0862 Gossypium hirsutum|bHLH|bHLH family protein	154	63.929	4.77369e-12	56.52	-3	376	513	0	24	69
TRINITY_DN58905_c1_g1	1	1679	1895	15.37	4.22	AT4G12020.2 Arabidopsis thaliana|WRKY|WRKY family protein	152	63.1586	2.99353e-19	40.7	-1	351	608	0	1803	1882
TRINITY_DN58910_c0_g2	1	1694	374	46.93	70.86	MDP0000290156 Malus domestica|GATA|GATA family protein	1225	476.478	4.0547e-163	94.72	-1	195	989	0	110	374
TRINITY_DN58917_c0_g1	1	1290	258	59.07	98.45	Pbr011563.1 Pyrus bretschneideri|LBD|LBD family protein	841	328.561	6.33884e-109	90.16	-1	139	900	0	5	258
TRINITY_DN58919_c0_g1	1	1186	482	37.44	30.29	GSVIVT01030085001 Vitis vinifera|NF-YB|NF-YB family protein	274	110.153	2.10824e-25	42.38	1	109	552	0	141	286
TRINITY_DN58923_c0_g1	1	572	180	75.52	80	Cotton_A_09239_BGI-A2_v1.0 Gossypium arboreum|HB-other|HB-other family protein	334	133.265	1.59347e-37	45.14	-2	110	541	0	30	173
TRINITY_DN58924_c0_g1	1	1038	260	41.04	50.38	RrC536_p1 Raphanus raphanistrum|C3H|C3H family protein	119	50.447	4.79284e-06	28.77	-2	516	941	0	53	183
TRINITY_DN58926_c0_g1	1	1407	509	62.05	57.17	MDP0000121984 Malus domestica|AP2|AP2 family protein	1108	431.409	4.26381e-145	98.28	-2	426	1298	0	219	509
TRINITY_DN58926_c0_g2	1	1085	509	56.41	40.08	MDP0000121984 Malus domestica|AP2|AP2 family protein	942	367.466	9.01179e-122	93.24	1	472	1083	0	1	204
TRINITY_DN58931_c0_g1	1	1933	564	44.23	50.35	GSBRNA2T00031982001 Brassica napus|DBB|DBB family protein	1020	397.512	1.13411e-128	68.97	3	324	1178	0	1	284
TRINITY_DN58935_c0_g1	1	1173	426	13.3	12.21	Psi011812 Picea sitchensis|C2H2|C2H2 family protein	183	75.0998	1.30137e-13	69.23	3	105	260	0	2	53
TRINITY_DN58939_c0_g1	1	1552	943	32.09	17.92	kfl00101_0290 Klebsormidium flaccidum|C3H|C3H family protein	446	176.407	5.9549e-46	52.94	2	758	1255	0	465	633
TRINITY_DN58945_c0_g1	1	1485	596	47.07	39.09	MDP0000180376 Malus domestica|bHLH|bHLH family protein	1079	420.239	4.55522e-139	93.13	3	531	1229	0	360	592
TRINITY_DN58946_c0_g1	1	1002	1495	79.94	18.06	mrna15187.1-v1.0-hybrid Fragaria vesca|bHLH|bHLH family protein	620	243.432	2.4386e-70	45.39	-1	64	864	0	955	1224
TRINITY_DN58960_c0_g1	1	752	1395	31.12	5.73	Cc04_g06620 Coffea canephora|MYB|MYB family protein	145	60.4622	2.56616e-09	37.5	-2	8	241	0	1213	1292
TRINITY_DN58965_c0_g1	1	1111	227	54.28	85.02	MDP0000185981 Malus domestica|B3|B3 family protein	728	285.034	2.42309e-93	75.62	1	130	732	0	32	224
TRINITY_DN58965_c0_g2	1	969	227	27.55	39.21	MDP0000185981 Malus domestica|B3|B3 family protein	408	161.77	2.83515e-46	86.52	2	350	616	0	70	158
TRINITY_DN58973_c0_g1	1	850	198	11.29	16.16	MDP0000241967 Malus domestica|WRKY|WRKY family protein	129	54.299	7.73375e-08	78.12	2	161	256	0	166	197
TRINITY_DN58980_c0_g1	1	1503	948	75.65	39.56	MDP0000617021 Malus domestica|G2-like|G2-like family protein	1530	593.964	0	95.78	2	251	1387	0	574	948
TRINITY_DN59008_c0_g1	1	1002	760	51.8	24.34	mrna31843.1-v1.0-hybrid Fragaria vesca|WRKY|WRKY family protein	193	78.9518	4.51386e-15	31.18	1	49	567	0	575	759
TRINITY_DN59011_c0_g1	1	551	1525	68.06	8.2	mrna11429.1-v1.0-hybrid Fragaria vesca|HB-other|HB-other family protein	122	51.6026	5.84857e-07	26.4	-3	55	429	0	1200	1324
TRINITY_DN59019_c1_g1	1	2842	1274	6.97	5.1	Csa02g015920.1 Camelina sativa|WRKY|WRKY family protein	153	63.5438	4.9462e-09	45.45	3	1074	1271	0	1204	1268
TRINITY_DN59023_c0_g2	1	1111	1296	35.64	10.42	GSBRNA2T00132210001 Brassica napus|CPP|CPP family protein	163	67.3958	5.28575e-11	33.33	-1	620	1015	0	1013	1147
TRINITY_DN59025_c0_g1	1	890	616	85.28	37.82	Zpz_sc00083.1.g00290.1.am.mk Zoysia pacifica|Dof|Dof family protein	183	75.0998	5.47729e-14	30.74	-3	1	759	0	291	523
TRINITY_DN59029_c0_g1	1	436	327	48.17	20.8	Vradi0332s00260.1 Vigna radiata|GRAS|GRAS family protein	145	60.4622	2.40548e-10	51.43	-3	189	398	0	260	327
TRINITY_DN59030_c0_g1	1	2526	1147	52.97	37.58	KFK43895.1 Arabis alpina|STAT|STAT family protein	1287	500.36	8.23274e-159	52.99	3	774	2111	0	46	476
TRINITY_DN59030_c0_g2	1	3601	1147	17.41	18.13	KFK43895.1 Arabis alpina|STAT|STAT family protein	769	300.827	1.17916e-83	64.11	2	1850	2476	0	242	449
TRINITY_DN59033_c0_g1	1	3921	938	35.81	48.61	462921062 Eragrostis tef|GeBP|GeBP family protein	647	253.832	1.21387e-68	34.02	-3	1820	3223	0	364	819
TRINITY_DN59038_c0_g1	1	1769	962	49.01	30.67	mrna27940.1-v1.0-hybrid Fragaria vesca|NAC|NAC family protein	543	213.772	3.09262e-58	42.62	-3	79	945	0	12	306
TRINITY_DN59041_c0_g1	1	1564	693	69.63	50.94	Gh_A09G0861 Gossypium hirsutum|ERF|ERF family protein	430	170.244	2.00383e-44	30.87	-1	329	1417	0	47	399
TRINITY_DN59058_c1_g1	1	1684	496	88	100	Pbr031505.1 Pyrus bretschneideri|NAC|NAC family protein	2399	928.702	0	92.74	-1	53	1534	0	1	496
TRINITY_DN59059_c0_g1	1	986	729	17.95	7.96	CCG008396.1 Populus euphratica|GRAS|GRAS family protein	164	67.781	2.03813e-11	59.32	3	21	197	0	52	109
TRINITY_DN59062_c0_g1	1	1218	581	40.39	24.27	ONIVA01G08700.1 Oryza nivara|BES1|BES1 family protein	139	58.151	4.61993e-08	27.44	-1	523	1014	0	341	481
TRINITY_DN59065_c0_g1	1	510	626	47.06	13.42	CCG030364.1 Populus euphratica|NF-YA|NF-YA family protein	116	49.2914	2.80217e-06	36.47	-1	34	273	0	408	491
TRINITY_DN59072_c0_g1	1	1118	641	31.93	20.75	NNU_018275-RA Nelumbo nucifera|ARR-B|ARR-B family protein	120	50.8322	7.40976e-06	27.82	3	561	917	0	31	163
TRINITY_DN59073_c0_g1	1	2378	979	18.04	14.61	kfl00818_0030 Klebsormidium flaccidum|C2H2|C2H2 family protein	137	57.3806	3.4022e-07	29.05	-1	714	1142	0	302	444
TRINITY_DN59075_c0_g1	1	513	707	98.83	23.76	AHYPO_019315-RA Amaranthus hypochondriacus|bHLH|bHLH family protein	398	157.918	7.47416e-44	46.75	2	5	511	0	334	501
TRINITY_DN59077_c0_g1	1	2342	725	69.68	75.31	Eucgr.H02157.1.p Eucalyptus grandis|MYB_related|MYB_related family protein	983	383.259	1.41011e-119	36.78	-1	642	2273	0	15	560
TRINITY_DN59087_c0_g1	1	397	431	52.9	16.24	KZV15421.1 Dorcoceras hygrometricum|bHLH|bHLH family protein	180	73.9442	5.15123e-15	54.29	-2	43	252	0	356	425
TRINITY_DN59087_c0_g2	1	422	431	51.18	16.71	KZV15421.1 Dorcoceras hygrometricum|bHLH|bHLH family protein	165	68.1662	6.6044e-13	48.61	-2	47	262	0	354	425
TRINITY_DN59090_c0_g1	1	1054	297	84.54	100	Pbr029304.1 Pyrus bretschneideri|WRKY|WRKY family protein	1194	464.537	5.09689e-163	96.3	-3	51	941	0	1	297
TRINITY_DN59099_c0_g1	1	1532	239	12.53	24.27	WALNUT_00030998-RA Juglans regia|NF-YB|NF-YB family protein	156	64.6994	1.18229e-10	54.69	1	826	1017	0	164	221
TRINITY_DN59102_c0_g1	1	561	555	40.64	12.43	Aco013555.1 Ananas comosus|GRAS|GRAS family protein	165	68.1662	2.2824e-12	51.32	-3	305	532	0	487	555
TRINITY_DN59104_c0_g1	1	1221	326	80.1	100	Pbr038694.1 Pyrus bretschneideri|NAC|NAC family protein	1522	590.882	0	96.02	1	154	1131	0	1	326
TRINITY_DN59104_c0_g2	1	1211	305	82.49	100	Pbr021393.1 Pyrus bretschneideri|NAC|NAC family protein	1438	558.525	0	86.19	2	2	1000	0	1	305
TRINITY_DN59104_c0_g3	1	1135	298	79.3	100	Pbr006251.1 Pyrus bretschneideri|NAC|NAC family protein	1403	545.043	0	92.72	1	19	918	0	1	298
TRINITY_DN59108_c0_g1	1	755	569	65.56	30.58	GSBRNA2T00056359001 Brassica napus|GeBP|GeBP family protein	121	51.2174	2.66223e-06	25.82	2	254	748	0	18	191
TRINITY_DN59111_c0_g1	1	2618	885	14.78	14.58	Cla006210 Citrullus lanatus|ARR-B|ARR-B family protein	454	179.489	1.87848e-45	72.09	-2	2012	2398	0	1	129
TRINITY_DN59120_c0_g1	1	1150	1521	25.83	6.71	fgenesh3_pg.C_scaffold_15000025 Chlorella variabilis NC64A|NF-YA|NF-YA family protein	203	82.8037	7.4103e-16	40.2	1	628	924	0	1039	1140
TRINITY_DN59124_c0_g2	1	691	545	30.82	13.21	GSBRNA2T00136766001 Brassica napus|NAC|NAC family protein	137	57.3806	1.26984e-08	38.89	-1	107	319	0	140	211
TRINITY_DN59127_c0_g1	1	1295	683	17.37	11.13	Pbr010427.1 Pyrus bretschneideri|E2F/DP|E2F/DP family protein	192	78.5666	1.72852e-14	46.05	-3	235	459	0	588	663
TRINITY_DN59128_c0_g1	1	1385	567	34.66	29.81	AHYPO_015650-RA Amaranthus hypochondriacus|C2H2|C2H2 family protein	237	95.9005	5.22193e-20	35.23	3	294	773	0	91	259
TRINITY_DN59143_c0_g1	1	1519	709	54.51	37.38	Achn093911 Actinidia chinensis|M-type_MADS|M-type_MADS family protein	139	58.151	8.55576e-08	21.86	1	436	1263	0	371	635
TRINITY_DN59159_c0_g1	1	2005	1401	25.44	12.42	EMT20798 Aegilops tauschii|MYB_related|MYB_related family protein	371	147.517	1.47023e-35	46.55	3	351	860	0	1	174
TRINITY_DN59168_c1_g1	1	1782	752	71.21	54.52	ONIVA04G19030.1 Oryza nivara|MYB|MYB family protein	753	294.664	4.39983e-88	43.43	1	148	1416	0	343	752
TRINITY_DN59169_c0_g1	1	643	482	48.52	21.16	Sopen02g001310.1 Solanum pennellii|GeBP|GeBP family protein	161	66.6254	8.90768e-12	30.77	-2	172	483	0	379	480
TRINITY_DN59171_c0_g1	1	772	507	14.77	7.5	XP_015897327.1 Ziziphus jujuba|Trihelix|Trihelix family protein	186	76.2554	1.21836e-14	94.74	1	1	114	0	353	390
TRINITY_DN59176_c0_g1	1	895	620	80.45	38.06	DCAR_008117 Daucus carota|bHLH|bHLH family protein	338	134.806	2.79061e-34	33.61	2	44	763	0	1	236
TRINITY_DN59184_c0_g1	1	1655	955	82.66	47.64	676766070 Sisymbrium irio|bHLH|bHLH family protein	256	103.219	7.54897e-22	24.53	-3	190	1557	0	84	538
TRINITY_DN59189_c0_g1	1	2295	1237	93.73	59.09	GSMUA_Achr6P04510_001 Musa acuminata|GATA|GATA family protein	762	298.13	4.79465e-85	30.64	-1	1	2151	0	385	1115
TRINITY_DN59195_c0_g1	1	1357	699	34.27	19.74	DCAR_007495 Daucus carota|NF-YC|NF-YC family protein	125	52.7582	3.53346e-06	26.45	1	856	1320	0	334	471
TRINITY_DN59205_c0_g1	1	1170	862	38.46	17.87	MDP0000295305 Malus domestica|NF-YC|NF-YC family protein	179	73.559	5.91582e-13	34.39	-1	412	861	0	408	561
TRINITY_DN59216_c0_g2	1	1140	334	20.26	23.05	FANhyb_rscf00000687.1.g00006.1 Fragaria x ananassa|WRKY|WRKY family protein	273	109.768	5.8687e-26	64.94	-2	207	437	0	227	303
TRINITY_DN59219_c0_g1	1	937	702	89.33	39.03	GSBRNA2T00112100001 Brassica napus|NAC|NAC family protein	279	112.079	5.00446e-26	27.55	3	39	875	0	14	287
TRINITY_DN59224_c0_g1	1	1191	1590	81.36	19.37	678433664 Utricularia gibba|ARF|ARF family protein	261	105.145	3.95529e-23	29.64	2	218	1186	0	1177	1484
TRINITY_DN59224_c0_g2	1	1325	1590	80.6	21.32	678433664 Utricularia gibba|ARF|ARF family protein	265	106.686	2.29911e-23	27.93	1	253	1320	0	1146	1484
TRINITY_DN59238_c0_g1	1	2780	1396	9.17	6.09	PSME_00013978-RA Pseudotsuga menziesii|SBP|SBP family protein	230	93.2041	4.61784e-18	49.41	1	781	1035	0	213	297
TRINITY_DN59247_c0_g1	1	840	961	86.79	25.49	LPERR01G31650.2 Leersia perrieri|MYB|MYB family protein	693	271.552	3.31881e-82	54.29	-1	49	777	0	710	954
TRINITY_DN59254_c0_g1	1	1897	544	84.77	98.71	MDP0000242829 Malus domestica|GRAS|GRAS family protein	2475	957.977	0	95.35	-2	205	1812	0	1	537
TRINITY_DN59260_c0_g1	1	1103	1580	99.55	23.16	KZV19552.1 Dorcoceras hygrometricum|ARR-B|ARR-B family protein	456	180.259	4.61606e-48	39.62	-3	1	1098	0	284	649
TRINITY_DN59262_c2_g1	1	1457	1288	67.54	25.08	Achn343181 Actinidia chinensis|Nin-like|Nin-like family protein	653	256.144	2.90567e-73	40.96	-3	469	1452	0	76	398
TRINITY_DN59263_c0_g1	1	1560	404	45.19	53.47	Prupe.2G278500.1.p Prunus persica|B3|B3 family protein	464	183.341	1.37075e-50	49.15	3	579	1283	0	183	398
TRINITY_DN59268_c0_g1	1	672	460	63.84	30.65	Sme2.5_05928.1_g00003.1 Solanum melongena|EIL|EIL family protein	205	83.5741	2.2211e-17	32.64	3	63	491	0	1	141
TRINITY_DN59271_c0_g1	1	1236	466	38.83	37.98	mrna26188.1-v1.0-hybrid Fragaria vesca|NF-YB|NF-YB family protein	442	174.866	7.30876e-48	47.46	1	424	903	0	290	466
TRINITY_DN59278_c0_g1	1	2819	1739	88.97	47.04	Rsa1.0_03996.1_g00001.1 Raphanus sativus|MYB_related|MYB_related family protein	2176	842.803	0	52.86	1	310	2817	0	29	846
TRINITY_DN59278_c0_g3	1	3321	1739	90.7	54.63	Rsa1.0_03996.1_g00001.1 Raphanus sativus|MYB_related|MYB_related family protein	2862	1107.05	0	55.96	1	310	3321	0	29	978
TRINITY_DN59280_c0_g2	1	443	300	67.72	32.67	PH01001113G0580 Phyllostachys heterocycla|MIKC_MADS|MIKC_MADS family protein	279	112.079	5.12871e-29	54	3	21	320	0	203	300
TRINITY_DN59283_c0_g1	1	1874	533	63.39	66.23	Bradi2g44117.9.p Brachypodium distachyon|bHLH|bHLH family protein	212	86.2705	1.18639e-16	23.54	-2	263	1450	0	153	505
TRINITY_DN59284_c0_g1	1	598	1118	57.19	8.68	RrC2335_p3 Raphanus raphanistrum|Trihelix|Trihelix family protein	122	51.6026	7.97702e-07	31.58	-1	134	475	0	917	1013
TRINITY_DN59287_c0_g1	1	751	746	57.52	17.43	KXZ43161.1 Gonium pectorale|bZIP|bZIP family protein	286	114.775	2.39754e-27	40.54	-1	281	712	0	2	131
TRINITY_DN59290_c0_g2	1	1316	2585	37.61	6.31	Vang01g01860.1 Vigna angularis|ARF|ARF family protein	194	79.337	1.96377e-14	25.45	2	653	1147	0	2096	2258
TRINITY_DN59324_c0_g1	1	1313	753	50.5	28.82	Pbr023394.1 Pyrus bretschneideri|C2H2|C2H2 family protein	238	96.2857	3.47762e-20	28.14	-2	272	934	0	185	401
TRINITY_DN59326_c0_g1	1	2176	865	32.26	26.94	CCG012114.2 Populus euphratica|bZIP|bZIP family protein	298	119.398	1.29092e-26	34.58	-3	1449	2150	0	292	524
TRINITY_DN59326_c0_g2	1	1956	865	35.89	26.94	CCG012114.2 Populus euphratica|bZIP|bZIP family protein	297	119.013	1.2031e-26	35	-2	831	1532	0	292	524
TRINITY_DN59327_c1_g1	1	1371	652	69.15	43.1	Spipo12G0053800 Spirodela polyrhiza|C2H2|C2H2 family protein	228	92.4337	6.72488e-19	31.44	-3	407	1354	0	184	464
TRINITY_DN59332_c0_g1	1	608	303	96.22	66.01	462935287 Eragrostis tef|YABBY|YABBY family protein	276	110.923	9.06128e-28	36.63	-2	23	607	0	104	303
TRINITY_DN59341_c0_g2	1	956	540	29.5	17.22	Aco009603.1 Ananas comosus|bHLH|bHLH family protein	133	55.8398	1.40809e-07	33.68	3	141	422	0	51	143
TRINITY_DN59344_c1_g4	1	1515	551	31.49	27.04	Zpz_sc00148.1.g00510.1.sm.mkhc Zoysia pacifica|bHLH|bHLH family protein	256	103.219	3.20872e-22	38.12	1	235	711	0	7	155
TRINITY_DN59348_c0_g1	1	687	638	58.52	22.41	DCAR_005590 Daucus carota|B3|B3 family protein	363	144.436	2.04198e-38	48.25	1	64	465	0	480	622
TRINITY_DN59349_c1_g1	1	717	364	23.43	15.38	Tp57577_TGAC_v2_mRNA7048 Trifolium pratense|WRKY|WRKY family protein	214	87.0409	6.02339e-19	71.43	3	333	500	0	291	346
TRINITY_DN59354_c0_g1	1	704	1175	54.55	7.57	Vradi01g03740.1 Vigna radiata|B3|B3 family protein	216	87.8113	2.83454e-18	41.41	-3	319	702	0	797	885
TRINITY_DN59357_c0_g1	1	1386	314	21.65	31.85	MDP0000311868 Malus domestica|C3H|C3H family protein	542	213.386	2.49816e-63	96	3	795	1094	0	215	314
TRINITY_DN59357_c0_g2	1	1386	317	45.24	65.93	MDP0000941410 Malus domestica|C3H|C3H family protein	647	253.832	9.17887e-127	95.22	3	90	716	0	9	217
TRINITY_DN59370_c0_g1	1	2858	568	23.62	41.02	evm.TU.contig_30133.1 Carica papaya|ERF|ERF family protein	126	53.1434	6.01481e-06	25.62	1	1879	2553	0	307	539
TRINITY_DN59390_c0_g1	1	1025	933	90.15	30.98	TRIUR3_22095-P1 Triticum urartu|C2H2|C2H2 family protein	273	109.768	6.17245e-25	28.53	1	49	972	0	644	932
TRINITY_DN59396_c0_g1	1	2991	1481	10.13	6.82	PDK_30s839611g001 Phoenix dactylifera|FAR1|FAR1 family protein	420	166.392	1.49431e-40	77.23	1	583	885	0	243	343
TRINITY_DN59398_c0_g1	1	1281	1739	87.82	21.22	Rsa1.0_03996.1_g00001.1 Raphanus sativus|MYB_related|MYB_related family protein	280	112.464	2.99665e-25	23	-1	157	1281	0	1009	1377
TRINITY_DN59403_c0_g1	1	938	627	16.31	8.13	MDP0000152629 Malus domestica|HD-ZIP|HD-ZIP family protein	131	55.0694	2.33953e-07	45.1	2	659	811	0	502	552
TRINITY_DN59403_c0_g2	1	1221	627	12.53	8.13	MDP0000152629 Malus domestica|HD-ZIP|HD-ZIP family protein	135	56.6102	1.53642e-07	47.06	1	823	975	0	502	552
TRINITY_DN59413_c0_g1	1	713	299	50.49	40.13	Cotton_A_09649_BGI-A2_v1.0 Gossypium arboreum|NAC|NAC family protein	259	104.375	4.48245e-25	45.45	-1	171	530	0	173	292
TRINITY_DN59416_c0_g2	1	848	522	34.67	19.16	GSMUA_Achr7P25320_001 Musa acuminata|TCP|TCP family protein	179	73.559	1.19024e-13	37.62	1	106	399	0	360	459
TRINITY_DN59416_c0_g3	1	718	522	31.34	14.37	GSMUA_Achr7P25320_001 Musa acuminata|TCP|TCP family protein	181	74.3294	4.26133e-14	46.05	2	188	412	0	385	459
TRINITY_DN59423_c0_g1	1	1760	616	70.4	67.37	TRIUR3_11943-P1 Triticum urartu|ERF|ERF family protein	1291	501.901	2.75898e-169	64.34	2	422	1660	0	179	593
TRINITY_DN59434_c0_g1	1	481	886	72.97	13.32	OMERI12G12970.2 Oryza meridionalis|CPP|CPP family protein	360	143.28	2.68876e-38	55.08	-1	38	388	0	769	886
TRINITY_DN59441_c0_g1	1	3103	308	12.86	33.12	TRIUR3_12546-P1 Triticum urartu|WRKY|WRKY family protein	268	107.842	6.40731e-24	42.11	1	2092	2490	0	109	210
TRINITY_DN59442_c0_g1	1	1002	697	26.35	12.48	Oropetium_20150105_06388A Oropetium thomaeum|C2H2|C2H2 family protein	218	88.5817	3.04079e-18	43.18	3	441	704	0	611	697
TRINITY_DN59442_c0_g2	1	724	697	39.78	13.63	Oropetium_20150105_06388A Oropetium thomaeum|C2H2|C2H2 family protein	219	88.9669	9.42856e-19	41.67	2	158	445	0	603	697
TRINITY_DN59443_c1_g1	1	2534	430	35.64	56.74	PH01001490G0340 Phyllostachys heterocycla|MYB_related|MYB_related family protein	150	62.3882	5.935e-09	27.48	2	1439	2341	0	21	264
TRINITY_DN59444_c0_g1	1	1297	243	35.85	63.79	MDP0000436338 Malus domestica|bHLH|bHLH family protein	624	244.973	1.01082e-76	94.19	3	306	770	0	81	235
TRINITY_DN59447_c0_g1	1	2823	1145	51.97	31.53	CCG006186.1 Populus euphratica|ARF|ARF family protein	622	244.202	4.85399e-66	33.47	-3	764	2230	0	728	1088
TRINITY_DN59455_c0_g3	1	1784	1118	11.77	6.26	Sopen05g028040.1 Solanum pennellii|LBD|LBD family protein	256	103.219	2.69989e-37	65.71	1	1354	1563	0	643	712
TRINITY_DN59456_c0_g1	1	1163	482	28.89	23.65	Sopen02g001310.1 Solanum pennellii|GeBP|GeBP family protein	175	72.0182	1.2032e-12	39.13	-2	14	349	0	367	480
TRINITY_DN59457_c0_g1	1	943	574	89.71	49.13	Thecc1EG015486t1 Theobroma cacao|HD-ZIP|HD-ZIP family protein	142	59.3066	1.19453e-08	22.15	-2	40	885	0	258	539
TRINITY_DN59458_c0_g1	1	2647	524	7.48	12.6	Achn299211 Actinidia chinensis|MYB_related|MYB_related family protein	195	79.7221	2.39394e-14	45.45	2	878	1075	0	66	131
TRINITY_DN59463_c0_g1	1	1434	281	10.46	17.79	KHN09413.1 Glycine soja|bHLH|bHLH family protein	167	68.9366	6.60229e-12	58	2	839	988	0	1	50
TRINITY_DN59467_c0_g1	1	2489	1103	25.55	18.5	Achn112951 Actinidia chinensis|M-type_MADS|M-type_MADS family protein	154	63.929	1.38973e-11	25.47	1	178	813	0	380	583
TRINITY_DN59468_c0_g5	1	995	192	36.48	57.29	Sof015998 Saccharum officinarum|MYB|MYB family protein	348	138.658	7.94326e-38	57.72	-2	605	967	0	78	187
TRINITY_DN59476_c0_g1	1	822	1201	34.67	7.83	Sme2.5_01196.1_g00006.1 Solanum melongena|STAT|STAT family protein	226	91.6633	2.38065e-19	46.88	3	447	731	0	98	191
TRINITY_DN59485_c0_g2	1	2668	460	23.05	45.87	Sopim00g099580.0.1 Solanum pimpinellifolium|HB-other|HB-other family protein	233	94.3597	2.73052e-27	32.23	-2	1147	1761	0	243	453
TRINITY_DN59487_c0_g1	1	697	944	99.86	21.82	XP_015887525.1 Ziziphus jujuba|B3|B3 family protein	231	93.5893	3.25654e-20	34.62	-1	2	697	0	436	641
TRINITY_DN59489_c0_g1	1	376	147	44.68	38.1	OMERI03G21280.1 Oryza meridionalis|FAR1|FAR1 family protein	192	78.5666	8.78599e-18	55.36	-3	117	284	0	21	76
TRINITY_DN59492_c0_g1	1	631	362	63.23	37.29	Lus10023428 Linum usitatissimum|bHLH|bHLH family protein	250	100.908	5.77606e-24	39.26	-2	166	564	0	228	362
TRINITY_DN59492_c0_g2	1	532	362	87.41	40.61	Lus10023428 Linum usitatissimum|bHLH|bHLH family protein	260	104.76	1.16314e-25	36.31	-2	64	528	0	216	362
TRINITY_DN59497_c0_g1	1	606	345	32.67	18.55	Gh_D05G0105 Gossypium hirsutum|bZIP|bZIP family protein	115	48.9062	4.75771e-06	42.42	1	58	255	0	273	336
TRINITY_DN59499_c0_g1	1	1168	319	75	89.03	MDP0000181583 Malus domestica|MIKC_MADS|MIKC_MADS family protein	1341	521.161	0	87.33	3	36	911	0	26	309
TRINITY_DN59514_c0_g1	1	1127	562	90.24	55.34	GSMUA_Achr11P25600_001 Musa acuminata|ERF|ERF family protein	375	149.058	1.35112e-38	30.46	-2	71	1087	0	251	561
TRINITY_DN59515_c0_g5	1	1293	1292	53.83	16.41	Sphfalx0130s0063.1.p Sphagnum fallax|NF-X1|NF-X1 family protein	422	167.162	4.73376e-43	39.58	-1	4	699	0	285	496
TRINITY_DN59521_c0_g1	1	1620	673	54.26	40.86	Achn050491 Actinidia chinensis|MYB_related|MYB_related family protein	321	128.257	3.46521e-30	35.59	1	214	1092	0	123	397
TRINITY_DN59537_c0_g1	1	1715	1061	11.72	6.31	Do007746.1 Dichanthelium oligosanthes|bHLH|bHLH family protein	204	83.1889	1.80626e-15	49.25	-2	1271	1471	0	517	583
TRINITY_DN59541_c0_g1	1	1529	994	39.24	20.82	DCAR_013815 Daucus carota|ERF|ERF family protein	291	116.701	2.12028e-26	38.57	-3	391	990	0	591	797
TRINITY_DN59557_c0_g1	1	1020	1168	79.71	23.54	676775708 Sisymbrium irio|ERF|ERF family protein	578	227.254	4.26939e-65	44.36	-2	114	926	0	227	501
TRINITY_DN59559_c0_g1	1	684	1386	86.4	12.99	676721284 Sisymbrium irio|Nin-like|Nin-like family protein	214	87.0409	4.56164e-18	32.84	3	69	659	0	1059	1238
TRINITY_DN59559_c0_g2	1	522	1386	83.33	10.75	676721284 Sisymbrium irio|Nin-like|Nin-like family protein	249	100.523	4.05795e-23	36	2	8	442	0	1237	1385
TRINITY_DN59564_c0_g1	1	1338	587	54.48	40.55	Medtr7g113010.1 Medicago truncatula|FAR1|FAR1 family protein	187	76.6406	6.95797e-14	25.82	1	310	1038	0	28	265
TRINITY_DN59576_c1_g1	1	2526	1836	28.86	13.18	Mapoly0012s0190.1.p Marchantia polymorpha|C3H|C3H family protein	300	120.168	1.87956e-26	32.4	2	143	871	0	541	782
TRINITY_DN59577_c0_g1	1	4218	2017	17.5	14.23	LPERR07G23280.1 Leersia perrieri|WRKY|WRKY family protein	354	140.969	2.89533e-32	31.27	-1	1501	2238	0	502	788
TRINITY_DN59589_c0_g1	1	843	317	17.08	15.14	Dca23216.1 Dianthus caryophyllus|ERF|ERF family protein	118	50.0618	4.88227e-06	50	-2	648	791	0	138	185
TRINITY_DN59602_c0_g1	1	1385	434	7.8	8.29	MDP0000264827 Malus domestica|bHLH|bHLH family protein	125	52.7582	2.1625e-06	63.89	2	938	1045	0	204	239
TRINITY_DN59607_c0_g1	1	1411	1037	64.21	29.51	Gh_D11G2978 Gossypium hirsutum|STAT|STAT family protein	230	93.2041	6.24088e-19	28.71	1	319	1224	0	713	1018
TRINITY_DN59624_c0_g1	1	468	1234	96.15	12.16	Achn335281 Actinidia chinensis|NAC|NAC family protein	177	72.7886	6.0998e-14	34	-2	3	452	0	382	531
TRINITY_DN59624_c0_g2	1	665	551	96.09	37.75	Seita.3G354900.1.p Setaria italica|MYB_related|MYB_related family protein	263	105.916	6.07177e-25	37.44	-3	22	660	0	247	454
TRINITY_DN59631_c0_g2	1	1062	998	62.15	22.44	mrna31001.1-v1.0-hybrid Fragaria vesca|C3H|C3H family protein	513	202.216	2.00407e-56	47.39	-1	145	804	0	205	428
TRINITY_DN59632_c0_g1	1	1661	1171	81.1	38.86	Zpz_sc00135.1.g00200.1.am.mk Zoysia pacifica|Nin-like|Nin-like family protein	353	140.584	8.80426e-34	28.07	2	83	1429	0	91	545
TRINITY_DN59649_c0_g1	1	839	731	62.57	23.8	TRAES3BF011300020CFD_t1 Triticum aestivum|bHLH|bHLH family protein	263	105.916	4.00203e-24	41.24	1	250	774	0	240	413
TRINITY_DN59668_c0_g1	1	960	526	61.25	40.87	Zosma2g02220.1 Zostera marina|MIKC_MADS|MIKC_MADS family protein	411	162.925	3.20307e-44	39.07	2	59	646	0	295	509
TRINITY_DN59670_c0_g1	1	1369	748	87.22	54.55	Bv5_101120_supk.t1 Beta vulgaris|ERF|ERF family protein	279	112.079	3.02951e-25	30.02	-2	106	1299	0	29	436
TRINITY_DN59677_c0_g1	1	834	186	24.1	37.1	GRMZM2G008647_P02 Zea mays|MYB_related|MYB_related family protein	143	59.6918	9.07455e-10	40.58	1	466	666	0	67	135
TRINITY_DN59677_c0_g2	1	969	186	22.91	42.47	GRMZM2G008647_P02 Zea mays|MYB_related|MYB_related family protein	144	60.077	1.04436e-09	39.24	2	476	697	0	57	135
TRINITY_DN59678_c0_g1	1	2833	1307	17.68	14.54	GSMUA_Achr2P12930_001 Musa acuminata|NF-YA|NF-YA family protein	167	68.9366	1.0874e-10	25.26	3	786	1286	0	299	488
TRINITY_DN59682_c0_g2	1	1597	581	12.4	11.36	MDP0000319248 Malus domestica|bHLH|bHLH family protein	278	111.694	1.56729e-50	93.94	2	674	871	0	65	130
TRINITY_DN59685_c0_g2	1	1879	347	53.33	96.25	Pbr031548.1 Pyrus bretschneideri|WRKY|WRKY family protein	1429	555.058	0	94.91	3	459	1460	0	1	334
TRINITY_DN59686_c1_g1	1	1347	420	58.13	58.81	XP_010558920.1 Tarenaya hassleriana|C2H2|C2H2 family protein	242	97.8265	4.95245e-21	27.34	-2	45	827	0	165	411
TRINITY_DN59692_c0_g2	1	799	258	47.68	49.22	MDP0000258655 Malus domestica|GRAS|GRAS family protein	402	159.458	1.30687e-45	58.27	-2	142	522	0	121	247
TRINITY_DN59692_c0_g4	1	673	258	64.19	48.84	MDP0000258655 Malus domestica|GRAS|GRAS family protein	373	148.288	6.82441e-42	50	-2	127	558	0	121	246
TRINITY_DN59693_c0_g1	1	749	1095	41.26	9.5	Zmw_sc02908.1.g00160.1 Zoysia matrella|NF-YB|NF-YB family protein	189	77.411	7.58867e-15	37.38	1	205	513	0	614	717
TRINITY_DN59694_c0_g1	1	1643	1434	76.14	30.61	GSMUA_Achr8P26530_001 Musa acuminata|GRF|GRF family protein	308	123.25	2.86143e-28	25.93	1	316	1566	0	785	1223
TRINITY_DN59697_c0_g1	1	1352	362	63.46	79.83	evm.model.supercontig_90.22 Carica papaya|C3H|C3H family protein	139	58.151	3.68311e-08	25.33	1	190	1047	0	61	349
TRINITY_DN59716_c0_g1	1	2289	622	23.07	29.1	Rsa1.0_01740.1_g00003.1 Raphanus sativus|bHLH|bHLH family protein	340	135.576	4.52788e-32	41.99	3	756	1283	0	55	235
TRINITY_DN59718_c0_g1	1	1095	729	56.44	27.98	GSBRNA2T00109513001 Brassica napus|bZIP|bZIP family protein	144	60.077	1.08869e-08	33.18	-3	47	664	0	227	430
TRINITY_DN59718_c1_g1	1	1092	729	56.32	29.49	GSBRNA2T00109513001 Brassica napus|bZIP|bZIP family protein	142	59.3066	1.51146e-08	33.18	-3	65	679	0	227	441
TRINITY_DN59721_c0_g1	1	840	1134	72.14	16.84	MDP0000247912 Malus domestica|bHLH|bHLH family protein	248	100.138	5.14006e-22	35.61	-3	71	676	0	12	202
TRINITY_DN59739_c0_g1	1	2637	686	30.94	40.23	LOC_Os05g25600.1 Oryza sativa subsp. japonica|HB-other|HB-other family protein	210	85.5001	6.27018e-16	26.83	2	410	1225	0	208	483
TRINITY_DN59748_c0_g1	1	1815	429	21.82	30.77	FANhyb_rscf00000075.1.g00004.1 Fragaria x ananassa|B3|B3 family protein	633	248.44	8.76197e-74	90.91	-3	170	565	0	82	213
TRINITY_DN59750_c0_g1	1	1659	880	51.36	33.41	Cc10_g03650 Coffea canephora|G2-like|G2-like family protein	283	113.62	3.56005e-25	29.37	3	684	1535	0	584	877
TRINITY_DN59758_c0_g1	1	2272	706	71.57	69.97	Sme2.5_00169.1_g00018.1 Solanum melongena|bHLH|bHLH family protein	1101	428.713	2.10346e-137	46.74	-1	557	2182	0	1	494
TRINITY_DN59767_c0_g1	1	941	1095	52.92	14.06	Zmw_sc02908.1.g00160.1 Zoysia matrella|NF-YB|NF-YB family protein	162	67.0106	3.97568e-11	31.95	2	224	721	0	593	746
TRINITY_DN59775_c0_g1	1	2854	712	16.08	21.21	Achn306271 Actinidia chinensis|GRAS|GRAS family protein	309	123.635	9.11594e-28	43.87	-1	1598	2056	0	467	617
TRINITY_DN59797_c0_g1	1	3025	1247	9.32	7.14	mrna16523.1-v1.0-hybrid Fragaria vesca|CPP|CPP family protein	145	60.4622	5.70606e-08	35.71	-3	3	284	0	167	255
TRINITY_DN59803_c0_g1	1	1147	830	24.85	12.05	GRMZM5G866699_P02 Zea mays|NF-YB|NF-YB family protein	172	70.8626	4.00965e-12	47	-1	374	658	0	692	791
TRINITY_DN59804_c0_g1	1	1993	1043	62.32	36.05	FANhyb_rscf00000052.1.g00021.1 Fragaria x ananassa|B3|B3 family protein	691	270.781	5.25979e-77	43.78	3	3	1244	0	555	930
TRINITY_DN59806_c0_g1	1	822	308	75.18	64.29	RrC3821_p1 Raphanus raphanistrum|NAC|NAC family protein	620	243.432	1.93995e-77	58.74	3	99	716	0	109	306
TRINITY_DN59811_c0_g1	1	1883	494	33.3	39.88	Sopen08g002450.1 Solanum pennellii|B3|B3 family protein	231	93.5893	5.10134e-19	29.72	1	841	1467	0	297	493
TRINITY_DN59820_c0_g1	1	2337	496	62.52	99.4	Pbr015926.1 Pyrus bretschneideri|ERF|ERF family protein	1746	677.167	0	70.68	2	275	1735	0	1	493
TRINITY_DN59828_c0_g1	1	874	1215	94.74	22.14	MDP0000428265 Malus domestica|NAC|NAC family protein	506	199.519	7.56913e-56	39.71	2	44	871	0	776	1044
TRINITY_DN59828_c0_g2	1	703	1215	69.56	13.09	MDP0000428265 Malus domestica|NAC|NAC family protein	400	158.688	2.21758e-42	41.72	1	1	489	0	1027	1185
TRINITY_DN59836_c0_g2	1	1418	1179	83.36	33.33	Aco017242.1 Ananas comosus|Trihelix|Trihelix family protein	457	180.644	2.03793e-47	34.05	-2	101	1282	0	514	906
TRINITY_DN59836_c0_g3	1	736	1179	94.16	18.83	Aco017242.1 Ananas comosus|Trihelix|Trihelix family protein	245	98.9821	7.12358e-22	36.02	3	6	698	0	659	880
TRINITY_DN59837_c0_g1	1	897	514	88.63	50.97	CCG000179.1 Populus euphratica|WOX|WOX family protein	245	98.9821	4.33681e-22	27.68	-3	23	817	0	219	480
TRINITY_DN59838_c0_g2	1	1890	448	63.97	90.4	MDP0000817710 Malus domestica|bHLH|bHLH family protein	1497	581.252	0	91.15	3	357	1565	0	38	442
TRINITY_DN59847_c0_g1	1	1098	449	42.9	34.52	Lus10001876 Linum usitatissimum|NAC|NAC family protein	482	190.274	3.01204e-54	56.05	-3	428	898	0	1	155
TRINITY_DN59854_c0_g1	1	1169	551	21.56	15.25	Zpz_sc00148.1.g00510.1.sm.mkhc Zoysia pacifica|bHLH|bHLH family protein	247	99.7525	1.05719e-21	53.57	3	93	344	0	386	469
TRINITY_DN59874_c1_g1	1	1771	832	93.85	61.66	Prupe.6G139700.1.p Prunus persica|E2F/DP|E2F/DP family protein	1259	489.574	1.2831e-161	46.69	2	71	1732	0	89	601
TRINITY_DN59881_c0_g3	1	724	720	25.28	8.19	Jcr4S11886.30 Jatropha curcas|HSF|HSF family protein	165	68.1662	4.71296e-12	52.46	-2	310	492	0	659	717
TRINITY_DN59881_c0_g4	1	643	728	27.06	7.69	Jcr4S03304.20 Jatropha curcas|HSF|HSF family protein	157	65.0846	3.28172e-11	51.72	-2	343	516	0	670	725
TRINITY_DN59884_c0_g2	1	1339	626	62.06	42.49	Zmw_sc03668.1.g00100.1 Zoysia matrella|HD-ZIP|HD-ZIP family protein	813	317.775	7.96788e-100	58.78	2	65	895	0	40	305
TRINITY_DN59890_c0_g1	1	1134	202	53.44	100	Pbr004234.1 Pyrus bretschneideri|MIKC_MADS|MIKC_MADS family protein	1032	402.134	1.88407e-139	96.04	1	403	1008	0	1	202
TRINITY_DN59896_c0_g1	1	1109	550	55.46	36.36	Jcr4S00223.20 Jatropha curcas|bHLH|bHLH family protein	344	137.117	1.11448e-34	36.67	2	155	769	0	335	534
TRINITY_DN59899_c1_g2	1	2708	808	7.98	8.91	KZV46603.1 Dorcoceras hygrometricum|GRAS|GRAS family protein	316	126.331	1.28666e-28	81.94	3	2013	2228	0	1	72
TRINITY_DN59908_c0_g2	1	1742	533	70.26	70.73	Bradi2g44117.9.p Brachypodium distachyon|bHLH|bHLH family protein	337	134.42	1.44784e-32	27.07	-3	220	1443	0	114	490
TRINITY_DN59912_c0_g1	1	1013	693	62.49	27.85	Gh_A09G0861 Gossypium hirsutum|ERF|ERF family protein	375	149.058	1.08647e-38	40.74	3	363	995	0	38	230
TRINITY_DN59915_c0_g1	1	1230	610	14.88	10.16	Itr_sc000325.1_g00018.1 Ipomoea trifida|NAC|NAC family protein	162	67.0106	6.5099e-11	54.84	-2	534	716	0	51	112
TRINITY_DN59918_c0_g2	1	1796	334	19.88	34.73	Pbr038099.1 Pyrus bretschneideri|SBP|SBP family protein	502	197.978	4.15946e-56	93.28	-3	964	1320	0	1	116
TRINITY_DN59919_c0_g1	1	1303	1212	51.8	19.22	DCAR_019739 Daucus carota|C3H|C3H family protein	404	160.229	9.40024e-41	37.13	1	619	1293	0	930	1162
TRINITY_DN59921_c1_g1	1	1933	303	32.28	68.65	462935287 Eragrostis tef|YABBY|YABBY family protein	224	90.8929	7.20504e-19	28.44	1	964	1587	0	85	292
TRINITY_DN59924_c2_g1	1	358	484	42.74	10.54	KHN21163.1 Glycine soja|NAC|NAC family protein	116	49.2914	1.11225e-06	39.22	-3	45	197	0	404	454
TRINITY_DN59924_c2_g2	1	485	484	31.55	10.54	KHN21163.1 Glycine soja|NAC|NAC family protein	115	48.9062	2.50393e-06	39.22	-2	149	301	0	404	454
TRINITY_DN59924_c2_g3	1	826	484	18.52	10.54	KHN21163.1 Glycine soja|NAC|NAC family protein	119	50.447	4.64385e-06	45.1	-1	314	466	0	404	454
TRINITY_DN59926_c0_g1	1	1169	648	62.1	37.35	MDP0000190889 Malus domestica|AP2|AP2 family protein	1214	472.241	2.84986e-160	96.69	-3	442	1167	0	407	648
TRINITY_DN59933_c0_g1	1	2185	725	21.28	21.52	Cotton_A_24931_BGI-A2_v1.0 Gossypium arboreum|bHLH|bHLH family protein	551	216.853	6.57054e-59	64.1	2	1262	1726	0	407	562
TRINITY_DN59942_c0_g1	1	855	223	42.81	56.5	EMT28005 Aegilops tauschii|MYB_related|MYB_related family protein	212	86.2705	6.75483e-19	34.13	2	68	433	0	88	213
TRINITY_DN59943_c0_g1	1	1884	691	75.8	70.48	Thecc1EG000515t1 Theobroma cacao|B3|B3 family protein	592	232.646	2.25286e-65	32.8	-2	216	1643	0	178	664
TRINITY_DN59951_c0_g2	1	1368	586	22.37	17.75	Zmw_sc02201.1.g00090.1 Zoysia matrella|TCP|TCP family protein	215	87.4261	3.32334e-17	52.88	-1	667	972	0	99	202
TRINITY_DN59957_c0_g1	1	941	420	80.02	58.33	XP_010558920.1 Tarenaya hassleriana|C2H2|C2H2 family protein	231	93.5893	2.2793e-20	27.45	-3	85	837	0	165	409
TRINITY_DN59962_c2_g1	1	1488	1665	78.63	24.26	Lus10020727 Linum usitatissimum|bHLH|bHLH family protein	305	122.094	4.8616e-28	30.07	-1	85	1254	0	511	914
TRINITY_DN59967_c0_g1	1	1280	492	22.5	20.33	Peaxi162Scf00091g00074.1 Petunia axillaris|NAC|NAC family protein	215	87.4261	2.00861e-17	51	1	352	639	0	387	486
TRINITY_DN59967_c0_g2	1	1635	492	17.8	20.53	Peaxi162Scf00091g00074.1 Petunia axillaris|NAC|NAC family protein	201	82.0333	2.2033e-15	49.5	1	685	975	0	387	487
TRINITY_DN59971_c0_g1	1	580	173	72.41	75.14	Pbr004711.1 Pyrus bretschneideri|NAC|NAC family protein	247	99.7525	8.21809e-25	37.86	-2	100	519	0	33	162
TRINITY_DN59971_c0_g3	1	431	403	34.11	12.16	676742304 Sisymbrium irio|bHLH|bHLH family protein	117	49.6766	1.05673e-06	48.98	-2	116	262	0	343	391
TRINITY_DN59978_c0_g1	1	1328	667	79.74	52.92	MDP0000296109 Malus domestica|MYB|MYB family protein	1641	636.721	0	96.03	2	2	1060	0	315	667
TRINITY_DN59992_c0_g1	1	442	128	36.65	42.19	Zpz_sc02787.1.g00010.1.sm.mkhc Zoysia pacifica|bHLH|bHLH family protein	201	82.0333	4.3861e-19	64.81	3	84	245	0	1	54
TRINITY_DN59993_c0_g1	1	1551	845	11.99	7.34	MDP0000189617 Malus domestica|GeBP|GeBP family protein	129	54.299	2.27248e-12	45.16	3	1008	1193	0	614	675
TRINITY_DN60009_c0_g1	1	1175	625	99.57	63.52	Sme2.5_02552.1_g00001.1 Solanum melongena|MYB|MYB family protein	576	226.483	5.01852e-66	38.15	-3	4	1173	0	226	622
TRINITY_DN60023_c0_g1	1	1054	182	15.94	30.77	GRMZM2G088440_P01 Zea mays|TCP|TCP family protein	132	55.4546	4.2707e-08	48.21	-1	602	769	0	47	102
TRINITY_DN60034_c0_g1	1	1550	766	48.97	36.55	Tp57577_TGAC_v2_mRNA33215 Trifolium pratense|bHLH|bHLH family protein	330	131.724	2.37673e-31	33.22	3	666	1424	0	185	464
TRINITY_DN60036_c0_g1	1	591	932	80.71	16.85	FANhyb_rscf00000489.1.g00005.1 Fragaria x ananassa|TALE|TALE family protein	128	53.9138	1.16059e-07	23.35	-2	99	575	0	329	485
TRINITY_DN60037_c0_g1	1	286	1821	65.03	3.84	Gh_D02G0276 Gossypium hirsutum|GRAS|GRAS family protein	186	76.2554	7.77325e-16	51.43	-3	93	278	0	1657	1726
TRINITY_DN60037_c1_g1	1	451	1821	29.27	2.42	Gh_D02G0276 Gossypium hirsutum|GRAS|GRAS family protein	163	67.3958	3.09971e-12	61.36	-3	273	404	0	1657	1700
TRINITY_DN60037_c1_g2	1	505	1821	26.14	2.42	Gh_D02G0276 Gossypium hirsutum|GRAS|GRAS family protein	164	67.781	3.55126e-12	61.36	-2	316	447	0	1657	1700
TRINITY_DN60037_c2_g1	1	625	1821	12.48	1.37	Gh_D02G0276 Gossypium hirsutum|GRAS|GRAS family protein	107	45.8246	2.97081e-10	76.92	-1	515	592	0	1653	1677
TRINITY_DN60040_c0_g1	1	2508	354	40.55	97.46	MDP0000916623 Malus domestica|TCP|TCP family protein	1400	543.888	0	92.22	3	903	1919	0	10	354
TRINITY_DN60040_c0_g2	1	1582	349	66.18	100	MDP0000442611 Malus domestica|TCP|TCP family protein	1524	591.652	0	95.99	3	216	1262	0	1	349
TRINITY_DN60045_c0_g1	1	523	1076	26.96	4.37	Spipo6G0049800 Spirodela polyrhiza|CAMTA|CAMTA family protein	171	70.4774	4.49092e-13	70.21	3	36	176	0	1016	1062
TRINITY_DN60045_c0_g2	1	478	1076	29.5	4.37	Spipo6G0049800 Spirodela polyrhiza|CAMTA|CAMTA family protein	163	67.3958	3.73238e-12	70.21	2	20	160	0	1016	1062
TRINITY_DN60050_c0_g1	1	5948	677	3.63	10.64	GRMZM2G443202_P01 Zea mays|MYB_related|MYB_related family protein	258	103.99	3.67569e-21	61.11	-1	3201	3416	0	364	435
TRINITY_DN60059_c0_g1	1	1507	646	17.12	13.47	OPUNC06G18860.1 Oryza punctata|G2-like|G2-like family protein	199	81.2629	3.53622e-15	40.23	2	26	283	0	3	89
TRINITY_DN60060_c0_g1	1	1582	515	70.73	72.43	MDP0000314088 Malus domestica|G2-like|G2-like family protein	1823	706.827	0	96.25	-2	205	1323	0	1	373
TRINITY_DN60064_c0_g1	1	1633	707	57.32	43	AHYPO_019315-RA Amaranthus hypochondriacus|bHLH|bHLH family protein	850	332.028	6.24628e-135	52.72	1	697	1632	0	264	567
TRINITY_DN60090_c0_g1	1	1779	259	44.52	100	augustus_masked-scaffold02747-abinit-gene-0.0-mRNA-1 Castanea mollissima|C2H2|C2H2 family protein	812	317.39	1.87996e-102	70.45	-1	271	1062	0	1	259
TRINITY_DN60090_c0_g2	1	2540	260	30.12	100	XP_015880113.1 Ziziphus jujuba|C2H2|C2H2 family protein	776	303.523	1.39848e-94	66.29	-2	167	931	0	1	260
TRINITY_DN60098_c0_g1	1	1556	1219	66.32	30.6	Gh_D11G0701 Gossypium hirsutum|NAC|NAC family protein	492	194.126	1.43095e-51	32.54	1	265	1296	0	367	739
TRINITY_DN60098_c0_g2	1	1447	1219	71.32	30.6	Gh_D11G0701 Gossypium hirsutum|NAC|NAC family protein	489	192.971	1.77691e-51	32.28	2	245	1276	0	367	739
TRINITY_DN60101_c0_g1	1	581	250	27.88	22.8	Pbr018420.1 Pyrus bretschneideri|TCP|TCP family protein	121	51.2174	6.11715e-07	47.37	2	41	202	0	179	235
TRINITY_DN60103_c0_g1	1	1561	976	23.25	12.4	KN538713.1_FGP088 Oryza longistaminata|HD-ZIP|HD-ZIP family protein	264	106.301	5.61387e-23	43.8	-1	842	1204	0	52	172
TRINITY_DN60107_c0_g2	1	1216	577	80.18	57.71	ORUFI12G02480.1 Oryza rufipogon|NAC|NAC family protein	686	268.855	2.96653e-82	45.27	-1	173	1147	0	24	356
TRINITY_DN60109_c1_g1	1	2069	496	69.31	96.37	Pbr018411.1 Pyrus bretschneideri|bHLH|bHLH family protein	2321	898.656	0	96.86	-1	168	1601	0	19	496
TRINITY_DN60110_c0_g2	1	862	559	55.68	28.62	CCG001517.1 Populus euphratica|bHLH|bHLH family protein	224	90.8929	2.84629e-19	32.92	2	92	571	0	356	515
TRINITY_DN60111_c0_g1	1	912	1068	32.89	9.18	Csa11g103870.1 Camelina sativa|bHLH|bHLH family protein	221	89.7373	1.34193e-18	49	1	232	531	0	719	816
TRINITY_DN60111_c0_g2	1	801	1068	38.2	9.36	Csa11g103870.1 Camelina sativa|bHLH|bHLH family protein	217	88.1965	3.29158e-18	46.08	1	190	495	0	719	818
TRINITY_DN60115_c0_g1	1	778	642	27.76	11.21	DCAR_027740 Daucus carota|FAR1|FAR1 family protein	165	68.1662	5.6648e-12	51.39	-3	504	719	0	1	72
TRINITY_DN60115_c0_g2	1	655	642	32.98	11.21	DCAR_027740 Daucus carota|FAR1|FAR1 family protein	171	70.4774	5.86587e-13	52.78	-3	399	614	0	1	72
TRINITY_DN60117_c0_g1	1	5369	991	36.65	65.89	XP_013906482.1 Monoraphidium neglectum|C2H2|C2H2 family protein	1034	402.905	7.8486e-118	38.61	1	1246	3213	0	261	913
TRINITY_DN60122_c0_g2	1	801	1870	46.07	6.58	Itr_sc000795.1_g00005.1 Ipomoea trifida|ERF|ERF family protein	314	125.561	1.66315e-30	49.59	-2	3	371	0	971	1093
TRINITY_DN60127_c0_g1	1	1272	280	66.04	100	MDP0000172804 Malus domestica|ERF|ERF family protein	1147	446.432	5.55776e-155	95.36	-2	177	1016	0	1	280
TRINITY_DN60128_c0_g1	1	1023	625	50.15	25.6	Gh_D13G0393 Gossypium hirsutum|ERF|ERF family protein	207	84.3445	6.98471e-17	31.58	-3	14	526	0	62	221
TRINITY_DN60133_c0_g1	1	1411	714	87.81	50.42	Niben101Scf00646g07008.1 Nicotiana benthamiana|Trihelix|Trihelix family protein	608	238.81	5.33667e-69	34.87	-1	143	1381	0	7	366
TRINITY_DN60145_c0_g1	1	4285	1435	64.13	66.76	Neem_20193_f_2 Azadirachta indica|BES1|BES1 family protein	2322	899.042	0	50.91	2	719	3466	0	135	1092
TRINITY_DN60150_c1_g1	1	444	2485	64.86	3.82	678360908 Utricularia gibba|B3|B3 family protein	300	120.168	3.92779e-30	70.83	-3	152	439	0	2390	2484
TRINITY_DN60157_c0_g1	1	1615	1271	70.59	30.21	MDP0000289260 Malus domestica|BES1|BES1 family protein	781	305.449	5.74669e-90	45.48	1	166	1305	0	58	441
TRINITY_DN60159_c0_g1	1	456	589	100	25.81	ONIVA02G03520.1 Oryza nivara|MYB_related|MYB_related family protein	587	230.72	1.93208e-71	73.03	1	1	456	0	117	268
TRINITY_DN60164_c0_g2	1	1146	496	54.97	31.05	Rsa1.0_00156.1_g00008.1 Raphanus sativus|C3H|C3H family protein	270	108.612	6.02477e-25	30.95	-3	197	826	0	60	213
TRINITY_DN60166_c0_g1	1	1273	218	50.67	100	Pbr020595.1 Pyrus bretschneideri|ERF|ERF family protein	832	325.094	2.55217e-108	92.2	-2	403	1047	0	1	218
TRINITY_DN60184_c0_g2	1	1936	963	79.8	52.65	BGIOSGA035841-PA Oryza sativa subsp. indica|MYB_related|MYB_related family protein	1468	570.081	0	55.77	2	380	1924	0	336	842
TRINITY_DN60188_c0_g1	1	2171	184	16.72	65.22	XP_008241795.1 Prunus mume|DBB|DBB family protein	574	225.713	3.37766e-90	88.43	-2	884	1246	0	64	183
TRINITY_DN60190_c0_g1	1	1097	196	42.39	79.08	MDP0000211677 Malus domestica|MYB|MYB family protein	808	315.849	8.68489e-107	97.42	-1	399	863	0	42	196
TRINITY_DN60211_c0_g1	1	980	827	12.24	4.84	GSMUA_Achr11P19880_001 Musa acuminata|ERF|ERF family protein	169	69.707	5.50115e-12	72.5	2	2	121	0	332	371
TRINITY_DN60212_c0_g1	1	868	173	59.79	100	MDP0000595671 Malus domestica|C2H2|C2H2 family protein	806	315.079	4.76835e-107	95.38	-3	189	707	0	1	173
TRINITY_DN60212_c0_g2	1	861	171	59.58	100	Pbr028986.1 Pyrus bretschneideri|C2H2|C2H2 family protein	807	315.464	2.48206e-107	96.49	-3	203	715	0	1	171
TRINITY_DN60212_c0_g3	1	1566	365	68.77	98.9	Pbr010752.1 Pyrus bretschneideri|C2H2|C2H2 family protein	1413	548.895	0	89.81	3	306	1382	0	5	365
TRINITY_DN60234_c0_g1	1	1350	402	41.56	48.26	XP_010095198.1 Morus notabilis|ERF|ERF family protein	215	87.4261	1.43151e-17	27.78	1	292	852	0	199	392
TRINITY_DN60254_c0_g1	1	2123	652	44.65	43.1	Spipo12G0053800 Spirodela polyrhiza|C2H2|C2H2 family protein	228	92.4337	2.53211e-18	30.54	2	758	1705	0	184	464
TRINITY_DN60261_c0_g2	1	1051	718	31.4	15.88	Jcr4S05484.20 Jatropha curcas|AP2|AP2 family protein	129	54.299	6.18797e-07	28.7	-2	619	948	0	534	647
TRINITY_DN60263_c0_g1	1	1045	1234	99.9	28.28	Achn335281 Actinidia chinensis|NAC|NAC family protein	545	214.542	2.09013e-60	37.85	-2	1	1044	0	126	474
TRINITY_DN60271_c0_g1	1	732	522	72.95	33.33	DCAR_010766 Daucus carota|bHLH|bHLH family protein	153	63.5438	1.24871e-10	26.11	-2	156	689	0	36	209
TRINITY_DN60273_c0_g1	1	1023	746	70.38	31.64	CCG004426.1 Populus euphratica|FAR1|FAR1 family protein	281	112.849	4.85916e-26	33.61	3	273	992	0	501	736
TRINITY_DN60275_c0_g2	1	913	323	15.44	15.17	Medtr4g008310.1 Medicago truncatula|B3|B3 family protein	132	55.4546	1.30318e-07	57.14	-2	91	231	0	41	89
TRINITY_DN60275_c1_g1	1	1926	596	21.03	22.15	RrC8735_p1 Raphanus raphanistrum|ARF|ARF family protein	371	147.517	1.49012e-36	51.85	3	21	425	0	124	255
TRINITY_DN60283_c1_g2	1	1209	266	66	100	MDP0000144516 Malus domestica|MIKC_MADS|MIKC_MADS family protein	1217	473.396	4.56131e-166	97.74	-2	171	968	0	1	266
TRINITY_DN60283_c2_g2	1	2396	1024	75	57.91	mrna03614.1-v1.0-hybrid Fragaria vesca|C2H2|C2H2 family protein	2065	800.045	0	65.61	-2	377	2173	0	427	1019
TRINITY_DN60283_c2_g3	1	2901	1024	65.25	58.59	mrna03614.1-v1.0-hybrid Fragaria vesca|C2H2|C2H2 family protein	1799	697.582	0	54.03	-2	966	2858	0	418	1017
TRINITY_DN60285_c0_g1	1	1925	1590	49.25	19.87	678433664 Utricularia gibba|ARF|ARF family protein	222	90.1225	2.01652e-17	26.14	2	149	1096	0	1177	1492
TRINITY_DN60291_c0_g1	1	1506	762	69.72	42.52	676766192 Sisymbrium irio|BES1|BES1 family protein	312	124.79	4.02448e-29	27.58	2	191	1240	0	435	758
TRINITY_DN60291_c0_g2	1	1765	359	17.85	29.81	Sevir.9G255600.1.p Setaria viridis|C2H2|C2H2 family protein	189	77.411	3.73373e-14	37.38	-2	1168	1482	0	252	358
TRINITY_DN60291_c0_g3	1	1436	762	73.12	42.52	676766192 Sisymbrium irio|BES1|BES1 family protein	308	123.25	9.87908e-29	25.78	-2	164	1213	0	435	758
TRINITY_DN60291_c0_g4	1	1436	762	73.12	42.52	676766192 Sisymbrium irio|BES1|BES1 family protein	308	123.25	9.87908e-29	25.78	2	224	1273	0	435	758
TRINITY_DN60299_c0_g1	1	1257	368	65.39	74.46	678463104 Utricularia gibba|MYB_related|MYB_related family protein	844	329.717	4.13146e-108	55.47	2	242	1063	0	95	368
TRINITY_DN60301_c0_g1	1	1530	318	47.45	76.1	MDP0000316497 Malus domestica|HD-ZIP|HD-ZIP family protein	1152	448.358	9.46823e-154	94.63	-1	634	1359	0	1	242
TRINITY_DN60309_c0_g2	1	896	587	75	36.63	Medtr7g113010.1 Medicago truncatula|FAR1|FAR1 family protein	209	85.1149	2.33393e-17	28.7	2	131	802	0	28	242
TRINITY_DN60309_c0_g4	1	958	587	34.13	18.06	Medtr7g113010.1 Medicago truncatula|FAR1|FAR1 family protein	149	62.003	1.71202e-09	31.19	-2	622	948	0	39	144
TRINITY_DN60311_c0_g1	1	589	734	47.37	12.67	Zmw_sc02382.1.g00020.1 Zoysia matrella|bHLH|bHLH family protein	309	123.635	4.0563e-31	59.14	2	2	280	0	449	541
TRINITY_DN60311_c0_g2	1	698	734	47.71	15.12	Zmw_sc02382.1.g00020.1 Zoysia matrella|bHLH|bHLH family protein	411	162.925	1.06269e-44	64.86	-1	3	335	0	344	454
TRINITY_DN60322_c0_g1	1	2951	1061	29.99	28.75	Do007746.1 Dichanthelium oligosanthes|bHLH|bHLH family protein	203	82.8037	6.72529e-15	23.38	3	1788	2672	0	539	843
TRINITY_DN60323_c0_g1	1	1217	569	64.83	42.36	Achn144111 Actinidia chinensis|bHLH|bHLH family protein	434	171.785	3.2869e-46	37.74	-1	18	806	0	314	554
TRINITY_DN60338_c0_g1	1	1250	1870	36.24	7.11	Itr_sc000795.1_g00005.1 Ipomoea trifida|ERF|ERF family protein	161	66.6254	6.91623e-23	31.61	1	22	474	0	1314	1446
TRINITY_DN60339_c0_g1	1	1174	714	95.06	44.68	Niben101Scf00646g07008.1 Nicotiana benthamiana|Trihelix|Trihelix family protein	416	164.851	1.33955e-43	31.18	-2	31	1146	0	5	323
TRINITY_DN60340_c0_g1	1	1245	832	83.61	44.11	EMT22546 Aegilops tauschii|ERF|ERF family protein	390	154.836	1.78168e-39	31.17	1	157	1197	0	243	609
TRINITY_DN60345_c0_g2	1	1487	1798	87.36	24.69	PK03054.1 Cannabis sativa|HD-ZIP|HD-ZIP family protein	483	190.66	1.99684e-57	31.05	-3	184	1482	0	435	878
TRINITY_DN60346_c0_g1	1	1083	220	61.5	100	MDP0000126221 Malus domestica|YABBY|YABBY family protein	1073	417.927	1.27877e-145	90.99	-1	358	1023	0	1	220
TRINITY_DN60348_c0_g1	1	1177	460	26	24.13	676755556 Sisymbrium irio|ERF|ERF family protein	148	61.6178	2.80944e-09	46.85	2	578	883	0	66	176
TRINITY_DN60350_c0_g1	1	1641	1219	28.34	11.98	Gh_D11G0701 Gossypium hirsutum|NAC|NAC family protein	320	127.872	8.46833e-30	43.23	1	184	648	0	382	527
TRINITY_DN60350_c0_g2	1	1526	1219	69.79	29.61	Gh_D11G0701 Gossypium hirsutum|NAC|NAC family protein	590	231.876	1.35873e-64	36.02	2	74	1138	0	373	733
TRINITY_DN60351_c2_g1	1	1005	1018	94.63	31.43	Pbr038199.1 Pyrus bretschneideri|MYB_related|MYB_related family protein	918	358.221	2.56869e-113	54.35	2	2	952	0	667	986
TRINITY_DN60352_c0_g1	1	1374	476	21.18	21.22	Sme2.5_00187.1_g00004.1 Solanum melongena|MYB_related|MYB_related family protein	170	70.0922	1.15379e-17	38.83	2	584	874	0	111	211
TRINITY_DN60353_c2_g2	1	1342	442	21.46	22.85	Achn208531 Actinidia chinensis|B3|B3 family protein	196	80.1073	4.13017e-15	50.98	-2	385	672	0	66	166
TRINITY_DN60354_c0_g1	1	1978	745	4.7	4.16	Oropetium_20150105_16248A Oropetium thomaeum|NAC|NAC family protein	138	57.7658	1.75019e-07	83.87	1	1495	1587	0	707	737
TRINITY_DN60359_c0_g1	1	1421	715	24.49	16.08	Pp3c24_12830V3.1.p Physcomitrella patens|ARR-B|ARR-B family protein	148	61.6178	5.77427e-09	34.17	-1	30	377	0	75	189
TRINITY_DN60360_c1_g2	1	1674	183	9.86	28.96	Bathy07g01350 Bathycoccus prasinos|C2H2|C2H2 family protein	130	54.6842	1.44892e-07	47.27	-1	628	792	0	106	158
TRINITY_DN60360_c1_g3	1	2556	183	6.46	28.96	Bathy07g01350 Bathycoccus prasinos|C2H2|C2H2 family protein	129	54.299	3.64374e-07	47.27	-3	1505	1669	0	106	158
TRINITY_DN60362_c0_g1	1	1095	546	89.32	55.86	Dca37633.1 Dianthus caryophyllus|M-type_MADS|M-type_MADS family protein	521	205.297	5.51532e-59	39.82	-1	52	1029	0	230	534
TRINITY_DN60365_c0_g1	1	903	467	45.85	29.12	Gh_A09G2473 Gossypium hirsutum|C2H2|C2H2 family protein	349	139.043	5.00738e-36	50.72	-2	165	578	0	72	207
TRINITY_DN60365_c0_g2	1	873	467	49.14	29.98	Gh_A09G2473 Gossypium hirsutum|C2H2|C2H2 family protein	365	145.206	2.08696e-38	52.45	-1	142	570	0	68	207
TRINITY_DN60376_c0_g3	1	1412	551	53.12	44.28	GSBRNA2T00090396001 Brassica napus|bHLH|bHLH family protein	205	83.5741	5.53321e-16	25.65	2	326	1075	0	277	520
TRINITY_DN60377_c0_g1	1	1380	1228	29.57	10.02	GSMUA_Achr3P25240_001 Musa acuminata|Nin-like|Nin-like family protein	159	65.855	3.25193e-10	30.88	-2	567	974	0	25	147
TRINITY_DN60379_c0_g1	1	1119	341	89.01	100	MDP0000296123 Malus domestica|M-type_MADS|M-type_MADS family protein	1460	567	0	86.05	1	25	1020	0	1	341
TRINITY_DN60379_c0_g2	1	1346	541	78.01	64.7	Pbr006809.1 Pyrus bretschneideri|M-type_MADS|M-type_MADS family protein	1614	626.32	0	95.14	2	119	1168	0	1	350
TRINITY_DN60393_c0_g2	1	1294	707	16	9.76	Achn036321 Actinidia chinensis|G2-like|G2-like family protein	231	93.5893	2.58765e-19	59.42	-3	999	1205	0	1	69
TRINITY_DN60393_c0_g3	1	750	923	58	15.49	PH01000668G0290 Phyllostachys heterocycla|MYB_related|MYB_related family protein	196	80.1073	7.8897e-16	35.81	-3	41	475	0	726	868
TRINITY_DN60396_c0_g2	1	1888	1707	99.15	34.86	Neem_2071_f_3 Azadirachta indica|WRKY|WRKY family protein	437	172.94	1.10101e-43	29.54	2	14	1885	0	443	1037
TRINITY_DN60410_c0_g1	1	1889	279	20.01	51.97	PSME_00033358-RA Pseudotsuga menziesii|HSF|HSF family protein	258	103.99	2.82786e-23	41.45	-1	501	878	0	108	252
TRINITY_DN60413_c0_g1	1	682	805	73.02	20.5	Ote100252500041 Ocimum tenuiflorum|ARR-B|ARR-B family protein	389	154.451	1.63176e-41	46.47	-3	117	614	0	641	805
TRINITY_DN60416_c0_g1	1	619	1739	55.74	6.61	Rsa1.0_03996.1_g00001.1 Raphanus sativus|MYB_related|MYB_related family protein	352	140.198	3.59878e-58	56.52	-2	1	345	0	1044	1158
TRINITY_DN60419_c0_g1	1	986	714	57.81	25.77	KZV25770.1 Dorcoceras hygrometricum|WRKY|WRKY family protein	275	110.538	2.36818e-25	35.79	-2	227	796	0	9	192
TRINITY_DN60424_c0_g1	1	1196	620	82.02	49.19	Rsa1.0_02949.1_g00003.1 Raphanus sativus|B3|B3 family protein	354	140.969	1.48212e-35	32.74	2	146	1126	0	17	321
TRINITY_DN60426_c0_g1	1	1608	926	61.75	35.53	MDP0000606021 Malus domestica|bHLH|bHLH family protein	271	108.997	8.645e-24	27.54	3	339	1331	0	156	484
TRINITY_DN60433_c0_g1	1	705	1349	99.57	15.2	Jcr4S05030.40 Jatropha curcas|MYB|MYB family protein	717	280.796	1.92739e-85	58.55	-2	3	704	0	675	879
TRINITY_DN60437_c0_g1	1	1835	378	37.6	63.76	XP_016491803.1 Nicotiana tabacum|LBD|LBD family protein	275	110.538	4.30511e-25	35.1	-1	1146	1835	0	135	375
TRINITY_DN60456_c0_g1	1	939	668	31.31	15.12	gw1.6.118.1 Ostreococcus sp. RCC809|C2H2|C2H2 family protein	139	58.151	2.68171e-08	30.69	3	126	419	0	46	146
TRINITY_DN60456_c0_g2	1	872	668	33.72	15.12	gw1.6.118.1 Ostreococcus sp. RCC809|C2H2|C2H2 family protein	140	58.5362	1.76539e-08	29.7	3	99	392	0	46	146
TRINITY_DN60456_c0_g3	1	1215	668	30.12	18.41	gw1.6.118.1 Ostreococcus sp. RCC809|C2H2|C2H2 family protein	148	61.6178	3.82534e-09	32	2	89	454	0	24	146
TRINITY_DN60458_c0_g1	1	2501	1185	31.67	21.69	LOC_Os11g05340.1 Oryza sativa subsp. japonica|FAR1|FAR1 family protein	855	333.954	3.68252e-97	59.47	3	711	1502	0	42	298
TRINITY_DN60461_c0_g1	1	1441	1023	42.26	19.35	GSMUA_Achr9P20700_001 Musa acuminata|GATA|GATA family protein	650	254.988	1.56302e-73	61.46	-1	125	733	0	224	421
TRINITY_DN60461_c0_g2	1	2348	1023	84.71	61.68	GSMUA_Achr9P20700_001 Musa acuminata|GATA|GATA family protein	2647	1024.23	0	74.66	1	91	2079	0	393	1023
TRINITY_DN60464_c1_g2	1	1601	1315	83.39	29.35	Tp57577_TGAC_v2_mRNA31725 Trifolium pratense|WRKY|WRKY family protein	632	248.054	1.014e-69	33.26	2	260	1594	0	624	1009
TRINITY_DN60467_c0_g1	1	1769	832	93.1	66.35	EMT22546 Aegilops tauschii|ERF|ERF family protein	632	248.054	1.76794e-70	30.03	-3	115	1761	0	45	596
TRINITY_DN60470_c0_g1	1	2466	1183	15.94	10.14	MDP0000250177 Malus domestica|LBD|LBD family protein	322	128.642	2.93888e-29	48.48	-3	1823	2215	0	90	209
TRINITY_DN60475_c0_g2	1	960	420	77.5	59.29	XP_010558920.1 Tarenaya hassleriana|C2H2|C2H2 family protein	276	110.923	2.00902e-26	32.53	2	107	850	0	162	410
TRINITY_DN60476_c0_g1	1	1617	324	13.17	22.53	Tp57577_TGAC_v2_mRNA22346 Trifolium pratense|M-type_MADS|M-type_MADS family protein	121	51.2174	8.19323e-06	36.99	-1	229	441	0	240	312
TRINITY_DN60479_c0_g1	1	1878	657	27.8	25.72	Manes.01G259600.1.p Manihot esculenta|MYB|MYB family protein	279	112.079	1.20109e-24	38.51	1	532	1053	0	132	300
TRINITY_DN60484_c0_g1	1	1845	719	76.1	64.26	Csa09g009740.1 Camelina sativa|HSF|HSF family protein	1134	441.425	5.41949e-144	50.74	-3	278	1681	0	23	484
TRINITY_DN60485_c0_g1	1	1817	1107	26.09	14.09	Potri.012G137500.1 Populus trichocarpa|FAR1|FAR1 family protein	226	91.6633	4.95231e-18	33.33	3	1116	1589	0	936	1091
TRINITY_DN60486_c0_g2	1	1601	559	51.53	46.87	PSME_00043819-RA Pseudotsuga menziesii|M-type_MADS|M-type_MADS family protein	566	222.631	1.79612e-63	45.65	-2	5	829	0	38	299
TRINITY_DN60487_c0_g1	1	3311	1179	18.39	16.12	Aco017242.1 Ananas comosus|Trihelix|Trihelix family protein	175	72.0182	1.75656e-11	31.6	-2	230	838	0	717	906
TRINITY_DN60496_c0_g1	1	1242	1803	47.58	12.53	Achn272111 Actinidia chinensis|Nin-like|Nin-like family protein	234	94.7449	1.26131e-19	32.91	1	40	630	0	17	242
TRINITY_DN60498_c0_g1	1	2196	223	11.48	39.91	EMT28005 Aegilops tauschii|MYB_related|MYB_related family protein	180	73.9442	1.73588e-13	46.07	-3	1454	1705	0	100	188
TRINITY_DN60501_c0_g1	1	1789	748	79.82	61.76	Bv5_101120_supk.t1 Beta vulgaris|ERF|ERF family protein	431	170.629	4.11911e-44	28.63	-1	242	1669	0	24	485
TRINITY_DN60509_c0_g2	1	829	472	53.92	30.51	GRMZM2G057260_P01 Zea mays|bHLH|bHLH family protein	182	74.7146	4.62825e-14	33.33	3	234	680	0	326	469
TRINITY_DN60515_c0_g2	1	1715	699	36.38	27.9	DCAR_007495 Daucus carota|NF-YC|NF-YC family protein	180	73.9442	1.00707e-12	26.44	3	909	1532	0	334	528
TRINITY_DN60516_c0_g1	1	1823	603	48.71	49.75	mrna01596.1-v1.0-hybrid Fragaria vesca|WRKY|WRKY family protein	838	327.405	1.09059e-101	55.08	-1	450	1337	0	51	350
TRINITY_DN60519_c0_g2	1	1046	748	79.73	35.03	Bv5_101120_supk.t1 Beta vulgaris|ERF|ERF family protein	209	85.1149	5.73816e-17	24.67	3	99	932	0	224	485
TRINITY_DN60524_c0_g1	1	1222	1138	68.25	22.41	KN538871.1_FGP005 Oryza longistaminata|FAR1|FAR1 family protein	539	212.231	5.27679e-59	48.21	-3	24	857	0	846	1100
TRINITY_DN60536_c0_g1	1	1357	1291	38.03	12.24	676783750 Sisymbrium irio|C3H|C3H family protein	202	82.4185	1.88687e-15	29.83	-1	284	799	0	1115	1272
TRINITY_DN60540_c0_g1	1	1460	154	21.78	72.08	Ote100071510191 Ocimum tenuiflorum|bHLH|bHLH family protein	285	114.39	1.29712e-28	53.98	-2	725	1042	0	28	138
TRINITY_DN60544_c0_g1	1	2150	616	49.4	50.97	FANhyb_rscf00000217.1.g00006.1 Fragaria x ananassa|WRKY|WRKY family protein	258	103.99	5.70722e-22	27	1	640	1701	0	46	359
TRINITY_DN60559_c0_g1	1	2664	1721	80.74	41.49	PH01001474G0470 Phyllostachys heterocycla|HB-other|HB-other family protein	2702	1045.42	0	72.71	-1	265	2415	0	946	1659
TRINITY_DN60561_c0_g4	1	876	2499	23.97	2.6	MDP0000286589 Malus domestica|bHLH|bHLH family protein	129	54.299	5.03404e-07	38.36	-3	542	751	0	686	750
TRINITY_DN60564_c0_g1	1	763	684	73.53	26.46	CCG003148.1 Populus euphratica|EIL|EIL family protein	148	61.6178	7.73837e-10	27.51	-2	178	738	0	493	673
TRINITY_DN60565_c0_g1	1	1556	752	79.82	53.59	Gh_A02G0666 Gossypium hirsutum|G2-like|G2-like family protein	245	98.9821	1.03299e-20	22.59	-3	34	1275	0	66	468
TRINITY_DN60565_c1_g2	1	1013	752	66.63	29.39	Gh_A02G0666 Gossypium hirsutum|G2-like|G2-like family protein	225	91.2781	5.18837e-19	27.51	2	116	790	0	210	430
TRINITY_DN60569_c0_g3	1	1104	627	41.85	25.52	PSME_00029721-RA Pseudotsuga menziesii|VOZ|VOZ family protein	336	134.035	2.46059e-33	41.61	2	335	796	0	468	627
TRINITY_DN60569_c1_g1	1	596	627	30.2	9.57	PSME_00029721-RA Pseudotsuga menziesii|VOZ|VOZ family protein	187	76.6406	4.52851e-15	51.67	-3	1	180	0	468	527
TRINITY_DN60569_c1_g2	1	416	627	54.81	12.12	PSME_00029721-RA Pseudotsuga menziesii|VOZ|VOZ family protein	267	107.457	2.40177e-26	60.53	-2	2	229	0	471	546
TRINITY_DN60575_c0_g1	1	1669	1274	25.7	11.46	Sme2.5_02298.1_g00001.1 Solanum melongena|ARF|ARF family protein	301	120.553	2.55875e-27	42.57	3	9	437	0	936	1081
TRINITY_DN60578_c0_g1	1	1010	327	71.29	76.76	Niben101Scf07709g01012.1 Nicotiana benthamiana|LBD|LBD family protein	1060	412.92	1.52908e-142	78.17	3	177	896	0	1	251
TRINITY_DN60579_c1_g1	1	1190	695	78.91	45.18	Aan020124 Artemisia annua|MYB|MYB family protein	479	189.119	4.20317e-52	35.87	1	52	990	0	1	314
TRINITY_DN60582_c0_g1	1	2426	868	83.97	76.15	XP_013628248.1 Brassica oleracea|B3|B3 family protein	950	370.548	5.89643e-113	34.35	-3	385	2421	0	119	779
TRINITY_DN60584_c0_g1	1	1631	980	42.67	25.61	KN538684.1_FGP011 Oryza longistaminata|MYB_related|MYB_related family protein	347	138.272	2.97791e-33	35.71	-2	599	1294	0	654	904
TRINITY_DN60587_c0_g1	1	1065	1007	95.21	31.88	RrC7901_p1 Raphanus raphanistrum|GeBP|GeBP family protein	427	169.088	9.40498e-45	35.36	-1	46	1059	0	347	667
TRINITY_DN60587_c0_g2	1	1100	1007	91.09	31.88	RrC7901_p1 Raphanus raphanistrum|GeBP|GeBP family protein	420	166.392	1.0376e-43	34.6	-2	32	1033	0	347	667
TRINITY_DN60597_c0_g1	1	2104	432	26.24	42.59	MDP0000423596 Malus domestica|HD-ZIP|HD-ZIP family protein	958	373.629	1.74985e-120	97.28	-2	1117	1668	0	133	316
TRINITY_DN60602_c0_g1	1	1687	652	88.38	73.93	Spipo12G0053800 Spirodela polyrhiza|C2H2|C2H2 family protein	637	249.98	1.6307e-72	34.59	1	10	1500	0	15	496
TRINITY_DN60605_c0_g1	1	1724	322	54.99	97.2	MDP0000199110 Malus domestica|ZF-HD|ZF-HD family protein	1242	483.026	2.01103e-166	91.46	-2	521	1468	0	1	313
TRINITY_DN60617_c0_g1	1	1558	234	44.48	100	Pbr040002.1 Pyrus bretschneideri|LBD|LBD family protein	1066	415.231	4.96963e-142	92.74	1	394	1086	0	1	234
TRINITY_DN60618_c0_g1	1	1340	805	97.39	55.4	Tp57577_TGAC_v2_mRNA26222 Trifolium pratense|bHLH|bHLH family protein	890	347.436	2.2938e-109	43.75	-1	12	1316	0	355	800
TRINITY_DN60618_c0_g3	1	1338	805	97.53	55.4	Tp57577_TGAC_v2_mRNA26222 Trifolium pratense|bHLH|bHLH family protein	884	345.125	1.68518e-108	43.3	-2	12	1316	0	355	800
TRINITY_DN60622_c2_g1	1	418	526	27.27	7.22	Aan019826 Artemisia annua|CO-like|CO-like family protein	180	73.9442	9.70331e-15	86.84	-2	40	153	0	2	39
TRINITY_DN60623_c0_g2	1	868	540	29.72	15.74	Aco009603.1 Ananas comosus|bHLH|bHLH family protein	120	50.8322	4.90304e-06	29.07	-3	429	686	0	59	143
TRINITY_DN60628_c0_g1	1	550	223	70.91	60.09	EMT28005 Aegilops tauschii|MYB_related|MYB_related family protein	290	116.316	1.15316e-30	43.28	2	44	433	0	76	209
TRINITY_DN60633_c0_g1	1	457	397	59.74	22.17	KHN22286.1 Glycine soja|G2-like|G2-like family protein	218	88.5817	3.72544e-20	44.57	-3	180	452	0	298	385
TRINITY_DN60634_c0_g1	1	1094	497	21.39	16.3	Sopim06g069100.0.1 Solanum pimpinellifolium|NAC|NAC family protein	167	68.9366	1.26239e-11	64.2	2	134	367	0	281	361
TRINITY_DN60634_c0_g2	1	1062	497	8.47	6.04	Sopim06g069100.0.1 Solanum pimpinellifolium|NAC|NAC family protein	134	56.225	1.37938e-07	83.33	2	284	373	0	332	361
TRINITY_DN60637_c1_g2	1	1217	2766	96.14	14.06	Sopen05g016700.1 Solanum pennellii|ZF-HD|ZF-HD family protein	1274	495.352	1.14284e-156	62.56	3	3	1172	0	1344	1732
TRINITY_DN60649_c0_g1	1	1324	898	99.7	39.09	GRMZM2G395549_P01 Zea mays|bHLH|bHLH family protein	1530	593.964	0	69.32	3	3	1322	0	437	787
TRINITY_DN60653_c0_g1	1	1277	616	72.83	47.89	Zpz_sc00083.1.g00290.1.am.mk Zoysia pacifica|Dof|Dof family protein	208	84.7297	1.652e-16	27.47	3	78	1007	0	296	590
TRINITY_DN60656_c0_g1	1	1448	1483	52.62	16.39	676709864 Sisymbrium irio|STAT|STAT family protein	328	130.954	5.46846e-31	33.85	1	451	1212	0	467	709
TRINITY_DN60671_c0_g1	1	1346	939	80.91	37.06	Zmw_sc05871.1.g00020.1 Zoysia matrella|bZIP|bZIP family protein	366	145.591	5.28802e-36	27.16	-1	171	1259	0	43	390
TRINITY_DN60683_c0_g1	1	1656	1339	22.83	9.34	Achn273801 Actinidia chinensis|ARF|ARF family protein	301	120.553	2.43491e-27	50	2	1067	1444	0	194	318
TRINITY_DN60685_c0_g1	1	2088	748	66.24	61.5	Bv5_101120_supk.t1 Beta vulgaris|ERF|ERF family protein	1341	521.161	2.05615e-173	62.12	3	555	1937	0	45	504
TRINITY_DN60694_c0_g1	1	1177	1396	63.72	16.76	KZV22762.1 Dorcoceras hygrometricum|CAMTA|CAMTA family protein	246	99.3673	3.16955e-21	33.59	3	324	1073	0	1163	1396
TRINITY_DN60701_c0_g1	1	1987	726	5.89	5.37	Bradi3g42627.5.p Brachypodium distachyon|ERF|ERF family protein	94	40.817	7.41933e-07	41.03	2	1052	1168	0	70	108
TRINITY_DN60708_c0_g1	1	1818	463	14.85	14.25	KHN00243.1 Glycine soja|WRKY|WRKY family protein	268	107.842	8.32104e-24	58.89	1	772	1041	0	287	352
TRINITY_DN60710_c0_g1	1	1062	331	20.34	19.94	676722988 Sisymbrium irio|B3|B3 family protein	158	65.4698	9.07005e-11	50.68	-3	665	880	0	44	109
TRINITY_DN60710_c0_g2	1	975	331	31.38	27.49	676722988 Sisymbrium irio|B3|B3 family protein	143	59.6918	6.37433e-09	38.24	-3	467	772	0	44	134
TRINITY_DN60714_c0_g1	1	1832	240	19.32	49.17	Pbr013890.1 Pyrus bretschneideri|bHLH|bHLH family protein	597	234.572	7.03696e-71	98.31	-1	285	638	0	97	214
TRINITY_DN60715_c0_g1	1	1366	713	24.6	15.99	MDP0000194672 Malus domestica|HSF|HSF family protein	238	96.2857	3.92263e-20	42.98	-1	863	1198	0	553	666
TRINITY_DN60718_c0_g1	1	779	223	43.13	51.12	EMT28005 Aegilops tauschii|MYB_related|MYB_related family protein	184	75.485	2.97705e-15	33.62	2	188	523	0	101	214
TRINITY_DN60722_c0_g1	1	1248	1483	77.64	21.92	676709864 Sisymbrium irio|STAT|STAT family protein	529	208.379	3.11866e-57	33.64	1	97	1065	0	425	749
TRINITY_DN60722_c0_g2	1	1615	1483	46.07	16.79	676709864 Sisymbrium irio|STAT|STAT family protein	381	151.369	3.20377e-37	33.47	1	97	840	0	425	673
TRINITY_DN60734_c0_g1	1	1405	1674	41.64	12.13	MDP0000312598 Malus domestica|B3|B3 family protein	236	95.5153	1.24683e-19	28.43	2	734	1318	0	188	390
TRINITY_DN60737_c0_g1	1	1765	884	20.57	13.24	SMil_00004615-RA_Salv Salvia miltiorrhiza|NAC|NAC family protein	125	52.7582	5.0956e-06	28.8	2	1226	1588	0	137	253
TRINITY_DN60741_c1_g1	1	1506	385	8.37	10.91	Seita.6G063700.1.p Setaria italica|bHLH|bHLH family protein	145	60.4622	8.28765e-09	66.67	-1	1243	1368	0	14	55
TRINITY_DN60744_c0_g2	1	1195	808	50.21	28.47	678437992 Utricularia gibba|GATA|GATA family protein	256	103.219	1.28632e-22	35.04	-1	398	997	0	45	274
TRINITY_DN60747_c0_g2	1	2399	835	24.64	24.19	PSME_00043208-RA Pseudotsuga menziesii|GeBP|GeBP family protein	494	194.897	5.36827e-51	46.86	3	1185	1775	0	609	810
TRINITY_DN60751_c0_g1	1	682	528	57.62	23.67	TRIUR3_01525-P1 Triticum urartu|C2H2|C2H2 family protein	153	63.5438	1.04719e-10	29.77	3	180	572	0	1	125
TRINITY_DN60753_c0_g1	1	1368	947	88.82	43.19	Oropetium_20150105_25334A Oropetium thomaeum|GeBP|GeBP family protein	495	195.282	5.1434e-53	31.59	2	104	1318	0	97	505
TRINITY_DN60755_c0_g1	1	1506	748	90.44	63.1	Bv5_101120_supk.t1 Beta vulgaris|ERF|ERF family protein	405	160.614	3.85112e-41	26.1	-3	128	1489	0	20	491
TRINITY_DN60763_c1_g2	1	1090	657	42.11	21.92	Manes.01G259600.1.p Manihot esculenta|MYB|MYB family protein	222	90.1225	1.35587e-18	37.66	1	61	519	0	176	319
TRINITY_DN60768_c1_g1	1	1196	159	31.35	77.36	PSME_00008095-RA Pseudotsuga menziesii|NAC|NAC family protein	160	66.2402	9.54447e-12	36.72	-3	610	984	0	17	139
TRINITY_DN60768_c1_g2	1	1237	159	28.13	73.58	PSME_00008095-RA Pseudotsuga menziesii|NAC|NAC family protein	159	65.855	1.63207e-11	36.44	-2	652	999	0	23	139
TRINITY_DN60771_c0_g1	1	2090	516	23.68	32.17	MDP0000270344 Malus domestica|BES1|BES1 family protein	196	80.1073	1.20251e-14	30.36	-3	67	561	0	338	503
TRINITY_DN60774_c0_g2	1	1760	704	43.98	37.5	Pp3c12_5150V3.1.p Physcomitrella patens|BBR-BPC|BBR-BPC family protein	438	173.326	4.38519e-45	36.19	3	678	1451	0	32	295
TRINITY_DN60774_c0_g4	1	1068	704	72.47	37.5	Pp3c12_5150V3.1.p Physcomitrella patens|BBR-BPC|BBR-BPC family protein	430	170.244	6.82942e-46	36.19	2	71	844	0	32	295
TRINITY_DN60781_c0_g1	1	1204	589	58.31	39.9	PH01000133G1180 Phyllostachys heterocycla|C3H|C3H family protein	315	125.946	2.28081e-30	33.2	-1	194	895	0	123	357
TRINITY_DN60784_c0_g1	1	959	378	83.52	63.49	XP_016491803.1 Nicotiana tabacum|LBD|LBD family protein	307	122.865	1.29863e-30	32.34	-3	70	870	0	136	375
TRINITY_DN60784_c1_g1	1	960	378	82.5	62.7	XP_016491803.1 Nicotiana tabacum|LBD|LBD family protein	285	114.39	1.19841e-27	31.58	-1	76	867	0	136	372
TRINITY_DN60787_c0_g2	1	1110	560	44.59	29.82	676708970 Sisymbrium irio|ERF|ERF family protein	343	136.732	1.79201e-34	47.95	-3	494	988	0	157	323
TRINITY_DN60792_c1_g1	1	704	2766	99.72	8.46	Sopen05g016700.1 Solanum pennellii|ZF-HD|ZF-HD family protein	841	328.561	4.1047e-101	70.51	1	1	702	0	944	1177
TRINITY_DN60792_c1_g4	1	710	2766	99.3	8.5	Sopen05g016700.1 Solanum pennellii|ZF-HD|ZF-HD family protein	959	374.015	5.19158e-117	74.47	3	6	710	0	837	1071
TRINITY_DN60798_c0_g1	1	1133	601	66.2	41.26	KFK43521.1 Arabis alpina|bHLH|bHLH family protein	341	135.961	5.7986e-34	38.1	-2	83	832	0	339	586
TRINITY_DN60800_c0_g1	1	873	317	17.18	16.4	Dca23216.1 Dianthus caryophyllus|ERF|ERF family protein	130	54.6842	1.97572e-07	50	3	36	185	0	131	182
TRINITY_DN60800_c0_g2	1	887	317	16.23	15.14	Dca23216.1 Dianthus caryophyllus|ERF|ERF family protein	129	54.299	2.48719e-07	50	1	49	192	0	135	182
TRINITY_DN60812_c0_g1	1	1551	586	47	45.9	DCAR_009102 Daucus carota|LBD|LBD family protein	140	58.5362	5.40297e-08	22.78	-1	304	1032	0	216	484
TRINITY_DN60813_c0_g1	1	742	955	54.18	13.93	kfl00224_0090 Klebsormidium flaccidum|C3H|C3H family protein	171	70.4774	9.17646e-13	31.62	-3	15	416	0	549	681
TRINITY_DN60813_c0_g2	1	3462	955	19.5	23.35	kfl00224_0090 Klebsormidium flaccidum|C3H|C3H family protein	274	110.153	2.76546e-23	30.7	-1	1177	1851	0	549	771
TRINITY_DN60815_c0_g1	1	2946	467	12.42	26.12	Gh_A09G2473 Gossypium hirsutum|C2H2|C2H2 family protein	600	235.728	1.03253e-66	89.34	-2	2100	2465	0	87	208
TRINITY_DN60819_c0_g2	1	1649	533	62.4	67.73	Bradi2g44117.9.p Brachypodium distachyon|bHLH|bHLH family protein	183	75.0998	3.2289e-13	22.72	-3	163	1191	0	169	529
TRINITY_DN60827_c0_g2	1	608	702	87.83	25.78	GSBRNA2T00112100001 Brassica napus|NAC|NAC family protein	177	72.7886	9.46001e-14	27.07	-1	63	596	0	105	285
TRINITY_DN60829_c0_g1	1	1967	872	39.04	30.39	RrC264_p4 Raphanus raphanistrum|NF-YC|NF-YC family protein	479	189.119	1.11145e-49	39.48	3	600	1367	0	287	551
TRINITY_DN60829_c0_g2	1	1305	872	55.4	29.24	RrC264_p4 Raphanus raphanistrum|NF-YC|NF-YC family protein	426	168.703	4.98339e-44	38.7	2	164	886	0	311	565
TRINITY_DN60834_c0_g1	1	1697	676	25.1	21.45	CCG018340.1 Populus euphratica|B3|B3 family protein	209	85.1149	3.38891e-16	35.57	-1	12	437	0	232	376
TRINITY_DN60835_c0_g1	1	3285	1115	55.53	55.96	EMT05641 Aegilops tauschii|FAR1|FAR1 family protein	857	334.724	9.77322e-96	35.01	3	78	1901	0	27	650
TRINITY_DN60836_c0_g1	1	1952	582	41.8	45.02	DCAR_023529 Daucus carota|G2-like|G2-like family protein	520	204.912	5.81914e-56	40.88	1	265	1080	0	7	268
TRINITY_DN60837_c0_g1	1	1057	574	69.82	50	Thecc1EG015486t1 Theobroma cacao|HD-ZIP|HD-ZIP family protein	159	65.855	1.03604e-10	24.24	-3	255	992	0	254	540
TRINITY_DN60838_c1_g2	1	1510	1228	13.71	5.13	GSMUA_Achr2P20130_001 Musa acuminata|WRKY|WRKY family protein	131	55.0694	8.87449e-07	34.78	-2	352	558	0	551	613
TRINITY_DN60841_c0_g1	1	1373	484	11.14	10.54	Tp57577_TGAC_v2_mRNA39490 Trifolium pratense|NAC|NAC family protein	221	89.7373	4.01823e-18	76.47	2	1007	1159	0	382	432
TRINITY_DN60845_c0_g1	1	1715	216	14.34	37.5	KHN04400.1 Glycine soja|G2-like|G2-like family protein	143	59.6918	4.36214e-09	41.46	-1	681	926	0	103	183
TRINITY_DN60854_c1_g1	1	1147	813	35.05	16.48	Cotton_A_24712_BGI-A2_v1.0 Gossypium arboreum|NF-YA|NF-YA family protein	503	198.364	3.6013e-55	64.18	3	357	758	0	495	628
TRINITY_DN60862_c0_g1	1	772	1798	95.6	14.85	PK03054.1 Cannabis sativa|HD-ZIP|HD-ZIP family protein	282	113.235	1.81988e-26	31.62	2	23	760	0	707	973
TRINITY_DN60868_c0_g1	1	1621	288	46.08	87.15	Pbr028196.1 Pyrus bretschneideri|bHLH|bHLH family protein	1121	436.417	3.42067e-149	92.83	1	301	1047	0	1	251
TRINITY_DN60870_c0_g1	1	813	1739	56.46	8.45	Rsa1.0_03996.1_g00001.1 Raphanus sativus|MYB_related|MYB_related family protein	261	105.145	1.00071e-23	35.29	2	353	811	0	19	165
TRINITY_DN60874_c0_g1	1	1435	1207	52.47	20.8	EMT26392 Aegilops tauschii|FAR1|FAR1 family protein	479	189.119	3.74827e-50	38.65	-1	107	859	0	490	740
TRINITY_DN60874_c0_g2	1	1418	1207	53.1	20.8	EMT26392 Aegilops tauschii|FAR1|FAR1 family protein	486	191.815	4.27092e-51	39.04	-2	98	850	0	490	740
TRINITY_DN60892_c2_g1	1	1083	1268	45.71	13.09	676753166 Sisymbrium irio|M-type_MADS|M-type_MADS family protein	175	72.0182	1.84695e-12	35.26	1	574	1068	0	7	172
TRINITY_DN60893_c0_g1	1	864	984	67.71	18.8	RrC1188_p3 Raphanus raphanistrum|C3H|C3H family protein	204	83.1889	1.38733e-16	28.72	-1	202	786	0	743	927
TRINITY_DN60896_c0_g3	1	1479	224	20.28	32.59	Vradi05g10590.1 Vigna radiata|CAMTA|CAMTA family protein	143	59.6918	3.99971e-09	37	2	293	592	0	117	189
TRINITY_DN60902_c0_g1	1	767	643	54.76	21.46	AA81G00050 Aethionema arabicum|HRT-like|HRT-like family protein	117	49.6766	7.51098e-06	26.21	-3	286	705	0	87	224
TRINITY_DN60903_c0_g3	1	984	708	34.76	16.38	Ote100259360061 Ocimum tenuiflorum|HB-other|HB-other family protein	126	53.1434	1.22e-06	30.77	-1	565	906	0	391	506
TRINITY_DN60909_c0_g1	1	1235	646	24.78	16.72	OPUNC06G18860.1 Oryza punctata|G2-like|G2-like family protein	299	119.783	4.7618e-28	55.56	3	147	452	0	15	122
TRINITY_DN60909_c1_g1	1	1214	646	25.21	16.72	OPUNC06G18860.1 Oryza punctata|G2-like|G2-like family protein	296	118.627	9.01376e-28	55.56	-3	808	1113	0	15	122
TRINITY_DN60911_c0_g1	1	1502	725	33.36	22.76	LPERR01G24090.1 Leersia perrieri|B3|B3 family protein	148	61.6178	5.59608e-09	29.48	3	636	1136	0	508	672
TRINITY_DN60928_c0_g1	1	1324	951	39.43	18.09	462913740 Eragrostis tef|C2H2|C2H2 family protein	174	71.633	3.89326e-12	31.15	2	686	1207	0	779	950
TRINITY_DN60931_c0_g2	1	578	787	84.08	22.87	678321642 Utricularia gibba|bHLH|bHLH family protein	150	62.3882	2.31081e-10	30.27	1	79	564	0	47	226
TRINITY_DN60935_c0_g1	1	730	339	56.3	40.41	XP_015876987.1 Ziziphus jujuba|bHLH|bHLH family protein	628	246.514	1.07882e-78	81.75	2	164	574	0	202	338
TRINITY_DN60935_c1_g1	1	996	339	40.66	40.41	XP_015876987.1 Ziziphus jujuba|bHLH|bHLH family protein	604	237.269	9.06547e-74	77.37	-2	462	866	0	202	338
TRINITY_DN60938_c0_g1	1	896	308	54.24	53.25	PDK_30s729581g007 Phoenix dactylifera|TALE|TALE family protein	147	61.2326	1.33698e-09	27.49	2	398	883	0	136	299
TRINITY_DN60941_c1_g1	1	925	758	37.62	15.3	Csa11g010730.1 Camelina sativa|HSF|HSF family protein	392	155.606	3.96861e-41	62.07	-1	2	349	0	78	193
TRINITY_DN60941_c2_g4	1	796	758	16.58	5.8	Csa11g010730.1 Camelina sativa|HSF|HSF family protein	141	58.9214	8.84022e-09	63.64	2	665	796	0	83	126
TRINITY_DN60942_c0_g1	1	1480	291	7.7	13.06	MDP0000515096 Malus domestica|B3|B3 family protein	178	73.1738	2.7471e-13	86.84	2	1262	1375	0	1	38
TRINITY_DN60946_c0_g1	1	1650	1996	18.55	4.91	Zmw_sc06582.1.g00020.1 Zoysia matrella|C2H2|C2H2 family protein	185	75.8702	4.14695e-13	41.35	-1	1183	1488	0	1130	1227
TRINITY_DN60961_c0_g1	1	1495	626	36.32	29.55	CCG030364.1 Populus euphratica|NF-YA|NF-YA family protein	242	97.8265	1.74987e-20	31.22	-3	39	581	0	413	597
TRINITY_DN60964_c0_g1	1	707	1006	81.05	20.08	Araha.7890s0002.1.p Arabidopsis halleri|GeBP|GeBP family protein	339	135.191	2.14901e-34	44.39	-3	13	585	0	350	551
TRINITY_DN60974_c3_g1	1	871	658	30.65	13.07	GSMUA_Achr10P17130_001 Musa acuminata|bHLH|bHLH family protein	181	74.3294	8.62399e-14	43.48	-1	353	619	0	51	136
TRINITY_DN60982_c1_g7	1	1477	795	46.51	23.77	MDP0000294614 Malus domestica|NAC|NAC family protein	230	93.2041	2.03394e-35	29.96	-2	319	1005	0	152	340
TRINITY_DN60983_c0_g1	1	1305	933	71.95	33.98	TRIUR3_22095-P1 Triticum urartu|C2H2|C2H2 family protein	883	344.739	2.37882e-107	56.8	3	150	1088	0	615	931
TRINITY_DN60983_c0_g3	1	1129	933	84.23	34.73	TRIUR3_22095-P1 Triticum urartu|C2H2|C2H2 family protein	971	378.637	3.55865e-121	59.01	2	125	1075	0	608	931
TRINITY_DN60983_c0_g4	1	1328	933	72.52	34.94	TRIUR3_22095-P1 Triticum urartu|C2H2|C2H2 family protein	1049	408.683	1.62863e-131	59.83	3	21	983	0	606	931
TRINITY_DN60984_c0_g1	1	1969	614	31.54	28.66	Cotton_A_02633_BGI-A2_v1.0 Gossypium arboreum|bZIP|bZIP family protein	516	203.371	3.18834e-55	62.32	1	757	1377	0	439	614
TRINITY_DN60992_c0_g1	1	1953	522	23.66	25.29	DCAR_010766 Daucus carota|bHLH|bHLH family protein	183	75.0998	5.14264e-13	34.62	-3	269	730	0	20	151
TRINITY_DN60993_c0_g1	1	1270	790	69.21	38.35	EPS67213.1 Genlisea aurea|NAC|NAC family protein	666	261.151	2.58783e-77	45.87	-1	242	1120	0	487	789
TRINITY_DN60993_c0_g2	1	1171	790	75.06	38.35	EPS67213.1 Genlisea aurea|NAC|NAC family protein	651	255.373	1.22929e-75	45.87	-2	133	1011	0	487	789
TRINITY_DN60997_c0_g1	1	1431	1295	19.71	7.41	LPERR06G05720.4 Leersia perrieri|ARF|ARF family protein	132	55.4546	5.55581e-07	36.46	-3	1022	1303	0	1199	1294
TRINITY_DN60998_c0_g1	1	2114	585	80.89	100	MDP0000172931 Malus domestica|C2H2|C2H2 family protein	2291	887.1	0	88.03	-3	232	1941	0	1	585
TRINITY_DN61006_c0_g1	1	883	984	62.17	18.8	RrC1188_p3 Raphanus raphanistrum|C3H|C3H family protein	179	73.559	1.93206e-13	26.7	-1	287	835	0	743	927
TRINITY_DN61006_c1_g1	1	669	513	68.16	31.19	OGLUM03G28630.1 Oryza glumaepatula|G2-like|G2-like family protein	120	50.8322	2.18792e-06	31.29	1	4	459	0	109	268
TRINITY_DN61008_c0_g1	1	1451	407	35.77	43.98	GSBRNA2T00021295001 Brassica napus|HSF|HSF family protein	209	85.1149	9.1568e-17	32.6	-2	482	1000	0	224	402
TRINITY_DN61014_c0_g1	1	1467	1478	66.67	21.04	MDP0000247737 Malus domestica|FAR1|FAR1 family protein	1022	398.282	3.29023e-123	57.27	-1	100	1077	0	793	1103
TRINITY_DN61025_c1_g9	1	6270	337	6.79	40.95	MDP0000679946 Malus domestica|NAC|NAC family protein	198	80.8777	8.93135e-15	36.11	-1	157	582	0	1	138
TRINITY_DN61027_c0_g1	1	2829	878	81.34	81.55	426818 Selaginella moellendorffii|MYB_related|MYB_related family protein	748	292.738	2.41966e-83	32.69	2	344	2644	0	156	871
TRINITY_DN61027_c0_g2	1	3000	878	77	81.78	426818 Selaginella moellendorffii|MYB_related|MYB_related family protein	780	305.064	2.68085e-87	31.73	1	487	2796	0	154	871
TRINITY_DN61028_c0_g1	1	1704	1438	83.1	32.41	AA31G00555 Aethionema arabicum|CO-like|CO-like family protein	442	174.866	1.27836e-44	30.85	-3	233	1648	0	13	478
TRINITY_DN61028_c0_g2	1	1350	766	82	51.04	Tp57577_TGAC_v2_mRNA33215 Trifolium pratense|bHLH|bHLH family protein	366	145.591	2.94686e-36	29.03	-2	162	1268	0	4	394
TRINITY_DN61028_c0_g4	1	548	766	67.88	16.45	Tp57577_TGAC_v2_mRNA33215 Trifolium pratense|bHLH|bHLH family protein	258	103.99	2.29512e-24	41.27	-1	174	545	0	329	454
TRINITY_DN61029_c0_g1	1	1185	421	42.53	42.28	XP_011400012.1 Auxenochlorella protothecoides|Nin-like|Nin-like family protein	176	72.4034	9.29378e-13	28.49	1	211	714	0	5	182
TRINITY_DN61029_c0_g2	1	1213	421	42.79	42.99	XP_011400012.1 Auxenochlorella protothecoides|Nin-like|Nin-like family protein	179	73.559	4.68662e-13	28.26	2	248	766	0	2	182
TRINITY_DN61031_c0_g1	1	876	317	17.47	16.09	Dca23216.1 Dianthus caryophyllus|ERF|ERF family protein	128	53.9138	3.1011e-07	50.98	-1	697	849	0	125	175
TRINITY_DN61032_c0_g1	1	1470	1798	35.51	9.62	PK03054.1 Cannabis sativa|HD-ZIP|HD-ZIP family protein	505	199.134	4.76644e-97	53.45	-2	339	860	0	1596	1768
TRINITY_DN61037_c1_g3	1	1296	795	50.23	28.68	mrna02674.1-v1.0-hybrid Fragaria vesca|TALE|TALE family protein	664	260.381	5.64879e-77	60.53	3	411	1061	0	564	791
TRINITY_DN61043_c0_g2	1	436	377	48.17	18.3	C.cajan_40518 Cajanus cajan|Trihelix|Trihelix family protein	225	91.2781	2.98531e-21	64.29	-3	3	212	0	39	107
TRINITY_DN61043_c0_g3	1	682	377	19.79	12.2	C.cajan_40518 Cajanus cajan|Trihelix|Trihelix family protein	102	43.8986	8.2413e-09	53.19	-2	358	492	0	29	74
TRINITY_DN61043_c0_g4	1	855	377	31.23	23.87	C.cajan_40518 Cajanus cajan|Trihelix|Trihelix family protein	180	73.9442	5.89523e-14	60.44	-1	295	561	0	29	118
TRINITY_DN61043_c0_g5	1	1173	377	18.93	19.36	C.cajan_40518 Cajanus cajan|Trihelix|Trihelix family protein	253	102.064	4.07266e-23	67.57	-3	521	742	0	46	118
TRINITY_DN61049_c0_g1	1	1693	267	10.1	20.97	Bathy17g01170 Bathycoccus prasinos|C2H2|C2H2 family protein	150	62.3882	1.14085e-09	45.61	3	12	182	0	132	187
TRINITY_DN61058_c1_g1	1	2350	1219	40.34	30.19	Gh_D11G0701 Gossypium hirsutum|NAC|NAC family protein	696	272.707	2.41177e-76	40.11	2	1067	2014	0	366	733
TRINITY_DN61061_c0_g2	1	1755	880	27.52	18.98	Cc10_g03650 Coffea canephora|G2-like|G2-like family protein	204	83.1889	1.71816e-15	31.74	3	1038	1520	0	677	843
TRINITY_DN61064_c0_g2	1	881	562	69.81	37.19	Csa11g014890.1 Camelina sativa|GRAS|GRAS family protein	166	68.5514	6.10854e-12	27.19	-2	41	655	0	51	259
TRINITY_DN61068_c0_g2	1	3579	345	13.5	46.09	Gh_D05G0105 Gossypium hirsutum|bZIP|bZIP family protein	248	100.138	3.70937e-21	34.16	2	1070	1552	0	82	240
TRINITY_DN61073_c1_g1	1	1361	1320	41	14.09	Aco009877.1 Ananas comosus|WRKY|WRKY family protein	391	155.221	4.69555e-50	53.23	-2	62	619	0	737	922
TRINITY_DN61074_c0_g1	1	1070	1377	49.63	11.69	Lus10040166 Linum usitatissimum|GRAS|GRAS family protein	158	65.4698	1.95908e-10	26.49	2	5	535	0	204	364
TRINITY_DN61074_c0_g2	1	1460	1377	67.19	21.64	Lus10040166 Linum usitatissimum|GRAS|GRAS family protein	275	110.538	2.02116e-24	30.65	-2	476	1456	0	457	754
TRINITY_DN61075_c1_g1	1	2848	870	81.95	80.8	Cc01_g03550 Coffea canephora|ERF|ERF family protein	664	260.381	5.1852e-72	30.01	-2	499	2832	0	71	773
TRINITY_DN61075_c1_g2	1	550	719	96.55	29.35	Araip.29WB6 Arachis ipaensis|S1Fa-like|S1Fa-like family protein	262	105.531	5.49147e-25	36.49	-1	8	538	0	56	266
TRINITY_DN61077_c0_g1	1	808	1080	30.45	7.5	CCG001404.1 Populus euphratica|G2-like|G2-like family protein	152	63.1586	4.11043e-10	39.02	3	315	560	0	357	437
TRINITY_DN61082_c0_g1	1	1610	752	13.98	9.71	ONIVA04G19030.1 Oryza nivara|MYB|MYB family protein	142	59.3066	4.2383e-08	44	-2	1136	1360	0	341	413
TRINITY_DN61087_c1_g2	1	1048	573	14.89	8.73	Peinf101Scf01969g06011.1 Petunia inflata|Dof|Dof family protein	120	50.8322	6.39076e-06	44.23	-1	113	268	0	48	97
TRINITY_DN61090_c0_g3	1	1226	511	68.52	47.95	Csa13g034280.1 Camelina sativa|M-type_MADS|M-type_MADS family protein	543	213.772	5.46919e-62	44.33	-2	11	850	0	106	350
TRINITY_DN61101_c0_g1	1	1614	826	57.25	38.38	Aco005756.1 Ananas comosus|LBD|LBD family protein	263	105.916	7.29079e-23	26.16	-2	114	1037	0	467	783
TRINITY_DN61105_c1_g2	1	1767	684	69.27	59.65	MDP0000710259 Malus domestica|MYB|MYB family protein	2114	818.92	0	96.32	-1	544	1767	0	65	472
TRINITY_DN61105_c2_g1	1	1503	213	6.39	15.02	Prupe.3G009400.1.p Prunus persica|ERF|ERF family protein	152	63.1586	2.97243e-10	87.5	-3	572	667	0	154	185
TRINITY_DN61105_c2_g2	1	2435	213	6.9	26.29	Prupe.3G009400.1.p Prunus persica|ERF|ERF family protein	230	93.2041	9.91898e-20	71.43	-3	361	528	0	154	209
TRINITY_DN61105_c2_g4	1	2307	213	4.16	15.02	Prupe.3G009400.1.p Prunus persica|ERF|ERF family protein	130	54.6842	7.7064e-14	75	-1	616	711	0	154	185
TRINITY_DN61122_c0_g1	1	2351	1706	92.77	42.38	MDP0000265619 Malus domestica|Nin-like|Nin-like family protein	3223	1246.11	0	94.64	-3	121	2301	0	1	723
TRINITY_DN61125_c0_g1	1	1828	901	18.54	10.77	MDP0000304584 Malus domestica|C3H|C3H family protein	134	56.225	4.72146e-07	31.09	3	711	1049	0	197	293
TRINITY_DN61130_c0_g2	1	510	382	48.24	21.99	Ote100213510051 Ocimum tenuiflorum|LSD|LSD family protein	181	74.3294	7.14227e-15	46.43	-2	237	482	0	1	84
TRINITY_DN61131_c0_g1	1	1594	161	14.87	49.07	Tp57577_TGAC_v2_mRNA12733 Trifolium pratense|WRKY|WRKY family protein	307	122.865	1.87409e-31	67.09	-1	1250	1486	0	6	84
TRINITY_DN61140_c0_g3	1	1513	1537	12.89	4.29	Zmw_sc03830.1.g00090.1 Zoysia matrella|NF-YB|NF-YB family protein	171	70.4774	1.26091e-11	56.72	-3	450	644	0	1293	1358
TRINITY_DN61140_c0_g4	1	638	1095	19.28	3.74	Zmw_sc02908.1.g00160.1 Zoysia matrella|NF-YB|NF-YB family protein	166	68.5514	2.88112e-12	78.05	-2	326	448	0	857	897
TRINITY_DN61144_c0_g1	1	1331	1252	12.85	4.55	Achn131561 Actinidia chinensis|B3|B3 family protein	185	75.8702	1.74824e-13	61.4	3	309	479	0	17	73
TRINITY_DN61146_c0_g1	1	1787	407	52.88	64.13	885785 Arabidopsis lyrata|MYB|MYB family protein	278	111.694	2.40895e-25	34.47	1	733	1677	0	130	390
TRINITY_DN61148_c0_g1	1	1255	558	32.27	24.19	WALNUT_00009823-RA Juglans regia|C2H2|C2H2 family protein	416	164.851	1.0427e-43	55.88	1	127	531	0	27	161
TRINITY_DN61151_c0_g1	1	921	520	9.12	5.38	676732396 Sisymbrium irio|bHLH|bHLH family protein	122	51.6026	3.33455e-06	75	-1	838	921	0	390	417
TRINITY_DN61151_c8_g1	1	2321	533	41.75	62.48	Bradi2g44117.9.p Brachypodium distachyon|bHLH|bHLH family protein	519	204.527	1.03161e-55	35.14	1	1081	2049	0	194	526
TRINITY_DN61151_c8_g2	1	1706	441	35.52	45.35	NNU_016725-RA Nelumbo nucifera|GRAS|GRAS family protein	377	149.828	3.19215e-38	49.75	2	128	733	0	12	211
TRINITY_DN61156_c1_g1	1	3975	625	30.94	64	Gorai.001G003200.1 Gossypium raimondii|S1Fa-like|S1Fa-like family protein	654	256.529	1.72016e-71	42.52	1	262	1491	0	10	409
TRINITY_DN61159_c0_g1	1	1867	587	34.39	36.12	Lus10043264 Linum usitatissimum|YABBY|YABBY family protein	347	138.272	1.92233e-33	35.81	-2	424	1065	0	193	404
TRINITY_DN61159_c0_g3	1	1736	587	38.36	39.18	Lus10043264 Linum usitatissimum|YABBY|YABBY family protein	335	133.65	3.6166e-32	34.76	-3	187	852	0	176	405
TRINITY_DN61159_c0_g4	1	1771	587	36.25	36.12	Lus10043264 Linum usitatissimum|YABBY|YABBY family protein	342	136.346	5.72928e-33	35.35	-2	319	960	0	193	404
TRINITY_DN61166_c0_g1	1	1119	646	25.74	14.55	OPUNC06G18860.1 Oryza punctata|G2-like|G2-like family protein	232	93.9745	9.24347e-20	40.21	-1	811	1098	0	9	102
TRINITY_DN61168_c0_g1	1	1335	243	19.78	36.63	Vun009060 Vigna unguiculata|bHLH|bHLH family protein	339	135.191	3.10824e-35	68.54	3	234	497	0	76	164
TRINITY_DN61171_c0_g1	1	910	1895	99.56	16.41	FANhyb_rscf00000373.1.g00002.1 Fragaria x ananassa|C3H|C3H family protein	637	249.98	6.85487e-73	41.35	2	2	907	0	1351	1661
TRINITY_DN61171_c0_g2	1	887	1895	58.17	9.23	FANhyb_rscf00000373.1.g00002.1 Fragaria x ananassa|C3H|C3H family protein	376	149.443	2.63428e-38	41.71	1	1	516	0	1489	1663
TRINITY_DN61176_c0_g1	1	2785	300	31.89	98.33	MDP0000273432 Malus domestica|LBD|LBD family protein	938	365.925	4.62073e-117	88.85	3	1662	2549	0	6	300
TRINITY_DN61177_c3_g2	1	1276	737	49.61	28.77	OB04G28180.1 Oryza brachyantha|GRAS|GRAS family protein	393	155.992	3.5721e-40	36.32	1	250	882	0	509	720
TRINITY_DN61186_c0_g4	1	2425	1025	89.32	68.59	MDP0000304904 Malus domestica|TCP|TCP family protein	823	321.627	1.09657e-93	30.45	1	136	2301	0	209	911
TRINITY_DN61194_c1_g1	1	712	318	30.34	22.96	Sopen02g015800.2 Solanum pennellii|TCP|TCP family protein	221	89.7373	6.40312e-20	56.16	2	191	406	0	204	276
TRINITY_DN61194_c1_g2	1	741	318	29.15	22.96	Sopen02g015800.2 Solanum pennellii|TCP|TCP family protein	220	89.3521	8.09373e-20	57.53	-2	318	533	0	204	276
TRINITY_DN61197_c0_g1	1	1354	460	55.83	55.43	Sopim00g099580.0.1 Solanum pimpinellifolium|HB-other|HB-other family protein	339	135.191	1.24629e-33	36.4	-3	3	758	0	144	398
TRINITY_DN61198_c0_g1	1	1908	792	62.11	52.65	GSBRNA2T00056321001 Brassica napus|MIKC_MADS|MIKC_MADS family protein	634	248.825	1.64551e-70	36.19	2	509	1693	0	373	789
TRINITY_DN61200_c1_g1	1	578	300	51.9	32.67	PH01001113G0580 Phyllostachys heterocycla|MIKC_MADS|MIKC_MADS family protein	302	120.939	1.31153e-31	58	3	48	347	0	202	299
TRINITY_DN61200_c1_g2	1	557	300	53.86	32.67	PH01001113G0580 Phyllostachys heterocycla|MIKC_MADS|MIKC_MADS family protein	305	122.094	3.56371e-32	57	2	35	334	0	202	299
TRINITY_DN61200_c2_g2	1	644	300	49.38	34.33	PH01001113G0580 Phyllostachys heterocycla|MIKC_MADS|MIKC_MADS family protein	320	127.872	6.99491e-34	59.43	-3	325	642	0	197	299
TRINITY_DN61200_c2_g5	1	587	300	53.66	33	PH01001113G0580 Phyllostachys heterocycla|MIKC_MADS|MIKC_MADS family protein	222	90.1225	1.5023e-20	62.26	-1	111	425	0	202	300
TRINITY_DN61211_c2_g1	1	1707	1349	84.18	33.21	Jcr4S05030.40 Jatropha curcas|MYB|MYB family protein	1275	495.738	4.35577e-159	54.47	1	223	1659	0	611	1058
TRINITY_DN61223_c0_g2	1	1468	223	21.25	48.43	EMT28005 Aegilops tauschii|MYB_related|MYB_related family protein	235	95.1301	4.88935e-21	42.59	1	577	888	0	100	207
TRINITY_DN61223_c0_g3	1	1730	223	14.91	40.36	EMT28005 Aegilops tauschii|MYB_related|MYB_related family protein	208	84.7297	3.1597e-17	44.44	2	572	829	0	100	189
TRINITY_DN61223_c1_g2	1	2224	616	19.69	23.7	FANhyb_rscf00000217.1.g00006.1 Fragaria x ananassa|WRKY|WRKY family protein	495	195.282	9.55053e-66	62.33	-1	509	946	0	218	363
TRINITY_DN61225_c0_g2	1	3349	803	52.58	80.45	orange1.1g003684m Citrus sinensis|ERF|ERF family protein	486	191.815	3.37322e-49	27.47	-3	1077	2837	0	42	687
TRINITY_DN61226_c0_g1	1	1641	758	38.03	28.1	GSBRNA2T00126537001 Brassica napus|S1Fa-like|S1Fa-like family protein	144	60.077	2.29815e-08	30.41	3	357	980	0	35	247
TRINITY_DN61227_c0_g1	1	1343	1245	37.08	12.93	341076 Arabidopsis lyrata|MYB|MYB family protein	127	53.5286	2.00333e-06	25.29	-2	140	637	0	93	253
TRINITY_DN61228_c0_g1	1	433	1201	76.91	9.66	MDP0000283975 Malus domestica|NAC|NAC family protein	129	54.299	4.66838e-08	35.04	1	10	342	0	252	367
TRINITY_DN61228_c2_g1	1	524	539	61.83	17.63	Peaxi162Scf00646g00004.1 Petunia axillaris|GRAS|GRAS family protein	130	54.6842	4.40574e-08	33.64	-1	3	326	0	101	195
TRINITY_DN61229_c0_g1	1	847	317	20.19	17.98	Dca23216.1 Dianthus caryophyllus|ERF|ERF family protein	239	96.6709	5.24169e-22	77.19	2	80	250	0	131	187
TRINITY_DN61233_c1_g1	1	1221	1424	63.14	16.29	Achn078441 Actinidia chinensis|FAR1|FAR1 family protein	513	202.216	3.36438e-55	40.7	2	446	1216	0	201	432
TRINITY_DN61234_c0_g1	1	1687	998	43.92	20.24	MDP0000266267 Malus domestica|NAC|NAC family protein	274	110.153	5.60139e-24	29.8	-2	166	906	0	17	218
TRINITY_DN61236_c0_g1	1	2407	945	33.65	29.31	MDP0000284588 Malus domestica|GeBP|GeBP family protein	194	79.337	5.20002e-14	25.44	1	772	1581	0	522	798
TRINITY_DN61240_c1_g2	1	724	1320	53.04	9.39	Aco009877.1 Ananas comosus|WRKY|WRKY family protein	240	97.0561	3.14163e-21	40.31	1	313	696	0	140	263
TRINITY_DN61241_c0_g1	1	1300	436	40.38	39.68	Achn166681 Actinidia chinensis|NF-YB|NF-YB family protein	532	209.534	9.13212e-61	55.68	-2	238	762	0	264	436
TRINITY_DN61244_c0_g1	1	1176	579	37.5	24.87	Zjn_sc00014.1.g01720.1.am.mk Zoysia japonica|GeBP|GeBP family protein	454	179.489	4.24126e-49	59.86	-3	653	1093	0	48	191
TRINITY_DN61244_c0_g3	1	551	579	63.7	20.03	Zjn_sc00014.1.g01720.1.am.mk Zoysia japonica|GeBP|GeBP family protein	383	152.14	6.68141e-42	64.96	-1	3	353	0	47	162
TRINITY_DN61249_c0_g1	1	669	607	53.81	19.77	evm_27.model.AmTr_v1.0_scaffold00155.59 Amborella trichopoda|GATA|GATA family protein	391	155.221	2.00851e-42	58.33	3	150	509	0	457	576
TRINITY_DN61249_c0_g2	1	689	607	47.02	17.79	evm_27.model.AmTr_v1.0_scaffold00155.59 Amborella trichopoda|GATA|GATA family protein	336	134.035	7.67444e-35	55.56	1	127	450	0	457	564
TRINITY_DN61250_c0_g1	1	3486	169	13.08	67.46	Pbr002622.1 Pyrus bretschneideri|bZIP|bZIP family protein	458	181.03	2.20746e-50	73.03	-2	2241	2696	0	38	151
TRINITY_DN61250_c0_g3	1	1492	164	6.23	18.9	Pbr027818.1 Pyrus bretschneideri|bZIP|bZIP family protein	150	62.3882	3.42059e-10	96.77	-1	1400	1492	0	116	146
TRINITY_DN61253_c0_g1	1	783	513	59	31.77	Lus10032298 Linum usitatissimum|MYB|MYB family protein	307	122.865	7.76079e-31	44.85	-3	119	580	0	327	489
TRINITY_DN61253_c0_g3	1	656	518	49.39	21.81	KHM99949.1 Glycine soja|MYB|MYB family protein	295	118.242	1.65213e-29	49.56	-1	237	560	0	335	447
TRINITY_DN61254_c0_g2	1	1272	143	15.09	44.76	Bathy02g01020 Bathycoccus prasinos|C2H2|C2H2 family protein	142	59.3066	2.11863e-09	42.19	2	401	592	0	78	141
TRINITY_DN61255_c2_g1	1	1349	541	30.47	24.95	MDP0000265073 Malus domestica|NAC|NAC family protein	439	173.711	2.45228e-51	59.12	-2	938	1348	0	144	278
TRINITY_DN61255_c2_g3	1	1112	541	84.71	58.04	MDP0000265073 Malus domestica|NAC|NAC family protein	1120	436.032	6.62439e-148	67.2	-3	7	948	0	7	320
TRINITY_DN61258_c0_g1	1	1281	656	75.88	45.88	LPERR04G12000.1 Leersia perrieri|C2H2|C2H2 family protein	374	148.673	6.29698e-38	39.22	-2	126	1097	0	5	305
TRINITY_DN61262_c0_g1	1	1253	463	25.14	22.46	Csa04g009800.1 Camelina sativa|M-type_MADS|M-type_MADS family protein	186	76.2554	6.76736e-14	40	-3	238	552	0	58	161
TRINITY_DN61263_c1_g2	1	954	596	35.22	18.29	RrC8735_p1 Raphanus raphanistrum|ARF|ARF family protein	247	99.7525	5.44432e-22	50.44	2	611	946	0	2	110
TRINITY_DN61264_c0_g2	1	676	135	43.49	72.59	Thecc1EG030078t1 Theobroma cacao|NF-YC|NF-YC family protein	313	125.176	2.21332e-34	81.63	-1	200	493	0	25	122
TRINITY_DN61264_c0_g3	1	633	135	53.55	83.7	Thecc1EG030078t1 Theobroma cacao|NF-YC|NF-YC family protein	366	145.591	1.7835e-42	78.76	-2	159	497	0	17	129
TRINITY_DN61264_c0_g4	1	677	135	51.4	87.41	Thecc1EG030078t1 Theobroma cacao|NF-YC|NF-YC family protein	359	142.895	3.14715e-41	75.42	-1	183	530	0	17	134
TRINITY_DN61264_c1_g1	1	427	322	56.91	25.16	RrC770_p4 Raphanus raphanistrum|bHLH|bHLH family protein	265	106.686	5.31227e-27	83.95	-2	1	243	0	15	95
TRINITY_DN61264_c1_g2	1	384	135	76.56	71.11	Thecc1EG030078t1 Theobroma cacao|NF-YC|NF-YC family protein	254	102.449	5.26283e-27	73.47	-2	87	380	0	34	129
TRINITY_DN61264_c1_g3	1	583	142	63.29	86.62	Itr_sc000862.1_g00006.1 Ipomoea trifida|NF-YC|NF-YC family protein	333	132.88	8.36952e-38	69.11	-3	111	479	0	20	142
TRINITY_DN61272_c0_g1	1	2380	1871	5.04	2.08	Oropetium_20150105_17443A Oropetium thomaeum|bZIP|bZIP family protein	110	46.9802	3.77782e-07	57.5	2	350	469	0	668	706
TRINITY_DN61273_c0_g1	1	1432	363	72.28	100	MDP0000299959 Malus domestica|NAC|NAC family protein	1623	629.787	0	94.21	-2	220	1254	0	1	363
TRINITY_DN61283_c0_g1	1	2507	908	16.15	15.2	Ote100112080011 Ocimum tenuiflorum|bHLH|bHLH family protein	376	149.443	2.23427e-49	50	-1	1755	2159	0	70	207
TRINITY_DN61285_c0_g1	1	1370	341	79.27	100	Pbr004401.2 Pyrus bretschneideri|GeBP|GeBP family protein	1083	421.779	7.68252e-144	77.13	-1	129	1214	0	1	341
TRINITY_DN61290_c0_g2	1	1717	766	30.75	24.28	Tp57577_TGAC_v2_mRNA33215 Trifolium pratense|bHLH|bHLH family protein	345	137.502	6.08333e-33	43.68	3	1188	1715	0	231	416
TRINITY_DN61293_c0_g1	1	1068	746	67.42	31.64	CCG004426.1 Populus euphratica|FAR1|FAR1 family protein	288	115.546	7.77057e-27	33.61	-2	36	755	0	501	736
TRINITY_DN61295_c1_g1	1	991	378	74.47	63.49	XP_016491803.1 Nicotiana tabacum|LBD|LBD family protein	302	120.939	8.50557e-30	34.27	-1	134	871	0	136	375
TRINITY_DN61306_c2_g1	1	1225	288	40.41	57.29	MDP0000747679 Malus domestica|LBD|LBD family protein	787	307.76	3.60756e-114	94.55	3	537	1031	0	124	288
TRINITY_DN61306_c3_g1	1	3113	386	3.18	9.07	MDP0000169910 Malus domestica|G2-like|G2-like family protein	142	59.3066	1.82763e-09	88.57	3	3	101	0	341	375
TRINITY_DN61306_c3_g2	1	3067	438	5.67	13.24	XP_008244321.1 Prunus mume|G2-like|G2-like family protein	225	91.2781	3.99336e-18	79.66	2	2894	3067	0	366	423
TRINITY_DN61307_c0_g2	1	1539	482	20.27	22.61	Dca60701.1 Dianthus caryophyllus|C3H|C3H family protein	311	124.405	9.09445e-30	57.8	-1	1228	1539	0	102	210
TRINITY_DN61308_c2_g1	1	633	722	38.39	11.22	Vradi06g03240.1 Vigna radiata|EIL|EIL family protein	286	114.775	7.93896e-28	80.25	-3	227	469	0	212	292
TRINITY_DN61308_c3_g3	1	571	1004	74.08	14.14	Sme2.5_00580.1_g00006.1 Solanum melongena|CO-like|CO-like family protein	318	127.102	3.53237e-32	45.83	-1	2	424	0	289	430
TRINITY_DN61308_c3_g5	1	1690	1091	13.14	6.97	PDK_30s682911g002 Phoenix dactylifera|C2H2|C2H2 family protein	199	81.2629	7.31178e-15	51.32	-1	1271	1492	0	142	217
TRINITY_DN61315_c11_g1	1	1126	298	33.57	39.93	Achn056131 Actinidia chinensis|NF-YC|NF-YC family protein	184	75.485	3.02829e-14	58.73	-3	375	752	0	118	236
TRINITY_DN61322_c0_g1	1	1674	743	57.53	42.13	GSBRNA2T00046376001 Brassica napus|S1Fa-like|S1Fa-like family protein	544	214.157	4.13232e-59	40.8	1	445	1407	0	299	611
TRINITY_DN61328_c1_g2	1	736	640	39.54	15.16	DCAR_030077 Daucus carota|G2-like|G2-like family protein	309	123.635	1.08741e-30	58.76	3	441	731	0	117	213
TRINITY_DN61329_c0_g1	1	1240	465	70.89	61.51	maker-scaffold18721-augustus-gene-0.3-mRNA-1 Castanea mollissima|Dof|Dof family protein	351	139.813	2.00194e-35	32.65	3	321	1199	0	166	451
TRINITY_DN61330_c0_g1	1	619	1429	68.82	9.94	Achn386081 Actinidia chinensis|Dof|Dof family protein	566	222.631	4.16372e-65	71.13	-1	194	619	0	1288	1429
TRINITY_DN61330_c0_g3	1	978	1429	50	11.2	Achn386081 Actinidia chinensis|Dof|Dof family protein	555	218.394	7.20792e-62	72.39	-2	273	761	0	1270	1429
TRINITY_DN61330_c0_g6	1	662	1429	71.15	10.78	Achn386081 Actinidia chinensis|Dof|Dof family protein	547	215.312	2.92428e-62	75.16	-1	141	611	0	1276	1429
TRINITY_DN61332_c0_g1	1	1776	813	69.93	53.26	CCG000365.1 Populus euphratica|NAC|NAC family protein	639	250.751	1.76427e-71	34.68	-3	341	1582	0	287	719
TRINITY_DN61333_c0_g1	1	470	690	26.81	6.09	Zpz_sc01010.1.g00110.1.am.mk Zoysia pacifica|MYB|MYB family protein	133	55.8398	1.4591e-08	69.05	3	48	173	0	303	344
TRINITY_DN61335_c1_g1	1	1007	1256	98.31	25.4	ONIVA09G06790.3 Oryza nivara|Trihelix|Trihelix family protein	306	122.479	6.04711e-29	29.13	1	1	990	0	568	886
TRINITY_DN61335_c1_g3	1	1784	1629	71.13	23.63	FANhyb_rscf00000379.1.g00008.1 Fragaria x ananassa|bZIP|bZIP family protein	469	185.267	7.01994e-48	32.18	1	286	1554	0	44	428
TRINITY_DN61339_c1_g1	1	1133	347	31.24	33.43	Traes_2BL_921BF570C.1 Triticum aestivum|TALE|TALE family protein	169	69.707	4.86113e-12	33.05	1	379	732	0	71	186
TRINITY_DN61341_c0_g1	1	821	787	82.22	34.31	678321642 Utricularia gibba|bHLH|bHLH family protein	139	58.151	1.64786e-08	23.08	2	146	820	0	76	345
TRINITY_DN61343_c0_g1	1	2762	1039	13.69	12.8	CCG022586.1 Populus euphratica|MYB_related|MYB_related family protein	393	155.992	1.17103e-37	64.49	-1	2223	2600	0	1	133
TRINITY_DN61343_c0_g2	1	1395	1039	30.54	13.96	CCG022586.1 Populus euphratica|MYB_related|MYB_related family protein	567	223.016	1.9906e-62	72.41	-1	367	792	0	134	278
TRINITY_DN61347_c0_g1	1	1293	790	71.69	39.11	EPS67213.1 Genlisea aurea|NAC|NAC family protein	609	239.195	3.40036e-69	41.72	2	299	1225	0	481	789
TRINITY_DN61353_c0_g2	1	1841	208	14.99	44.23	Aan008724 Artemisia annua|bZIP|bZIP family protein	337	134.42	1.04498e-34	65.22	3	1359	1634	0	115	206
TRINITY_DN61356_c0_g3	1	1731	719	25.82	19.61	KN538873.1_FGP007 Oryza longistaminata|G2-like|G2-like family protein	295	118.242	1.01138e-26	41.61	2	146	592	0	22	162
TRINITY_DN61356_c0_g4	1	1347	719	35.41	20.86	KN538873.1_FGP007 Oryza longistaminata|G2-like|G2-like family protein	290	116.316	1.05977e-26	39.62	1	124	600	0	22	171
TRINITY_DN61357_c0_g1	1	1400	1207	48.64	18.56	EMT26392 Aegilops tauschii|FAR1|FAR1 family protein	542	213.386	1.44117e-58	47.14	-2	122	802	0	233	456
TRINITY_DN61374_c0_g1	1	2436	753	26.6	28.69	Pbr023394.1 Pyrus bretschneideri|C2H2|C2H2 family protein	563	221.476	5.54963e-60	52.07	-3	479	1126	0	214	429
TRINITY_DN61374_c0_g2	1	2259	625	20.72	25.76	Sme2.5_07423.1_g00002.1 Solanum melongena|TCP|TCP family protein	204	83.1889	1.93845e-15	32.53	1	1075	1542	0	61	221
TRINITY_DN61375_c5_g2	1	3080	666	39.16	59.91	DCAR_011771 Daucus carota|MYB_related|MYB_related family protein	638	250.366	7.95406e-70	36.01	1	1543	2748	0	153	551
TRINITY_DN61376_c0_g1	1	1444	1094	77.29	29.52	OBART09G15000.1 Oryza barthii|NAC|NAC family protein	247	99.7525	6.28576e-21	26.03	2	287	1402	0	4	326
TRINITY_DN61377_c0_g1	1	1303	964	60.32	25.31	676752188 Sisymbrium irio|C2H2|C2H2 family protein	513	202.216	1.29899e-55	43.02	-2	112	897	0	719	962
TRINITY_DN61379_c0_g1	1	711	169	59.07	82.25	Gorai.003G023300.2 Gossypium raimondii|HB-other|HB-other family protein	178	73.1738	7.01257e-15	34.48	1	232	651	0	27	165
TRINITY_DN61379_c0_g2	1	727	169	57.77	82.25	Gorai.003G023300.2 Gossypium raimondii|HB-other|HB-other family protein	176	72.4034	1.32543e-14	34.48	1	247	666	0	27	165
TRINITY_DN61383_c0_g1	1	1969	1018	50.28	29.96	MDP0000250967 Malus domestica|bZIP|bZIP family protein	231	93.5893	1.41572e-18	24.7	-2	190	1179	0	152	456
TRINITY_DN61388_c0_g1	1	1493	995	92.63	46.43	Achn109391 Actinidia chinensis|WRKY|WRKY family protein	1375	534.258	2.18523e-178	59.44	3	3	1385	0	517	978
TRINITY_DN61389_c0_g1	1	864	515	55.9	30.1	MDP0000314088 Malus domestica|G2-like|G2-like family protein	182	74.7146	4.73209e-14	35.19	-3	314	796	0	209	363
TRINITY_DN61389_c0_g2	1	1145	515	65.76	46.02	MDP0000314088 Malus domestica|G2-like|G2-like family protein	279	112.079	5.25176e-26	31.52	1	373	1125	0	53	289
TRINITY_DN61390_c0_g2	1	1734	922	88.24	55.42	KZV23864.1 Dorcoceras hygrometricum|LBD|LBD family protein	1331	517.309	1.92335e-171	54.86	-2	3	1532	0	234	744
TRINITY_DN61391_c0_g1	1	643	382	34.99	20.16	Ote100213510051 Ocimum tenuiflorum|LSD|LSD family protein	169	69.707	5.7504e-13	45.45	2	68	292	0	4	80
TRINITY_DN61398_c0_g1	1	3900	489	30.62	76.48	Araip.YX9Q9 Arachis ipaensis|MYB_related|MYB_related family protein	689	270.011	1.15961e-77	40.29	3	1446	2639	0	111	484
TRINITY_DN61404_c0_g1	1	2094	582	46.56	51.55	Tp57577_TGAC_v2_mRNA10528 Trifolium pratense|MYB_related|MYB_related family protein	210	85.5001	3.19191e-16	25.38	-1	664	1638	0	277	576
TRINITY_DN61409_c0_g2	1	1432	603	62.43	49.25	mrna01596.1-v1.0-hybrid Fragaria vesca|WRKY|WRKY family protein	763	298.516	2.36058e-92	54.28	2	371	1264	0	48	344
TRINITY_DN61411_c0_g1	1	3378	246	10.21	44.72	MDP0000232929 Malus domestica|C2H2|C2H2 family protein	190	77.7962	2.0444e-14	37.07	2	2699	3043	0	97	206
TRINITY_DN61411_c1_g3	1	2284	873	5.52	4.81	MDP0000261154 Malus domestica|bZIP|bZIP family protein	141	58.9214	8.98269e-08	61.9	2	2159	2284	0	12	53
TRINITY_DN61411_c1_g4	1	1233	873	69.83	29.78	MDP0000261154 Malus domestica|bZIP|bZIP family protein	866	338.191	8.41897e-106	60.28	2	299	1159	0	1	260
TRINITY_DN61414_c0_g3	1	633	954	47.39	10.59	CA07g16560 Capsicum annuum|STAT|STAT family protein	262	105.531	1.59855e-24	50.5	2	299	598	0	40	140
TRINITY_DN61420_c0_g1	1	1925	589	77.14	84.38	ONIVA02G03520.1 Oryza nivara|MYB_related|MYB_related family protein	1809	701.434	0	70	-3	106	1590	0	87	583
TRINITY_DN61420_c0_g2	1	1049	589	78.93	47.03	ONIVA02G03520.1 Oryza nivara|MYB_related|MYB_related family protein	1003	390.963	5.55951e-130	66.43	-3	1	828	0	89	365
TRINITY_DN61422_c0_g1	1	1238	1207	52.1	17.81	EMT26392 Aegilops tauschii|FAR1|FAR1 family protein	495	195.282	6.12299e-53	44.7	-3	115	759	0	517	731
TRINITY_DN61422_c0_g3	1	892	1207	73.32	18.06	EMT26392 Aegilops tauschii|FAR1|FAR1 family protein	496	195.667	1.98442e-54	44.55	-3	81	734	0	517	734
TRINITY_DN61423_c0_g1	1	818	317	17.6	15.14	Dca23216.1 Dianthus caryophyllus|ERF|ERF family protein	118	50.0618	5.3405e-06	50	2	59	202	0	138	185
TRINITY_DN61425_c0_g1	1	1222	1495	63.83	16.05	mrna15187.1-v1.0-hybrid Fragaria vesca|bHLH|bHLH family protein	253	102.064	4.30347e-22	28.24	3	252	1031	0	953	1192
TRINITY_DN61428_c0_g1	1	1963	1093	75.65	44.92	RrC1570_p1 Raphanus raphanistrum|bHLH|bHLH family protein	771	301.597	1.00956e-87	36.2	3	447	1931	0	602	1092
TRINITY_DN61429_c0_g1	1	706	726	63.31	20.52	Bradi3g42627.5.p Brachypodium distachyon|ERF|ERF family protein	739	289.271	3.89931e-91	92.62	1	1	447	0	111	259
TRINITY_DN61433_c1_g1	1	1803	1209	67.72	31.02	Dca8358.1 Dianthus caryophyllus|CPP|CPP family protein	409	162.155	1.62431e-40	27.17	-1	205	1425	0	27	401
TRINITY_DN61433_c1_g2	1	1728	1209	68.58	30.19	Dca8358.1 Dianthus caryophyllus|CPP|CPP family protein	418	165.622	1.06256e-41	30.49	-1	208	1392	0	36	400
TRINITY_DN61434_c0_g1	1	1192	643	27.94	17.42	Itr_sc000813.1_g00002.1 Ipomoea trifida|G2-like|G2-like family protein	155	64.3142	4.61436e-10	34.51	2	599	931	0	524	635
TRINITY_DN61439_c0_g2	1	380	940	63.16	8.51	EMT19598 Aegilops tauschii|GRAS|GRAS family protein	253	102.064	2.32778e-24	55	2	5	244	0	845	924
TRINITY_DN61439_c0_g5	1	604	940	59.11	12.66	EMT19598 Aegilops tauschii|GRAS|GRAS family protein	256	103.219	7.03588e-24	41.18	2	2	358	0	815	933
TRINITY_DN61452_c0_g1	1	1163	865	74.81	32.25	CCG012114.2 Populus euphratica|bZIP|bZIP family protein	413	163.696	7.93566e-43	38.36	2	83	952	0	296	574
TRINITY_DN61452_c0_g2	1	1337	865	88.86	44.39	CCG012114.2 Populus euphratica|bZIP|bZIP family protein	435	172.17	3.28534e-45	32.84	3	105	1292	0	296	679
TRINITY_DN61453_c0_g1	1	710	666	60.85	18.47	DCAR_011771 Daucus carota|MYB_related|MYB_related family protein	154	63.929	1.20043e-10	29.73	-2	20	451	0	34	156
TRINITY_DN61459_c0_g1	1	924	614	19.81	9.93	XP_010107394.1 Morus notabilis|LBD|LBD family protein	126	53.1434	1.07724e-06	37.7	-3	671	853	0	280	340
TRINITY_DN61459_c0_g2	1	827	614	22.13	9.93	XP_010107394.1 Morus notabilis|LBD|LBD family protein	123	51.9878	1.89197e-06	37.7	-3	589	771	0	280	340
TRINITY_DN61462_c1_g2	1	2136	542	56.88	74.72	MDP0000168543 Malus domestica|C3H|C3H family protein	1850	717.227	0	97.28	-1	895	2109	0	1	405
TRINITY_DN61462_c1_g4	1	1513	372	73.76	100	Pbr029260.1 Pyrus bretschneideri|C3H|C3H family protein	1667	646.736	0	95.97	-2	373	1488	0	1	372
TRINITY_DN61462_c1_g8	1	1554	373	70.66	100	Pbr019807.1 Pyrus bretschneideri|C3H|C3H family protein	1694	657.136	0	94.64	-3	440	1537	0	1	373
TRINITY_DN61465_c1_g1	1	1967	760	68.78	58.68	mrna31843.1-v1.0-hybrid Fragaria vesca|WRKY|WRKY family protein	451	178.333	2.718e-46	31.32	-1	312	1664	0	312	757
TRINITY_DN61466_c0_g1	1	2708	871	31.46	32.72	mrna09125.1-v1.0-hybrid Fragaria vesca|bHLH|bHLH family protein	593	233.032	3.70018e-63	43.01	-2	296	1147	0	532	816
TRINITY_DN61476_c0_g1	1	645	3171	36.28	2.49	Do006942.1 Dichanthelium oligosanthes|bHLH|bHLH family protein	288	115.546	1.30321e-27	70.89	-2	291	524	0	2758	2836
TRINITY_DN61476_c0_g2	1	752	3171	72.21	3.82	Do006942.1 Dichanthelium oligosanthes|bHLH|bHLH family protein	282	113.235	1.60045e-26	42.86	-2	89	631	0	2758	2878
TRINITY_DN61477_c0_g1	1	1948	1201	23.25	14.65	MDP0000283975 Malus domestica|NAC|NAC family protein	124	52.373	6.8437e-11	26.4	1	727	1179	0	93	268
TRINITY_DN61480_c0_g1	1	1547	268	51.97	100	Pbr016145.1 Pyrus bretschneideri|bHLH|bHLH family protein	1012	394.43	2.38013e-133	95.52	-2	221	1024	0	1	268
TRINITY_DN61481_c0_g5	1	408	743	90.44	17.23	GSBRNA2T00046376001 Brassica napus|S1Fa-like|S1Fa-like family protein	173	71.2478	1.02623e-13	34.09	3	30	398	0	481	608
TRINITY_DN61487_c0_g1	1	1098	541	61.75	41.59	Sp_159490_wski.t1 Spinacia oleracea|bHLH|bHLH family protein	519	204.527	9.19133e-59	44.69	3	171	848	0	317	541
TRINITY_DN61489_c0_g1	1	2061	1396	26.2	12.89	KZV22762.1 Dorcoceras hygrometricum|CAMTA|CAMTA family protein	809	316.235	6.68388e-92	82.78	3	1521	2060	0	1146	1325
TRINITY_DN61492_c0_g1	1	1887	1255	25.28	13.07	448225 Selaginella moellendorffii|C3H|C3H family protein	139	58.151	1.3309e-07	31.03	2	518	994	0	882	1045
TRINITY_DN61495_c1_g1	1	1965	1377	32.37	14.96	Lus10040166 Linum usitatissimum|GRAS|GRAS family protein	260	104.76	6.04799e-22	33.02	-2	948	1583	0	454	659
TRINITY_DN61495_c1_g2	1	1593	1377	64.22	22.66	Lus10040166 Linum usitatissimum|GRAS|GRAS family protein	292	117.087	2.10284e-26	30.17	1	319	1341	0	44	355
TRINITY_DN61496_c0_g1	1	909	474	34.65	19.2	Ote100251590061 Ocimum tenuiflorum|C3H|C3H family protein	124	52.373	1.37616e-06	37.14	-2	423	737	0	287	377
TRINITY_DN61496_c0_g2	1	1007	349	31.28	25.21	Gh_A10G1336 Gossypium hirsutum|C3H|C3H family protein	128	53.9138	5.05851e-07	29.52	2	653	967	0	185	272
TRINITY_DN61497_c1_g3	1	353	482	56.09	14.11	GSVIVT01030085001 Vitis vinifera|NF-YB|NF-YB family protein	160	66.2402	2.38405e-12	50	-1	3	200	0	140	207
TRINITY_DN61497_c1_g4	1	1139	482	32.66	26.35	GSVIVT01030085001 Vitis vinifera|NF-YB|NF-YB family protein	154	63.929	5.41072e-10	35.38	3	3	374	0	160	286
TRINITY_DN61497_c1_g6	1	1138	482	37.96	30.5	GSVIVT01030085001 Vitis vinifera|NF-YB|NF-YB family protein	220	89.3521	2.33672e-18	38.26	3	414	845	0	140	286
TRINITY_DN61499_c0_g1	1	2012	1889	17.45	5.93	676752474 Sisymbrium irio|CAMTA|CAMTA family protein	178	73.1738	4.18379e-12	40.17	3	384	734	0	1451	1562
TRINITY_DN61499_c0_g4	1	658	1889	56.53	6.41	676752474 Sisymbrium irio|CAMTA|CAMTA family protein	170	70.0922	1.18882e-12	33.87	2	269	640	0	1419	1539
TRINITY_DN61500_c0_g1	1	1512	830	17.46	11.33	GRMZM5G866699_P02 Zea mays|NF-YB|NF-YB family protein	267	107.457	2.15484e-23	56.38	-1	442	705	0	656	749
TRINITY_DN61502_c0_g1	1	2430	719	37.9	42.7	MDP0000277999 Malus domestica|bZIP|bZIP family protein	1437	558.14	0	93.49	-3	680	1600	0	413	719
TRINITY_DN61504_c0_g1	1	3763	1597	42.01	32.25	Zmw_sc06757.1.g00010.1 Zoysia matrella|HD-ZIP|HD-ZIP family protein	1021	397.897	1.49331e-114	47.5	-2	1510	3090	0	944	1458
TRINITY_DN61510_c0_g1	1	1272	243	57.31	100	MDP0000622590 Malus domestica|HSF|HSF family protein	1216	473.011	4.71347e-166	97.12	3	306	1034	0	1	243
TRINITY_DN61511_c0_g1	1	978	926	90.18	31.86	MDP0000606021 Malus domestica|bHLH|bHLH family protein	350	139.428	5.89049e-35	32.01	3	87	968	0	54	348
TRINITY_DN61512_c3_g1	1	2058	482	45.04	59.54	GSVIVT01030085001 Vitis vinifera|NF-YB|NF-YB family protein	690	270.396	1.33466e-80	48.71	3	372	1298	0	138	424
TRINITY_DN61520_c0_g1	1	1168	303	77.83	100	MDP0000225852 Malus domestica|NAC|NAC family protein	1482	575.474	0	91.75	3	60	968	0	1	303
TRINITY_DN61521_c1_g1	1	1486	328	42.6	65.24	Cotton_A_39858_BGI-A2_v1.0 Gossypium arboreum|ERF|ERF family protein	852	332.798	8.5625e-109	73.83	-2	391	1023	0	21	234
TRINITY_DN61526_c0_g1	1	1061	123	22.62	53.66	EPS58336.1 Genlisea aurea|bHLH|bHLH family protein	125	52.7582	1.69298e-07	41.25	-1	570	809	0	8	73
TRINITY_DN61526_c0_g2	1	1262	404	25.44	20.05	Zpz_sc00546.1.g00280.1.am.mkhc Zoysia pacifica|bHLH|bHLH family protein	124	52.373	2.55436e-06	33.64	-1	615	935	0	266	346
TRINITY_DN61529_c0_g1	1	1516	1075	46.5	21.3	PH01000046G0930 Phyllostachys heterocycla|WRKY|WRKY family protein	301	120.553	1.3861e-27	30.71	-2	571	1275	0	78	306
TRINITY_DN61530_c0_g1	1	1365	541	65.27	51.94	EMT28879 Aegilops tauschii|ERF|ERF family protein	666	261.151	4.4881e-79	43.23	-2	279	1169	0	78	358
TRINITY_DN61530_c1_g2	1	782	1315	24.17	4.87	Tp57577_TGAC_v2_mRNA31725 Trifolium pratense|WRKY|WRKY family protein	161	66.6254	6.33572e-17	51.56	-3	343	531	0	1175	1238
TRINITY_DN61536_c1_g1	1	286	691	96.5	13.17	Thecc1EG000515t1 Theobroma cacao|B3|B3 family protein	238	96.2857	5.04725e-23	46.74	2	8	283	0	266	356
TRINITY_DN61540_c2_g1	1	414	499	72.46	20.44	MDP0000497158 Malus domestica|C2H2|C2H2 family protein	361	143.665	9.95653e-40	67.65	2	98	397	0	5	106
TRINITY_DN61541_c0_g2	1	1966	565	7.78	9.03	Zmw_sc05604.1.g00100.1 Zoysia matrella|C2H2|C2H2 family protein	139	58.151	9.80772e-08	43.14	1	1489	1641	0	13	63
TRINITY_DN61549_c2_g1	1	1177	581	53.78	29.43	GSBRNA2T00057732001 Brassica napus|E2F/DP|E2F/DP family protein	280	112.464	7.03109e-26	36.62	1	178	810	0	405	575
TRINITY_DN61551_c1_g1	1	2110	570	37.96	47.19	KZV54549.1 Dorcoceras hygrometricum|B3|B3 family protein	716	280.411	2.59808e-83	51.67	3	924	1724	0	85	353
TRINITY_DN61551_c1_g2	1	2010	570	39.4	46.67	KZV54549.1 Dorcoceras hygrometricum|B3|B3 family protein	796	311.227	2.98811e-95	55.64	-1	370	1161	0	88	353
TRINITY_DN61562_c0_g1	1	1457	512	14.41	14.45	Oropetium_20150105_18686A Oropetium thomaeum|WOX|WOX family protein	147	61.2326	6.81414e-09	43.42	-3	700	909	0	145	218
TRINITY_DN61567_c0_g1	1	431	641	91.88	20.44	MDP0000289554 Malus domestica|GRAS|GRAS family protein	359	142.895	5.03984e-39	49.24	2	35	430	0	1	131
TRINITY_DN61567_c0_g2	1	554	641	72.56	20.75	MDP0000289554 Malus domestica|GRAS|GRAS family protein	361	143.665	8.7838e-39	49.25	-2	119	520	0	1	133
TRINITY_DN61570_c0_g1	1	1378	709	83.38	50.92	Achn093911 Actinidia chinensis|M-type_MADS|M-type_MADS family protein	366	145.591	2.22247e-36	28.79	1	220	1368	0	336	696
TRINITY_DN61577_c0_g1	1	2924	551	53.86	87.3	MDP0000814056 Malus domestica|GRF|GRF family protein	2019	782.326	0	85.01	3	1116	2690	0	71	551
TRINITY_DN61579_c0_g1	1	2034	843	37.17	29.06	LPERR03G22840.1 Leersia perrieri|NF-YA|NF-YA family protein	447	176.792	2.10088e-45	38.67	-1	1219	1974	0	259	503
TRINITY_DN61580_c1_g1	1	1383	795	49.67	30.06	MDP0000294614 Malus domestica|NAC|NAC family protein	345	137.502	1.98337e-33	40.57	-1	508	1194	0	36	274
TRINITY_DN61580_c3_g1	1	2043	795	34.65	33.08	MDP0000294614 Malus domestica|NAC|NAC family protein	352	140.198	2.08316e-33	42.07	3	87	794	0	5	267
TRINITY_DN61582_c0_g1	1	1657	1386	97.95	36.87	443461 Selaginella moellendorffii|ERF|ERF family protein	1090	424.476	2.51109e-132	40.65	-3	6	1628	0	868	1378
TRINITY_DN61582_c0_g3	1	1811	1386	95.58	38.96	443461 Selaginella moellendorffii|ERF|ERF family protein	1109	431.795	2.62808e-134	39.69	-1	81	1811	0	842	1381
TRINITY_DN61584_c0_g1	1	1634	1377	72.89	25.42	Lus10040166 Linum usitatissimum|GRAS|GRAS family protein	361	143.665	9.74467e-35	30.96	-3	19	1209	0	42	391
TRINITY_DN61600_c1_g1	1	972	211	22.53	34.6	Dusal.0407s00007.1.p Dunaliella salina|YABBY|YABBY family protein	135	56.6102	2.1991e-08	35.62	3	285	503	0	92	164
TRINITY_DN61604_c0_g1	1	1827	694	27.26	29.54	Zpz_sc01105.1.g00140.1.sm.mk Zoysia pacifica|FAR1|FAR1 family protein	132	55.4546	7.77359e-07	28.02	1	190	687	0	282	486
TRINITY_DN61605_c0_g1	1	2111	496	17.2	24.8	PDK_30s891671g001 Phoenix dactylifera|bHLH|bHLH family protein	365	145.206	5.68926e-36	52.03	2	281	643	0	188	310
TRINITY_DN61605_c0_g2	1	2027	496	17.91	24.8	PDK_30s891671g001 Phoenix dactylifera|bHLH|bHLH family protein	364	144.821	5.80797e-36	52.03	1	103	465	0	188	310
TRINITY_DN61606_c0_g1	1	1639	981	53.26	28.95	OPUNC05G25400.1 Oryza punctata|MYB_related|MYB_related family protein	566	222.631	1.42164e-61	41.1	-3	285	1157	0	378	661
TRINITY_DN61609_c0_g2	1	1842	341	55.54	100	MDP0000174149 Malus domestica|bHLH|bHLH family protein	1697	658.292	0	93.84	-3	455	1477	0	1	341
TRINITY_DN61623_c0_g1	1	2935	343	23.3	66.47	Pbr037852.1 Pyrus bretschneideri|Trihelix|Trihelix family protein	1075	418.698	5.2847e-136	96.49	-2	1966	2649	0	1	228
TRINITY_DN61624_c0_g2	1	981	1634	86.54	16.28	OGLUM12G00050.4 Oryza glumaepatula|WRKY|WRKY family protein	150	62.3882	1.64385e-09	29.72	-3	14	862	0	377	642
TRINITY_DN61631_c0_g1	1	2885	1474	68.42	41.52	Phvul.002G126900.1 Phaseolus vulgaris|FAR1|FAR1 family protein	729	285.419	8.48655e-79	29.73	-3	178	2151	0	80	691
TRINITY_DN61633_c0_g1	1	1689	748	78.15	61.1	Bv5_101120_supk.t1 Beta vulgaris|ERF|ERF family protein	371	147.517	2.48904e-36	25.11	-3	77	1396	0	34	490
TRINITY_DN61634_c0_g1	1	1948	522	24.49	24.52	PGSC0003DMP400025709 Solanum tuberosum|AP2|AP2 family protein	319	127.487	5.02312e-30	40.88	-1	164	640	0	372	499
TRINITY_DN61638_c0_g1	1	636	369	41.51	17.07	Itr_sc000485.1_g00004.1 Ipomoea trifida|TCP|TCP family protein	146	60.8474	6.06916e-10	40.91	-3	314	577	0	1	63
TRINITY_DN61638_c0_g2	1	716	369	38.13	17.89	Itr_sc000485.1_g00004.1 Ipomoea trifida|TCP|TCP family protein	157	65.0846	3.10549e-11	42.86	-3	307	579	0	1	66
TRINITY_DN61638_c0_g4	1	656	369	41.62	17.89	Itr_sc000485.1_g00004.1 Ipomoea trifida|TCP|TCP family protein	156	64.6994	3.68021e-11	41.76	-3	238	510	0	1	66
[truncated: 6,137 more rows]
