# Supplementary material for: An Integrative Analysis of Transcriptome, Proteome and Hormones Reveals Key Differentially Expressed Genes and Metabolic Pathways Involved in Flower Development in Loquat
Source: Int J Mol Sci. 2020 Jul 20;21(14):5107. doi: 10.3390/ijms21145107 (PMC7404296; doi:10.3390/ijms21145107)
Supplement: Supplementary file 1 [file ijms-21-05107-s001.zip › Table S8. The five TF families most highly represented in the DEGs..xlsx]

## Sheet: bHLH
	FBD	FBE	FA	GO	KEGG	eggNOG	eggNOG_Category	Swissprot	NR
TRINITY_DN63792_c0_g1	0.06	0.3	13.27	GO:0005524;GO:0004672;GO:0016021;GO:0006468	-	virNOG09146	T	sp|O64556|Y2923_ARATH Putative leucine-rich repeat receptor-like serine/threonine-protein kinase At2g19230 OS=Arabidopsis thaliana GN=At2g19230 PE=3 SV=3	gi|694420034|ref|XP_009337946.1| PREDICTED: probable receptor-like protein kinase At5g18500, partial [Pyrus x bretschneideri]
TRINITY_DN68113_c0_g1	9.47	13.71	21.02	GO:0004674;GO:0005524;GO:0016021;GO:0006468	-	virNOG14566	T	sp|Q8RY67|WAKLO_ARATH Wall-associated receptor kinase-like 14 OS=Arabidopsis thaliana GN=WAKL14 PE=2 SV=2	gi|694408995|ref|XP_009379147.1| PREDICTED: wall-associated receptor kinase-like 14 isoform X1 [Pyrus x bretschneideri]
TRINITY_DN68319_c1_g2	23.51	13.6	2.9	GO:0005524;GO:0004672;GO:0016021;GO:0006468	-	virNOG00712	T	sp|F4I3V3|LRL15_ARATH LEAF RUST 10 DISEASE-RESISTANCE LOCUS RECEPTOR-LIKE PROTEIN KINASE-like 1.5 OS=Arabidopsis thaliana GN=LRK10L-1.5 PE=3 SV=1	gi|657994486|ref|XP_008389548.1| PREDICTED: probable serine/threonine-protein kinase At1g18390 [Malus domestica]
TRINITY_DN69123_c0_g1	23.11	33.6	70.97	-	-	virNOG04329	T	sp|Q8VYG0|LRL13_ARATH LEAF RUST 10 DISEASE-RESISTANCE LOCUS RECEPTOR-LIKE PROTEIN KINASE-like 1.3 OS=Arabidopsis thaliana GN=LRK10L-1.3 PE=2 SV=1	gi|645246241|ref|XP_008229262.1| PREDICTED: LEAF RUST 10 DISEASE-RESISTANCE LOCUS RECEPTOR-LIKE PROTEIN KINASE-like 1.3 isoform X4 [Prunus mume]
TRINITY_DN69175_c1_g1	0.23	0.65	5.22	-	-	virNOG27888;virNOG04329	T	sp|P0C5E2|LRL12_ARATH LEAF RUST 10 DISEASE-RESISTANCE LOCUS RECEPTOR-LIKE PROTEIN KINASE-like 1.2 OS=Arabidopsis thaliana GN=LRK10L-1.2 PE=2 SV=3	gi|657966193|ref|XP_008374780.1| PREDICTED: probable serine/threonine-protein kinase At1g18390 isoform X2 [Malus domestica]
TRINITY_DN71350_c0_g1	3.74	7.94	24.99	-	-	virNOG04329	T	sp|P0C5E2|LRL12_ARATH LEAF RUST 10 DISEASE-RESISTANCE LOCUS RECEPTOR-LIKE PROTEIN KINASE-like 1.2 OS=Arabidopsis thaliana GN=LRK10L-1.2 PE=2 SV=3	gi|694360447|ref|XP_009360133.1| PREDICTED: probable serine/threonine-protein kinase At1g18390 isoform X1 [Pyrus x bretschneideri]
TRINITY_DN71362_c1_g2	5.11	12.3	38.44	-	-	KOG1187;virNOG04329	T	sp|F4HQ23|LRL27_ARATH LEAF RUST 10 DISEASE-RESISTANCE LOCUS RECEPTOR-LIKE PROTEIN KINASE-like 2.7 OS=Arabidopsis thaliana GN=LRK10L-2.7 PE=3 SV=3	gi|658034221|ref|XP_008352632.1| PREDICTED: LOW QUALITY PROTEIN: probable serine/threonine-protein kinase At1g18390 [Malus domestica]
TRINITY_DN71362_c1_g3	1.95	2.23	5.24	-	-	KOG1187;virNOG04329	T	sp|F4HQ23|LRL27_ARATH LEAF RUST 10 DISEASE-RESISTANCE LOCUS RECEPTOR-LIKE PROTEIN KINASE-like 2.7 OS=Arabidopsis thaliana GN=LRK10L-2.7 PE=3 SV=3	gi|694352250|ref|XP_009357791.1| PREDICTED: probable serine/threonine-protein kinase At1g18390 [Pyrus x bretschneideri]
TRINITY_DN71362_c3_g2	2.56	4.09	8.98	-	-	virNOG29944;KOG1187;virNOG04204;virNOG36688	T	sp|F4HQ22|LRL24_ARATH LEAF RUST 10 DISEASE-RESISTANCE LOCUS RECEPTOR-LIKE PROTEIN KINASE-like 2.4 OS=Arabidopsis thaliana GN=LRK10L-2.4 PE=3 SV=1	gi|694352564|ref|XP_009357884.1| PREDICTED: probable receptor-like protein kinase At1g67000 [Pyrus x bretschneideri]
TRINITY_DN71865_c1_g1	17.96	15.35	34.55	-	-	virNOG04329	T	sp|Q9C6K9|LRL11_ARATH LEAF RUST 10 DISEASE-RESISTANCE LOCUS RECEPTOR-LIKE PROTEIN KINASE-like 1.1 OS=Arabidopsis thaliana GN=LRK10L-1.1 PE=2 SV=1	gi|658062357|ref|XP_008367073.1| PREDICTED: wall-associated receptor kinase-like 22 [Malus domestica]
TRINITY_DN64756_c0_g1	6.42	2.26	0.19	-	-	virNOG01997	B	sp|Q9H7B4|SMYD3_HUMAN Histone-lysine N-methyltransferase SMYD3 OS=Homo sapiens GN=SMYD3 PE=1 SV=4	gi|694331277|ref|XP_009356318.1| PREDICTED: uncharacterized protein LOC103947191 [Pyrus x bretschneideri]
TRINITY_DN70460_c2_g1	0.11	0.47	7.32	-	K01568	virNOG06014	HE	sp|P51846|PDC2_TOBAC Pyruvate decarboxylase 2 OS=Nicotiana tabacum GN=PDC2 PE=2 SV=1	gi|657985348|ref|XP_008384776.1| PREDICTED: pyruvate decarboxylase 2-like isoform X1 [Malus domestica]
TRINITY_DN57928_c0_g1	0.07	1.2	0.54	-	-	COG0580;virNOG10110;virNOG01212;virNOG12510;virNOG17794	G	sp|P43549|YFF4_YEAST Uncharacterized membrane protein YFL054C OS=Saccharomyces cerevisiae (strain ATCC 204508 / S288c) GN=YFL054C PE=1 SV=1	gi|828294779|ref|XP_012568367.1| PREDICTED: nodulin-26-like [Cicer arietinum]
TRINITY_DN63209_c0_g1	4.72	2.93	0.99	-	-	COG0580;virNOG10110;virNOG08598;virNOG12510	G	sp|P43549|YFF4_YEAST Uncharacterized membrane protein YFL054C OS=Saccharomyces cerevisiae (strain ATCC 204508 / S288c) GN=YFL054C PE=1 SV=1	gi|731189453|gb|AIZ50710.1| aquaporin NOD26-like protein [Fragaria x ananassa]
TRINITY_DN68424_c0_g1	17.68	40.61	27.6	GO:0006810;GO:0016021;GO:0005215	K09874	virNOG01212	G	sp|Q9ATN4|NIP11_MAIZE Aquaporin NIP1-1 OS=Zea mays GN=NIP1-1 PE=2 SV=1	gi|658040827|ref|XP_008356019.1| PREDICTED: aquaporin NIP1-1-like [Malus domestica]
TRINITY_DN51334_c0_g1	4.57	0.3	1.83	GO:0016020;GO:0009664;GO:0005618;GO:0005576	K20628	virNOG13034	R	sp|Q9FL77|EXP25_ARATH Expansin-A25 OS=Arabidopsis thaliana GN=EXPA25 PE=2 SV=2	gi|657949548|ref|XP_008343724.1| PREDICTED: expansin-A25-like [Malus domestica] gi|658018083|ref|XP_008344402.1| PREDICTED: expansin-A25-like [Malus domestica]
TRINITY_DN61151_c0_g1	17.79	5.83	1.94	-	-	virNOG09946	R	sp|Q9M2S9|EXP16_ARATH Expansin-A16 OS=Arabidopsis thaliana GN=EXPA16 PE=2 SV=1	gi|525327289|gb|AGR44458.1| expansin 6, partial [Pyrus x bretschneideri]
TRINITY_DN61908_c1_g1	96.71	59.58	3.93	GO:0016020;GO:0009664;GO:0005618;GO:0005576	-	virNOG09946	R	sp|O48818|EXPA4_ARATH Expansin-A4 OS=Arabidopsis thaliana GN=EXPA4 PE=1 SV=1	gi|694375379|ref|XP_009364387.1| PREDICTED: expansin-A4 [Pyrus x bretschneideri]
TRINITY_DN61942_c4_g2	8.52	12.9	4.32	GO:0016020;GO:0009664;GO:0005618;GO:0005576	-	virNOG09946	R	sp|O48818|EXPA4_ARATH Expansin-A4 OS=Arabidopsis thaliana GN=EXPA4 PE=1 SV=1	gi|37951217|dbj|BAD00017.1| expansin [Malus domestica]
TRINITY_DN61942_c4_g3	10.08	13.74	3.18	GO:0016020;GO:0009664;GO:0005618;GO:0005576	-	virNOG09946	R	sp|O48818|EXPA4_ARATH Expansin-A4 OS=Arabidopsis thaliana GN=EXPA4 PE=1 SV=1	gi|694318626|ref|XP_009343581.1| PREDICTED: expansin-A4-like [Pyrus x bretschneideri]
TRINITY_DN62447_c0_g1	0	0.05	20.3	GO:0016020;GO:0009664;GO:0005618;GO:0005576	-	virNOG05895	R	sp|Q9LZ99|EXPA9_ARATH Expansin-A9 OS=Arabidopsis thaliana GN=EXPA9 PE=2 SV=1	gi|657990600|ref|XP_008387521.1| PREDICTED: expansin-A9-like [Malus domestica]
TRINITY_DN64186_c0_g2	6.04	4.59	1.33	-	-	virNOG11680	R	sp|Q69XV9|EXP16_ORYSJ Expansin-A16 OS=Oryza sativa subsp. japonica GN=EXPA16 PE=2 SV=1	gi|694356032|ref|XP_009358899.1| PREDICTED: expansin-A20-like [Pyrus x bretschneideri]
TRINITY_DN64495_c1_g2	446.43	193.88	1.14	GO:0016020;GO:0009664;GO:0005618;GO:0005576	K20628	virNOG07797;virNOG00689	R	sp|O22874|EXPA8_ARATH Expansin-A8 OS=Arabidopsis thaliana GN=EXPA8 PE=2 SV=1	gi|694440156|ref|XP_009346913.1| PREDICTED: expansin-A4-like [Pyrus x bretschneideri]
TRINITY_DN65967_c2_g2	24	14.84	5.71	GO:0016020;GO:0009664;GO:0005618;GO:0005576	-	virNOG04692	R	sp|Q9M9P0|EXP13_ARATH Expansin-A13 OS=Arabidopsis thaliana GN=EXPA13 PE=2 SV=2	gi|694382136|ref|XP_009367104.1| PREDICTED: expansin-A13-like [Pyrus x bretschneideri] gi|694382171|ref|XP_009367120.1| PREDICTED: expansin-A13-like [Pyrus x bretschneideri]
TRINITY_DN65967_c2_g3	13.46	10.89	4.24	GO:0016020;GO:0009664;GO:0005618;GO:0005576	-	virNOG04692	R	sp|Q9M9P0|EXP13_ARATH Expansin-A13 OS=Arabidopsis thaliana GN=EXPA13 PE=2 SV=2	gi|694389935|ref|XP_009370570.1| PREDICTED: expansin-A13-like [Pyrus x bretschneideri]
TRINITY_DN67665_c0_g1	107	145.26	298.1	GO:0016020;GO:0009664;GO:0005618;GO:0005576	-	virNOG07797	R	sp|O22874|EXPA8_ARATH Expansin-A8 OS=Arabidopsis thaliana GN=EXPA8 PE=2 SV=1	gi|657951782|ref|XP_008354429.1| PREDICTED: expansin-A4-like [Malus domestica]
TRINITY_DN69251_c0_g1	660.54	431.74	136.72	GO:0016020;GO:0009664;GO:0005618;GO:0005576	-	virNOG09946	R	sp|O80932|EXPA3_ARATH Expansin-A3 OS=Arabidopsis thaliana GN=EXPA3 PE=2 SV=1	gi|657991090|ref|XP_008387765.1| PREDICTED: expansin-A4-like [Malus domestica]
TRINITY_DN69251_c0_g4	15.49	13.44	7.29	-	-	virNOG07797	R	sp|Q9C554|EXPA1_ARATH Expansin-A1 OS=Arabidopsis thaliana GN=EXPA1 PE=2 SV=1	gi|694387018|ref|XP_009369278.1| PREDICTED: expansin-A1-like [Pyrus x bretschneideri]
TRINITY_DN69991_c2_g4	76.5	72.6	1.81	-	-	virNOG09946	R	sp|Q38865|EXPA6_ARATH Expansin-A6 OS=Arabidopsis thaliana GN=EXPA6 PE=2 SV=2	gi|694445803|ref|XP_009349313.1| PREDICTED: expansin-A6-like [Pyrus x bretschneideri]
TRINITY_DN70655_c3_g1	41.61	60.27	140.99	GO:0016020;GO:0009664;GO:0005618;GO:0005576	-	virNOG07797	R	sp|Q40636|EXPA2_ORYSJ Expansin-A2 OS=Oryza sativa subsp. japonica GN=EXPA2 PE=2 SV=2	gi|695271627|ref|NP_001289251.1| expansin-A4-like precursor [Pyrus x bretschneideri] gi|29467503|dbj|BAC67190.1| expansin [Pyrus communis] gi|525327284|gb|AGR44456.1| expansin 3 [Pyrus x bretschneideri]
TRINITY_DN96038_c0_g1	2.43	0.57	0	GO:0016020;GO:0009664;GO:0005618;GO:0005576	-	virNOG29873;virNOG07797	R	sp|O80622|EXP15_ARATH Expansin-A15 OS=Arabidopsis thaliana GN=EXPA15 PE=2 SV=2	gi|731393303|ref|XP_010651411.1| PREDICTED: expansin-A10 [Vitis vinifera] gi|731393305|ref|XP_010651412.1| PREDICTED: expansin-A10 [Vitis vinifera] gi|147852565|emb|CAN82746.1| hypothetical protein VITISV_024594 [Vitis vinifera] gi|297746516|emb|CBI16572.3| unnamed protein product [Vitis vinifera]
TRINITY_DN59971_c0_g3	0	1.31	3.02	-	-	virNOG10179;virNOG21718	SR	-	gi|731324007|ref|XP_010672735.1| PREDICTED: uncharacterized protein LOC104889254 [Beta vulgaris subsp. vulgaris] gi|870864269|gb|KMT15389.1| hypothetical protein BVRB_3g060930 [Beta vulgaris subsp. vulgaris]
TRINITY_DN63107_c0_g2	0	0.3	6.61	-	-	virNOG19356;virNOG19211	R	sp|Q0JBH9|ERG3_ORYSJ Elicitor-responsive protein 3 OS=Oryza sativa subsp. japonica GN=ERG3 PE=1 SV=1	gi|694404070|ref|XP_009376934.1| PREDICTED: C2 domain-containing protein At1g63220-like [Pyrus x bretschneideri]
TRINITY_DN65456_c0_g1	68.7	57.91	22.97	-	-	virNOG00580	T	sp|Q93ZY2|ROGF1_ARATH Rop guanine nucleotide exchange factor 1 OS=Arabidopsis thaliana GN=ROPGEF1 PE=1 SV=2	gi|657980904|ref|XP_008382457.1| PREDICTED: rop guanine nucleotide exchange factor 1 [Malus domestica]
TRINITY_DN66367_c1_g1	10.07	5.89	4.84	-	-	virNOG00580	T	sp|Q9LZN0|ROGF7_ARATH Rop guanine nucleotide exchange factor 7 OS=Arabidopsis thaliana GN=ROPGEF7 PE=1 SV=1	gi|657957050|ref|XP_008370013.1| PREDICTED: rop guanine nucleotide exchange factor 7-like [Malus domestica]
TRINITY_DN66367_c1_g2	41.78	23.46	9.34	-	-	virNOG00580	T	sp|F4K295|ROGF5_ARATH Rop guanine nucleotide exchange factor 5 OS=Arabidopsis thaliana GN=ROPGEF5 PE=2 SV=1	gi|694318761|ref|XP_009344121.1| PREDICTED: rop guanine nucleotide exchange factor 7-like [Pyrus x bretschneideri]
TRINITY_DN68082_c2_g1	4.37	2.26	0.51	GO:0043547;GO:0005089	-	virNOG04728	R	sp|Q9LQ89|ROGF2_ARATH Rop guanine nucleotide exchange factor 2 OS=Arabidopsis thaliana GN=ROPGEF2 PE=1 SV=2	gi|658007342|ref|XP_008338848.1| PREDICTED: rop guanine nucleotide exchange factor 2-like [Malus domestica]
TRINITY_DN68082_c2_g2	3.01	0.61	0.71	GO:0043547;GO:0005089	-	virNOG04728	R	sp|A4IJ27|ROGF3_ARATH Rop guanine nucleotide exchange factor 3 OS=Arabidopsis thaliana GN=ROPGEF3 PE=2 SV=1	gi|658007342|ref|XP_008338848.1| PREDICTED: rop guanine nucleotide exchange factor 2-like [Malus domestica]
TRINITY_DN69546_c1_g1	52.86	45.29	10.72	-	-	virNOG06508	T	sp|Q9CA89|ROGFC_ARATH Rop guanine nucleotide exchange factor 12 OS=Arabidopsis thaliana GN=ROPGEF12 PE=1 SV=1	gi|657977980|ref|XP_008380913.1| PREDICTED: rop guanine nucleotide exchange factor 12-like isoform X2 [Malus domestica]
TRINITY_DN69546_c1_g3	0.14	4.55	2.46	GO:0043547;GO:0005089	-	virNOG06508	T	sp|Q9LV40|ROGF8_ARATH Rho guanine nucleotide exchange factor 8 OS=Arabidopsis thaliana GN=ROPGEF8 PE=1 SV=1	gi|658004499|ref|XP_008337371.1| PREDICTED: rho guanine nucleotide exchange factor 8 [Malus domestica]
TRINITY_DN68199_c3_g1	20.86	28.43	53.31	GO:0003676	K13101	virNOG04190	R	sp|Q9C801|MOS2_ARATH Protein MOS2 OS=Arabidopsis thaliana GN=MOS2 PE=2 SV=1	gi|694430176|ref|XP_009342581.1| PREDICTED: protein MOS2-like [Pyrus x bretschneideri]
TRINITY_DN67197_c1_g1	3.77	12.19	5.59	GO:0055114;GO:0016491	K13366	virNOG08408	Q	sp|Q9FNA2|PAO1_ARATH Polyamine oxidase 1 OS=Arabidopsis thaliana GN=PAO1 PE=1 SV=1	gi|692342234|gb|AIS20828.1| PAO [Pyrus x bretschneideri]
TRINITY_DN68651_c0_g1	2.76	4.92	37.28	-	K17839	virNOG07309	Q	sp|Q8H191|PAO4_ARATH Probable polyamine oxidase 4 OS=Arabidopsis thaliana GN=PAO4 PE=1 SV=1	gi|658015610|ref|XP_008343150.1| PREDICTED: probable polyamine oxidase 4 [Malus domestica]
TRINITY_DN70429_c0_g1	6.26	6.96	18.28	-	-	virNOG03517	R	sp|O65020|ETO1_ARATH Ethylene-overproduction protein 1 OS=Arabidopsis thaliana GN=ETO1 PE=1 SV=2	gi|694310626|ref|XP_009354109.1| PREDICTED: ethylene-overproduction protein 1-like isoform X1 [Pyrus x bretschneideri]
TRINITY_DN48977_c0_g1	0	0.09	0.42	-	-	COG2124;virNOG04813;virNOG04233;virNOG01377	Q	sp|P0DPA7|PSIH_PSICU Cytochrome P450 monooxygenase psiH OS=Psilocybe cubensis GN=psiH PE=1 SV=1	gi|694443088|ref|XP_009348169.1| PREDICTED: fumitremorgin C synthase-like [Pyrus x bretschneideri]
TRINITY_DN59184_c0_g1	0.01	0.05	2.61	GO:0016491	-	virNOG32560;COG2124;virNOG31535	Q	sp|Q9Y7G5|PHACA_EMEND Phenylacetate 2-hydroxylase OS=Emericella nidulans GN=phacA PE=1 SV=1	gi|806776579|ref|NP_001292955.1| ent-kaurene oxidase, chloroplastic [Jatropha curcas] gi|338228361|gb|AEI91072.1| ent-kaurene oxidase [Jatropha curcas]
TRINITY_DN64737_c0_g1	0.02	1.55	0.86	-	-	COG2124;virNOG08600	Q	sp|P17549|CP53_ASPNG Benzoate 4-monooxygenase OS=Aspergillus niger GN=bphA PE=1 SV=1	gi|125559294|gb|EAZ04830.1| hypothetical protein OsI_27008 [Oryza sativa Indica Group]
TRINITY_DN45529_c0_g1	0	2.54	0.12	-	-	COG2801;KOG0017	RL	-	gi|596296135|ref|XP_007227121.1| hypothetical protein PRUPE_ppa025758mg, partial [Prunus persica] gi|462424057|gb|EMJ28320.1| hypothetical protein PRUPE_ppa025758mg, partial [Prunus persica]
TRINITY_DN104945_c0_g1	0	0.7	0	-	-	virNOG02502	C	sp|Q09923|YAKC_SCHPO Aldo-keto reductase yakc [NADP(+)] OS=Schizosaccharomyces pombe (strain 972 / ATCC 24843) GN=yakc PE=1 SV=1	gi|661889580|emb|CDP06801.1| unnamed protein product [Coffea canephora]
TRINITY_DN52151_c0_g1	0.05	0.65	0.11	-	-	virNOG28583;virNOG33894;virNOG04413;COG0656	R	sp|O32210|GR_BACSU Glyoxal reductase OS=Bacillus subtilis (strain 168) GN=yvgN PE=1 SV=1	gi|168003688|ref|XP_001754544.1| predicted protein [Physcomitrella patens] gi|162694165|gb|EDQ80514.1| predicted protein [Physcomitrella patens]
TRINITY_DN56703_c0_g1	0.03	3.4	0	-	-	virNOG30705;virNOG02502;virNOG31053	C	sp|Q09923|YAKC_SCHPO Aldo-keto reductase yakc [NADP(+)] OS=Schizosaccharomyces pombe (strain 972 / ATCC 24843) GN=yakc PE=1 SV=1	gi|1023966386|gb|KZV14778.1| hypothetical protein F511_04303 [Dorcoceras hygrometricum]
TRINITY_DN58803_c0_g1	0	2.37	0	-	-	virNOG28583;virNOG33894;COG0656;virNOG00608	R	sp|A1T726|Y2161_MYCVP Uncharacterized oxidoreductase Mvan_2161 OS=Mycobacterium vanbaalenii (strain DSM 7251 / PYR-1) GN=Mvan_2161 PE=3 SV=1	gi|760442251|ref|XP_011398194.1| putative oxidoreductase C2F3.05c [Auxenochlorella protothecoides] gi|675352862|gb|KFM25302.1| putative oxidoreductase C2F3.05c [Auxenochlorella protothecoides]
TRINITY_DN60931_c0_g2	0	0.98	0	-	-	virNOG30705;virNOG14339;virNOG02502	C	sp|Q09923|YAKC_SCHPO Aldo-keto reductase yakc [NADP(+)] OS=Schizosaccharomyces pombe (strain 972 / ATCC 24843) GN=yakc PE=1 SV=1	gi|763814054|gb|KJB80906.1| hypothetical protein B456_013G121000 [Gossypium raimondii]
TRINITY_DN61341_c0_g1	0	0.81	2.19	-	-	virNOG28583;virNOG33894;virNOG04413	R	sp|A0QV10|Y2408_MYCS2 Uncharacterized oxidoreductase MSMEG_2408/MSMEI_2347 OS=Mycobacterium smegmatis (strain ATCC 700084 / mc(2)155) GN=MSMEG_2408 PE=1 SV=1	gi|760442251|ref|XP_011398194.1| putative oxidoreductase C2F3.05c [Auxenochlorella protothecoides] gi|675352862|gb|KFM25302.1| putative oxidoreductase C2F3.05c [Auxenochlorella protothecoides]
TRINITY_DN62662_c0_g1	0	2.54	0.08	-	-	virNOG30705;virNOG02502;virNOG31053	C	sp|Q09923|YAKC_SCHPO Aldo-keto reductase yakc [NADP(+)] OS=Schizosaccharomyces pombe (strain 972 / ATCC 24843) GN=yakc PE=1 SV=1	gi|1023966386|gb|KZV14778.1| hypothetical protein F511_04303 [Dorcoceras hygrometricum]
TRINITY_DN62715_c0_g1	0	0.56	1.66	GO:0005244;GO:0006811	-	virNOG00998	C	sp|O59826|KCAB_SCHPO Putative voltage-gated potassium channel subunit beta OS=Schizosaccharomyces pombe (strain 972 / ATCC 24843) GN=SPCC965.06 PE=3 SV=1	gi|971512632|dbj|GAQ85578.1| potassium channel beta subunit 1 [Klebsormidium flaccidum]
TRINITY_DN62715_c0_g2	0	0	8.72	-	-	virNOG00998	C	sp|O59826|KCAB_SCHPO Putative voltage-gated potassium channel subunit beta OS=Schizosaccharomyces pombe (strain 972 / ATCC 24843) GN=SPCC965.06 PE=3 SV=1	gi|971512632|dbj|GAQ85578.1| potassium channel beta subunit 1 [Klebsormidium flaccidum]
TRINITY_DN62715_c0_g3	0.21	4.63	0.02	-	-	virNOG00998	C	sp|O59826|KCAB_SCHPO Putative voltage-gated potassium channel subunit beta OS=Schizosaccharomyces pombe (strain 972 / ATCC 24843) GN=SPCC965.06 PE=3 SV=1	gi|971512632|dbj|GAQ85578.1| potassium channel beta subunit 1 [Klebsormidium flaccidum]
TRINITY_DN68942_c0_g1	17.18	17.13	46.08	GO:0006486;GO:0008373;GO:0005794;GO:0016021;GO:0097503	-	virNOG05180	G	sp|Q8RY00|SIA2_ARATH Sialyltransferase-like protein 2 OS=Arabidopsis thaliana GN=SIA2 PE=2 SV=1	gi|571453183|ref|XP_006579406.1| PREDICTED: uncharacterized LOC100783885 isoform X1 [Glycine max]
TRINITY_DN56657_c0_g1	0.26	1.69	0.08	-	-	virNOG09814	S	sp|Q9D187|MIP18_MOUSE Mitotic spindle-associated MMXD complex subunit MIP18 OS=Mus musculus GN=Fam96b PE=1 SV=1	gi|720017695|ref|XP_010261544.1| PREDICTED: MIP18 family protein At1g68310 [Nelumbo nucifera]
TRINITY_DN56395_c0_g1	0	0.2	0.57	GO:0003676	-	KOG0123;virNOG00187	A	sp|Q0U1G2|PABP_PHANO Polyadenylate-binding protein, cytoplasmic and nuclear OS=Phaeosphaeria nodorum (strain SN15 / ATCC MYA-4574 / FGSC 10173) GN=PAB1 PE=3 SV=3	gi|971513043|dbj|GAQ85173.1| polyadenylate-binding protein [Klebsormidium flaccidum]
TRINITY_DN63202_c3_g4	0	3.67	0	-	K14411	virNOG06098	A	sp|Q8W034|RNP1_ARATH Heterogeneous nuclear ribonucleoprotein 1 OS=Arabidopsis thaliana GN=RNP1 PE=1 SV=1	gi|657949281|ref|XP_008342270.1| PREDICTED: heterogeneous nuclear ribonucleoprotein 1-like [Malus domestica]
TRINITY_DN63202_c3_g7	0.08	1.47	0.08	-	K14411	virNOG06098	A	sp|Q8W034|RNP1_ARATH Heterogeneous nuclear ribonucleoprotein 1 OS=Arabidopsis thaliana GN=RNP1 PE=1 SV=1	gi|694369124|ref|XP_009362633.1| PREDICTED: DAZ-associated protein 1-like [Pyrus x bretschneideri]
TRINITY_DN63670_c0_g1	15.65	21.16	34.36	GO:0000166;GO:0003676	K14411	virNOG06098	A	sp|Q8W034|RNP1_ARATH Heterogeneous nuclear ribonucleoprotein 1 OS=Arabidopsis thaliana GN=RNP1 PE=1 SV=1	gi|694376238|ref|XP_009364617.1| PREDICTED: heterogeneous nuclear ribonucleoprotein 1-like isoform X2 [Pyrus x bretschneideri]
TRINITY_DN85785_c0_g1	0.04	0.4	0.06	-	-	virNOG14521;virNOG08635	A	sp|Q13148|TADBP_HUMAN TAR DNA-binding protein 43 OS=Homo sapiens GN=TARDBP PE=1 SV=1	gi|971514312|dbj|GAQ83900.1| Putative RNA-binding protein [Klebsormidium flaccidum]
TRINITY_DN61655_c0_g1	3.84	2.56	6.56	-	-	virNOG25456;virNOG20863	S	-	gi|658024767|ref|XP_008347785.1| PREDICTED: uncharacterized protein LOC103410910 [Malus domestica]
TRINITY_DN26060_c0_g1	0.02	0.35	0.44	GO:0004721;GO:0006470	K04382	virNOG00325	T	sp|P48580|PP2A1_NEUCR Serine/threonine-protein phosphatase PP2A catalytic subunit OS=Neurospora crassa (strain ATCC 24698 / 74-OR23-1A / CBS 708.71 / DSM 1257 / FGSC 987) GN=pph-1 PE=3 SV=3	gi|224133358|ref|XP_002321547.1| type 2A protein phosphatase-2 [Populus trichocarpa] gi|222868543|gb|EEF05674.1| type 2A protein phosphatase-2 [Populus trichocarpa]
TRINITY_DN39887_c0_g1	0.03	0.35	0.08	-	-	virNOG01053	R	sp|Q27889|PP2B2_DROME Serine/threonine-protein phosphatase 2B catalytic subunit 2 OS=Drosophila melanogaster GN=Pp2B-14D PE=1 SV=2	gi|694452903|ref|XP_009351296.1| PREDICTED: serine/threonine-protein phosphatase 2B catalytic subunit alpha isoform-like [Pyrus x bretschneideri]
TRINITY_DN57338_c0_g1	0	0.43	0.59	GO:0044424;GO:0009987	-	virNOG01053	R	sp|O43049|PPT1_SCHPO Serine/threonine-protein phosphatase T OS=Schizosaccharomyces pombe (strain 972 / ATCC 24843) GN=ppt1 PE=3 SV=2	gi|573943546|ref|XP_006654144.1| PREDICTED: serine/threonine-protein phosphatase 5 [Oryza brachyantha]
TRINITY_DN60323_c0_g1	0.05	0.43	0.42	GO:0043231;GO:0009987;GO:0005737	-	virNOG01053	R	sp|O43049|PPT1_SCHPO Serine/threonine-protein phosphatase T OS=Schizosaccharomyces pombe (strain 972 / ATCC 24843) GN=ppt1 PE=3 SV=2	gi|568878536|ref|XP_006492245.1| PREDICTED: serine/threonine-protein phosphatase 5 isoform X2 [Citrus sinensis]
TRINITY_DN63981_c1_g1	0	0.78	1.76	GO:0016042;GO:0004721;GO:0006470	K04382	virNOG00325	T	sp|P48580|PP2A1_NEUCR Serine/threonine-protein phosphatase PP2A catalytic subunit OS=Neurospora crassa (strain ATCC 24698 / 74-OR23-1A / CBS 708.71 / DSM 1257 / FGSC 987) GN=pph-1 PE=3 SV=3	gi|302797701|ref|XP_002980611.1| hypothetical protein SELMODRAFT_178363 [Selaginella moellendorffii] gi|300151617|gb|EFJ18262.1| hypothetical protein SELMODRAFT_178363 [Selaginella moellendorffii]
TRINITY_DN63981_c1_g2	0.02	0.87	2.53	GO:0016042;GO:0004721;GO:0006470	K04382	virNOG00325	T	sp|P48580|PP2A1_NEUCR Serine/threonine-protein phosphatase PP2A catalytic subunit OS=Neurospora crassa (strain ATCC 24698 / 74-OR23-1A / CBS 708.71 / DSM 1257 / FGSC 987) GN=pph-1 PE=3 SV=3	gi|302797701|ref|XP_002980611.1| hypothetical protein SELMODRAFT_178363 [Selaginella moellendorffii] gi|300151617|gb|EFJ18262.1| hypothetical protein SELMODRAFT_178363 [Selaginella moellendorffii]
TRINITY_DN67999_c0_g1	0	0.38	2.08	-	-	virNOG12588;virNOG07698	T	sp|O42773|PP2B1_CRYNH Serine/threonine-protein phosphatase 2B catalytic subunit A1 OS=Cryptococcus neoformans var. grubii serotype A (strain H99 / ATCC 208821 / CBS 10515 / FGSC 9487) GN=CNA1 PE=3 SV=1	gi|694452903|ref|XP_009351296.1| PREDICTED: serine/threonine-protein phosphatase 2B catalytic subunit alpha isoform-like [Pyrus x bretschneideri]
TRINITY_DN67999_c0_g2	0.15	6.83	1.91	-	-	virNOG12588;virNOG07698	T	sp|O42773|PP2B1_CRYNH Serine/threonine-protein phosphatase 2B catalytic subunit A1 OS=Cryptococcus neoformans var. grubii serotype A (strain H99 / ATCC 208821 / CBS 10515 / FGSC 9487) GN=CNA1 PE=3 SV=1	gi|694452903|ref|XP_009351296.1| PREDICTED: serine/threonine-protein phosphatase 2B catalytic subunit alpha isoform-like [Pyrus x bretschneideri]
TRINITY_DN69729_c0_g7	0	0.51	1.3	GO:0046872;GO:0004721;GO:0006470	-	KOG0374;virNOG07698	T	sp|P20654|PP1_EMENI Serine/threonine-protein phosphatase PP1 OS=Emericella nidulans (strain FGSC A4 / ATCC 38163 / CBS 112.46 / NRRL 194 / M139) GN=bimG PE=2 SV=1	gi|694443028|ref|XP_009348142.1| PREDICTED: serine/threonine-protein phosphatase PP1 isoform X1 [Pyrus x bretschneideri]
TRINITY_DN96033_c0_g1	0.09	0.61	0.11	GO:0016042;GO:0004721;GO:0006470	K04382	virNOG00325;COG0639	T	sp|P62716|PP2AB_RAT Serine/threonine-protein phosphatase 2A catalytic subunit beta isoform OS=Rattus norvegicus GN=Ppp2cb PE=2 SV=1	gi|971508058|dbj|GAQ90157.1| Serine/threonine protein phosphatase 2A catalytic subunit [Klebsormidium flaccidum]
TRINITY_DN66131_c0_g3	11.1	7.82	3.07	GO:0004674;GO:0005524;GO:0016021;GO:0006468	-	virNOG09510	T	sp|O64639|Y2559_ARATH Receptor-like serine/threonine-protein kinase At2g45590 OS=Arabidopsis thaliana GN=At2g45590 PE=2 SV=1	gi|658043792|ref|XP_008357537.1| PREDICTED: LOW QUALITY PROTEIN: receptor-like serine/threonine-protein kinase At2g45590 [Malus domestica]
TRINITY_DN66131_c0_g4	8.49	12.12	22.14	-	-	virNOG17144;virNOG09510	T	sp|Q9STJ8|Y4539_ARATH Receptor-like serine/threonine-protein kinase At4g25390 OS=Arabidopsis thaliana GN=At4g25390 PE=2 SV=1	gi|657944825|ref|XP_008376692.1| PREDICTED: receptor-like serine/threonine-protein kinase At4g25390 [Malus domestica]
TRINITY_DN68379_c0_g1	5.88	5.36	0.98	-	-	virNOG09846	T	sp|Q9SAH3|Y1887_ARATH Putative receptor-like protein kinase At1g80870 OS=Arabidopsis thaliana GN=At1g80870 PE=3 SV=1	gi|694326568|ref|XP_009354195.1| PREDICTED: putative receptor-like protein kinase At1g80870 [Pyrus x bretschneideri]
TRINITY_DN71049_c1_g3	20.74	25.23	48.18	-	-	virNOG10392	T	sp|Q9LT96|Y5977_ARATH Probable leucine-rich repeat receptor-like protein kinase At5g49770 OS=Arabidopsis thaliana GN=At5g49770 PE=2 SV=1	gi|694379613|ref|XP_009365988.1| PREDICTED: probable leucine-rich repeat receptor-like protein kinase At5g49770 isoform X1 [Pyrus x bretschneideri]
TRINITY_DN71702_c1_g5	12.02	7.23	2.69	GO:0016020;GO:0016310;GO:0000166;GO:0004672	-	KOG1187;virNOG09510	T	sp|O64639|Y2559_ARATH Receptor-like serine/threonine-protein kinase At2g45590 OS=Arabidopsis thaliana GN=At2g45590 PE=2 SV=1	gi|658043792|ref|XP_008357537.1| PREDICTED: LOW QUALITY PROTEIN: receptor-like serine/threonine-protein kinase At2g45590 [Malus domestica]
TRINITY_DN38706_c0_g1	0.11	0.73	0.05	GO:0016740	K17972	virNOG09740	R	sp|Q6P632|NAA20_XENTR N-alpha-acetyltransferase 20 OS=Xenopus tropicalis GN=naa20 PE=2 SV=1	gi|971520257|dbj|GAQ78016.1| N-acetyltransferase [Klebsormidium flaccidum]
TRINITY_DN67087_c0_g1	297.06	510.21	817.65	GO:0006508;GO:0008234	-	virNOG00796	O	sp|P43296|RD19A_ARATH Cysteine protease RD19A OS=Arabidopsis thaliana GN=RD19A PE=1 SV=1	gi|657980643|ref|XP_008382317.1| PREDICTED: cysteine proteinase RD19a [Malus domestica]
TRINITY_DN68666_c0_g4	0	0	0.82	-	-	virNOG02436;KOG4569	I	-	gi|658033258|ref|XP_008352140.1| PREDICTED: uncharacterized protein LOC103415603 [Malus domestica]
TRINITY_DN69456_c0_g4	35.51	32.6	16.6	GO:0016787;GO:0006629	-	virNOG02436	I	sp|Q0CBM7|FAEA_ASPTN Probable feruloyl esterase A OS=Aspergillus terreus (strain NIH 2624 / FGSC A1156) GN=faeA PE=3 SV=1	gi|694437934|ref|XP_009345964.1| PREDICTED: uncharacterized protein LOC103937742 [Pyrus x bretschneideri]
TRINITY_DN72695_c1_g5	2.11	1.98	0.68	-	-	virNOG02436	I	-	gi|658033258|ref|XP_008352140.1| PREDICTED: uncharacterized protein LOC103415603 [Malus domestica]
TRINITY_DN46679_c0_g1	1	4.2	0.38	GO:0003729;GO:0006412;GO:0022625;GO:0003735	-	virNOG00232	J	sp|Q4R8Z2|RL13A_MACFA 60S ribosomal protein L13a OS=Macaca fascicularis GN=RPL13A PE=2 SV=3	gi|694452098|ref|XP_009351071.1| PREDICTED: 60S ribosomal protein L13a-like [Pyrus x bretschneideri]
TRINITY_DN64743_c2_g1	0.03	1.62	3.32	GO:0003729;GO:0006412;GO:0022625;GO:0003735	-	virNOG00232;virNOG17514	J	sp|Q9P720|RL16_NEUCR 60S ribosomal protein L16 OS=Neurospora crassa (strain ATCC 24698 / 74-OR23-1A / CBS 708.71 / DSM 1257 / FGSC 987) GN=crp-46 PE=3 SV=1	gi|195609234|gb|ACG26447.1| 60S ribosomal protein L13a-2 [Zea mays]
TRINITY_DN64743_c2_g2	0.2	8.17	9.85	GO:0003729;GO:0006412;GO:0022625;GO:0003735	-	virNOG00232	J	sp|Q9P720|RL16_NEUCR 60S ribosomal protein L16 OS=Neurospora crassa (strain ATCC 24698 / 74-OR23-1A / CBS 708.71 / DSM 1257 / FGSC 987) GN=crp-46 PE=3 SV=1	gi|195609234|gb|ACG26447.1| 60S ribosomal protein L13a-2 [Zea mays]
TRINITY_DN54834_c0_g1	0	0.34	1.21	GO:0009506;GO:0005802;GO:0032940;GO:0003924;GO:0000139;GO:0016192;GO:0006886;GO:0005774;GO:0005768;GO:0005515;GO:0006913;GO:0005829;GO:0007264;GO:0005525;GO:0005886	-	virNOG08858	U	sp|P34213|RAB6A_CAEEL Ras-related protein Rab-6.1 OS=Caenorhabditis elegans GN=rab-6.1 PE=3 SV=1	gi|567165793|ref|XP_006397642.1| hypothetical protein EUTSA_v10001633mg [Eutrema salsugineum] gi|557098715|gb|ESQ39095.1| hypothetical protein EUTSA_v10001633mg [Eutrema salsugineum]
TRINITY_DN58628_c0_g1	0.02	0.61	0.13	GO:0005622	-	virNOG00115	U	sp|P62494|RB11A_RAT Ras-related protein Rab-11A OS=Rattus norvegicus GN=Rab11a PE=1 SV=3	gi|698552606|ref|XP_009769694.1| PREDICTED: ras-related protein RABA2a [Nicotiana sylvestris] gi|1025279247|ref|XP_016495042.1| PREDICTED: ras-related protein RABA2a [Nicotiana tabacum]
TRINITY_DN61888_c0_g7	0	0.15	0.26	GO:0006810;GO:0005905;GO:0030118;GO:0030659	-	KOG0985;virNOG06015	U	sp|P29742|CLH_DROME Clathrin heavy chain OS=Drosophila melanogaster GN=Chc PE=1 SV=1	gi|971512839|dbj|GAQ85389.1| clathrin heavy chain [Klebsormidium flaccidum]
TRINITY_DN69044_c0_g1	115.43	63.56	15.93	GO:0016020;GO:0009664;GO:0005618;GO:0005576	-	virNOG09368;virNOG09946	R	sp|Q852A1|EXPA7_ORYSJ Expansin-A7 OS=Oryza sativa subsp. japonica GN=EXPA7 PE=2 SV=1	gi|525327289|gb|AGR44458.1| expansin 6, partial [Pyrus x bretschneideri]
TRINITY_DN72102_c0_g2	14.5	23.93	51.43	GO:0016020;GO:0009664;GO:0005618;GO:0005576	-	virNOG07797	R	sp|Q0DHB7|EXPA4_ORYSJ Expansin-A4 OS=Oryza sativa subsp. japonica GN=EXPA4 PE=2 SV=1	gi|658309505|ref|NP_001281040.1| expansin-A4-like precursor [Malus domestica] gi|20135550|gb|AAM08928.1| expansin 1 [Malus domestica]
TRINITY_DN72102_c0_g3	0.23	0.37	9.35	GO:0016020;GO:0009664;GO:0005618;GO:0005576	-	virNOG07797	R	sp|Q40636|EXPA2_ORYSJ Expansin-A2 OS=Oryza sativa subsp. japonica GN=EXPA2 PE=2 SV=2	gi|658309505|ref|NP_001281040.1| expansin-A4-like precursor [Malus domestica] gi|20135550|gb|AAM08928.1| expansin 1 [Malus domestica]
TRINITY_DN58213_c0_g1	9.15	10.83	4.91	GO:0009904;GO:0007018;GO:0005524;GO:0005623;GO:0003777;GO:0008017	-	COG5059;virNOG04783	Z	sp|B9FS74|KN14L_ORYSJ Kinesin-like protein KIN-14L OS=Oryza sativa subsp. japonica GN=KIN14L PE=2 SV=1	gi|470104230|ref|XP_004288511.1| PREDICTED: kinesin-like protein KCA2 [Fragaria vesca subsp. vesca]
TRINITY_DN65826_c1_g5	3.99	1.98	0	GO:0007018;GO:0005874;GO:0005524;GO:0003777;GO:0008017	-	COG5059;virNOG00861	Z	sp|F4IBQ9|KN14Q_ARATH Kinesin-like protein KIN-14Q OS=Arabidopsis thaliana GN=KIN14Q PE=3 SV=1	gi|694328273|ref|XP_009354954.1| PREDICTED: kinesin-like protein klpA [Pyrus x bretschneideri]
TRINITY_DN46154_c0_g1	0.3	0.8	0.07	-	-	virNOG00577	L	sp|Q9EQU5|SET_MOUSE Protein SET OS=Mus musculus GN=Set PE=1 SV=1	gi|747080041|ref|XP_011087256.1| PREDICTED: NAP1-related protein 2 isoform X2 [Sesamum indicum]
TRINITY_DN59341_c0_g2	0.11	2.43	0.05	-	-	virNOG00577	L	sp|Q01105|SET_HUMAN Protein SET OS=Homo sapiens GN=SET PE=1 SV=3	gi|595940960|ref|XP_007215850.1| hypothetical protein PRUPE_ppa010320mg [Prunus persica] gi|462412000|gb|EMJ17049.1| hypothetical protein PRUPE_ppa010320mg [Prunus persica]
TRINITY_DN60623_c0_g2	0	1.59	0	-	-	NOG140061;virNOG00577	RL	sp|Q9CA59|NRP1_ARATH NAP1-related protein 1 OS=Arabidopsis thaliana GN=NRP1 PE=1 SV=1	gi|449461925|ref|XP_004148692.1| PREDICTED: NAP1-related protein 2-like [Cucumis sativus] gi|700197276|gb|KGN52453.1| hypothetical protein Csa_5G636460 [Cucumis sativus]
TRINITY_DN71017_c0_g1	14.36	11.5	7.29	GO:0003677;GO:0046983	-	virNOG11800	L	sp|Q75HY5|RSLE3_ORYSJ Zinc finger BED domain-containing protein RICESLEEPER 3 OS=Oryza sativa subsp. japonica GN=Os05g0583200 PE=2 SV=1	gi|657966045|ref|XP_008374701.1| PREDICTED: putative AC transposase [Malus domestica]
TRINITY_DN56915_c0_g1	0.01	0.51	0.78	GO:0005216;GO:0034220;GO:0016021	K05391	virNOG11115	P	sp|Q9FXH6|CNGC8_ARATH Putative cyclic nucleotide-gated ion channel 8 OS=Arabidopsis thaliana GN=CNGC8 PE=3 SV=2	gi|657978138|ref|XP_008380996.1| PREDICTED: putative cyclic nucleotide-gated ion channel 8 [Malus domestica]
TRINITY_DN59075_c0_g1	2.41	3.35	6.2	-	-	virNOG13812	P	sp|O65717|CNGC1_ARATH Cyclic nucleotide-gated ion channel 1 OS=Arabidopsis thaliana GN=CNGC1 PE=1 SV=1	gi|657946029|ref|XP_008382667.1| PREDICTED: cyclic nucleotide-gated ion channel 1-like [Malus domestica]
TRINITY_DN60064_c0_g1	0	0.03	1.57	GO:0005216;GO:0034220;GO:0016021	-	virNOG09228	P	sp|Q9SU64|CNG16_ARATH Probable cyclic nucleotide-gated ion channel 16 OS=Arabidopsis thaliana GN=CNGC16 PE=2 SV=1	gi|658063220|ref|XP_008367528.1| PREDICTED: probable cyclic nucleotide-gated ion channel 16 [Malus domestica]
TRINITY_DN63126_c2_g1	18.82	16.02	8.53	-	-	virNOG13812;KOG0498	P	sp|O65717|CNGC1_ARATH Cyclic nucleotide-gated ion channel 1 OS=Arabidopsis thaliana GN=CNGC1 PE=1 SV=1	gi|694435011|ref|XP_009344699.1| PREDICTED: cyclic nucleotide-gated ion channel 1-like [Pyrus x bretschneideri]
TRINITY_DN65139_c0_g1	6.58	1.26	5.39	-	-	NOG210218;virNOG11115	TP	sp|Q9FXH6|CNGC8_ARATH Putative cyclic nucleotide-gated ion channel 8 OS=Arabidopsis thaliana GN=CNGC8 PE=3 SV=2	gi|694321919|ref|XP_009352102.1| PREDICTED: cyclic nucleotide-gated ion channel 1-like [Pyrus x bretschneideri]
TRINITY_DN65139_c1_g1	4.6	2.57	0.67	-	K05391	virNOG13812	P	sp|O65717|CNGC1_ARATH Cyclic nucleotide-gated ion channel 1 OS=Arabidopsis thaliana GN=CNGC1 PE=1 SV=1	gi|694310085|ref|XP_009350177.1| PREDICTED: cyclic nucleotide-gated ion channel 1-like [Pyrus x bretschneideri]
TRINITY_DN65593_c3_g1	13.5	4.71	0.96	-	-	KOG0498;virNOG13812	P	sp|O65717|CNGC1_ARATH Cyclic nucleotide-gated ion channel 1 OS=Arabidopsis thaliana GN=CNGC1 PE=1 SV=1	gi|694443970|ref|XP_009348532.1| PREDICTED: cyclic nucleotide-gated ion channel 1-like [Pyrus x bretschneideri]
TRINITY_DN65593_c3_g4	6.55	10.47	15.31	-	-	NOG127886;virNOG13812	PU	sp|O65717|CNGC1_ARATH Cyclic nucleotide-gated ion channel 1 OS=Arabidopsis thaliana GN=CNGC1 PE=1 SV=1	gi|657945734|ref|XP_008381257.1| PREDICTED: cyclic nucleotide-gated ion channel 1-like [Malus domestica]
TRINITY_DN66028_c2_g1	7.5	1.52	5.5	-	K05391	virNOG31838;virNOG13812	P	sp|O65717|CNGC1_ARATH Cyclic nucleotide-gated ion channel 1 OS=Arabidopsis thaliana GN=CNGC1 PE=1 SV=1	gi|658016896|ref|XP_008343800.1| PREDICTED: cyclic nucleotide-gated ion channel 1-like isoform X1 [Malus domestica]
TRINITY_DN66671_c4_g1	7.41	10.58	18	GO:0044765	K05391	virNOG31838;KOG0498;virNOG13812	P	sp|O65717|CNGC1_ARATH Cyclic nucleotide-gated ion channel 1 OS=Arabidopsis thaliana GN=CNGC1 PE=1 SV=1	gi|657956750|ref|XP_008369860.1| PREDICTED: cyclic nucleotide-gated ion channel 1-like [Malus domestica]
TRINITY_DN67058_c0_g5	9.24	10.34	9	-	-	virNOG15164;NOG210218;virNOG13812;KOG0498	TP	sp|O65717|CNGC1_ARATH Cyclic nucleotide-gated ion channel 1 OS=Arabidopsis thaliana GN=CNGC1 PE=1 SV=1	gi|657943580|ref|XP_008369800.1| PREDICTED: uncharacterized protein LOC103433331 [Malus domestica]
TRINITY_DN67069_c0_g1	81.93	75.19	39.24	-	K05391	virNOG01681	P	sp|O65718|CNGC2_ARATH Cyclic nucleotide-gated ion channel 2 OS=Arabidopsis thaliana GN=CNGC2 PE=1 SV=1	gi|658059195|ref|XP_008365415.1| PREDICTED: cyclic nucleotide-gated ion channel 2-like [Malus domestica]
TRINITY_DN67710_c0_g1	34.49	12.5	0.05	-	-	virNOG15164;virNOG31838;virNOG13812	P	sp|O65717|CNGC1_ARATH Cyclic nucleotide-gated ion channel 1 OS=Arabidopsis thaliana GN=CNGC1 PE=1 SV=1	gi|694443970|ref|XP_009348532.1| PREDICTED: cyclic nucleotide-gated ion channel 1-like [Pyrus x bretschneideri]
TRINITY_DN67870_c2_g1	18.74	12.78	15.54	-	-	NOG127886;virNOG31838;virNOG13812	PU	sp|O65717|CNGC1_ARATH Cyclic nucleotide-gated ion channel 1 OS=Arabidopsis thaliana GN=CNGC1 PE=1 SV=1	gi|657945734|ref|XP_008381257.1| PREDICTED: cyclic nucleotide-gated ion channel 1-like [Malus domestica]
TRINITY_DN67907_c0_g1	29.48	16.22	40.19	-	K05391	virNOG15164;virNOG13812	P	sp|O65717|CNGC1_ARATH Cyclic nucleotide-gated ion channel 1 OS=Arabidopsis thaliana GN=CNGC1 PE=1 SV=1	gi|657943033|ref|XP_008351078.1| PREDICTED: cyclic nucleotide-gated ion channel 1 [Malus domestica]
TRINITY_DN68224_c0_g2	2.7	1.42	0.57	GO:0005216;GO:0034220;GO:0016021	K05391	virNOG05568	P	sp|Q9SJA4|CNG14_ARATH Probable cyclic nucleotide-gated ion channel 14 OS=Arabidopsis thaliana GN=CNGC14 PE=2 SV=2	gi|658002857|ref|XP_008393928.1| PREDICTED: probable cyclic nucleotide-gated ion channel 14 [Malus domestica]
TRINITY_DN69412_c1_g1	8.41	12.36	0.63	-	K05391	virNOG13812	P	sp|O65717|CNGC1_ARATH Cyclic nucleotide-gated ion channel 1 OS=Arabidopsis thaliana GN=CNGC1 PE=1 SV=1	gi|694447138|ref|XP_009349762.1| PREDICTED: cyclic nucleotide-gated ion channel 1-like [Pyrus x bretschneideri]
TRINITY_DN69993_c1_g2	21.4	3.94	4.62	-	-	virNOG05568;virNOG13812;KOG0498	P	sp|O65717|CNGC1_ARATH Cyclic nucleotide-gated ion channel 1 OS=Arabidopsis thaliana GN=CNGC1 PE=1 SV=1	gi|657970008|ref|XP_008376739.1| PREDICTED: cyclic nucleotide-gated ion channel 1-like isoform X4 [Malus domestica]
TRINITY_DN70458_c1_g4	1.98	0.43	0.04	-	-	virNOG13812	P	sp|O65717|CNGC1_ARATH Cyclic nucleotide-gated ion channel 1 OS=Arabidopsis thaliana GN=CNGC1 PE=1 SV=1	gi|694435430|ref|XP_009344880.1| PREDICTED: uncharacterized protein LOC103936744 isoform X2 [Pyrus x bretschneideri]
TRINITY_DN70477_c0_g1	17.13	16.89	32.23	GO:0005216;GO:0034220;GO:0016021	K05391	virNOG02517	P	sp|Q9LD37|CNG20_ARATH Probable cyclic nucleotide-gated ion channel 20, chloroplastic OS=Arabidopsis thaliana GN=CNGC20 PE=2 SV=1	gi|595852649|ref|XP_007210351.1| hypothetical protein PRUPE_ppa001680mg [Prunus persica] gi|462406086|gb|EMJ11550.1| hypothetical protein PRUPE_ppa001680mg [Prunus persica]
TRINITY_DN70731_c5_g1	14.04	9.03	2.5	-	-	virNOG13812	P	sp|O65717|CNGC1_ARATH Cyclic nucleotide-gated ion channel 1 OS=Arabidopsis thaliana GN=CNGC1 PE=1 SV=1	gi|694435427|ref|XP_009344879.1| PREDICTED: uncharacterized protein LOC103936744 isoform X1 [Pyrus x bretschneideri]
TRINITY_DN71727_c4_g1	6.48	2.99	1.82	-	-	virNOG13812	P	sp|O65717|CNGC1_ARATH Cyclic nucleotide-gated ion channel 1 OS=Arabidopsis thaliana GN=CNGC1 PE=1 SV=1	gi|657945678|ref|XP_008381024.1| PREDICTED: cyclic nucleotide-gated ion channel 1-like [Malus domestica]
TRINITY_DN72030_c2_g1	6.59	11.26	16.03	-	-	virNOG13812	P	sp|O65717|CNGC1_ARATH Cyclic nucleotide-gated ion channel 1 OS=Arabidopsis thaliana GN=CNGC1 PE=1 SV=1	gi|657970010|ref|XP_008376740.1| PREDICTED: cyclic nucleotide-gated ion channel 1-like isoform X1 [Malus domestica] gi|657970012|ref|XP_008376741.1| PREDICTED: cyclic nucleotide-gated ion channel 1-like isoform X1 [Malus domestica] gi|657970014|ref|XP_008376742.1| PREDICTED: cyclic nucleotide-gated ion channel 1-like isoform X1 [Malus domestica] gi|657970016|ref|XP_008376743.1| PREDICTED: cyclic …
TRINITY_DN72030_c2_g2	78.91	202.34	184.04	-	-	KOG0498;virNOG13812	P	sp|O65717|CNGC1_ARATH Cyclic nucleotide-gated ion channel 1 OS=Arabidopsis thaliana GN=CNGC1 PE=1 SV=1	gi|658023841|ref|XP_008347319.1| PREDICTED: uncharacterized protein LOC103410391 [Malus domestica]
TRINITY_DN72030_c2_g3	12.02	8.26	3.43	-	-	KOG0498;virNOG13812	P	sp|O65717|CNGC1_ARATH Cyclic nucleotide-gated ion channel 1 OS=Arabidopsis thaliana GN=CNGC1 PE=1 SV=1	gi|657970020|ref|XP_008376745.1| PREDICTED: cyclic nucleotide-gated ion channel 1-like isoform X2 [Malus domestica]
TRINITY_DN72030_c2_g4	4.18	3.73	7.47	-	-	virNOG13812;KOG0498	P	sp|O65717|CNGC1_ARATH Cyclic nucleotide-gated ion channel 1 OS=Arabidopsis thaliana GN=CNGC1 PE=1 SV=1	gi|657945734|ref|XP_008381257.1| PREDICTED: cyclic nucleotide-gated ion channel 1-like [Malus domestica]
TRINITY_DN72687_c1_g2	22.1	18.16	7.88	-	-	NOG127886;KOG0498;virNOG13812	PU	sp|O65717|CNGC1_ARATH Cyclic nucleotide-gated ion channel 1 OS=Arabidopsis thaliana GN=CNGC1 PE=1 SV=1	gi|694435437|ref|XP_009344883.1| PREDICTED: uncharacterized protein LOC103936744 isoform X5 [Pyrus x bretschneideri]
TRINITY_DN72831_c1_g1	11.95	15.79	22.2	-	K05391	virNOG13812	P	sp|O65717|CNGC1_ARATH Cyclic nucleotide-gated ion channel 1 OS=Arabidopsis thaliana GN=CNGC1 PE=1 SV=1	gi|658037360|ref|XP_008354250.1| PREDICTED: cyclic nucleotide-gated ion channel 1-like [Malus domestica]
TRINITY_DN73190_c5_g5	0	1.79	0	GO:0016324;GO:0005216;GO:0034220;GO:0016021;GO:0009860;GO:0006874	-	virNOG09228	P	sp|Q9LEQ3|CNG18_ARATH Cyclic nucleotide-gated ion channel 18 OS=Arabidopsis thaliana GN=CNGC18 PE=1 SV=1	gi|657974858|ref|XP_008379265.1| PREDICTED: putative cyclic nucleotide-gated ion channel 18 [Malus domestica] gi|658044190|ref|XP_008357744.1| PREDICTED: putative cyclic nucleotide-gated ion channel 18 [Malus domestica]
TRINITY_DN73190_c5_g6	0.01	2.24	2.03	GO:0016324;GO:0005216;GO:0034220;GO:0016021;GO:0009860;GO:0006874	K05391	virNOG09228	P	sp|Q9LEQ3|CNG18_ARATH Cyclic nucleotide-gated ion channel 18 OS=Arabidopsis thaliana GN=CNGC18 PE=1 SV=1	gi|657974858|ref|XP_008379265.1| PREDICTED: putative cyclic nucleotide-gated ion channel 18 [Malus domestica] gi|658044190|ref|XP_008357744.1| PREDICTED: putative cyclic nucleotide-gated ion channel 18 [Malus domestica]
TRINITY_DN73198_c1_g1	1.8	2.33	1.02	GO:0016020;GO:0044765	-	virNOG15164;NOG210218;virNOG13812	TP	sp|Q9LD40|CNG13_ARATH Putative cyclic nucleotide-gated ion channel 13 OS=Arabidopsis thaliana GN=CNGC13 PE=3 SV=2	gi|590673761|ref|XP_007038984.1| Cyclic nucleotide gated channel 1 isoform 3 [Theobroma cacao] gi|508776229|gb|EOY23485.1| Cyclic nucleotide gated channel 1 isoform 3 [Theobroma cacao]
TRINITY_DN54796_c0_g2	0	0.24	0.85	-	-	COG0008;virNOG00346	J	sp|O13775|SYEC_SCHPO Probable glutamate--tRNA ligase, cytoplasmic OS=Schizosaccharomyces pombe (strain 972 / ATCC 24843) GN=gus1 PE=1 SV=1	gi|727496580|ref|XP_010424351.1| PREDICTED: probable glutamate--tRNA ligase, cytoplasmic [Camelina sativa]
TRINITY_DN69797_c0_g4	2.75	1.5	1.38	-	-	KOG4658;NOG23177;COG4886	ST	sp|Q9LRR5|DRL21_ARATH Putative disease resistance protein At3g14460 OS=Arabidopsis thaliana GN=At3g14460 PE=3 SV=1	gi|694361848|ref|XP_009360541.1| PREDICTED: putative disease resistance RPP13-like protein 1 isoform X1 [Pyrus x bretschneideri] gi|694361851|ref|XP_009360542.1| PREDICTED: putative disease resistance RPP13-like protein 1 isoform X1 [Pyrus x bretschneideri]
TRINITY_DN71107_c0_g3	20.69	23.07	48.43	-	-	virNOG22397;virNOG20321	K	sp|Q9LSN7|BH147_ARATH Transcription factor bHLH147 OS=Arabidopsis thaliana GN=BHLH147 PE=1 SV=1	gi|657996132|ref|XP_008390428.1| PREDICTED: transcription factor bHLH147-like [Malus domestica]
TRINITY_DN70267_c1_g1	17.33	24.46	51.99	-	-	virNOG06721;virNOG39556	S	sp|F4I171|MD15A_ARATH Mediator of RNA polymerase II transcription subunit 15a OS=Arabidopsis thaliana GN=MED15A PE=1 SV=1	gi|658046272|ref|XP_008358822.1| PREDICTED: uncharacterized protein LOC103422533, partial [Malus domestica]
TRINITY_DN70843_c0_g1	0.34	2.28	0.69	-	K14972	virNOG06721	S	sp|F4I171|MD15A_ARATH Mediator of RNA polymerase II transcription subunit 15a OS=Arabidopsis thaliana GN=MED15A PE=1 SV=1	gi|694366628|ref|XP_009361924.1| PREDICTED: mediator of RNA polymerase II transcription subunit 15a-like [Pyrus x bretschneideri]
TRINITY_DN68167_c0_g1	20.65	24.88	49.92	GO:0008270	-	virNOG01257	R	sp|Q9SVP7|PP307_ARATH Pentatricopeptide repeat-containing protein At4g13650 OS=Arabidopsis thaliana GN=PCMP-H42 PE=2 SV=2	gi|658045971|ref|XP_008358674.1| PREDICTED: pentatricopeptide repeat-containing protein At5g04780-like [Malus domestica]
TRINITY_DN68421_c2_g1	4.02	4.68	8.21	-	-	virNOG04146	R	sp|Q9SVH0|PP329_ARATH Pentatricopeptide repeat-containing protein At4g20770 OS=Arabidopsis thaliana GN=PCMP-E35 PE=3 SV=2	gi|694325881|ref|XP_009353870.1| PREDICTED: pentatricopeptide repeat-containing protein At4g20770 [Pyrus x bretschneideri]
TRINITY_DN68954_c1_g2	12.33	5.55	1.89	GO:0008270;GO:0009451;GO:0040007;GO:0009658;GO:0009507	-	virNOG01220	R	sp|Q9M9E2|PPR45_ARATH Pentatricopeptide repeat-containing protein At1g15510, chloroplastic OS=Arabidopsis thaliana GN=PCMP-H73 PE=1 SV=1	gi|657971623|ref|XP_008377600.1| PREDICTED: pentatricopeptide repeat-containing protein At1g15510, chloroplastic [Malus domestica]
TRINITY_DN71216_c0_g1	1.69	2.11	4.03	-	-	virNOG11452	R	sp|Q0WN60|PPR48_ARATH Pentatricopeptide repeat-containing protein At1g18485 OS=Arabidopsis thaliana GN=PCMP-H8 PE=2 SV=2	gi|694440728|ref|XP_009347168.1| PREDICTED: putative pentatricopeptide repeat-containing protein At1g69350, mitochondrial [Pyrus x bretschneideri]
TRINITY_DN72665_c0_g2	28.42	38.87	16.12	-	-	virNOG11858	R	sp|Q9SS83|PP220_ARATH Pentatricopeptide repeat-containing protein At3g09040, mitochondrial OS=Arabidopsis thaliana GN=PCMP-E88 PE=2 SV=1	gi|657981430|ref|XP_008382731.1| PREDICTED: pentatricopeptide repeat-containing protein At3g09040, mitochondrial-like [Malus domestica] gi|657981432|ref|XP_008382732.1| PREDICTED: pentatricopeptide repeat-containing protein At3g09040, mitochondrial-like [Malus domestica] gi|657981434|ref|XP_008382733.1| PREDICTED: pentatricopeptide repeat-containing protein At3g09040, mitochondrial-like [Malus do…
TRINITY_DN48572_c0_g1	0	0.18	0.45	-	-	COG2124;virNOG01984	Q	sp|Q00714|STCS_EMENI Probable sterigmatocystin biosynthesis P450 monooxygenase stcS OS=Emericella nidulans (strain FGSC A4 / ATCC 38163 / CBS 112.46 / NRRL 194 / M139) GN=stcS PE=1 SV=2	gi|976917331|gb|KVI02801.1| hypothetical protein Ccrd_018908 [Cynara cardunculus var. scolymus]
TRINITY_DN52844_c1_g1	0.04	0.62	0.03	-	-	virNOG03773;virNOG08600;COG2124	Q	sp|Q29496|CP3AO_SHEEP Cytochrome P450 3A24 OS=Ovis aries GN=CYP3A24 PE=2 SV=1	gi|944245114|gb|KQL09408.1| hypothetical protein SETIT_006259mg [Setaria italica]
TRINITY_DN55632_c0_g1	0.01	0.35	0.61	GO:0016705;GO:0020037;GO:0005506;GO:0016021;GO:0004497;GO:0055114	-	virNOG14861	Q	sp|H2DH21|C7A29_PANGI Cytochrome P450 CYP72A219 OS=Panax ginseng PE=2 SV=1	gi|658002224|ref|XP_008393592.1| PREDICTED: cytochrome P450 CYP72A219-like [Malus domestica]
TRINITY_DN57371_c0_g1	0	0.17	0.72	-	-	COG2124;virNOG08600	Q	sp|P17549|CP53_ASPNG Benzoate 4-monooxygenase OS=Aspergillus niger GN=bphA PE=1 SV=1	gi|125559294|gb|EAZ04830.1| hypothetical protein OsI_27008 [Oryza sativa Indica Group]
TRINITY_DN58568_c0_g1	0	0.38	0.8	-	-	COG2124;virNOG04939;virNOG15130;virNOG01211	Q	sp|W7LC91|FUM15_GIBM7 Cytochrome P450 monooxygenase FUM15 OS=Gibberella moniliformis (strain M3125 / FGSC 7600) GN=FUM15 PE=3 SV=1	gi|729319758|ref|XP_010533036.1| PREDICTED: cytochrome P450 72A15-like isoform X2 [Tarenaya hassleriana]
TRINITY_DN58584_c0_g1	0.03	0.92	0.08	GO:0016705;GO:0020037;GO:0005506;GO:0004497;GO:0055114	K10717	virNOG08244	Q	sp|Q9FF18|C7351_ARATH Cytokinin hydroxylase OS=Arabidopsis thaliana GN=CYP735A1 PE=1 SV=1	gi|658013168|ref|XP_008341882.1| PREDICTED: cytokinin hydroxylase-like [Malus domestica]
TRINITY_DN59283_c0_g1	0	0	5.88	-	-	virNOG08600;COG2124;virNOG03773;virNOG29865	Q	sp|W7LC91|FUM15_GIBM7 Cytochrome P450 monooxygenase FUM15 OS=Gibberella moniliformis (strain M3125 / FGSC 7600) GN=FUM15 PE=3 SV=1	gi|743758556|ref|XP_010927457.1| PREDICTED: cytochrome P450 72A15-like [Elaeis guineensis]
TRINITY_DN59908_c0_g2	0	0.04	0.79	-	-	virNOG14861;virNOG01211	Q	sp|W7LC91|FUM15_GIBM7 Cytochrome P450 monooxygenase FUM15 OS=Gibberella moniliformis (strain M3125 / FGSC 7600) GN=FUM15 PE=3 SV=1	gi|1002227837|ref|XP_015634142.1| PREDICTED: cytochrome P450 72A13 [Oryza sativa Japonica Group] gi|54290256|dbj|BAD61188.1| cytochrome P450-like [Oryza sativa Japonica Group] gi|54290356|dbj|BAD61160.1| cytochrome P450-like [Oryza sativa Japonica Group] gi|113533165|dbj|BAF05548.1| Os01g0627800 [Oryza sativa Japonica Group] gi|215678774|dbj|BAG95211.1| unnamed protein product [Oryza sativa Japon…
TRINITY_DN60819_c0_g2	0.23	4.43	0.89	-	-	COG2124;virNOG01780	Q	sp|Q9SAA9|CP511_ARATH Sterol 14-demethylase OS=Arabidopsis thaliana GN=CYP51G1 PE=1 SV=1	gi|803434278|dbj|BAR45707.1| cytochrome monooxygenase like [Pisum sativum]
TRINITY_DN61151_c8_g1	7.44	2.55	2.13	GO:0016705;GO:0020037;GO:0005506;GO:0016021;GO:0004497;GO:0055114	-	virNOG10128	Q	sp|Q2QYH7|C14C2_ORYSJ Cytochrome P450 714C2 OS=Oryza sativa subsp. japonica GN=CYP714C2 PE=2 SV=1	gi|764562940|ref|XP_004294859.2| PREDICTED: cytochrome P450 714C2-like [Fragaria vesca subsp. vesca]
TRINITY_DN61688_c2_g6	5.76	4.95	0.43	GO:0016020;GO:0046872;GO:0004497	-	COG2124;virNOG01211	Q	sp|H2DH21|C7A29_PANGI Cytochrome P450 CYP72A219 OS=Panax ginseng PE=2 SV=1	gi|694423110|ref|XP_009339373.1| PREDICTED: cytochrome P450 CYP72A219-like [Pyrus x bretschneideri]
TRINITY_DN61964_c0_g2	0	0.15	2.05	-	-	virNOG14603;virNOG01211	Q	sp|P20816|CP4A2_RAT Cytochrome P450 4A2 OS=Rattus norvegicus GN=Cyp4a2 PE=1 SV=2	gi|1000950666|ref|XP_015579540.1| PREDICTED: cytochrome P450 CYP72A219 [Ricinus communis]
TRINITY_DN63646_c1_g2	16.67	9.14	17.6	GO:0016705;GO:0020037;GO:0005506;GO:0016021;GO:0004497;GO:0055114	K20661	virNOG10128	Q	sp|Q93Z79|C14A1_ARATH Cytochrome P450 714A1 OS=Arabidopsis thaliana GN=CYP714A1 PE=2 SV=1	gi|694373099|ref|XP_009363761.1| PREDICTED: cytochrome P450 714A1-like [Pyrus x bretschneideri]
TRINITY_DN63646_c1_g3	16.07	8.46	16.22	GO:0016705;GO:0020037;GO:0005506;GO:0016021;GO:0004497;GO:0055114	K20661	virNOG10128	Q	sp|Q93Z79|C14A1_ARATH Cytochrome P450 714A1 OS=Arabidopsis thaliana GN=CYP714A1 PE=2 SV=1	gi|694373099|ref|XP_009363761.1| PREDICTED: cytochrome P450 714A1-like [Pyrus x bretschneideri]
TRINITY_DN65105_c0_g1	0	1.2	1.18	-	-	COG2124;virNOG01780	Q	sp|Q9SAA9|CP511_ARATH Sterol 14-demethylase OS=Arabidopsis thaliana GN=CYP51G1 PE=1 SV=1	gi|502155558|ref|XP_004510119.1| PREDICTED: obtusifoliol 14-alpha demethylase [Cicer arietinum]
TRINITY_DN65560_c0_g1	0.05	0.41	0.8	-	-	virNOG08600;virNOG03773;COG2124;virNOG02279;virNOG08244	Q	sp|W7LC91|FUM15_GIBM7 Cytochrome P450 monooxygenase FUM15 OS=Gibberella moniliformis (strain M3125 / FGSC 7600) GN=FUM15 PE=3 SV=1	gi|13661756|gb|AAK38085.1| putative cytochrome P450 [Lolium rigidum]
TRINITY_DN65946_c0_g3	1.07	0.18	0.29	GO:0016705;GO:0020037;GO:0005506;GO:0004497;GO:0055114	-	COG2124;virNOG01211	Q	sp|H2DH21|C7A29_PANGI Cytochrome P450 CYP72A219 OS=Panax ginseng PE=2 SV=1	gi|694423056|ref|XP_009339348.1| PREDICTED: cytochrome P450 CYP72A219-like [Pyrus x bretschneideri]
TRINITY_DN66816_c2_g2	0.02	3.13	1.08	GO:0016705;GO:0020037;GO:0005506;GO:0004497;GO:0055114	-	virNOG14861	Q	sp|Q9LUC5|C7A15_ARATH Cytochrome P450 72A15 OS=Arabidopsis thaliana GN=CYP72A15 PE=2 SV=1	gi|694365782|ref|XP_009361686.1| PREDICTED: cytochrome P450 72A15-like [Pyrus x bretschneideri]
TRINITY_DN66816_c2_g3	1.15	0.64	0.07	-	-	virNOG14861;virNOG01211	Q	sp|Q9LUC6|C7A14_ARATH Cytochrome P450 72A14 OS=Arabidopsis thaliana GN=CYP72A14 PE=2 SV=1	gi|694365782|ref|XP_009361686.1| PREDICTED: cytochrome P450 72A15-like [Pyrus x bretschneideri]
TRINITY_DN66816_c2_g4	0	1.7	0.99	GO:0016705;GO:0020037;GO:0005506;GO:0004497;GO:0055114	-	virNOG14861	Q	sp|H1A981|C7263_MEDTR 11-oxo-beta-amyrin 30-oxidase OS=Medicago truncatula GN=CYP72A63 PE=1 SV=1	gi|694365782|ref|XP_009361686.1| PREDICTED: cytochrome P450 72A15-like [Pyrus x bretschneideri]
TRINITY_DN67581_c3_g1	20.87	19.98	9.6	GO:0020037;GO:0005506;GO:0009974;GO:0009941;GO:0055114;GO:0016117	K09837	virNOG07314	Q	sp|Q6TBX7|LUT1_ARATH Carotene epsilon-monooxygenase, chloroplastic OS=Arabidopsis thaliana GN=CYP97C1 PE=1 SV=1	gi|694401458|ref|XP_009375781.1| PREDICTED: carotene epsilon-monooxygenase, chloroplastic-like [Pyrus x bretschneideri] gi|694401461|ref|XP_009375782.1| PREDICTED: carotene epsilon-monooxygenase, chloroplastic-like [Pyrus x bretschneideri]
TRINITY_DN67782_c2_g5	8.56	3.41	1.15	GO:0016705;GO:0020037;GO:0005506;GO:0016021;GO:0004497;GO:0055114	-	KOG0157;virNOG27797	Q	sp|H2DH17|C7A22_PANGI Cytochrome P450 CYP749A22 OS=Panax ginseng PE=2 SV=1	gi|694331553|ref|XP_009356448.1| PREDICTED: cytochrome P450 CYP749A22-like [Pyrus x bretschneideri]
TRINITY_DN68665_c0_g2	10.34	4.3	9.21	GO:0008395;GO:0016705;GO:0020037;GO:0005506;GO:0016021;GO:0016131;GO:0055114	K15639	virNOG04939	Q	sp|O48786|C734A_ARATH Cytochrome P450 734A1 OS=Arabidopsis thaliana GN=CYP734A1 PE=2 SV=1	gi|658051028|ref|XP_008361238.1| PREDICTED: cytochrome P450 734A1-like [Malus domestica]
TRINITY_DN73243_c0_g1	1.3	2.35	5.31	GO:0016705;GO:0020037;GO:0005506;GO:0004497;GO:0055114	-	virNOG03358	Q	sp|Q2QYH7|C14C2_ORYSJ Cytochrome P450 714C2 OS=Oryza sativa subsp. japonica GN=CYP714C2 PE=2 SV=1	gi|658037342|ref|XP_008354242.1| PREDICTED: cytokinin hydroxylase-like [Malus domestica]
TRINITY_DN56783_c0_g1	0.02	0.38	0.28	-	-	virNOG06394	F	sp|P0CQ36|PUR6_CRYNJ Phosphoribosylaminoimidazole carboxylase OS=Cryptococcus neoformans var. neoformans serotype D (strain JEC21 / ATCC MYA-565) GN=ADE2 PE=3 SV=1	gi|702473298|ref|XP_010031293.1| PREDICTED: phosphoribosylaminoimidazole carboxylase, chloroplastic isoform X5 [Eucalyptus grandis]
TRINITY_DN67924_c3_g2	8.12	6.43	1.5	-	-	virNOG29354;virNOG02161	S	sp|P0CB23|Y4862_ARATH Uncharacterized protein At4g38062 OS=Arabidopsis thaliana GN=At4g38062 PE=4 SV=1	gi|657963217|ref|XP_008373213.1| PREDICTED: uncharacterized protein At4g38062-like [Malus domestica] gi|657963219|ref|XP_008373214.1| PREDICTED: uncharacterized protein At4g38062-like [Malus domestica] gi|657963221|ref|XP_008373215.1| PREDICTED: uncharacterized protein At4g38062-like [Malus domestica]
TRINITY_DN67924_c3_g8	4.51	1.28	0	-	-	virNOG29354;virNOG02161	S	sp|P0CB23|Y4862_ARATH Uncharacterized protein At4g38062 OS=Arabidopsis thaliana GN=At4g38062 PE=4 SV=1	gi|657980389|ref|XP_008382189.1| PREDICTED: uncharacterized protein At4g38062-like [Malus domestica] gi|657980391|ref|XP_008382191.1| PREDICTED: uncharacterized protein At4g38062-like [Malus domestica] gi|658045432|ref|XP_008358395.1| PREDICTED: uncharacterized protein At4g38062-like [Malus domestica] gi|658045434|ref|XP_008358396.1| PREDICTED: uncharacterized protein At4g38062-like [Malus domest…
TRINITY_DN60110_c0_g2	0.06	0.6	3.02	-	-	virNOG02114;virNOG07622	U	sp|O94363|RHB1_SCHPO GTP-binding protein rhb1 OS=Schizosaccharomyces pombe (strain 972 / ATCC 24843) GN=rhb1 PE=3 SV=1	gi|1035960870|gb|OAY81708.1| Ras-related protein RABC2a [Ananas comosus]
TRINITY_DN67424_c0_g1	59.02	31.52	9.68	-	-	virNOG02114	U	sp|Q9SRS5|RAA5B_ARATH Ras-related protein RABA5b OS=Arabidopsis thaliana GN=RABA5B PE=1 SV=1	gi|657961920|ref|XP_008372555.1| PREDICTED: ras-related protein RABA5b-like [Malus domestica]
TRINITY_DN67506_c0_g1	0.2	5.27	4.53	-	-	NOG12700;virNOG07622	RU	sp|Q05058|RASL_COPCI 24 kDa Ras-like protein OS=Coprinopsis cinerea GN=CC-RAS PE=3 SV=1	gi|357454119|ref|XP_003597340.1| RAB GTPase-like protein A1D [Medicago truncatula] gi|124359616|gb|ABD32281.2| Ras GTPase; Sigma-54 factor, interaction region [Medicago truncatula] gi|355486388|gb|AES67591.1| RAB GTPase-like protein A1D [Medicago truncatula]
TRINITY_DN67506_c0_g3	0	1.56	2.9	-	-	NOG12700;virNOG07622	RU	sp|Q05058|RASL_COPCI 24 kDa Ras-like protein OS=Coprinopsis cinerea GN=CC-RAS PE=3 SV=1	gi|848879691|ref|XP_012840235.1| PREDICTED: ras-related protein RABD1-like [Erythranthe guttata] gi|604329842|gb|EYU35015.1| hypothetical protein MIMGU_mgv1a014096mg [Erythranthe guttata]
TRINITY_DN65996_c0_g1	143.19	131.98	56.85	GO:0006096;GO:0004807	K01803	virNOG03347	G	sp|Q9M4S8|TPIC_FRAAN Triosephosphate isomerase, chloroplastic OS=Fragaria ananassa GN=TPI PE=2 SV=1	gi|694420004|ref|XP_009337933.1| PREDICTED: triosephosphate isomerase, chloroplastic-like [Pyrus x bretschneideri] gi|694420007|ref|XP_009337934.1| PREDICTED: triosephosphate isomerase, chloroplastic-like [Pyrus x bretschneideri]
TRINITY_DN53021_c0_g1	0.05	0.36	0.08	-	-	virNOG06280	R	sp|Q8N5D0|WDTC1_HUMAN WD and tetratricopeptide repeats protein 1 OS=Homo sapiens GN=WDTC1 PE=1 SV=2	gi|901806489|gb|KMZ63696.1| hypothetical protein ZOSMA_3G01800 [Zostera marina]
TRINITY_DN61871_c1_g7	28.24	22.66	12.89	GO:0042393;GO:0048188;GO:0010228	K14963	virNOG05422	R	sp|Q9M2Z2|WDR5A_ARATH COMPASS-like H3K4 histone methylase component WDR5A OS=Arabidopsis thaliana GN=WDR5A PE=1 SV=1	gi|657946153|ref|XP_008383400.1| PREDICTED: protein will die slowly isoform X1 [Malus domestica]
TRINITY_DN62132_c0_g1	0.03	1.28	4.19	-	-	virNOG03907	R	sp|O13982|YEC8_SCHPO Uncharacterized WD repeat-containing protein C25H1.08c OS=Schizosaccharomyces pombe (strain 972 / ATCC 24843) GN=SPAC25H1.08c PE=4 SV=1	gi|1035928972|gb|OAY58559.1| hypothetical protein MANES_02G188000 [Manihot esculenta]
TRINITY_DN62601_c0_g2	33.91	22.79	17.11	-	K02180	virNOG02924	D	sp|Q9C701|BUB32_ARATH Mitotic checkpoint protein BUB3.2 OS=Arabidopsis thaliana GN=BUB3.2 PE=2 SV=1	gi|694440615|ref|XP_009347116.1| PREDICTED: mitotic checkpoint protein BUB3.2 [Pyrus x bretschneideri]
TRINITY_DN67539_c0_g1	0.05	0.59	0.72	-	-	virNOG00101;virNOG05422	AR	sp|Q4P8R5|MDV1_USTMA Mitochondrial division protein 1 OS=Ustilago maydis (strain 521 / FGSC 9021) GN=MDV1 PE=3 SV=1	gi|302854567|ref|XP_002958790.1| hypothetical protein VOLCADRAFT_100103 [Volvox carteri f. nagariensis] gi|300255850|gb|EFJ40133.1| hypothetical protein VOLCADRAFT_100103 [Volvox carteri f. nagariensis]
TRINITY_DN68635_c0_g1	0	0.8	2.23	-	-	virNOG04773	T	sp|P23232|GBB_LOLFO Guanine nucleotide-binding protein subunit beta OS=Loligo forbesi PE=2 SV=1	gi|326496380|dbj|BAJ94652.1| predicted protein [Hordeum vulgare subsp. vulgare]
TRINITY_DN68786_c0_g1	0.66	5.39	15.09	-	-	KOG0276;virNOG00225	U	sp|Q9CAA0|COB21_ARATH Coatomer subunit beta&apos;-1 OS=Arabidopsis thaliana GN=At1g79990 PE=2 SV=2	gi|694387322|ref|XP_009369421.1| PREDICTED: coatomer subunit beta&apos;-1-like [Pyrus x bretschneideri]
TRINITY_DN59933_c0_g1	2.11	6.87	5.4	-	-	virNOG09351	R	-	gi|657966210|ref|XP_008374788.1| PREDICTED: uncharacterized protein LOC103438029 [Malus domestica]
TRINITY_DN70164_c0_g4	12.3	11.32	28.7	-	-	virNOG09351	R	-	gi|658008886|ref|XP_008339639.1| PREDICTED: uncharacterized protein LOC103402664 [Malus domestica]
TRINITY_DN58077_c0_g1	0	0	10.91	-	-	virNOG33575;virNOG12758	R	sp|P52578|IFRH_SOLTU Isoflavone reductase homolog OS=Solanum tuberosum PE=2 SV=1	gi|1026775738|gb|OAE34580.1| hypothetical protein AXG93_1487s1260 [Marchantia polymorpha subsp. polymorpha]
TRINITY_DN65589_c2_g2	232.26	96.93	56.63	-	-	virNOG12263	R	sp|Q84V83|LAR_DESUN Leucoanthocyanidin reductase OS=Desmodium uncinatum GN=LAR PE=1 SV=1	gi|429489538|gb|AFZ93007.1| leucoanthocyanidin reductase 1 [Malus domestica]
TRINITY_DN113554_c0_g1	0	0.38	0.05	GO:0016020;GO:0016310;GO:0000166;GO:0004672	-	virNOG07243	T	sp|A8WYE4|PAR1_CAEBR Serine/threonine-protein kinase par-1 OS=Caenorhabditis briggsae GN=par-1 PE=3 SV=1	gi|326500910|dbj|BAJ95121.1| predicted protein [Hordeum vulgare subsp. vulgare]
TRINITY_DN38832_c0_g1	14.1	6.62	0.24	GO:0035175;GO:0005634;GO:0000226;GO:0000278;GO:0005524;GO:0007059;GO:0044022;GO:0000775;GO:0005819;GO:0043987;GO:0032465;GO:0043988	K08850	virNOG10468	T	sp|O64629|AUR3_ARATH Serine/threonine-protein kinase Aurora-3 OS=Arabidopsis thaliana GN=AUR3 PE=2 SV=1	gi|658038371|ref|XP_008354754.1| PREDICTED: serine/threonine-protein kinase Aurora-3-like [Malus domestica]
TRINITY_DN45332_c0_g3	0	0.07	0.31	GO:0016301	-	NOG00132;virNOG01318	T	sp|Q9P7J8|GAD8_SCHPO Serine/threonine-protein kinase gad8 OS=Schizosaccharomyces pombe (strain 972 / ATCC 24843) GN=gad8 PE=1 SV=1	gi|326521718|dbj|BAK00435.1| predicted protein [Hordeum vulgare subsp. vulgare]
TRINITY_DN50556_c0_g2	0	0.15	0.79	-	-	virNOG10135;NOG14138;virNOG05059;NOG07275	T	sp|O14328|KSP1_SCHPO Serine/threonine-protein kinase ksp1 OS=Schizosaccharomyces pombe (strain 972 / ATCC 24843) GN=ksp1 PE=1 SV=1	gi|985470899|ref|XP_015381104.1| PREDICTED: CBL-interacting serine/threonine-protein kinase 25-like [Citrus sinensis]
TRINITY_DN67080_c0_g2	0	0.21	0.6	GO:0050794;GO:0005634;GO:0016301;GO:0009409;GO:0009651;GO:0006468;GO:0009408	-	virNOG01318	T	sp|Q8BGW6|ST32A_MOUSE Serine/threonine-protein kinase 32A OS=Mus musculus GN=Stk32a PE=2 SV=1	gi|527209786|gb|EPS74416.1| hypothetical protein M569_00341, partial [Genlisea aurea]
TRINITY_DN67080_c1_g1	0.09	0.7	0.89	GO:0050794;GO:0005634;GO:0016301;GO:0009409;GO:0009651;GO:0006468;GO:0009408	-	NOG00132;virNOG01318	T	sp|Q9JJX8|ST32B_MOUSE Serine/threonine-protein kinase 32B OS=Mus musculus GN=Stk32b PE=2 SV=2	gi|902239551|gb|KNA25653.1| hypothetical protein SOVF_004560 [Spinacia oleracea]
TRINITY_DN69079_c0_g1	0.07	1.3	2.11	-	-	virNOG07243;virNOG14673	T	sp|O14019|HAL4_SCHPO Serine/threonine-protein kinase hal4 OS=Schizosaccharomyces pombe (strain 972 / ATCC 24843) GN=hal4 PE=1 SV=1	gi|573925001|ref|XP_006650055.1| PREDICTED: CBL-interacting protein kinase 10 [Oryza brachyantha]
TRINITY_DN70290_c0_g2	0.21	1.81	1.82	GO:0016301	-	NOG00132;virNOG01318	T	sp|P50530|SCK1_SCHPO Serine/threonine-protein kinase sck1 OS=Schizosaccharomyces pombe (strain 972 / ATCC 24843) GN=sck1 PE=1 SV=2	gi|326521718|dbj|BAK00435.1| predicted protein [Hordeum vulgare subsp. vulgare]
TRINITY_DN72068_c2_g7	14.12	11.84	20.22	GO:0004674;GO:0005524;GO:0006468	-	virNOG11619	T	sp|Q9STV4|CIPK8_ARATH CBL-interacting serine/threonine-protein kinase 8 OS=Arabidopsis thaliana GN=CIPK8 PE=1 SV=1	gi|527205450|gb|EPS71316.1| hypothetical protein M569_03446, partial [Genlisea aurea]
TRINITY_DN72753_c0_g1	0.13	0.67	0.1	GO:0016301	-	COG0664;virNOG18950	T	sp|P36887|KAPCA_PIG cAMP-dependent protein kinase catalytic subunit alpha OS=Sus scrofa GN=PRKACA PE=1 SV=4	gi|303283562|ref|XP_003061072.1| predicted protein [Micromonas pusilla CCMP1545] gi|226457423|gb|EEH54722.1| predicted protein [Micromonas pusilla CCMP1545]
TRINITY_DN8225_c0_g1	0	0.41	0	GO:0016310;GO:0000166;GO:0004672	-	NOG00132;virNOG01318	T	sp|P10830|KPCE_RABIT Protein kinase C epsilon type OS=Oryctolagus cuniculus GN=PRKCE PE=2 SV=1	gi|694452898|ref|XP_009351295.1| PREDICTED: RAC-gamma serine/threonine-protein kinase-like [Pyrus x bretschneideri]
TRINITY_DN60111_c0_g1	147.47	76.69	14.78	-	-	virNOG23602	R	sp|Q9FHA6|RLF34_ARATH Protein RALF-like 34 OS=Arabidopsis thaliana GN=RALFL34 PE=2 SV=1	gi|694431803|ref|XP_009343296.1| PREDICTED: protein RALF-like 34 [Pyrus x bretschneideri]
TRINITY_DN60111_c0_g2	40.03	11.68	0.78	-	-	virNOG23602	R	sp|Q9FHA6|RLF34_ARATH Protein RALF-like 34 OS=Arabidopsis thaliana GN=RALFL34 PE=2 SV=1	gi|658006332|ref|XP_008338322.1| PREDICTED: protein RALF-like 34 [Malus domestica]
TRINITY_DN51058_c0_g1	0.04	0.16	39.85	-	-	virNOG19356	R	sp|Q0JBH9|ERG3_ORYSJ Elicitor-responsive protein 3 OS=Oryza sativa subsp. japonica GN=ERG3 PE=1 SV=1	gi|694401472|ref|XP_009375786.1| PREDICTED: elicitor-responsive protein 3-like [Pyrus x bretschneideri]
TRINITY_DN63107_c0_g1	0	0	7	-	-	virNOG19356;virNOG19211	R	sp|Q9C8S6|Y1322_ARATH C2 domain-containing protein At1g63220 OS=Arabidopsis thaliana GN=At1g63220 PE=1 SV=1	gi|694446890|ref|XP_009349691.1| PREDICTED: glycine-rich cell wall structural protein 1.0-like [Pyrus x bretschneideri]
TRINITY_DN63107_c1_g1	2.29	4.34	0	-	-	virNOG19356;KOG1030	R	sp|Q0JBH9|ERG3_ORYSJ Elicitor-responsive protein 3 OS=Oryza sativa subsp. japonica GN=ERG3 PE=1 SV=1	gi|694404004|ref|XP_009376903.1| PREDICTED: elicitor-responsive protein 3-like isoform X2 [Pyrus x bretschneideri]
TRINITY_DN63107_c3_g2	37.43	45.71	99.76	-	-	virNOG19356;virNOG19211	R	sp|Q0JBH9|ERG3_ORYSJ Elicitor-responsive protein 3 OS=Oryza sativa subsp. japonica GN=ERG3 PE=1 SV=1	gi|657946140|ref|XP_008383330.1| PREDICTED: elicitor-responsive protein 3-like [Malus domestica]
TRINITY_DN63107_c3_g5	3.1	5.59	6.43	-	-	virNOG19356;virNOG19211	R	sp|Q0JBH9|ERG3_ORYSJ Elicitor-responsive protein 3 OS=Oryza sativa subsp. japonica GN=ERG3 PE=1 SV=1	gi|694425817|ref|XP_009340615.1| PREDICTED: elicitor-responsive protein 3-like [Pyrus x bretschneideri]
TRINITY_DN63527_c1_g1	0.04	0.54	0.83	-	-	virNOG00565	U	sp|Q9USZ2|YNR7_SCHPO Uncharacterized protein C11G11.07 OS=Schizosaccharomyces pombe (strain 972 / ATCC 24843) GN=SPBC11G11.07 PE=4 SV=2	gi|685353676|ref|XP_009112027.1| PREDICTED: transportin-3-like [Brassica rapa]
TRINITY_DN72524_c1_g3	10.36	19.71	48.1	-	-	virNOG15591	S	sp|P0C7P8|LHWL1_ARATH Transcription factor EMB1444 OS=Arabidopsis thaliana GN=EMB1444 PE=2 SV=1	gi|658056257|ref|XP_008363882.1| PREDICTED: transcription factor EMB1444-like isoform X2 [Malus domestica]
TRINITY_DN57600_c0_g1	0	0.22	0.8	-	-	virNOG11741	R	sp|P0ABR7|YEAW_ECOLI Putative dioxygenase subunit alpha YeaW OS=Escherichia coli (strain K12) GN=yeaW PE=3 SV=1	gi|545357219|ref|XP_005644270.1| choline monooxygenase [Coccomyxa subellipsoidea C-169] gi|384246235|gb|EIE19726.1| choline monooxygenase [Coccomyxa subellipsoidea C-169]
TRINITY_DN67344_c0_g2	0.97	5.16	1.59	-	-	virNOG11741	R	sp|P0ABR7|YEAW_ECOLI Putative dioxygenase subunit alpha YeaW OS=Escherichia coli (strain K12) GN=yeaW PE=3 SV=1	gi|545357219|ref|XP_005644270.1| choline monooxygenase [Coccomyxa subellipsoidea C-169] gi|384246235|gb|EIE19726.1| choline monooxygenase [Coccomyxa subellipsoidea C-169]
TRINITY_DN62778_c2_g2	12.05	27.97	10.53	-	-	-	-	sp|Q9SS87|SEOB_ARATH Protein SIEVE ELEMENT OCCLUSION B OS=Arabidopsis thaliana GN=SEOB PE=1 SV=1	gi|658043965|ref|XP_008357625.1| PREDICTED: uncharacterized protein LOC103421379 [Malus domestica]
TRINITY_DN64136_c0_g1	65.87	40.61	9.29	-	-	virNOG10927	S	sp|Q9SS87|SEOB_ARATH Protein SIEVE ELEMENT OCCLUSION B OS=Arabidopsis thaliana GN=SEOB PE=1 SV=1	gi|470104067|ref|XP_004288436.1| PREDICTED: uncharacterized protein LOC101298363 [Fragaria vesca subsp. vesca]
TRINITY_DN70698_c0_g1	262.64	140.62	5.01	-	-	virNOG10927	S	sp|Q9SS87|SEOB_ARATH Protein SIEVE ELEMENT OCCLUSION B OS=Arabidopsis thaliana GN=SEOB PE=1 SV=1	gi|658309880|ref|NP_001280876.1| uncharacterized LOC103453287 [Malus domestica] gi|307101702|gb|ADN32816.1| sieve element occlusion b [Malus domestica]
TRINITY_DN70698_c0_g2	162.84	121.25	19.09	-	-	virNOG10927	S	sp|Q9SS87|SEOB_ARATH Protein SIEVE ELEMENT OCCLUSION B OS=Arabidopsis thaliana GN=SEOB PE=1 SV=1	gi|307101700|gb|ADN32815.1| sieve element occlusion a [Malus domestica]
TRINITY_DN58503_c0_g1	0.32	0.44	3.44	-	-	virNOG25619	K	sp|Q9SKX1|IBH1_ARATH Transcription factor IBH1 OS=Arabidopsis thaliana GN=IBH1 PE=1 SV=1	gi|658060194|ref|XP_008365932.1| PREDICTED: transcription factor IBH1-like [Malus domestica]
TRINITY_DN72495_c0_g1	0.02	0.12	2.27	-	-	virNOG22290;virNOG25619	SK	sp|Q9SKX1|IBH1_ARATH Transcription factor IBH1 OS=Arabidopsis thaliana GN=IBH1 PE=1 SV=1	gi|658060196|ref|XP_008365933.1| PREDICTED: transcription factor IBH1-like [Malus domestica]
TRINITY_DN72495_c0_g2	0.03	0.19	2.14	-	-	virNOG25619	K	sp|Q9SKX1|IBH1_ARATH Transcription factor IBH1 OS=Arabidopsis thaliana GN=IBH1 PE=1 SV=1	gi|658056149|ref|XP_008363829.1| PREDICTED: transcription factor IBH1-like [Malus domestica]
TRINITY_DN59176_c0_g1	1.88	3.42	4.31	-	-	virNOG15734	R	sp|Q9LV60|CRR55_ARATH Cysteine-rich repeat secretory protein 55 OS=Arabidopsis thaliana GN=CRRSP55 PE=2 SV=1	gi|657962078|ref|XP_008372641.1| PREDICTED: cysteine-rich repeat secretory protein 55 [Malus domestica]
TRINITY_DN64257_c0_g1	2.37	3.58	6.05	-	-	virNOG15715	R	sp|Q6NM73|CRRS3_ARATH Cysteine-rich repeat secretory protein 3 OS=Arabidopsis thaliana GN=CRRSP3 PE=1 SV=1	gi|657981416|ref|XP_008382724.1| PREDICTED: cysteine-rich repeat secretory protein 56-like [Malus domestica]
TRINITY_DN64257_c0_g2	3.18	3.45	1.55	-	-	virNOG15715	R	sp|Q6NM73|CRRS3_ARATH Cysteine-rich repeat secretory protein 3 OS=Arabidopsis thaliana GN=CRRSP3 PE=1 SV=1	gi|694314255|ref|XP_009370403.1| PREDICTED: cysteine-rich repeat secretory protein 56 isoform X2 [Pyrus x bretschneideri]
TRINITY_DN69458_c0_g1	0	1.23	8.5	-	-	virNOG05235	T	sp|Q9M0X5|CRK25_ARATH Cysteine-rich receptor-like protein kinase 25 OS=Arabidopsis thaliana GN=CRK25 PE=3 SV=1	gi|694350160|ref|XP_009357380.1| PREDICTED: cysteine-rich receptor-like protein kinase 10 [Pyrus x bretschneideri]
TRINITY_DN72736_c0_g1	12.04	24.75	45.54	-	-	virNOG05235;virNOG34542;virNOG33764	TR	sp|Q9M0X5|CRK25_ARATH Cysteine-rich receptor-like protein kinase 25 OS=Arabidopsis thaliana GN=CRK25 PE=3 SV=1	gi|694426494|ref|XP_009340924.1| PREDICTED: cysteine-rich receptor-like protein kinase 10 isoform X2 [Pyrus x bretschneideri]
TRINITY_DN72895_c2_g1	2.47	4.38	15.24	-	-	virNOG05235	T	sp|Q9SYB1|CRRS1_ARATH Cysteine-rich repeat secretory protein 1 OS=Arabidopsis thaliana GN=CRRSP1 PE=3 SV=3	gi|1027098336|ref|XP_016648540.1| PREDICTED: cysteine-rich repeat secretory protein 4-like isoform X2 [Prunus mume]
TRINITY_DN73114_c4_g1	40.09	53.7	103.62	-	-	virNOG05235;virNOG34542;virNOG33764	TR	sp|Q9M0X5|CRK25_ARATH Cysteine-rich receptor-like protein kinase 25 OS=Arabidopsis thaliana GN=CRK25 PE=3 SV=1	gi|694350160|ref|XP_009357380.1| PREDICTED: cysteine-rich receptor-like protein kinase 10 [Pyrus x bretschneideri]
TRINITY_DN11057_c0_g1	0.12	0.54	0.1	-	-	virNOG07305	Z	sp|Q9VU68|WDR1_DROME Actin-interacting protein 1 OS=Drosophila melanogaster GN=flr PE=2 SV=1	gi|971515513|dbj|GAQ82690.1| transducin family protein / WD-40 repeat family protein [Klebsormidium flaccidum]
TRINITY_DN17603_c0_g1	0.17	0.59	0.13	GO:0009605;GO:0044424;GO:0007165;GO:0006950;GO:0009725;GO:0048364;GO:0071310	-	virNOG04773	T	sp|O45040|GBB1_HOMAM Guanine nucleotide-binding protein G(I)/G(S)/G(T) subunit beta-1 OS=Homarus americanus GN=GBETA1 PE=2 SV=1	gi|326496380|dbj|BAJ94652.1| predicted protein [Hordeum vulgare subsp. vulgare]
TRINITY_DN52971_c0_g1	0	0.86	2.15	-	-	virNOG06914	A	sp|Q6NV31|WDR82_DANRE WD repeat-containing protein 82 OS=Danio rerio GN=wdr82 PE=2 SV=1	gi|971510759|dbj|GAQ87438.1| Transducin/WD40 repeat-like superfamily protein [Klebsormidium flaccidum]
TRINITY_DN55872_c1_g2	0	0.41	0.02	-	-	virNOG13258	A	sp|P33750|DCA13_YEAST Protein SOF1 OS=Saccharomyces cerevisiae (strain ATCC 204508 / S288c) GN=SOF1 PE=1 SV=1	gi|1026758905|gb|OAE20930.1| hypothetical protein AXG93_3256s1770 [Marchantia polymorpha subsp. polymorpha]
TRINITY_DN56791_c0_g2	0	0.08	0.45	-	-	virNOG05422	R	sp|Q4P8R5|MDV1_USTMA Mitochondrial division protein 1 OS=Ustilago maydis (strain 521 / FGSC 9021) GN=MDV1 PE=3 SV=1	gi|302834191|ref|XP_002948658.1| WD40 protein [Volvox carteri f. nagariensis] gi|300265849|gb|EFJ50038.1| WD40 protein [Volvox carteri f. nagariensis]
TRINITY_DN58685_c0_g1	0	0.73	0.93	-	-	NOG00882;virNOG05422	R	sp|O76734|TUP1_DICDI General transcriptional corepressor tupA OS=Dictyostelium discoideum GN=tupA PE=2 SV=1	gi|159476014|ref|XP_001696109.1| hypothetical protein CHLREDRAFT_119580 [Chlamydomonas reinhardtii] gi|158275280|gb|EDP01058.1| predicted protein, partial [Chlamydomonas reinhardtii]
TRINITY_DN60271_c0_g1	0	0.65	0.7	-	-	virNOG07170	R	sp|O74184|WAT1_SCHPO Target of rapamycin complex subunit wat1 OS=Schizosaccharomyces pombe (strain 972 / ATCC 24843) GN=pop3 PE=1 SV=1	gi|473742692|gb|EMS45447.1| WD repeat-containing protein wat1 [Triticum urartu]
TRINITY_DN60992_c0_g1	0.03	1.43	13.44	-	-	virNOG08465	R	sp|O48716|JGB_ARATH Protein JINGUBANG OS=Arabidopsis thaliana GN=JGB PE=1 SV=1	gi|658034964|ref|XP_008353002.1| PREDICTED: vegetative incompatibility protein HET-E-1-like [Malus domestica]
TRINITY_DN62261_c0_g2	0.01	0.88	0.82	-	-	virNOG04821	I	sp|O94289|LUB1_SCHPO Ubiquitin homeostasis protein lub1 OS=Schizosaccharomyces pombe (strain 972 / ATCC 24843) GN=lub1 PE=1 SV=2	gi|901825996|gb|KMZ75419.1| Phospholipase A-2-activating protein [Zostera marina]
TRINITY_DN63279_c0_g3	0	0.17	0.37	-	-	NOG00882;virNOG18611;virNOG05422	R	sp|P53699|CDC4_CANAX Cell division control protein 4 OS=Candida albicans GN=CDC4 PE=3 SV=1	gi|159476014|ref|XP_001696109.1| hypothetical protein CHLREDRAFT_119580 [Chlamydomonas reinhardtii] gi|158275280|gb|EDP01058.1| predicted protein, partial [Chlamydomonas reinhardtii]
TRINITY_DN71140_c0_g1	4.76	2.73	1.1	-	K11274	virNOG07430	R	sp|O13046|WDHD1_XENLA WD repeat and HMG-box DNA-binding protein 1 OS=Xenopus laevis GN=wdhd1 PE=1 SV=1	gi|694317322|ref|XP_009337801.1| PREDICTED: WD repeat and HMG-box DNA-binding protein 1-like [Pyrus x bretschneideri]
TRINITY_DN72448_c0_g2	4.19	4.79	10.46	-	-	virNOG07612;virNOG40390;virNOG39237	R	sp|Q921C3|BRWD1_MOUSE Bromodomain and WD repeat-containing protein 1 OS=Mus musculus GN=Brwd1 PE=1 SV=2	gi|694408001|ref|XP_009378715.1| PREDICTED: bromodomain and WD repeat-containing protein 1 isoform X2 [Pyrus x bretschneideri]
TRINITY_DN82241_c0_g1	0.05	0.51	0.02	-	-	virNOG04821	I	sp|Q6GM65|PLAP_XENLA Phospholipase A-2-activating protein OS=Xenopus laevis GN=plaa PE=2 SV=2	gi|552828108|ref|XP_005847396.1| hypothetical protein CHLNCDRAFT_134243 [Chlorella variabilis] gi|307107050|gb|EFN55294.1| hypothetical protein CHLNCDRAFT_134243 [Chlorella variabilis]
TRINITY_DN89740_c0_g1	0.06	0.36	0.09	-	-	virNOG06914	A	sp|Q9VLN1|WDR82_DROME WD repeat-containing protein 82 OS=Drosophila melanogaster GN=Wdr82 PE=1 SV=1	gi|971510759|dbj|GAQ87438.1| Transducin/WD40 repeat-like superfamily protein [Klebsormidium flaccidum]
TRINITY_DN72424_c3_g1	0.5	0.97	18.23	-	-	virNOG25068	K	sp|O22901|BH151_ARATH Transcription factor UPBEAT1 OS=Arabidopsis thaliana GN=UPB1 PE=2 SV=1	gi|657978974|ref|XP_008381429.1| PREDICTED: transcription factor UPBEAT1 [Malus domestica] gi|658045114|ref|XP_008358233.1| PREDICTED: transcription factor UPBEAT1-like [Malus domestica]
TRINITY_DN72424_c3_g2	8.02	2.97	1.65	-	-	virNOG25068	K	sp|O22901|BH151_ARATH Transcription factor UPBEAT1 OS=Arabidopsis thaliana GN=UPB1 PE=2 SV=1	gi|694382373|ref|XP_009367203.1| PREDICTED: transcription factor UPBEAT1-like [Pyrus x bretschneideri]
TRINITY_DN14092_c0_g1	0	0.05	1.25	GO:0030529	-	virNOG00245	J	sp|O14049|RS8A_SCHPO 40S ribosomal protein S8-A OS=Schizosaccharomyces pombe (strain 972 / ATCC 24843) GN=rps801 PE=3 SV=1	gi|326498111|dbj|BAJ94918.1| predicted protein [Hordeum vulgare subsp. vulgare]
TRINITY_DN61476_c0_g1	0.56	11.34	12.89	GO:0000462;GO:0022627;GO:0003735	K02995	virNOG00245	J	sp|P0CX40|RS8B_YEAST 40S ribosomal protein S8-B OS=Saccharomyces cerevisiae (strain ATCC 204508 / S288c) GN=RPS8B PE=1 SV=1	gi|460389592|ref|XP_004240435.1| PREDICTED: 40S ribosomal protein S8-2 [Solanum lycopersicum] gi|970037632|ref|XP_015080161.1| PREDICTED: 40S ribosomal protein S8-2 [Solanum pennellii]
TRINITY_DN61476_c0_g2	0	3.76	6.74	GO:0000462;GO:0022627;GO:0003735	K02995	virNOG00245	J	sp|Q9P7B2|RS8B_SCHPO 40S ribosomal protein S8-B OS=Schizosaccharomyces pombe (strain 972 / ATCC 24843) GN=rps802 PE=1 SV=1	gi|460397009|ref|XP_004244061.1| PREDICTED: 40S ribosomal protein S8-like [Solanum lycopersicum] gi|970042833|ref|XP_015082812.1| PREDICTED: 40S ribosomal protein S8-like [Solanum pennellii]
TRINITY_DN9049_c0_g1	1.12	3.88	0.6	GO:0000462;GO:0044271;GO:0022627;GO:0003735;GO:1901576	-	virNOG00245	J	sp|P62243|RS8_RAT 40S ribosomal protein S8 OS=Rattus norvegicus GN=Rps8 PE=1 SV=2	gi|326509349|dbj|BAJ91591.1| predicted protein [Hordeum vulgare subsp. vulgare]
TRINITY_DN111313_c0_g1	1.95	1.46	0.78	-	-	virNOG00952	R	sp|Q9FXA4|PUB26_ARATH U-box domain-containing protein 26 OS=Arabidopsis thaliana GN=PUB26 PE=2 SV=1	gi|694444952|ref|XP_009348956.1| PREDICTED: U-box domain-containing protein 26-like [Pyrus x bretschneideri]
TRINITY_DN55146_c0_g1	0	0.12	2.03	-	-	virNOG10883	R	sp|C6L7U1|LIN1_LOTJA Putative E3 ubiquitin-protein ligase LIN-1 OS=Lotus japonicus GN=CERBERUS PE=2 SV=2	gi|658061728|ref|XP_008366744.1| PREDICTED: putative E3 ubiquitin-protein ligase LIN-1 [Malus domestica] gi|658061730|ref|XP_008366745.1| PREDICTED: putative E3 ubiquitin-protein ligase LIN-1 [Malus domestica] gi|658061732|ref|XP_008366746.1| PREDICTED: putative E3 ubiquitin-protein ligase LIN-1 [Malus domestica]
TRINITY_DN58880_c0_g4	0.4	0.56	1.57	GO:0016567;GO:0004842	-	virNOG03799	S	sp|Q681N2|PUB15_ARATH U-box domain-containing protein 15 OS=Arabidopsis thaliana GN=PUB15 PE=2 SV=2	gi|657991293|ref|XP_008387871.1| PREDICTED: U-box domain-containing protein 15-like [Malus domestica] gi|657991295|ref|XP_008387872.1| PREDICTED: U-box domain-containing protein 15-like [Malus domestica]
TRINITY_DN59537_c0_g1	5.78	4.83	19.25	GO:0016567;GO:0004842	-	virNOG08973	R	sp|Q5PNY6|PUB21_ARATH U-box domain-containing protein 21 OS=Arabidopsis thaliana GN=PUB21 PE=2 SV=1	gi|658030772|ref|XP_008350837.1| PREDICTED: U-box domain-containing protein 21-like [Malus domestica]
TRINITY_DN60322_c0_g1	17.94	13.77	5.98	GO:0016567;GO:0004842	-	virNOG03799	S	sp|Q681N2|PUB15_ARATH U-box domain-containing protein 15 OS=Arabidopsis thaliana GN=PUB15 PE=2 SV=2	gi|694396218|ref|XP_009373396.1| PREDICTED: U-box domain-containing protein 15-like [Pyrus x bretschneideri]
TRINITY_DN62438_c0_g1	5.09	1.84	5.95	GO:0016567;GO:0004842	-	virNOG07650	O	sp|Q84TG3|PUB23_ARATH E3 ubiquitin-protein ligase PUB23 OS=Arabidopsis thaliana GN=PUB23 PE=1 SV=1	gi|694319867|ref|XP_009348934.1| PREDICTED: E3 ubiquitin-protein ligase PUB23-like [Pyrus x bretschneideri]
TRINITY_DN63084_c0_g1	1.97	4.32	2.21	-	-	virNOG13883	S	sp|Q9CAG5|PUB7_ARATH U-box domain-containing protein 7 OS=Arabidopsis thaliana GN=PUB7 PE=2 SV=1	gi|658012249|ref|XP_008341389.1| PREDICTED: U-box domain-containing protein 6 [Malus domestica]
TRINITY_DN63162_c0_g1	4.06	2.88	0.83	GO:0016567;GO:0004842	-	virNOG01341	S	sp|O80742|PUB19_ARATH U-box domain-containing protein 19 OS=Arabidopsis thaliana GN=PUB19 PE=2 SV=1	gi|658001155|ref|XP_008393041.1| PREDICTED: U-box domain-containing protein 19-like [Malus domestica]
TRINITY_DN66241_c0_g1	14.53	19.79	49.4	GO:0016567;GO:0004842	-	NOG131488;virNOG32481;virNOG11371	OR	sp|Q9LSA6|PUB29_ARATH U-box domain-containing protein 29 OS=Arabidopsis thaliana GN=PUB29 PE=1 SV=1	gi|694385303|ref|XP_009368480.1| PREDICTED: U-box domain-containing protein 29-like [Pyrus x bretschneideri]
TRINITY_DN67975_c1_g1	95.46	83.53	44.39	-	-	virNOG04371	S	sp|O22193|PUB4_ARATH U-box domain-containing protein 4 OS=Arabidopsis thaliana GN=PUB4 PE=1 SV=3	gi|658002481|ref|XP_008393732.1| PREDICTED: U-box domain-containing protein 4-like [Malus domestica]
TRINITY_DN68034_c2_g2	0.41	0.66	1.24	GO:0016567;GO:0004842	-	virNOG05273	O	sp|Q9SF15|PUB24_ARATH E3 ubiquitin-protein ligase PUB24 OS=Arabidopsis thaliana GN=PUB24 PE=1 SV=1	gi|694313780|ref|XP_009368316.1| PREDICTED: E3 ubiquitin-protein ligase PUB23-like isoform X1 [Pyrus x bretschneideri] gi|694419499|ref|XP_009337707.1| PREDICTED: E3 ubiquitin-protein ligase PUB23-like [Pyrus x bretschneideri]
TRINITY_DN68721_c0_g1	41.77	36.5	19.14	GO:0016567;GO:0004842	-	virNOG01848	S	sp|Q9SRT0|PUB9_ARATH U-box domain-containing protein 9 OS=Arabidopsis thaliana GN=PUB9 PE=1 SV=1	gi|658027087|ref|XP_008348973.1| PREDICTED: U-box domain-containing protein 9-like isoform X1 [Malus domestica]
TRINITY_DN69188_c0_g1	9.19	16.29	70.96	GO:0016567;GO:0004842	-	virNOG11930	S	sp|Q9LZW3|PUB16_ARATH U-box domain-containing protein 16 OS=Arabidopsis thaliana GN=PUB16 PE=2 SV=1	gi|658061833|ref|XP_008366801.1| PREDICTED: U-box domain-containing protein 16-like [Malus domestica]
TRINITY_DN69363_c4_g1	33.01	19.2	14.87	-	-	virNOG10770	R	sp|Q058P4|PUB30_ARATH U-box domain-containing protein 30 OS=Arabidopsis thaliana GN=PUB30 PE=2 SV=1	gi|658002439|ref|XP_008393710.1| PREDICTED: U-box domain-containing protein 30-like [Malus domestica] gi|658032906|ref|XP_008351967.1| PREDICTED: U-box domain-containing protein 30-like [Malus domestica]
TRINITY_DN69923_c1_g4	2.89	4.3	18.33	GO:0016567;GO:0004842	-	virNOG11371	R	sp|Q9FLF4|PUB27_ARATH U-box domain-containing protein 27 OS=Arabidopsis thaliana GN=PUB27 PE=2 SV=1	gi|658025939|ref|XP_008348388.1| PREDICTED: U-box domain-containing protein 28-like [Malus domestica]
TRINITY_DN70959_c0_g1	3.19	7.22	15.46	-	-	virNOG10883	R	sp|C6L7U1|LIN1_LOTJA Putative E3 ubiquitin-protein ligase LIN-1 OS=Lotus japonicus GN=CERBERUS PE=2 SV=2	gi|694323218|ref|XP_009352688.1| PREDICTED: putative E3 ubiquitin-protein ligase LIN-1 [Pyrus x bretschneideri]
TRINITY_DN71046_c2_g2	20.67	31.94	53.69	GO:0016567;GO:0004842	-	virNOG08973	R	sp|Q5PNY6|PUB21_ARATH U-box domain-containing protein 21 OS=Arabidopsis thaliana GN=PUB21 PE=2 SV=1	gi|694408560|ref|XP_009378957.1| PREDICTED: U-box domain-containing protein 21-like [Pyrus x bretschneideri]
TRINITY_DN62528_c0_g1	0	2.39	9.56	-	-	NOG29770;virNOG08336	R	sp|P87216|VIPI_SCHPO Protein vip1 OS=Schizosaccharomyces pombe (strain 972 / ATCC 24843) GN=vip1 PE=1 SV=1	gi|848895218|ref|XP_012847650.1| PREDICTED: binding partner of ACD11 1 [Erythranthe guttata] gi|604316536|gb|EYU28728.1| hypothetical protein MIMGU_mgv1a012660mg [Erythranthe guttata]
TRINITY_DN28793_c0_g1	0	0.66	0.88	GO:0003994;GO:0006099;GO:0016616;GO:0046872;GO:0051539;GO:0005739	-	virNOG20325;COG1048;virNOG10099	C	sp|Q4WLN1|ACON_ASPFU Aconitate hydratase, mitochondrial OS=Neosartorya fumigata (strain ATCC MYA-4609 / Af293 / CBS 101355 / FGSC A1100) GN=acoA PE=1 SV=1	gi|326503140|dbj|BAJ99195.1| predicted protein [Hordeum vulgare subsp. vulgare]
TRINITY_DN56383_c0_g1	0	0.17	0.38	GO:0008152;GO:0003824	-	COG0065;virNOG10869	E	sp|P55251|LEUC_RHIPU 3-isopropylmalate dehydratase OS=Rhizomucor pusillus GN=LEUA PE=3 SV=1	gi|303274228|ref|XP_003056436.1| predicted protein [Micromonas pusilla CCMP1545] gi|226462520|gb|EEH59812.1| predicted protein [Micromonas pusilla CCMP1545]
TRINITY_DN64200_c0_g1	0.14	1.77	3.27	GO:0016829;GO:0008152;GO:0051536	-	virNOG20325;COG1048;COG1727	JC	sp|O13966|ACON_SCHPO Aconitate hydratase, mitochondrial OS=Schizosaccharomyces pombe (strain 972 / ATCC 24843) GN=SPAC24C9.06c PE=3 SV=2	gi|552843371|ref|XP_005850822.1| hypothetical protein CHLNCDRAFT_19608, partial [Chlorella variabilis] gi|307110484|gb|EFN58720.1| hypothetical protein CHLNCDRAFT_19608, partial [Chlorella variabilis]
TRINITY_DN64200_c0_g2	0.28	2.84	2.43	GO:0003994;GO:0006099;GO:0046872;GO:0051539;GO:0005739	-	virNOG20325;virNOG10099	C	sp|C8VG90|ACON_EMENI Aconitate hydratase, mitochondrial OS=Emericella nidulans (strain FGSC A4 / ATCC 38163 / CBS 112.46 / NRRL 194 / M139) GN=acoA PE=2 SV=1	gi|326503140|dbj|BAJ99195.1| predicted protein [Hordeum vulgare subsp. vulgare]
TRINITY_DN64200_c0_g4	0	0.99	3.07	GO:0003994;GO:0006099;GO:0004450;GO:0046872;GO:0051539;GO:0005739	-	virNOG20325;COG1048;virNOG10099	C	sp|P82611|ACON_CANAL Aconitate hydratase, mitochondrial OS=Candida albicans (strain SC5314 / ATCC MYA-2876) GN=ACO1 PE=1 SV=2	gi|760449125|ref|XP_011401631.1| Aconitate hydratase, mitochondrial [Auxenochlorella protothecoides] gi|675356155|gb|KFM28595.1| Aconitate hydratase, mitochondrial [Auxenochlorella protothecoides]
TRINITY_DN70865_c0_g1	0.47	4.16	24.14	GO:0003994;GO:0006099;GO:0046872;GO:0051539;GO:0005739	-	virNOG20325;COG1048	C	sp|C8VG90|ACON_EMENI Aconitate hydratase, mitochondrial OS=Emericella nidulans (strain FGSC A4 / ATCC 38163 / CBS 112.46 / NRRL 194 / M139) GN=acoA PE=2 SV=1	gi|326503140|dbj|BAJ99195.1| predicted protein [Hordeum vulgare subsp. vulgare]
TRINITY_DN70865_c0_g2	0.01	0.34	1.43	GO:0003994;GO:0006099;GO:0046872;GO:0051539;GO:0005739	-	virNOG20325;virNOG10099;COG1048	C	sp|C8VG90|ACON_EMENI Aconitate hydratase, mitochondrial OS=Emericella nidulans (strain FGSC A4 / ATCC 38163 / CBS 112.46 / NRRL 194 / M139) GN=acoA PE=2 SV=1	gi|326503140|dbj|BAJ99195.1| predicted protein [Hordeum vulgare subsp. vulgare]
TRINITY_DN70865_c0_g3	0.86	2.47	2.99	GO:0016829;GO:0008152;GO:0051536	-	virNOG20325;virNOG10099;COG1048	C	sp|P82611|ACON_CANAL Aconitate hydratase, mitochondrial OS=Candida albicans (strain SC5314 / ATCC MYA-2876) GN=ACO1 PE=1 SV=2	gi|326503140|dbj|BAJ99195.1| predicted protein [Hordeum vulgare subsp. vulgare]
TRINITY_DN72267_c0_g2	0	1.46	0.14	GO:0003994;GO:0008152;GO:0051539	-	virNOG10099	C	sp|O04916|ACOC_SOLTU Aconitate hydratase, cytoplasmic (Fragment) OS=Solanum tuberosum PE=2 SV=1	gi|3121731|sp|O04916.1|ACOC_SOLTU RecName: Full=Aconitate hydratase, cytoplasmic; Short=Aconitase; AltName: Full=Citrate hydro-lyase gi|2145473|emb|CAA65735.1| aconitate hydratase [Solanum tuberosum]
TRINITY_DN61526_c0_g1	0	0.48	1.04	-	-	-	-	sp|P38165|RTG3_YEAST Retrograde regulation protein 3 OS=Saccharomyces cerevisiae (strain ATCC 204508 / S288c) GN=RTG3 PE=1 SV=2	gi|527184427|gb|EPS58336.1| hypothetical protein M569_16479, partial [Genlisea aurea]
TRINITY_DN58241_c0_g1	1.58	1.95	4.37	-	-	virNOG21810	S	-	gi|657960081|ref|XP_008371606.1| PREDICTED: uncharacterized protein LOC103434997 [Malus domestica]
TRINITY_DN56850_c0_g1	19.24	5.03	0.09	-	-	virNOG24468	S	-	gi|658056822|ref|XP_008364169.1| PREDICTED: uncharacterized protein LOC103427867 [Malus domestica]
TRINITY_DN64301_c0_g3	47.05	23.03	2.57	-	-	virNOG21389	S	-	gi|657955720|ref|XP_008369332.1| PREDICTED: transcription factor bHLH61 isoform X2 [Malus domestica]
TRINITY_DN68529_c1_g3	34.56	39.31	70.97	-	-	virNOG21980	S	-	gi|694404079|ref|XP_009376938.1| PREDICTED: uncharacterized protein LOC103965589 [Pyrus x bretschneideri]
TRINITY_DN67194_c1_g2	95.34	122.97	237.18	GO:0005524;GO:0005471;GO:0015867;GO:0016021;GO:0015866	K03301	virNOG05604	P	sp|Q39002|TLC1_ARATH ADP,ATP carrier protein 1, chloroplastic OS=Arabidopsis thaliana GN=AATP1 PE=1 SV=2	gi|694432107|ref|XP_009343421.1| PREDICTED: plastidic ATP/ADP-transporter-like [Pyrus x bretschneideri] gi|694432110|ref|XP_009343422.1| PREDICTED: plastidic ATP/ADP-transporter-like [Pyrus x bretschneideri]
TRINITY_DN68271_c1_g4	7.49	7.47	26.92	GO:0008270	-	virNOG06578	R	sp|Q9FK93|PP406_ARATH Pentatricopeptide repeat-containing protein At5g39680 OS=Arabidopsis thaliana GN=EMB2744 PE=1 SV=1	gi|694402584|ref|XP_009376280.1| PREDICTED: pentatricopeptide repeat-containing protein At5g39680 [Pyrus x bretschneideri]
TRINITY_DN71399_c0_g2	2.38	3.55	2.13	GO:0008270	-	virNOG03300	R	sp|Q9CAA8|PP108_ARATH Putative pentatricopeptide repeat-containing protein At1g68930 OS=Arabidopsis thaliana GN=PCMP-H22 PE=3 SV=1	gi|694331605|ref|XP_009356472.1| PREDICTED: putative pentatricopeptide repeat-containing protein At1g68930 [Pyrus x bretschneideri]
TRINITY_DN72729_c1_g1	6.17	4.96	2.03	GO:0008270	-	KOG4197;virNOG13599	R	sp|Q9LUJ2|PP249_ARATH Pentatricopeptide repeat-containing protein At3g22690 OS=Arabidopsis thaliana GN=PCMP-H56 PE=3 SV=1	gi|657972973|ref|XP_008378283.1| PREDICTED: pentatricopeptide repeat-containing protein At3g62890-like [Malus domestica]
TRINITY_DN70818_c1_g1	22.82	10.94	2.28	GO:0003779;GO:0005774;GO:0031965	-	virNOG12119	R	sp|Q66GR8|NET3A_ARATH Protein NETWORKED 3A OS=Arabidopsis thaliana GN=NET3A PE=2 SV=1	gi|658047450|ref|XP_008359406.1| PREDICTED: stress response protein NST1-like [Malus domestica]
TRINITY_DN72443_c0_g1	39.38	33.52	7.82	-	-	virNOG04750	S	sp|Q9LUI2|NET1A_ARATH Protein NETWORKED 1A OS=Arabidopsis thaliana GN=NET1A PE=1 SV=1	gi|657997247|ref|XP_008391003.1| PREDICTED: early endosome antigen 1-like [Malus domestica]
TRINITY_DN72967_c2_g4	17.47	6.58	0.59	-	-	virNOG01129	S	sp|Q9SX73|KIP1L_ARATH Kinase-interacting family protein OS=Arabidopsis thaliana GN=At1g48405 PE=2 SV=1	gi|658002051|ref|XP_008393499.1| PREDICTED: uncharacterized protein LOC103455695 isoform X1 [Malus domestica]
TRINITY_DN44515_c0_g1	0	0.2	0.72	GO:0006886;GO:0005783;GO:0005794;GO:0005525;GO:0016192	-	virNOG06250	U	sp|Q877B9|SAR1_ASPOR Small COPII coat GTPase sar1 OS=Aspergillus oryzae (strain ATCC 42149 / RIB 40) GN=sar1 PE=3 SV=1	gi|1028967720|ref|XP_016727386.1| PREDICTED: GTP-binding protein SAR1A-like [Gossypium hirsutum] gi|728811578|gb|KHG00288.1| GTP-binding SAR1A [Gossypium arboreum]
TRINITY_DN55865_c0_g1	0	1.33	3.26	GO:0005783;GO:0016192;GO:0006886;GO:0005794;GO:0005829;GO:0007264;GO:0005525;GO:0005886	-	virNOG06250	U	sp|Q4P0I7|SAR1_USTMA Small COPII coat GTPase SAR1 OS=Ustilago maydis (strain 521 / FGSC 9021) GN=SAR1 PE=3 SV=1	gi|15235226|ref|NP_192117.1| GTP-binding protein SAR1A [Arabidopsis thaliana] gi|3334323|sp|O04834.1|SAR1A_ARATH RecName: Full=GTP-binding protein SAR1A gi|1314860|gb|AAA99827.1| Sar1 homolog [Arabidopsis thaliana] gi|2104532|gb|AAC78700.1| SAR1/GTP-binding secretory factor [Arabidopsis thaliana] gi|2104550|gb|AAB57799.1| AGAA.4 [Arabidopsis thaliana] gi|7268592|emb|CAB80701.1| SAR1/GTP-binding s…
TRINITY_DN58897_c0_g1	0	2.31	4.61	GO:0006886;GO:0005783;GO:0005794;GO:0005525;GO:0016192	-	virNOG06250	U	sp|Q4P0I7|SAR1_USTMA Small COPII coat GTPase SAR1 OS=Ustilago maydis (strain 521 / FGSC 9021) GN=SAR1 PE=3 SV=1	gi|388511979|gb|AFK44051.1| unknown [Medicago truncatula]
TRINITY_DN64239_c2_g4	0.3	0.57	1.49	-	-	virNOG06250	U	sp|O04834|SAR1A_ARATH GTP-binding protein SAR1A OS=Arabidopsis thaliana GN=SAR1A PE=2 SV=1	gi|1024016548|gb|KZV35978.1| hypothetical protein F511_16960 [Dorcoceras hygrometricum]
TRINITY_DN64239_c2_g5	32.15	30.19	60.84	-	K07953	virNOG06250	U	sp|O04834|SAR1A_ARATH GTP-binding protein SAR1A OS=Arabidopsis thaliana GN=SAR1A PE=2 SV=1	gi|658035284|ref|XP_008353165.1| PREDICTED: GTP-binding protein SAR1A-like [Malus domestica]
TRINITY_DN38500_c0_g2	1.78	1.51	0.32	-	-	virNOG10459;virNOG35560	O	sp|P0CB24|Y4865_ARATH Uncharacterized protein At4g38065 OS=Arabidopsis thaliana GN=At4g38065 PE=4 SV=1	gi|694437346|ref|XP_009345709.1| PREDICTED: uncharacterized protein LOC103937484 [Pyrus x bretschneideri]
TRINITY_DN66363_c1_g2	0.12	0.06	1.19	GO:0003779	-	virNOG00259	S	sp|P0DMS1|NET2A_ARATH Protein NETWORKED 2A OS=Arabidopsis thaliana GN=NET2A PE=2 SV=1	gi|658007539|ref|XP_008338951.1| PREDICTED: intracellular protein transport protein USO1 [Malus domestica]
TRINITY_DN60509_c0_g2	0.07	0.66	0.51	-	-	KOG0289;virNOG05943	R	sp|Q94BR4|PR19A_ARATH Pre-mRNA-processing factor 19 homolog 1 OS=Arabidopsis thaliana GN=PRP19A PE=1 SV=1	gi|1028948445|ref|XP_016717553.1| PREDICTED: pre-mRNA-processing factor 19 homolog 1-like [Gossypium hirsutum]
TRINITY_DN70601_c2_g1	18.13	16.37	33.05	-	K05841	virNOG06977	CG	sp|Q9XIG1|U80B1_ARATH Sterol 3-beta-glucosyltransferase UGT80B1 OS=Arabidopsis thaliana GN=UGT80B1 PE=2 SV=1	gi|694423354|ref|XP_009339483.1| PREDICTED: sterol 3-beta-glucosyltransferase UGT80B1 isoform X2 [Pyrus x bretschneideri]
TRINITY_DN60649_c0_g1	15.67	10.77	6.36	-	-	virNOG06015	U	sp|Q0WLB5|CLAH2_ARATH Clathrin heavy chain 2 OS=Arabidopsis thaliana GN=CHC2 PE=1 SV=1	gi|694387766|ref|XP_009369618.1| PREDICTED: clathrin heavy chain 2-like [Pyrus x bretschneideri]
TRINITY_DN61888_c0_g4	0	0.45	0.47	GO:0006810;GO:0005905;GO:0030118;GO:0030659	-	NOG01621;virNOG06015	U	sp|Q10161|CLH_SCHPO Probable clathrin heavy chain OS=Schizosaccharomyces pombe (strain 972 / ATCC 24843) GN=chc1 PE=1 SV=1	gi|1035952322|gb|OAY74815.1| Clathrin heavy chain 1 [Ananas comosus]
TRINITY_DN61888_c0_g5	0	0.1	0.49	GO:0006810;GO:0005905;GO:0051213;GO:0030118;GO:0030659	-	virNOG06015	U	sp|Q10161|CLH_SCHPO Probable clathrin heavy chain OS=Schizosaccharomyces pombe (strain 972 / ATCC 24843) GN=chc1 PE=1 SV=1	gi|971512839|dbj|GAQ85389.1| clathrin heavy chain [Klebsormidium flaccidum]
TRINITY_DN72750_c1_g1	11.13	8.86	5.12	GO:0006886;GO:0030132;GO:0030130;GO:0005198;GO:0016192	-	KOG0985;virNOG06015	U	sp|Q0WNJ6|CLAH1_ARATH Clathrin heavy chain 1 OS=Arabidopsis thaliana GN=CHC1 PE=1 SV=1	gi|694387766|ref|XP_009369618.1| PREDICTED: clathrin heavy chain 2-like [Pyrus x bretschneideri]
TRINITY_DN72750_c1_g5	11.4	7.93	5.21	-	-	virNOG06015	U	sp|Q2QYW2|CLH2_ORYSJ Clathrin heavy chain 2 OS=Oryza sativa subsp. japonica GN=Os12g0104800 PE=3 SV=1	gi|694422211|ref|XP_009338936.1| PREDICTED: clathrin heavy chain 2-like [Pyrus x bretschneideri]
TRINITY_DN104319_c0_g1	0	0	2.55	GO:0009733	K14488	virNOG25304	S	sp|P33083|AX6B_SOYBN Auxin-induced protein 6B OS=Glycine max PE=2 SV=1	gi|658025962|ref|XP_008348398.1| PREDICTED: uncharacterized protein LOC103411550 [Malus domestica]
TRINITY_DN106609_c0_g1	1.57	0.34	0.09	GO:0009733	K14488	virNOG24358	S	sp|O65695|SAU50_ARATH Auxin-responsive protein SAUR50 OS=Arabidopsis thaliana GN=SAUR50 PE=1 SV=1	gi|658061588|ref|XP_008366667.1| PREDICTED: indole-3-acetic acid-induced protein ARG7-like [Malus domestica]
TRINITY_DN14023_c0_g1	1.2	1.02	2.94	GO:0009733	K14488	virNOG24056	R	sp|P32295|ARG7_VIGRR Indole-3-acetic acid-induced protein ARG7 OS=Vigna radiata var. radiata GN=ARG7 PE=2 SV=1	gi|694353712|ref|XP_009358224.1| PREDICTED: auxin-induced protein 15A-like [Pyrus x bretschneideri]
TRINITY_DN53030_c0_g1	1.36	1.05	14.81	GO:0009733	K14488	virNOG24497;virNOG21309;virNOG24056	SR	sp|P32295|ARG7_VIGRR Indole-3-acetic acid-induced protein ARG7 OS=Vigna radiata var. radiata GN=ARG7 PE=2 SV=1	gi|694384979|ref|XP_009368357.1| PREDICTED: indole-3-acetic acid-induced protein ARG7-like [Pyrus x bretschneideri] gi|694441107|ref|XP_009347326.1| PREDICTED: indole-3-acetic acid-induced protein ARG7-like [Pyrus x bretschneideri]
TRINITY_DN53619_c0_g1	5.36	2.57	1.18	GO:0009733	K14488	NOG178512;virNOG24086	S	sp|O65695|SAU50_ARATH Auxin-responsive protein SAUR50 OS=Arabidopsis thaliana GN=SAUR50 PE=1 SV=1	gi|694428336|ref|XP_009341743.1| PREDICTED: uncharacterized protein LOC103933780 [Pyrus x bretschneideri]
TRINITY_DN62407_c0_g1	0.18	1.96	2.38	-	K14488	virNOG24497;virNOG36356	S	sp|P33080|AX10A_SOYBN Auxin-induced protein X10A OS=Glycine max PE=2 SV=1	gi|657999223|ref|XP_008392043.1| PREDICTED: auxin-induced protein 15A-like [Malus domestica]
TRINITY_DN62407_c0_g2	3.41	5.14	25.08	-	K14488	virNOG24497;virNOG21309	SR	sp|P33079|A10A5_SOYBN Auxin-induced protein 10A5 OS=Glycine max PE=2 SV=1	gi|694385013|ref|XP_009368375.1| PREDICTED: auxin-induced protein 15A-like [Pyrus x bretschneideri]
TRINITY_DN62407_c0_g3	11.44	4.63	3.05	-	K14488	virNOG24497	S	sp|Q9FJG0|SAU20_ARATH Auxin-responsive protein SAUR20 OS=Arabidopsis thaliana GN=SAUR20 PE=2 SV=1	gi|694441093|ref|XP_009347320.1| PREDICTED: auxin-induced protein 15A-like [Pyrus x bretschneideri]
TRINITY_DN63607_c3_g1	4.19	0.6	0.23	-	K14488	virNOG22147	S	sp|P33081|AX15A_SOYBN Auxin-induced protein 15A OS=Glycine max PE=2 SV=1	gi|694384052|ref|XP_009367954.1| PREDICTED: uncharacterized protein LOC103957507 [Pyrus x bretschneideri]
TRINITY_DN65644_c1_g1	0.78	1.89	4.53	GO:0009733	-	virNOG09129	S	sp|Q8GZ92|BRXL4_ARATH Protein Brevis radix-like 4 OS=Arabidopsis thaliana GN=BRXL4 PE=2 SV=1	gi|657990666|ref|XP_008387552.1| PREDICTED: uncharacterized protein LOC103450013 [Malus domestica]
TRINITY_DN66182_c1_g5	4.66	8.63	12.29	GO:0009733	K14488	virNOG24456;virNOG19935	S	sp|Q9SGU2|SAU71_ARATH Auxin-responsive protein SAUR71 OS=Arabidopsis thaliana GN=SAUR71 PE=2 SV=1	gi|658045487|ref|XP_008358422.1| PREDICTED: indole-3-acetic acid-induced protein ARG7-like [Malus domestica] gi|658060134|ref|XP_008365899.1| PREDICTED: indole-3-acetic acid-induced protein ARG7-like [Malus domestica]
TRINITY_DN68900_c2_g1	6.19	1.42	2.36	-	K14488	virNOG24497;virNOG21309	SR	sp|P32295|ARG7_VIGRR Indole-3-acetic acid-induced protein ARG7 OS=Vigna radiata var. radiata GN=ARG7 PE=2 SV=1	gi|694384972|ref|XP_009368354.1| PREDICTED: auxin-induced protein 15A-like [Pyrus x bretschneideri]
TRINITY_DN68900_c2_g3	0.88	2.71	7.01	GO:0009733	K14488	virNOG24497;virNOG21309;virNOG24056	SR	sp|P32295|ARG7_VIGRR Indole-3-acetic acid-induced protein ARG7 OS=Vigna radiata var. radiata GN=ARG7 PE=2 SV=1	gi|657962583|ref|XP_008372889.1| PREDICTED: auxin-induced protein 15A-like [Malus domestica]
TRINITY_DN68900_c2_g4	7.21	8.87	80.07	GO:0009733	K14488	virNOG24497;virNOG21309;virNOG24056	SR	sp|P33083|AX6B_SOYBN Auxin-induced protein 6B OS=Glycine max PE=2 SV=1	gi|657962583|ref|XP_008372889.1| PREDICTED: auxin-induced protein 15A-like [Malus domestica]
TRINITY_DN68900_c3_g1	10.56	8.75	29.29	-	K14488	virNOG24497;virNOG24056	SR	sp|P32295|ARG7_VIGRR Indole-3-acetic acid-induced protein ARG7 OS=Vigna radiata var. radiata GN=ARG7 PE=2 SV=1	gi|694385011|ref|XP_009368374.1| PREDICTED: auxin-induced protein 15A-like [Pyrus x bretschneideri]
TRINITY_DN68900_c3_g2	0.75	2.57	17.74	-	K14488	virNOG24497;virNOG24056	SR	sp|P33080|AX10A_SOYBN Auxin-induced protein X10A OS=Glycine max PE=2 SV=1	gi|694409923|ref|XP_009379576.1| PREDICTED: auxin-induced protein 15A-like [Pyrus x bretschneideri]
TRINITY_DN70025_c0_g2	9.65	15.28	84.32	GO:0009733	K14488	virNOG24062;virNOG22840	S	sp|O22150|SAU36_ARATH Auxin-responsive protein SAUR36 OS=Arabidopsis thaliana GN=SAUR36 PE=2 SV=1	gi|694401447|ref|XP_009375775.1| PREDICTED: uncharacterized protein LOC103964554 [Pyrus x bretschneideri]
TRINITY_DN70819_c6_g1	25.15	10.59	11.38	-	K14488	virNOG23242	S	sp|O65695|SAU50_ARATH Auxin-responsive protein SAUR50 OS=Arabidopsis thaliana GN=SAUR50 PE=1 SV=1	gi|657986473|ref|XP_008385363.1| PREDICTED: auxin-induced protein 6B-like [Malus domestica]
TRINITY_DN70819_c6_g3	6.21	3.52	16.54	-	K14488	virNOG23242	S	sp|O65695|SAU50_ARATH Auxin-responsive protein SAUR50 OS=Arabidopsis thaliana GN=SAUR50 PE=1 SV=1	gi|694415567|ref|XP_009335960.1| PREDICTED: uncharacterized protein LOC103928611 [Pyrus x bretschneideri]
TRINITY_DN71627_c1_g2	8.49	20.25	20.66	-	K14488	virNOG23945;virNOG23894	S	sp|Q9ZUZ3|SAU32_ARATH Auxin-responsive protein SAUR32 OS=Arabidopsis thaliana GN=SAUR32 PE=2 SV=1	gi|596005129|ref|XP_007218348.1| hypothetical protein PRUPE_ppa010986mg [Prunus persica] gi|462414810|gb|EMJ19547.1| hypothetical protein PRUPE_ppa010986mg [Prunus persica]
TRINITY_DN73306_c0_g1	8.7	20.49	29.06	GO:0009733	-	virNOG24497;virNOG24127	S	sp|Q9FJG0|SAU20_ARATH Auxin-responsive protein SAUR20 OS=Arabidopsis thaliana GN=SAUR20 PE=2 SV=1	gi|595792725|ref|XP_007200111.1| hypothetical protein PRUPE_ppa018822mg [Prunus persica] gi|462395511|gb|EMJ01310.1| hypothetical protein PRUPE_ppa018822mg [Prunus persica]
TRINITY_DN60376_c0_g3	0	0.31	0.95	GO:0044710;GO:0016491	-	virNOG03093	E	sp|P40054|SERA_YEAST D-3-phosphoglycerate dehydrogenase 1 OS=Saccharomyces cerevisiae (strain ATCC 204508 / S288c) GN=SER3 PE=1 SV=1	gi|545365728|ref|XP_005647813.1| D-3-phosphoglycerate dehydrogenase [Coccomyxa subellipsoidea C-169] gi|384249788|gb|EIE23269.1| D-3-phosphoglycerate dehydrogenase [Coccomyxa subellipsoidea C-169]
TRINITY_DN65051_c1_g1	0.02	3.3	3.99	-	K00122	virNOG11948	C	sp|Q03134|FDH_EMENI Formate dehydrogenase OS=Emericella nidulans (strain FGSC A4 / ATCC 38163 / CBS 112.46 / NRRL 194 / M139) GN=aciA PE=2 SV=3	gi|661893681|emb|CDP02122.1| unnamed protein product [Coffea canephora]
TRINITY_DN65051_c1_g2	0	1.43	8.39	GO:0008152;GO:0016491	-	virNOG11948	C	sp|Q03134|FDH_EMENI Formate dehydrogenase OS=Emericella nidulans (strain FGSC A4 / ATCC 38163 / CBS 112.46 / NRRL 194 / M139) GN=aciA PE=2 SV=3	gi|661885097|emb|CDP11237.1| unnamed protein product [Coffea canephora]
TRINITY_DN52960_c0_g1	1.01	2.14	20.91	GO:0016020	-	virNOG00690	O	sp|Q9FMX6|DJC76_ARATH Chaperone protein dnaJ C76, chloroplastic OS=Arabidopsis thaliana GN=DJC76 PE=2 SV=1	gi|658062157|ref|XP_008366971.1| PREDICTED: uncharacterized protein LOC103430601 [Malus domestica]
TRINITY_DN60974_c3_g1	15.98	34.72	17.03	GO:0009507	-	virNOG25411;virNOG24376	O	sp|Q9FYB5|DNJ11_ARATH Chaperone protein dnaJ 11, chloroplastic OS=Arabidopsis thaliana GN=ATJ11 PE=1 SV=2	gi|658018756|ref|XP_008344733.1| PREDICTED: chaperone protein dnaJ 11, chloroplastic-like [Malus domestica]
TRINITY_DN65798_c0_g1	235.9	312.99	58.51	-	-	virNOG24331;virNOG25084	O	sp|Q9FYB5|DNJ11_ARATH Chaperone protein dnaJ 11, chloroplastic OS=Arabidopsis thaliana GN=ATJ11 PE=1 SV=2	gi|657970750|ref|XP_008377137.1| PREDICTED: chaperone protein dnaJ 11, chloroplastic-like [Malus domestica]
TRINITY_DN65798_c0_g2	60.67	44.21	15.6	-	-	virNOG24331;virNOG25084	O	sp|Q9FYB5|DNJ11_ARATH Chaperone protein dnaJ 11, chloroplastic OS=Arabidopsis thaliana GN=ATJ11 PE=1 SV=2	gi|658061724|ref|XP_008366742.1| PREDICTED: chaperone protein dnaJ 11, chloroplastic-like [Malus domestica]
TRINITY_DN68369_c0_g2	20.12	15.58	4.08	-	-	virNOG24331;strNOG23406;virNOG24453	O	sp|Q9FYB5|DNJ11_ARATH Chaperone protein dnaJ 11, chloroplastic OS=Arabidopsis thaliana GN=ATJ11 PE=1 SV=2	gi|657966805|ref|XP_008375105.1| PREDICTED: chaperone protein dnaJ 11, chloroplastic-like [Malus domestica] gi|694405667|ref|XP_009377675.1| PREDICTED: chaperone protein dnaJ 11, chloroplastic-like [Pyrus x bretschneideri] gi|694405711|ref|XP_009377695.1| PREDICTED: chaperone protein dnaJ 11, chloroplastic-like [Pyrus x bretschneideri]
TRINITY_DN71414_c0_g2	20.48	24.68	71.76	GO:0005634;GO:0010322;GO:1902395;GO:0061077;GO:0009507	-	virNOG13588	O	sp|Q9SDN0|DNJ20_ARATH Chaperone protein dnaJ 20, chloroplastic OS=Arabidopsis thaliana GN=ATJ20 PE=1 SV=2	gi|657977153|ref|XP_008380479.1| PREDICTED: chaperone protein dnaJ 20, chloroplastic-like [Malus domestica]
TRINITY_DN72061_c1_g5	19.16	25.79	48.07	-	-	virNOG24331	O	sp|Q9FYB5|DNJ11_ARATH Chaperone protein dnaJ 11, chloroplastic OS=Arabidopsis thaliana GN=ATJ11 PE=1 SV=2	gi|694409541|ref|XP_009379401.1| PREDICTED: chaperone protein dnaJ 11, chloroplastic-like [Pyrus x bretschneideri]
TRINITY_DN69031_c2_g7	7.88	9.03	29.75	GO:0005774;GO:0005576;GO:0005975;GO:0071555;GO:0004650	-	virNOG10179	R	sp|P15922|PEHX_DICCH Exo-poly-alpha-D-galacturonosidase OS=Dickeya chrysanthemi GN=pehX PE=1 SV=1	gi|595803841|ref|XP_007202070.1| hypothetical protein PRUPE_ppa005960mg [Prunus persica] gi|462397601|gb|EMJ03269.1| hypothetical protein PRUPE_ppa005960mg [Prunus persica]
TRINITY_DN55878_c1_g1	0.12	0.66	1.04	-	-	virNOG12703	P	sp|Q5BCC5|CAN_EMENI Carbonic anhydrase OS=Emericella nidulans (strain FGSC A4 / ATCC 38163 / CBS 112.46 / NRRL 194 / M139) GN=AN1805 PE=1 SV=2	gi|1023966692|gb|KZV15033.1| hypothetical protein F511_08091 [Dorcoceras hygrometricum]
TRINITY_DN59896_c0_g1	27.01	7.55	3.85	-	K01673	virNOG14629	P	sp|P27140|BCA1_ARATH Beta carbonic anhydrase 1, chloroplastic OS=Arabidopsis thaliana GN=BCA1 PE=1 SV=2	gi|694432538|ref|XP_009343614.1| PREDICTED: carbonic anhydrase 2-like isoform X1 [Pyrus x bretschneideri] gi|694432541|ref|XP_009343615.1| PREDICTED: carbonic anhydrase 2-like isoform X1 [Pyrus x bretschneideri]
TRINITY_DN61655_c0_g2	3.45	5.2	24.69	-	K01673	virNOG01569;virNOG08881	P	sp|Q94CE3|BCA5_ARATH Beta carbonic anhydrase 5, chloroplastic OS=Arabidopsis thaliana GN=BCA5 PE=2 SV=1	gi|658024769|ref|XP_008347786.1| PREDICTED: carbonic anhydrase 2-like isoform X1 [Malus domestica]
TRINITY_DN61783_c0_g1	0	0.7	2.46	-	-	virNOG12703	P	sp|O94255|CAN_SCHPO Carbonic anhydrase OS=Schizosaccharomyces pombe (strain 972 / ATCC 24843) GN=SPBP8B7.05c PE=1 SV=2	gi|1023966692|gb|KZV15033.1| hypothetical protein F511_08091 [Dorcoceras hygrometricum]
TRINITY_DN61783_c0_g2	0.34	1.5	2.61	-	-	virNOG12703	P	sp|P61518|CAN_SHIFL Carbonic anhydrase 2 OS=Shigella flexneri GN=can PE=3 SV=1	gi|1023966692|gb|KZV15033.1| hypothetical protein F511_08091 [Dorcoceras hygrometricum]
TRINITY_DN62025_c0_g1	2.92	16.2	0.92	-	K01673	virNOG12703	P	sp|P17067|CAHC_PEA Carbonic anhydrase, chloroplastic OS=Pisum sativum PE=1 SV=1	gi|694399999|ref|XP_009375105.1| PREDICTED: carbonic anhydrase 2-like [Pyrus x bretschneideri]
TRINITY_DN65452_c0_g5	27.5	49.58	233.25	GO:0015976;GO:0004089;GO:0008270	K01673	virNOG12703	P	sp|P16016|CAHC_SPIOL Carbonic anhydrase, chloroplastic OS=Spinacia oleracea PE=1 SV=2	gi|657994679|ref|XP_008389649.1| PREDICTED: carbonic anhydrase 2 isoform X2 [Malus domestica] gi|657994681|ref|XP_008389650.1| PREDICTED: carbonic anhydrase 2 isoform X2 [Malus domestica] gi|657994683|ref|XP_008389651.1| PREDICTED: carbonic anhydrase 2 isoform X2 [Malus domestica]
TRINITY_DN45928_c0_g1	0.04	0.39	0.06	-	-	virNOG32245;virNOG02772;KOG0521	T	sp|Q5FVC7|ACAP2_RAT Arf-GAP with coiled-coil, ANK repeat and PH domain-containing protein 2 OS=Rattus norvegicus GN=Acap2 PE=1 SV=1	gi|297849450|ref|XP_002892606.1| ARF-GAP domain 4 [Arabidopsis lyrata subsp. lyrata] gi|297338448|gb|EFH68865.1| ARF-GAP domain 4 [Arabidopsis lyrata subsp. lyrata]
TRINITY_DN71871_c1_g5	0.36	1.51	4.39	-	-	virNOG08334	T	sp|Q5W7F2|AGD3_ARATH ADP-ribosylation factor GTPase-activating protein AGD3 OS=Arabidopsis thaliana GN=AGD3 PE=1 SV=1	gi|694422438|ref|XP_009339047.1| PREDICTED: ADP-ribosylation factor GTPase-activating protein AGD3-like [Pyrus x bretschneideri]
TRINITY_DN60798_c0_g1	0	0.34	1.04	-	-	virNOG01577	E	sp|O14075|YEAA_SCHPO Putative 2-hydroxyacid dehydrogenase UNK4.10 OS=Schizosaccharomyces pombe (strain 972 / ATCC 24843) GN=SPAC2E11.10 PE=2 SV=1	gi|168037243|ref|XP_001771114.1| predicted protein [Physcomitrella patens] gi|162677647|gb|EDQ64115.1| predicted protein [Physcomitrella patens]
TRINITY_DN64137_c1_g4	1.24	1.79	0.29	GO:0016616;GO:0051287;GO:0055114	-	virNOG06002	C	sp|Q9LE33|HPR3_ARATH Glyoxylate/hydroxypyruvate reductase HPR3 OS=Arabidopsis thaliana GN=HPR3 PE=2 SV=1	gi|657968341|ref|XP_008375871.1| PREDICTED: glyoxylate/hydroxypyruvate reductase HPR3-like [Malus domestica]
TRINITY_DN66518_c1_g3	13.18	12.27	5.15	GO:0016616;GO:0051287;GO:0055114	K15919	virNOG01577	E	sp|Q9CA90|HPR2_ARATH Glyoxylate/hydroxypyruvate reductase A HPR2 OS=Arabidopsis thaliana GN=HPR2 PE=1 SV=1	gi|658026180|ref|XP_008348509.1| PREDICTED: glyoxylate/hydroxypyruvate reductase A HPR2-like [Malus domestica]
TRINITY_DN54507_c0_g1	0.18	0.91	0.07	GO:0032440;GO:0006457;GO:0005524;GO:0051082;GO:0055114	K04043	virNOG10482	O	sp|P38646|GRP75_HUMAN Stress-70 protein, mitochondrial OS=Homo sapiens GN=HSPA9 PE=1 SV=2	gi|1004142563|gb|KXZ50550.1| hypothetical protein GPECTOR_16g725 [Gonium pectorale]
TRINITY_DN61872_c0_g1	0	0.93	0.75	-	-	virNOG08430	O	sp|Q10061|LHS1_SCHPO Heat shock protein 70 homolog lhs1 OS=Schizosaccharomyces pombe (strain 972 / ATCC 24843) GN=SPAC1F5.06 PE=3 SV=1	gi|976577876|gb|KVE75731.1| Heat shock protein 70, conserved site-containing protein, partial [Cynara cardunculus var. scolymus]
TRINITY_DN63475_c0_g1	0	0.69	2.03	GO:0006457;GO:0005524;GO:0051082	-	virNOG10482	O	sp|Q5B0C0|HSP7M_EMENI Heat shock 70 kDa protein OS=Emericella nidulans (strain FGSC A4 / ATCC 38163 / CBS 112.46 / NRRL 194 / M139) GN=AN6010 PE=1 SV=1	gi|326531004|dbj|BAK04853.1| predicted protein [Hordeum vulgare subsp. vulgare]
TRINITY_DN66200_c2_g2	0.05	0.65	2.87	GO:0006457;GO:0005524;GO:0051082	-	virNOG10482	O	sp|Q5B0C0|HSP7M_EMENI Heat shock 70 kDa protein OS=Emericella nidulans (strain FGSC A4 / ATCC 38163 / CBS 112.46 / NRRL 194 / M139) GN=AN6010 PE=1 SV=1	gi|326531004|dbj|BAK04853.1| predicted protein [Hordeum vulgare subsp. vulgare]
TRINITY_DN68682_c0_g1	194.82	179.03	77.26	GO:0006457;GO:0005524;GO:0051082	K04043	virNOG10482	O	sp|Q01899|HSP7M_PHAVU Heat shock 70 kDa protein, mitochondrial OS=Phaseolus vulgaris PE=2 SV=1	gi|657963243|ref|XP_008373227.1| PREDICTED: heat shock 70 kDa protein, mitochondrial [Malus domestica]
TRINITY_DN68682_c0_g2	4.02	14.98	16.26	GO:0006457;GO:0005524;GO:0051082	-	virNOG10482	O	sp|Q01899|HSP7M_PHAVU Heat shock 70 kDa protein, mitochondrial OS=Phaseolus vulgaris PE=2 SV=1	gi|657971615|ref|XP_008377596.1| PREDICTED: heat shock 70 kDa protein, mitochondrial-like [Malus domestica]
TRINITY_DN71474_c1_g2	4.07	12.51	12.67	GO:0006457;GO:0005524;GO:0051082	K04043	virNOG10482	O	sp|Q01899|HSP7M_PHAVU Heat shock 70 kDa protein, mitochondrial OS=Phaseolus vulgaris PE=2 SV=1	gi|657971615|ref|XP_008377596.1| PREDICTED: heat shock 70 kDa protein, mitochondrial-like [Malus domestica]
TRINITY_DN71560_c1_g1	0.05	3.16	2.98	GO:0006457;GO:0005524;GO:0051082	-	virNOG10482	O	sp|Q5B0C0|HSP7M_EMENI Heat shock 70 kDa protein OS=Emericella nidulans (strain FGSC A4 / ATCC 38163 / CBS 112.46 / NRRL 194 / M139) GN=AN6010 PE=1 SV=1	gi|326531004|dbj|BAK04853.1| predicted protein [Hordeum vulgare subsp. vulgare]
TRINITY_DN71926_c2_g1	130.81	139.08	59.77	GO:0005524	-	COG0443;virNOG05874	O	sp|Q08080|HSP7S_SPIOL Stromal 70 kDa heat shock-related protein, chloroplastic (Fragment) OS=Spinacia oleracea GN=CHSP70 PE=2 SV=1	gi|947077462|gb|KRH26302.1| hypothetical protein GLYMA_12G1662002, partial [Glycine max]
TRINITY_DN72487_c3_g3	0.29	5.41	4.83	GO:0006457;GO:0005524;GO:0051082	-	virNOG10482	O	sp|P0CS90|HSP77_YEAST Heat shock protein SSC1, mitochondrial OS=Saccharomyces cerevisiae (strain ATCC 204508 / S288c) GN=SSC1 PE=1 SV=1	gi|326531004|dbj|BAK04853.1| predicted protein [Hordeum vulgare subsp. vulgare]
TRINITY_DN59463_c0_g1	0.43	1.82	28.46	GO:0000160;GO:0005622	-	virNOG22784;virNOG22206	T	sp|Q75KW7|ORR41_ORYSJ Two-component response regulator ORR41 OS=Oryza sativa subsp. japonica GN=RR41 PE=3 SV=1	gi|658045580|ref|XP_008358470.1| PREDICTED: two-component response regulator ARR22-like [Malus domestica]
TRINITY_DN64638_c3_g1	0.02	1.46	0.01	-	-	virNOG15794	T	sp|Q8L4H4|NORK_MEDTR Nodulation receptor kinase OS=Medicago truncatula GN=NORK PE=1 SV=2	gi|694399963|ref|XP_009375088.1| PREDICTED: probable LRR receptor-like serine/threonine-protein kinase At2g28960 [Pyrus x bretschneideri]
TRINITY_DN71438_c1_g2	24.02	34.6	62.76	GO:0000155;GO:0023014;GO:0005524;GO:0000160;GO:0006355;GO:0005622	-	virNOG07812	T	sp|Q9FPR3|EDR1_ARATH Serine/threonine-protein kinase EDR1 OS=Arabidopsis thaliana GN=EDR1 PE=1 SV=1	gi|657996326|ref|XP_008390530.1| PREDICTED: RAF proto-oncogene serine/threonine-protein kinase-like [Malus domestica]
TRINITY_DN73181_c2_g1	13.91	17.47	31.86	-	-	COG4886;COG0515;euNOG04248	ST	sp|Q9FXF2|RKF1_ARATH Probable LRR receptor-like serine/threonine-protein kinase RFK1 OS=Arabidopsis thaliana GN=RKF1 PE=1 SV=1	gi|694323268|ref|XP_009352711.1| PREDICTED: probable LRR receptor-like serine/threonine-protein kinase RFK1 isoform X5 [Pyrus x bretschneideri]
TRINITY_DN61925_c0_g1	9.89	21.2	10.57	GO:0016042;GO:0016787	-	virNOG15010	I	sp|O80959|PLP6_ARATH Patatin-like protein 6 OS=Arabidopsis thaliana GN=PLP6 PE=2 SV=1	gi|657982606|ref|XP_008383347.1| PREDICTED: patatin-like protein 6 [Malus domestica]
TRINITY_DN62790_c0_g2	15.82	6.25	42.93	-	-	virNOG05358	I	sp|O80959|PLP6_ARATH Patatin-like protein 6 OS=Arabidopsis thaliana GN=PLP6 PE=2 SV=1	gi|657971578|ref|XP_008377578.1| PREDICTED: patatin-like protein 6 [Malus domestica]
TRINITY_DN63701_c2_g1	179.51	70.3	19.65	GO:0016042;GO:0016787	-	virNOG04544	I	sp|Q93ZQ3|PLP9_ARATH Probable inactive patatin-like protein 9 OS=Arabidopsis thaliana GN=PLP9 PE=2 SV=1	gi|657954797|ref|XP_008368847.1| PREDICTED: probable inactive patatin-like protein 9 [Malus domestica]
TRINITY_DN72105_c0_g4	30.02	28.7	63.33	GO:0016021	-	virNOG13010	S	-	gi|658013655|ref|XP_008342134.1| PREDICTED: uncharacterized protein LOC103404952 [Malus domestica]
TRINITY_DN65235_c0_g1	33.36	27.18	13.93	-	-	virNOG40012;virNOG06159	R	sp|Q9ZVA2|EP1L2_ARATH EP1-like glycoprotein 2 OS=Arabidopsis thaliana GN=At1g78830 PE=1 SV=1	gi|694317800|ref|XP_009339971.1| PREDICTED: epidermis-specific secreted glycoprotein EP1-like [Pyrus x bretschneideri]
TRINITY_DN65075_c0_g1	30.9	12.17	0.53	-	-	virNOG13119	S	-	gi|658064620|ref|XP_008368252.1| PREDICTED: LOW QUALITY PROTEIN: uncharacterized protein LOC103431859 [Malus domestica]
TRINITY_DN57749_c0_g1	0.08	1.04	0.19	-	-	virNOG02203	FP	sp|O94505|DPNP_SCHPO 3&apos;(2&apos;),5&apos;-bisphosphate nucleotidase OS=Schizosaccharomyces pombe (strain 972 / ATCC 24843) GN=tol1 PE=3 SV=1	gi|470103354|ref|XP_004288104.1| PREDICTED: SAL1 phosphatase-like [Fragaria vesca subsp. vesca]
TRINITY_DN63908_c0_g2	8.71	6.37	2.58	-	-	virNOG20794	U	sp|O95562|SFT2B_HUMAN Vesicle transport protein SFT2B OS=Homo sapiens GN=SFT2D2 PE=1 SV=1	gi|657945656|ref|XP_008380920.1| PREDICTED: vesicle transport protein SFT2B [Malus domestica]
TRINITY_DN69082_c0_g4	2.51	2.56	0.8	GO:0009772;GO:0009535;GO:0009523;GO:0016021;GO:0045156;GO:0016168;GO:0018298	K02704	virNOG02697	O	sp|Q0ZIZ3|PSBB_VITVI Photosystem II CP47 reaction center protein OS=Vitis vinifera GN=psbB PE=3 SV=1	gi|346683319|ref|YP_004842264.1| photosystem II CP47 chlorophyll apoprotein [Pyrus pyrifolia] gi|511943699|ref|YP_008082759.1| photosystem II CP47 chlorophyll apoprotein [Prinsepia utilis] gi|568246756|ref|YP_008965518.1| photosystem II CP47 chlorophyll apoprotein [Pyrus spinosa] gi|345433586|dbj|BAK69408.1| photosystem II CP47 chlorophyll apoprotein [Pyrus pyrifolia] gi|501418848|gb|AGL94725.1| …
TRINITY_DN45324_c0_g1	0	0.57	1.82	-	-	virNOG22428;virNOG21873	QCI	sp|P11943|ACPM_NEUCR Acyl carrier protein, mitochondrial OS=Neurospora crassa (strain ATCC 24698 / 74-OR23-1A / CBS 708.71 / DSM 1257 / FGSC 987) GN=nuo-12 PE=1 SV=2	gi|53801502|gb|AAU93953.1| mitochondrial acyl carrier protein [Helicosporidium sp. ex Simulium jonesi]
TRINITY_DN59087_c0_g1	0	1.1	3.11	GO:0044710	-	virNOG22428	QCI	sp|P11943|ACPM_NEUCR Acyl carrier protein, mitochondrial OS=Neurospora crassa (strain ATCC 24698 / 74-OR23-1A / CBS 708.71 / DSM 1257 / FGSC 987) GN=nuo-12 PE=1 SV=2	gi|552842230|ref|XP_005850509.1| hypothetical protein CHLNCDRAFT_59568 [Chlorella variabilis] gi|307110171|gb|EFN58407.1| hypothetical protein CHLNCDRAFT_59568 [Chlorella variabilis]
TRINITY_DN59087_c0_g2	0.18	4.26	8.29	GO:0006633	-	virNOG22428	QCI	sp|O80800|ACPM2_ARATH Acyl carrier protein 2, mitochondrial OS=Arabidopsis thaliana GN=MTACP2 PE=1 SV=1	gi|255074973|ref|XP_002501161.1| acyl carrier protein 1 [Micromonas commoda] gi|226516424|gb|ACO62419.1| acyl carrier protein 1 [Micromonas commoda]
TRINITY_DN66896_c3_g1	14.4	12.53	7.51	-	K17710	virNOG00111	R	sp|Q8GZ63|PP397_ARATH Pentatricopeptide repeat-containing protein At5g25630 OS=Arabidopsis thaliana GN=At5g25630 PE=2 SV=2	gi|657972649|ref|XP_008378113.1| PREDICTED: LOW QUALITY PROTEIN: pentatricopeptide repeat-containing protein At5g25630-like [Malus domestica]
TRINITY_DN63682_c0_g1	17.61	36.99	42.05	GO:0005524;GO:0004672;GO:0006468	-	KOG1187;COG0515;virNOG14889	T	sp|Q3E8W4|ANX2_ARATH Receptor-like protein kinase ANXUR2 OS=Arabidopsis thaliana GN=ANX2 PE=2 SV=1	gi|658030455|ref|XP_008350667.1| PREDICTED: receptor-like protein kinase FERONIA [Malus domestica]
TRINITY_DN65011_c3_g2	3.16	2.47	6.29	GO:0008270	-	virNOG03170	R	sp|Q9FFG8|PP417_ARATH Pentatricopeptide repeat-containing protein At5g44230 OS=Arabidopsis thaliana GN=PCMP-H17 PE=2 SV=1	gi|658005774|ref|XP_008338038.1| PREDICTED: pentatricopeptide repeat-containing protein At5g44230 [Malus domestica]
TRINITY_DN59962_c2_g1	0	0.45	0.01	GO:0005524;GO:0008026;GO:0003676	K12813	virNOG08148	A	sp|Q8VY00|ESP3_ARATH Pre-mRNA-splicing factor ATP-dependent RNA helicase DEAH1 OS=Arabidopsis thaliana GN=ESP3 PE=1 SV=1	gi|802612514|ref|XP_012074662.1| PREDICTED: putative pre-mRNA-splicing factor ATP-dependent RNA helicase DHX16 [Jatropha curcas] gi|802612516|ref|XP_012074663.1| PREDICTED: putative pre-mRNA-splicing factor ATP-dependent RNA helicase DHX16 [Jatropha curcas] gi|802612518|ref|XP_012074664.1| PREDICTED: putative pre-mRNA-splicing factor ATP-dependent RNA helicase DHX16 [Jatropha curcas] gi|802612520…
TRINITY_DN61880_c1_g1	0.15	0.66	0.6	GO:0005524;GO:0009506;GO:0005829;GO:0005739;GO:0003676;GO:0008026	-	virNOG04181	A	sp|Q54F05|DHX8_DICDI ATP-dependent RNA helicase dhx8 OS=Dictyostelium discoideum GN=dhx8 PE=3 SV=1	gi|760446529|ref|XP_011400333.1| putative pre-mRNA-splicing factor ATP-dependent RNA helicase [Auxenochlorella protothecoides] gi|675354926|gb|KFM27366.1| putative pre-mRNA-splicing factor ATP-dependent RNA helicase [Auxenochlorella protothecoides]
TRINITY_DN61880_c1_g2	0	0.09	0.46	GO:0005524;GO:0009506;GO:0005829;GO:0005739;GO:0003676;GO:0008026	-	virNOG04181;COG1643	AL	sp|Q14562|DHX8_HUMAN ATP-dependent RNA helicase DHX8 OS=Homo sapiens GN=DHX8 PE=1 SV=1	gi|1026760946|gb|OAE22561.1| hypothetical protein AXG93_731s1040 [Marchantia polymorpha subsp. polymorpha]
TRINITY_DN67779_c0_g1	1.62	2.89	1.07	GO:1901363;GO:0097159;GO:0016787	-	virNOG04181	A	sp|Q38953|DEAH5_ARATH Probable pre-mRNA-splicing factor ATP-dependent RNA helicase DEAH5 OS=Arabidopsis thaliana GN=At3g26560 PE=1 SV=2	gi|567865849|ref|XP_006425547.1| hypothetical protein CICLE_v10024740mg [Citrus clementina] gi|557527537|gb|ESR38787.1| hypothetical protein CICLE_v10024740mg [Citrus clementina]
TRINITY_DN72852_c1_g2	5.62	9.87	22.74	GO:0005524;GO:0008026;GO:0003676	K12818	virNOG04181;COG1643	AL	sp|Q38953|DEAH5_ARATH Probable pre-mRNA-splicing factor ATP-dependent RNA helicase DEAH5 OS=Arabidopsis thaliana GN=At3g26560 PE=1 SV=2	gi|657998480|ref|XP_008391644.1| PREDICTED: probable pre-mRNA-splicing factor ATP-dependent RNA helicase [Malus domestica] gi|657998482|ref|XP_008391645.1| PREDICTED: probable pre-mRNA-splicing factor ATP-dependent RNA helicase [Malus domestica] gi|657998484|ref|XP_008391646.1| PREDICTED: probable pre-mRNA-splicing factor ATP-dependent RNA helicase [Malus domestica] gi|657998486|ref|XP_008391648.…
TRINITY_DN13425_c0_g1	0	0.65	1.35	-	-	virNOG20542;NOG65444	ZO	sp|Q4I963|COFI_GIBZE Cofilin OS=Gibberella zeae (strain PH-1 / ATCC MYA-4620 / FGSC 9075 / NRRL 31084) GN=COF1 PE=3 SV=2	gi|326530920|dbj|BAK01258.1| predicted protein [Hordeum vulgare subsp. vulgare]
TRINITY_DN52364_c0_g1	0	0.08	4.95	GO:0005622	-	virNOG17978;virNOG17298	Z	sp|P37167|ACTP_ACACA Actophorin OS=Acanthamoeba castellanii PE=1 SV=2	gi|326530920|dbj|BAK01258.1| predicted protein [Hordeum vulgare subsp. vulgare]
TRINITY_DN59492_c0_g1	0	1.07	3.96	GO:0005622	-	virNOG17978;virNOG17640;virNOG20078	Z	sp|Q6C0Y0|COFI_YARLI Cofilin OS=Yarrowia lipolytica (strain CLIB 122 / E 150) GN=COF1 PE=3 SV=1	gi|326530920|dbj|BAK01258.1| predicted protein [Hordeum vulgare subsp. vulgare]
TRINITY_DN59492_c0_g2	0	1.49	0	GO:0005622	-	virNOG17298	Z	sp|Q4P6E9|COFI_USTMA Cofilin OS=Ustilago maydis (strain 521 / FGSC 9021) GN=COF1 PE=3 SV=1	gi|326530920|dbj|BAK01258.1| predicted protein [Hordeum vulgare subsp. vulgare]
TRINITY_DN68322_c3_g1	79.25	85.3	185.89	GO:0007264;GO:0005622;GO:0005525	K07877	virNOG00983	U	sp|P92963|RAB1C_ARATH Ras-related protein RABB1c OS=Arabidopsis thaliana GN=RABB1C PE=1 SV=1	gi|657984461|ref|XP_008384325.1| PREDICTED: ras-related protein RABB1c [Malus domestica] gi|694308909|ref|XP_009352321.1| PREDICTED: ras-related protein RABB1c [Pyrus x bretschneideri] gi|694399376|ref|XP_009374816.1| PREDICTED: ras-related protein RABB1c [Pyrus x bretschneideri]
TRINITY_DN68726_c0_g1	0	0.85	1.56	-	-	virNOG14899	R	sp|P87027|SPG1_SCHPO Septum-promoting GTP-binding protein 1 OS=Schizosaccharomyces pombe (strain 972 / ATCC 24843) GN=spg1 PE=1 SV=1	gi|302807002|ref|XP_002985232.1| SPG1, ras family GTPase [Selaginella moellendorffii] gi|300147060|gb|EFJ13726.1| SPG1, ras family GTPase [Selaginella moellendorffii]
TRINITY_DN68726_c0_g2	0.03	1.53	1.58	-	-	virNOG14899	R	sp|P87027|SPG1_SCHPO Septum-promoting GTP-binding protein 1 OS=Schizosaccharomyces pombe (strain 972 / ATCC 24843) GN=spg1 PE=1 SV=1	gi|1002861830|ref|XP_006657773.2| PREDICTED: septum-promoting GTP-binding protein 1 [Oryza brachyantha]
TRINITY_DN70508_c1_g1	3.11	8.28	1.72	GO:0008270	-	virNOG01819;KOG4197	R	sp|O22585|AMYB_MEDSA Beta-amylase OS=Medicago sativa GN=BMY1 PE=2 SV=1	gi|657976080|ref|XP_008379914.1| PREDICTED: putative pentatricopeptide repeat-containing protein At3g11460 [Malus domestica] gi|658059436|ref|XP_008365536.1| PREDICTED: putative pentatricopeptide repeat-containing protein At3g11460 [Malus domestica]
TRINITY_DN66789_c2_g2	10.89	12.03	2.42	GO:0003677;GO:0009658;GO:0006352;GO:0045893;GO:0010207;GO:0005739;GO:0003700;GO:0001053;GO:0009507	K03093	virNOG04907	K	sp|Q9ZNX9|SIGE_ARATH RNA polymerase sigma factor sigE, chloroplastic/mitochondrial OS=Arabidopsis thaliana GN=SIGE PE=1 SV=1	gi|657969918|ref|XP_008376694.1| PREDICTED: RNA polymerase sigma factor sigE, chloroplastic/mitochondrial-like [Malus domestica]
TRINITY_DN72048_c1_g3	4.86	2.8	0.64	GO:0003723;GO:0046983	-	virNOG16250	K	-	gi|1035902403|gb|OAY32003.1| hypothetical protein MANES_14G158400 [Manihot esculenta]
TRINITY_DN51271_c0_g1	12.68	5.56	2.3	-	-	virNOG23365	R	sp|Q8S3D5|BH069_ARATH Transcription factor bHLH69 OS=Arabidopsis thaliana GN=BHLH69 PE=2 SV=2	gi|657954816|ref|XP_008368858.1| PREDICTED: transcription factor bHLH7 [Malus domestica] gi|657954818|ref|XP_008368859.1| PREDICTED: transcription factor bHLH7 [Malus domestica] gi|658039735|ref|XP_008355451.1| PREDICTED: transcription factor bHLH7-like [Malus domestica]
TRINITY_DN68442_c3_g2	1.16	3.71	0.18	-	-	virNOG33462;virNOG15314	K	sp|O23090|BH014_ARATH Transcription factor bHLH14 OS=Arabidopsis thaliana GN=BHLH14 PE=1 SV=1	gi|657952689|ref|XP_008358724.1| PREDICTED: transcription factor MYC3-like [Malus domestica]
TRINITY_DN61609_c0_g2	3.04	1.6	0.57	GO:0046983	-	virNOG04643	K	sp|Q9T072|BH025_ARATH Transcription factor bHLH25 OS=Arabidopsis thaliana GN=BHLH25 PE=2 SV=2	gi|657962593|ref|XP_008372895.1| PREDICTED: transcription factor bHLH18-like [Malus domestica]
TRINITY_DN58945_c0_g1	0.97	1.12	4.12	-	K07904	COG1100;virNOG03412	RU	sp|Q9LH50|RAA4D_ARATH Ras-related protein RABA4d OS=Arabidopsis thaliana GN=RABA4D PE=1 SV=1	gi|694435944|ref|XP_009345104.1| PREDICTED: ras-related protein RABA4d-like [Pyrus x bretschneideri]
TRINITY_DN63004_c1_g1	0.66	2.34	1.33	-	-	virNOG03136	K	sp|Q8S3D1|BH068_ARATH Transcription factor bHLH68 OS=Arabidopsis thaliana GN=BHLH68 PE=1 SV=2	gi|694417627|ref|XP_009336860.1| PREDICTED: transcription factor bHLH68-like isoform X1 [Pyrus x bretschneideri]
TRINITY_DN70818_c2_g1	37.99	47.82	115.45	GO:0046983	-	virNOG10801	K	-	gi|657999363|ref|XP_008392117.1| PREDICTED: transcription factor bHLH48-like [Malus domestica]
TRINITY_DN62714_c5_g1	4.62	0.65	0.06	-	-	virNOG16377	K	sp|Q09ME5|RPOA_CITSI DNA-directed RNA polymerase subunit alpha OS=Citrus sinensis GN=rpoA PE=3 SV=1	gi|658055281|ref|XP_008363389.1| PREDICTED: uncharacterized protein LOC103427096 isoform X1 [Malus domestica] gi|658055283|ref|XP_008363390.1| PREDICTED: uncharacterized protein LOC103427096 isoform X1 [Malus domestica]
TRINITY_DN65664_c3_g1	6.47	4.58	1.99	-	-	-	-	-	gi|694380948|ref|XP_009366576.1| PREDICTED: uncharacterized protein LOC103956338 [Pyrus x bretschneideri]
TRINITY_DN66822_c0_g1	12.24	11.3	3.89	-	-	-	-	-	gi|694422004|ref|XP_009338832.1| PREDICTED: uncharacterized protein LOC103931142 isoform X2 [Pyrus x bretschneideri]
TRINITY_DN70475_c3_g2	5.89	7.97	3.31	-	K07466	-	-	-	gi|657990563|ref|XP_008387501.1| PREDICTED: replication protein A 70 kDa DNA-binding subunit B-like [Malus domestica]
TRINITY_DN71300_c0_g1	14.37	13.9	5.86	-	-	-	-	-	gi|657962764|ref|XP_008372981.1| PREDICTED: LOW QUALITY PROTEIN: uncharacterized protein LOC103436335 [Malus domestica]
TRINITY_DN72050_c6_g1	14.61	26.64	110.38	-	-	virNOG07166;KOG3010	R	-	gi|694428828|ref|XP_009341961.1| PREDICTED: UPF0481 protein At3g47200-like [Pyrus x bretschneideri]
TRINITY_DN73020_c1_g1	17.62	9.87	7.28	-	-	virNOG40126;euNOG41691;virNOG17017;virNOG02250	SDL	-	gi|694410721|ref|XP_009333756.1| PREDICTED: uncharacterized protein LOC103926670 isoform X1 [Pyrus x bretschneideri]
TRINITY_DN68952_c0_g1	33.16	32.48	12.46	GO:0046983	K16189	virNOG15361	K	sp|Q8GZM7|PIF1_ARATH Transcription factor PIF1 OS=Arabidopsis thaliana GN=PIF1 PE=1 SV=1	gi|694315743|ref|XP_009376949.1| PREDICTED: transcription factor PIF4 [Pyrus x bretschneideri]
TRINITY_DN63075_c0_g1	0.78	1.69	0.19	GO:0005634;GO:0010374;GO:0046983	-	virNOG17526	K	sp|Q9M8K6|MUTE_ARATH Transcription factor MUTE OS=Arabidopsis thaliana GN=MUTE PE=2 SV=1	gi|657996921|ref|XP_008390836.1| PREDICTED: transcription factor MUTE-like isoform X2 [Malus domestica]
TRINITY_DN72355_c0_g2	35.94	27.19	14.92	GO:0046983	K12126	virNOG16334	K	sp|O80536|PIF3_ARATH Transcription factor PIF3 OS=Arabidopsis thaliana GN=PIF3 PE=1 SV=1	gi|657957660|ref|XP_008370333.1| PREDICTED: transcription factor PIF3 isoform X1 [Malus domestica]
TRINITY_DN65897_c2_g5	0.69	1.18	5.27	GO:0009416;GO:0046983	-	virNOG23656;virNOG23031	K	sp|Q0DUR2|ILI6_ORYSJ Transcription factor ILI6 OS=Oryza sativa subsp. japonica GN=ILI6 PE=1 SV=1	gi|657994405|ref|XP_008389506.1| PREDICTED: transcription factor PRE6-like [Malus domestica]
TRINITY_DN51653_c0_g1	0	0.73	0.92	GO:0046983	-	virNOG25130;virNOG24562	K	sp|Q9CA64|PRE3_ARATH Transcription factor PRE3 OS=Arabidopsis thaliana GN=PRE3 PE=1 SV=1	gi|657986307|ref|XP_008385279.1| PREDICTED: transcription factor PRE3-like [Malus domestica] gi|658061002|ref|XP_008366350.1| PREDICTED: transcription factor PRE3-like [Malus domestica]
TRINITY_DN69158_c1_g1	23.99	6.02	4.51	GO:0046983	-	virNOG13058	K	sp|Q9LSE2|ICE1_ARATH Transcription factor ICE1 OS=Arabidopsis thaliana GN=SCRM PE=1 SV=1	gi|657965068|ref|XP_008374176.1| PREDICTED: transcription factor ICE1-like [Malus domestica]
TRINITY_DN72754_c1_g2	72.87	75.86	42.64	GO:0005634;GO:0006355;GO:0003700;GO:0009737;GO:0046983	-	virNOG02776	K	sp|Q9LNJ5|BH013_ARATH Transcription factor bHLH13 OS=Arabidopsis thaliana GN=BHLH13 PE=1 SV=1	gi|657968751|ref|XP_008376082.1| PREDICTED: transcription factor bHLH13 [Malus domestica]
TRINITY_DN72754_c1_g4	35.72	27.01	12.78	-	-	-	-	-	-
TRINITY_DN68392_c0_g5	0	0	2.66	-	-	-	-	-	gi|658018315|ref|XP_008344511.1| PREDICTED: uncharacterized protein LOC103407353 [Malus domestica]
TRINITY_DN63317_c0_g2	2.61	5.29	0	-	-	virNOG05092;virNOG31375	R	sp|B9RPM3|TPS9_RICCO Probable terpene synthase 9 OS=Ricinus communis GN=TPS9 PE=3 SV=1	gi|658053034|ref|XP_008362251.1| PREDICTED: probable terpene synthase 9 [Malus domestica]
TRINITY_DN66159_c1_g1	0.03	0.65	4.56	-	K17982	virNOG14891;virNOG30159	R	sp|Q96376|LIS_CLABR S-linalool synthase OS=Clarkia breweri GN=LIS PE=2 SV=1	gi|658065131|ref|XP_008368514.1| PREDICTED: S-linalool synthase-like [Malus domestica]
TRINITY_DN68659_c1_g1	139.11	247.92	6.8	GO:0000287;GO:0008152;GO:0010333	-	virNOG02828	R	sp|P0CV94|NES1_FRAAN (3S,6E)-nerolidol synthase 1 OS=Fragaria ananassa PE=1 SV=1	gi|657983734|ref|XP_008383953.1| PREDICTED: (3S,6E)-nerolidol synthase 1-like isoform X1 [Malus domestica]
TRINITY_DN72469_c0_g1	298.16	478.54	123.01	GO:0000287;GO:0008152;GO:0010333	K14175	NOG128484;virNOG02828	OR	sp|P0CV94|NES1_FRAAN (3S,6E)-nerolidol synthase 1 OS=Fragaria ananassa PE=1 SV=1	gi|658309764|ref|NP_001280833.1| (3S,6E)-nerolidol synthase 1-like [Malus domestica] gi|433288609|gb|AGB14629.1| linalool synthase [Malus domestica]
TRINITY_DN72469_c0_g2	167.14	245.5	66.33	GO:0000287;GO:0008152;GO:0010333	-	NOG128484;virNOG02828	OR	sp|P0CV96|NES1_FRAVE (3S,6E)-nerolidol synthase 1, chloroplastic OS=Fragaria vesca PE=1 SV=1	gi|694449689|ref|XP_009350435.1| PREDICTED: (3S,6E)-nerolidol synthase 1-like [Pyrus x bretschneideri]
TRINITY_DN69690_c4_g1	2.82	8.04	128.45	-	-	-	-	-	gi|658044528|ref|XP_008357925.1| PREDICTED: uncharacterized protein LOC103421658 [Malus domestica]
TRINITY_DN48734_c0_g1	0	0.76	0	-	-	virNOG35846;virNOG15643;virNOG02087	Q	sp|Q8CQD2|BUTA_STAES Diacetyl reductase [(S)-acetoin forming] OS=Staphylococcus epidermidis (strain ATCC 12228) GN=butA PE=3 SV=1	gi|1711355|sp|Q08632.1|SDR1_PICAB RecName: Full=Short-chain type dehydrogenase/reductase gi|395223|emb|CAA52213.1| short-chain alcohol dehydrogenase [Picea abies]
TRINITY_DN59721_c0_g1	0	0.79	1.51	-	-	virNOG15942;virNOG14571;virNOG08207	Q	sp|Q9X248|FABG_THEMA 3-oxoacyl-[acyl-carrier-protein] reductase FabG OS=Thermotoga maritima (strain ATCC 43589 / MSB8 / DSM 3109 / JCM 10099) GN=fabG PE=3 SV=1	gi|195609340|gb|ACG26500.1| sex determination protein tasselseed-2 [Zea mays]
TRINITY_DN65807_c1_g1	53.06	243.97	67	-	K03246	virNOG04336	J	sp|Q38884|EIF3I_ARATH Eukaryotic translation initiation factor 3 subunit I OS=Arabidopsis thaliana GN=TIF3I1 PE=2 SV=2	gi|658010586|ref|XP_008340535.1| PREDICTED: eukaryotic translation initiation factor 3 subunit I-like [Malus domestica]
TRINITY_DN76395_c0_g1	0	0.34	0.51	-	-	virNOG08207;virNOG00703	Q	sp|P51831|FABG_BACSU 3-oxoacyl-[acyl-carrier-protein] reductase FabG OS=Bacillus subtilis (strain 168) GN=fabG PE=3 SV=3	gi|27530032|dbj|BAC53872.1| alcohol dehydroge [Phaseolus lunatus]
TRINITY_DN62447_c4_g1	23.76	28.48	64.5	GO:0046983	-	virNOG10801	K	-	gi|657999363|ref|XP_008392117.1| PREDICTED: transcription factor bHLH48-like [Malus domestica]
TRINITY_DN64255_c0_g1	0.04	0.37	0.79	-	-	virNOG12406	O	sp|P0CM39|ATG7_CRYNB Ubiquitin-like modifier-activating enzyme ATG7 OS=Cryptococcus neoformans var. neoformans serotype D (strain B-3501A) GN=ATG7 PE=3 SV=1	gi|923760749|ref|XP_013677065.1| PREDICTED: ubiquitin-like modifier-activating enzyme atg7 [Brassica napus] gi|674881850|emb|CDY50484.1| BnaA02g24140D [Brassica napus]
TRINITY_DN64255_c0_g3	0	0.17	0.32	GO:0044763;GO:0008641;GO:0016043;GO:0006464;GO:0044804;GO:0005737;GO:0044712	-	virNOG12406	O	sp|P0CM39|ATG7_CRYNB Ubiquitin-like modifier-activating enzyme ATG7 OS=Cryptococcus neoformans var. neoformans serotype D (strain B-3501A) GN=ATG7 PE=3 SV=1	gi|308805302|ref|XP_003079963.1| ubiquitin activating enzyme E1-like protein (ISS), partial [Ostreococcus tauri]
TRINITY_DN64931_c0_g1	2.15	3.92	0.64	GO:0000287;GO:0008152;GO:0009905;GO:0010333	K04120	virNOG03218	H	sp|O04408|KSA_PEA Ent-copalyl diphosphate synthase, chloroplastic OS=Pisum sativum PE=2 SV=1	gi|694383478|ref|XP_009367698.1| PREDICTED: ent-copalyl diphosphate synthase, chloroplastic [Pyrus x bretschneideri]
TRINITY_DN72827_c1_g2	16.55	17.13	122.69	GO:0000287;GO:0008152;GO:0009899	K04121	virNOG10394	H	sp|Q39548|KSB_CUCMA Ent-kaur-16-ene synthase, chloroplastic OS=Cucurbita maxima PE=1 SV=1	gi|694424697|ref|XP_009340118.1| PREDICTED: ent-kaur-16-ene synthase, chloroplastic-like isoform X3 [Pyrus x bretschneideri]
TRINITY_DN57535_c0_g1	0	0.82	0.17	-	-	virNOG00998;NOG00928;COG0667	C	sp|B9WYE6|VRDA_ASPPA Versiconal hemiacetal acetate reductase OS=Aspergillus parasiticus GN=vrdA PE=1 SV=1	gi|694453318|ref|XP_009351406.1| PREDICTED: putative aryl-alcohol dehydrogenase C750.01, partial [Pyrus x bretschneideri]
TRINITY_DN58326_c0_g1	0	1.12	0.7	-	-	virNOG00998;NOG00928;COG0667	C	sp|B9WYE6|VRDA_ASPPA Versiconal hemiacetal acetate reductase OS=Aspergillus parasiticus GN=vrdA PE=1 SV=1	gi|694453318|ref|XP_009351406.1| PREDICTED: putative aryl-alcohol dehydrogenase C750.01, partial [Pyrus x bretschneideri]
TRINITY_DN58629_c0_g1	0	0.37	1.45	-	-	virNOG30705;virNOG02502	C	sp|Q09923|YAKC_SCHPO Aldo-keto reductase yakc [NADP(+)] OS=Schizosaccharomyces pombe (strain 972 / ATCC 24843) GN=yakc PE=1 SV=1	gi|242092770|ref|XP_002436875.1| hypothetical protein SORBIDRAFT_10g010420 [Sorghum bicolor]
TRINITY_DN58812_c0_g2	0.81	3.33	0.49	-	-	virNOG04413	R	sp|P15122|ALDR_RABIT Aldose reductase OS=Oryctolagus cuniculus GN=AKR1B1 PE=2 SV=3	gi|633903335|gb|KDD72083.1| hypothetical protein H632_c3893p0, partial [Helicosporidium sp. ATCC 50920]
TRINITY_DN62146_c0_g1	0.28	3.42	0.82	-	-	virNOG00998;NOG00928;COG0667	C	sp|B9WYE6|VRDA_ASPPA Versiconal hemiacetal acetate reductase OS=Aspergillus parasiticus GN=vrdA PE=1 SV=1	gi|694453318|ref|XP_009351406.1| PREDICTED: putative aryl-alcohol dehydrogenase C750.01, partial [Pyrus x bretschneideri]
TRINITY_DN62146_c1_g2	0	0.57	7.78	-	-	NOG00928;COG0667;virNOG02502	C	sp|B9WYE6|VRDA_ASPPA Versiconal hemiacetal acetate reductase OS=Aspergillus parasiticus GN=vrdA PE=1 SV=1	gi|694453318|ref|XP_009351406.1| PREDICTED: putative aryl-alcohol dehydrogenase C750.01, partial [Pyrus x bretschneideri]
TRINITY_DN65259_c0_g1	0.05	6	10.09	-	-	virNOG30705;virNOG02502	C	sp|Q09923|YAKC_SCHPO Aldo-keto reductase yakc [NADP(+)] OS=Schizosaccharomyces pombe (strain 972 / ATCC 24843) GN=yakc PE=1 SV=1	gi|1023966386|gb|KZV14778.1| hypothetical protein F511_04303 [Dorcoceras hygrometricum]
TRINITY_DN70185_c0_g1	21.87	17.7	8.82	GO:0009535;GO:0010287;GO:0009941;GO:0055114;GO:0016491	-	virNOG05688	C	sp|Q94A68|Y1669_ARATH Uncharacterized oxidoreductase At1g06690, chloroplastic OS=Arabidopsis thaliana GN=At1g06690 PE=1 SV=1	gi|694331830|ref|XP_009356579.1| PREDICTED: uncharacterized oxidoreductase At1g06690, chloroplastic-like [Pyrus x bretschneideri]
TRINITY_DN53894_c0_g1	0.84	0.28	0.45	-	-	virNOG04995	K	sp|Q9M1K1|ORG2_ARATH Transcription factor ORG2 OS=Arabidopsis thaliana GN=ORG2 PE=1 SV=1	gi|657993969|ref|XP_008389282.1| PREDICTED: transcription factor ORG2-like isoform X1 [Malus domestica]
TRINITY_DN48680_c0_g2	0.08	0.78	0	GO:0030286;GO:0031514;GO:0007017	-	virNOG22231	Z	sp|O96860|DYL2_DROME Dynein light chain 2, cytoplasmic OS=Drosophila melanogaster GN=Cdlc2 PE=1 SV=1	gi|255070851|ref|XP_002507507.1| flagellar outer dynein arm light chain 8 [Micromonas commoda] gi|226522782|gb|ACO68765.1| flagellar outer dynein arm light chain 8 [Micromonas commoda]
TRINITY_DN56502_c0_g1	0	1.35	1.47	GO:0030286;GO:0031514;GO:0007017	-	virNOG22231	Z	sp|P63170|DYL1_RAT Dynein light chain 1, cytoplasmic OS=Rattus norvegicus GN=Dynll1 PE=1 SV=1	gi|255070851|ref|XP_002507507.1| flagellar outer dynein arm light chain 8 [Micromonas commoda] gi|226522782|gb|ACO68765.1| flagellar outer dynein arm light chain 8 [Micromonas commoda]
TRINITY_DN57595_c0_g1	1.08	4.89	10.56	GO:0030286;GO:0007017	K10418	virNOG22416	Z	sp|Q86A88|DYL_DICDI Dynein light chain, cytoplasmic OS=Dictyostelium discoideum GN=dlcB PE=3 SV=1	gi|657987984|ref|XP_008386161.1| PREDICTED: dynein light chain, cytoplasmic-like [Malus domestica]
TRINITY_DN59602_c0_g1	15.53	10.26	5.08	GO:0030286;GO:0007017	K10418	strNOG20815;virNOG21782;virNOG20934	Z	sp|O02414|DYL1_HELCR Dynein light chain LC6, flagellar outer arm OS=Heliocidaris crassispina PE=3 SV=1	gi|658062200|ref|XP_008366990.1| PREDICTED: dynein light chain 1, cytoplasmic-like [Malus domestica]
TRINITY_DN64982_c4_g3	4.01	18.8	35.9	GO:0030286;GO:0007017	K10418	virNOG22120;virNOG35761	Z	sp|Q94758|DYL1_SCHMA Dynein light chain OS=Schistosoma mansoni GN=DLC PE=1 SV=1	gi|658063854|ref|XP_008367856.1| PREDICTED: dynein light chain LC6, flagellar outer arm-like [Malus domestica] gi|694397582|ref|XP_009374033.1| PREDICTED: dynein light chain LC6, flagellar outer arm-like [Pyrus x bretschneideri] gi|694397585|ref|XP_009374034.1| PREDICTED: dynein light chain LC6, flagellar outer arm-like [Pyrus x bretschneideri] gi|694397587|ref|XP_009374035.1| PREDICTED: dynein l…
TRINITY_DN68308_c0_g1	0.61	0.2	12.54	-	K10418	virNOG21212	Z	sp|Q86A88|DYL_DICDI Dynein light chain, cytoplasmic OS=Dictyostelium discoideum GN=dlcB PE=3 SV=1	gi|694386033|ref|XP_009368823.1| PREDICTED: uncharacterized protein LOC103958291 [Pyrus x bretschneideri]
TRINITY_DN68308_c0_g2	0	0	2.68	-	K10418	virNOG21212	Z	sp|Q86A88|DYL_DICDI Dynein light chain, cytoplasmic OS=Dictyostelium discoideum GN=dlcB PE=3 SV=1	gi|658054312|ref|XP_008362910.1| PREDICTED: uncharacterized protein LOC103426601 [Malus domestica]
TRINITY_DN61757_c0_g1	63.29	15.42	9.69	-	-	virNOG19411	K	sp|Q9C8P8|BH080_ARATH Transcription factor bHLH80 OS=Arabidopsis thaliana GN=BHLH80 PE=2 SV=1	gi|658051775|ref|XP_008361617.1| PREDICTED: transcription factor bHLH80-like [Malus domestica]
TRINITY_DN65052_c0_g3	0	18.36	0	-	-	-	-	-	-
TRINITY_DN57474_c0_g1	7.67	10.41	24.47	GO:0046983	-	virNOG16747	K	sp|Q9LT23|BH121_ARATH Transcription factor bHLH121 OS=Arabidopsis thaliana GN=BHLH121 PE=1 SV=1	gi|694439496|ref|XP_009346632.1| PREDICTED: transcription factor bHLH121 [Pyrus x bretschneideri] gi|694439499|ref|XP_009346633.1| PREDICTED: transcription factor bHLH121 [Pyrus x bretschneideri]
TRINITY_DN70884_c0_g4	2.62	4.81	2.1	GO:0034756;GO:0010039;GO:0046983	-	virNOG15407	K	sp|Q0V7X4|FIT_ARATH Transcription factor FER-LIKE IRON DEFICIENCY-INDUCED TRANSCRIPTION FACTOR OS=Arabidopsis thaliana GN=FIT PE=1 SV=1	gi|657952908|ref|XP_008360009.1| PREDICTED: transcription factor FER-LIKE IRON DEFICIENCY-INDUCED TRANSCRIPTION FACTOR-like [Malus domestica]
TRINITY_DN58388_c0_g2	0	0.21	0.39	-	-	COG4642;virNOG30721;virNOG01827	ST	sp|O13853|ITS3_SCHPO Phosphatidylinositol 4-phosphate 5-kinase its3 OS=Schizosaccharomyces pombe (strain 972 / ATCC 24843) GN=its3 PE=1 SV=3	gi|297739938|emb|CBI30120.3| unnamed protein product [Vitis vinifera]
TRINITY_DN60561_c0_g4	0	0.36	0.36	-	-	virNOG03744	R	sp|Q5UR69|YL615_MIMIV Putative phosphatidylinositol kinase L615 OS=Acanthamoeba polyphaga mimivirus GN=MIMI_L615 PE=3 SV=1	gi|303290452|ref|XP_003064513.1| predicted protein [Micromonas pusilla CCMP1545] gi|226454111|gb|EEH51418.1| predicted protein [Micromonas pusilla CCMP1545]
TRINITY_DN62493_c2_g4	0.01	0.67	0.93	-	-	virNOG05256	T	sp|P34756|FAB1_YEAST 1-phosphatidylinositol 3-phosphate 5-kinase FAB1 OS=Saccharomyces cerevisiae (strain ATCC 204508 / S288c) GN=FAB1 PE=1 SV=3	gi|976911243|gb|KVH97898.1| Chaperonin Cpn60/TCP-1 [Cynara cardunculus var. scolymus]
TRINITY_DN69816_c1_g3	0.02	1.48	0.22	-	K11975	virNOG04008	O	sp|Q9SKC3|ARI9_ARATH Probable E3 ubiquitin-protein ligase ARI9 OS=Arabidopsis thaliana GN=ARI9 PE=2 SV=1	gi|658038056|ref|XP_008354587.1| PREDICTED: probable E3 ubiquitin-protein ligase RNF144A-A [Malus domestica]
TRINITY_DN72939_c1_g1	7.24	10.49	17.95	-	K00921	virNOG05256	T	sp|Q9LUM0|FAB1B_ARATH 1-phosphatidylinositol-3-phosphate 5-kinase FAB1B OS=Arabidopsis thaliana GN=FAB1B PE=2 SV=1	gi|694420849|ref|XP_009338310.1| PREDICTED: 1-phosphatidylinositol-3-phosphate 5-kinase FAB1B-like isoform X2 [Pyrus x bretschneideri]
TRINITY_DN63425_c0_g1	5.5	12.08	17.16	-	-	virNOG04508	O	sp|Q9M2D8|Y3126_ARATH Uncharacterized protein At3g61260 OS=Arabidopsis thaliana GN=At3g61260 PE=1 SV=1	gi|658009252|ref|XP_008339831.1| PREDICTED: uncharacterized protein LOC103402840 [Malus domestica]
TRINITY_DN63952_c0_g1	113.83	120.84	429.61	-	-	virNOG02806;virNOG31447	T	sp|Q8VYH6|B651B_ARATH Cytochrome b561 and DOMON domain-containing protein At4g17280 OS=Arabidopsis thaliana GN=At4g17280 PE=2 SV=1	gi|657958905|ref|XP_008370994.1| PREDICTED: auxin-induced in root cultures protein 12-like [Malus domestica]
TRINITY_DN64739_c1_g3	47.81	100.67	16.7	-	-	virNOG09241	Q	sp|Q9FJ95|DHSO_ARATH Sorbitol dehydrogenase OS=Arabidopsis thaliana GN=SDH PE=1 SV=1	gi|657969576|ref|XP_008376511.1| PREDICTED: sorbitol dehydrogenase-like [Malus domestica]
TRINITY_DN72549_c0_g1	47.14	45.69	11.42	-	-	virNOG09241	Q	sp|Q9FJ95|DHSO_ARATH Sorbitol dehydrogenase OS=Arabidopsis thaliana GN=SDH PE=1 SV=1	gi|657969592|ref|XP_008376521.1| PREDICTED: sorbitol dehydrogenase-like [Malus domestica]
TRINITY_DN52553_c0_g1	0	0.08	0.51	-	-	virNOG09569;COG0527;virNOG30755	E	sp|O60163|AK_SCHPO Probable aspartokinase OS=Schizosaccharomyces pombe (strain 972 / ATCC 24843) GN=SPBC19F5.04 PE=1 SV=1	gi|743944485|ref|XP_011016760.1| PREDICTED: probable aspartokinase [Populus euphratica]
TRINITY_DN54968_c0_g1	0.35	1.18	0.21	-	-	virNOG06778	Q	sp|Q28IU1|DHB12_XENTR Very-long-chain 3-oxoacyl-CoA reductase OS=Xenopus tropicalis GN=hsd17b12 PE=2 SV=1	gi|514714387|ref|XP_004952992.1| PREDICTED: very-long-chain 3-oxoacyl-CoA reductase 1-like [Setaria italica] gi|944266088|gb|KQL30328.1| hypothetical protein SETIT_017773mg [Setaria italica]
TRINITY_DN65067_c1_g3	34.41	21.39	11.46	GO:0046983	-	euNOG07634;virNOG13058	K	sp|Q9LPW3|SCRM2_ARATH Transcription factor SCREAM2 OS=Arabidopsis thaliana GN=SCRM2 PE=1 SV=1	gi|657974450|ref|XP_008379053.1| PREDICTED: transcription factor ICE1 [Malus domestica]
TRINITY_DN65665_c0_g1	51.88	32.24	18.02	GO:0046983	-	virNOG13058	K	sp|Q9LSE2|ICE1_ARATH Transcription factor ICE1 OS=Arabidopsis thaliana GN=SCRM PE=1 SV=1	gi|657974450|ref|XP_008379053.1| PREDICTED: transcription factor ICE1 [Malus domestica]
TRINITY_DN65052_c0_g4	0	2.85	0	-	-	-	-	-	gi|657950266|ref|XP_008347044.1| PREDICTED: transcription factor bHLH91-like [Malus domestica]
TRINITY_DN68713_c0_g1	162.2	92.43	27.08	GO:0046983	-	virNOG04714	K	sp|Q9FN69|GL3_ARATH Transcription factor GLABRA 3 OS=Arabidopsis thaliana GN=GL3 PE=1 SV=1	gi|805485833|gb|AKB90500.1| anthocyanin regulatory protein [Malus hybrid cultivar]
TRINITY_DN68713_c0_g2	122.94	78.66	20.97	GO:0046983	-	virNOG04714	K	sp|Q9FN69|GL3_ARATH Transcription factor GLABRA 3 OS=Arabidopsis thaliana GN=GL3 PE=1 SV=1	gi|805485833|gb|AKB90500.1| anthocyanin regulatory protein [Malus hybrid cultivar]
TRINITY_DN64699_c0_g1	40.74	58.48	92.62	GO:0006396;GO:0003723	K13096	virNOG03935	R	sp|Q94C11|SUGP1_ARATH SURP and G-patch domain-containing protein 1-like protein OS=Arabidopsis thaliana GN=At3g52120 PE=2 SV=1	gi|657966899|ref|XP_008375152.1| PREDICTED: SURP and G-patch domain-containing protein 1-like protein [Malus domestica] gi|657966901|ref|XP_008375153.1| PREDICTED: SURP and G-patch domain-containing protein 1-like protein [Malus domestica] gi|657966903|ref|XP_008375154.1| PREDICTED: SURP and G-patch domain-containing protein 1-like protein [Malus domestica]
TRINITY_DN59682_c0_g2	2.12	4.93	5.22	-	-	virNOG23692;virNOG22968	S	-	gi|694317541|ref|XP_009338681.1| PREDICTED: remorin-like isoform X1 [Pyrus x bretschneideri]
TRINITY_DN57170_c0_g1	31.75	46.29	13.78	GO:0046983	-	virNOG21884;virNOG23031	K	sp|Q9FLE9|PRE1_ARATH Transcription factor PRE1 OS=Arabidopsis thaliana GN=PRE1 PE=1 SV=1	gi|657975010|ref|XP_008379346.1| PREDICTED: transcription factor PRE1 [Malus domestica]
TRINITY_DN64461_c3_g2	48.6	52.26	108.7	GO:0008270	-	virNOG12603	O	sp|Q5QLR5|ZFP1_ORYSJ Probable E3 ubiquitin-protein ligase ZFP1 OS=Oryza sativa subsp. japonica GN=ZFP1 PE=1 SV=1	gi|694360414|ref|XP_009360124.1| PREDICTED: uncharacterized protein LOC103950620 [Pyrus x bretschneideri]
TRINITY_DN69429_c1_g2	32.26	29.55	10.94	-	-	virNOG21716;virNOG19954	K	sp|Q9FUA4|SPT_ARATH Transcription factor SPATULA OS=Arabidopsis thaliana GN=SPT PE=1 SV=1	gi|657972458|ref|XP_008378026.1| PREDICTED: transcription factor SPATULA-like isoform X1 [Malus domestica]
TRINITY_DN68902_c1_g1	36.65	12.09	30.33	-	-	virNOG00046	K	sp|Q93W88|BH137_ARATH Transcription factor bHLH137 OS=Arabidopsis thaliana GN=BHLH137 PE=1 SV=1	gi|658000629|ref|XP_008392769.1| PREDICTED: transcription factor bHLH137-like [Malus domestica] gi|658000631|ref|XP_008392771.1| PREDICTED: transcription factor bHLH137-like [Malus domestica] gi|658000633|ref|XP_008392772.1| PREDICTED: transcription factor bHLH137-like [Malus domestica]
TRINITY_DN66146_c2_g1	0.26	0.38	1.44	-	-	-	-	-	-
TRINITY_DN66146_c2_g4	26.73	18.72	11.5	-	-	-	-	-	-
TRINITY_DN59444_c0_g1	6.32	0.31	0.14	-	-	virNOG23160	K	sp|Q7XAQ6|LAX1_ORYSJ Transcription factor LAX PANICLE 1 OS=Oryza sativa subsp. japonica GN=LAX1 PE=1 SV=1	gi|694402935|ref|XP_009376442.1| PREDICTED: transcription factor bHLH140-like [Pyrus x bretschneideri] gi|694443198|ref|XP_009348213.1| PREDICTED: transcription factor bHLH140-like [Pyrus x bretschneideri]
TRINITY_DN52811_c0_g1	7.67	3.97	1.05	GO:0009506;GO:0009567;GO:0046983	-	virNOG06946	K	sp|Q8GZ38|UNE10_ARATH Transcription factor UNE10 OS=Arabidopsis thaliana GN=UNE10 PE=2 SV=1	gi|657968210|ref|XP_008375803.1| PREDICTED: transcription factor UNE10 isoform X1 [Malus domestica]
TRINITY_DN69569_c1_g1	2.31	2.32	0.48	-	-	virNOG33462;virNOG15314	K	sp|O49687|MYC4_ARATH Transcription factor MYC4 OS=Arabidopsis thaliana GN=MYC4 PE=1 SV=1	gi|657988320|ref|XP_008386326.1| PREDICTED: transcription factor MYC3-like [Malus domestica]
TRINITY_DN70832_c2_g3	12.08	41.06	17.96	-	-	virNOG04048	P	-	gi|657982307|ref|XP_008383189.1| PREDICTED: metal tolerance protein 9-like [Malus domestica]
TRINITY_DN70832_c2_g4	33.64	22.18	3.88	-	-	-	-	-	-
TRINITY_DN70832_c2_g6	2.03	3.03	0.27	-	-	-	-	-	-
TRINITY_DN42492_c0_g1	0.02	0.05	0.79	GO:0046983	-	virNOG33813;virNOG04643	K	sp|Q9T072|BH025_ARATH Transcription factor bHLH25 OS=Arabidopsis thaliana GN=BHLH25 PE=2 SV=2	gi|657946147|ref|XP_008383369.1| PREDICTED: transcription factor bHLH18-like [Malus domestica]
TRINITY_DN103670_c0_g1	0	0.27	0.19	GO:0016491	-	NOG00108;virNOG11362	C	sp|A0QMB9|GABD1_MYCA1 Succinate-semialdehyde dehydrogenase [NADP(+)] OS=Mycobacterium avium (strain 104) GN=gabD1 PE=3 SV=1	gi|971520384|dbj|GAQ77842.1| Aldehyde dehydrogenase [Klebsormidium flaccidum]
TRINITY_DN46811_c0_g1	0	0	0.78	GO:0008152;GO:0016491	-	virNOG01741	C	sp|W7MWX4|FUS7_GIBM7 Putative aldehyde dehydrogenase FUS7 OS=Gibberella moniliformis (strain M3125 / FGSC 7600) GN=FUS7 PE=3 SV=1	gi|24429929|gb|AAN52929.1| betaine aldehyde dehydrogenase [Spinacia oleracea]
TRINITY_DN52206_c0_g2	0	0.12	0.49	GO:0008152;GO:0016491	-	virNOG02747	C	sp|P38067|UGA2_YEAST Succinate-semialdehyde dehydrogenase [NADP(+)] OS=Saccharomyces cerevisiae (strain ATCC 204508 / S288c) GN=UGA2 PE=1 SV=2	gi|661882552|emb|CDP13555.1| unnamed protein product [Coffea canephora]
TRINITY_DN54803_c1_g1	0.1	0.85	0.04	-	-	virNOG00876	C	sp|Q8MI17|AL1A1_RABIT Retinal dehydrogenase 1 OS=Oryctolagus cuniculus GN=ALDH1A1 PE=1 SV=1	gi|470125893|ref|XP_004298932.1| PREDICTED: aldehyde dehydrogenase family 2 member B4, mitochondrial [Fragaria vesca subsp. vesca]
TRINITY_DN55179_c0_g2	0.21	0.79	0.2	-	-	virNOG09738	C	sp|Q5XI42|AL3B1_RAT Aldehyde dehydrogenase family 3 member B1 OS=Rattus norvegicus GN=Aldh3b1 PE=2 SV=1	gi|971515737|dbj|GAQ82469.1| aldehyde dehydrogenase [Klebsormidium flaccidum]
TRINITY_DN58687_c0_g2	0.02	0.41	0.33	-	-	virNOG11362	C	sp|P38694|MSC7_YEAST Putative aldehyde dehydrogenase-like protein YHR039C OS=Saccharomyces cerevisiae (strain ATCC 204508 / S288c) GN=MSC7 PE=1 SV=1	gi|727582643|ref|XP_010464250.1| PREDICTED: aldehyde dehydrogenase 22A1-like [Camelina sativa]
TRINITY_DN60426_c0_g1	0	0.08	10.21	-	-	virNOG09738	C	sp|A3RF36|AL3A1_CANLF Aldehyde dehydrogenase, dimeric NADP-preferring OS=Canis lupus familiaris GN=ALDH3A1 PE=2 SV=1	gi|965662943|dbj|BAT78652.1| hypothetical protein VIGAN_02136000 [Vigna angularis var. angularis]
TRINITY_DN61511_c0_g1	0	0.19	0.53	-	-	COG1012;virNOG11362	C	sp|Q6L285|GADH_PICTO D-glyceraldehyde dehydrogenase (NADP(+)) OS=Picrophilus torridus (strain ATCC 700027 / DSM 9790 / JCM 10055 / NBRC 100828) GN=PTO0332 PE=1 SV=1	gi|971520384|dbj|GAQ77842.1| Aldehyde dehydrogenase [Klebsormidium flaccidum]
TRINITY_DN61867_c0_g1	0.08	0.41	6.19	GO:0016491	-	virNOG00876	C	sp|P42041|ALDH_ALTAL Aldehyde dehydrogenase OS=Alternaria alternata GN=ALTA10 PE=1 SV=2	gi|698525986|ref|XP_009759823.1| PREDICTED: aldehyde dehydrogenase family 2 member B7, mitochondrial-like [Nicotiana sylvestris] gi|1025098344|ref|XP_016458382.1| PREDICTED: aldehyde dehydrogenase family 2 member B7, mitochondrial-like [Nicotiana tabacum]
TRINITY_DN64502_c0_g1	0	78.14	9.3	GO:0016620;GO:0055114	-	COG1012;virNOG01741	C	sp|P17202|BADH_SPIOL Betaine aldehyde dehydrogenase, chloroplastic OS=Spinacia oleracea PE=1 SV=1	gi|658001220|ref|XP_008393075.1| PREDICTED: betaine aldehyde dehydrogenase 1, chloroplastic-like [Malus domestica]
TRINITY_DN64815_c2_g2	101.2	69.08	17.52	GO:0016020;GO:0006081;GO:0005783;GO:0055114;GO:0004030	K00128	virNOG13869	C	sp|Q70E96|AL3F1_ARATH Aldehyde dehydrogenase family 3 member F1 OS=Arabidopsis thaliana GN=ALDH3F1 PE=2 SV=2	gi|658005732|ref|XP_008338017.1| PREDICTED: LOW QUALITY PROTEIN: aldehyde dehydrogenase family 3 member F1-like [Malus domestica]
TRINITY_DN64815_c2_g3	31.33	50.53	15.35	-	K00128	virNOG13869	C	sp|Q70E96|AL3F1_ARATH Aldehyde dehydrogenase family 3 member F1 OS=Arabidopsis thaliana GN=ALDH3F1 PE=2 SV=2	gi|657948460|ref|XP_008337865.1| PREDICTED: aldehyde dehydrogenase family 3 member F1 [Malus domestica]
TRINITY_DN66784_c0_g1	0	0.72	1.05	GO:0008152;GO:0016491	-	virNOG02747	C	sp|Q88RC0|DAVD_PSEPK Glutarate-semialdehyde dehydrogenase DavD OS=Pseudomonas putida (strain ATCC 47054 / DSM 6125 / NCIMB 11950 / KT2440) GN=davD PE=3 SV=1	gi|702383566|ref|XP_010064094.1| PREDICTED: succinate-semialdehyde dehydrogenase, mitochondrial [Eucalyptus grandis] gi|629105939|gb|KCW71408.1| hypothetical protein EUGRSUZ_F04474 [Eucalyptus grandis]
TRINITY_DN66784_c1_g1	0.08	1.59	2.72	GO:0008152;GO:0016491	K17761	virNOG02747	C	sp|Q88RC0|DAVD_PSEPK Glutarate-semialdehyde dehydrogenase DavD OS=Pseudomonas putida (strain ATCC 47054 / DSM 6125 / NCIMB 11950 / KT2440) GN=davD PE=3 SV=1	gi|702383566|ref|XP_010064094.1| PREDICTED: succinate-semialdehyde dehydrogenase, mitochondrial [Eucalyptus grandis] gi|629105939|gb|KCW71408.1| hypothetical protein EUGRSUZ_F04474 [Eucalyptus grandis]
TRINITY_DN67064_c1_g1	0.05	0.21	1.58	-	-	virNOG02747;virNOG01741	C	sp|S0ENH1|FUS7_GIBF5 Putative aldehyde dehydrogenase FUS7 OS=Gibberella fujikuroi (strain CBS 195.34 / IMI 58289 / NRRL A-6831) GN=FUS7 PE=2 SV=1	gi|1012335675|gb|KYP46997.1| hypothetical protein KK1_031366 [Cajanus cajan]
TRINITY_DN67468_c0_g1	0.36	2.46	1.58	-	-	COG1012;virNOG03113;virNOG00876	C	sp|P41751|ALDH_ASPNG Aldehyde dehydrogenase OS=Aspergillus niger GN=aldA PE=3 SV=1	gi|1026769309|gb|OAE29253.1| hypothetical protein AXG93_3825s1230 [Marchantia polymorpha subsp. polymorpha]
TRINITY_DN67468_c0_g2	0	0.23	2.08	-	-	COG1012;virNOG03113;virNOG00876	C	sp|P41751|ALDH_ASPNG Aldehyde dehydrogenase OS=Aspergillus niger GN=aldA PE=3 SV=1	gi|1026769309|gb|OAE29253.1| hypothetical protein AXG93_3825s1230 [Marchantia polymorpha subsp. polymorpha]
TRINITY_DN67494_c0_g1	61.65	135.08	40.58	GO:0016620;GO:0055114	K00131	virNOG08816	C	sp|P93338|GAPN_NICPL NADP-dependent glyceraldehyde-3-phosphate dehydrogenase OS=Nicotiana plumbaginifolia GN=GAPN PE=2 SV=1	gi|694380016|ref|XP_009366162.1| PREDICTED: NADP-dependent glyceraldehyde-3-phosphate dehydrogenase [Pyrus x bretschneideri]
TRINITY_DN67633_c0_g1	0	0.48	0.99	-	-	COG1012;COG0506;virNOG00876	CE	sp|P78568|PUT2_AGABI Delta-1-pyrroline-5-carboxylate dehydrogenase OS=Agaricus bisporus GN=pruA PE=3 SV=1	gi|567189152|ref|XP_006404308.1| hypothetical protein EUTSA_v10010271mg [Eutrema salsugineum] gi|312283557|dbj|BAJ34644.1| unnamed protein product [Eutrema halophilum] gi|557105427|gb|ESQ45761.1| hypothetical protein EUTSA_v10010271mg [Eutrema salsugineum]
TRINITY_DN67633_c1_g1	0.13	2.61	4.41	-	-	COG0506;virNOG33142;virNOG00876	CE	sp|P78568|PUT2_AGABI Delta-1-pyrroline-5-carboxylate dehydrogenase OS=Agaricus bisporus GN=pruA PE=3 SV=1	gi|567189152|ref|XP_006404308.1| hypothetical protein EUTSA_v10010271mg [Eutrema salsugineum] gi|312283557|dbj|BAJ34644.1| unnamed protein product [Eutrema halophilum] gi|557105427|gb|ESQ45761.1| hypothetical protein EUTSA_v10010271mg [Eutrema salsugineum]
TRINITY_DN68012_c1_g1	46.58	103.07	27.52	GO:0016620;GO:0055114	K00128	virNOG00876	C	sp|Q9SU63|AL2B4_ARATH Aldehyde dehydrogenase family 2 member B4, mitochondrial OS=Arabidopsis thaliana GN=ALDH2B4 PE=1 SV=1	gi|658063218|ref|XP_008367527.1| PREDICTED: aldehyde dehydrogenase family 2 member B4, mitochondrial-like [Malus domestica]
TRINITY_DN68299_c0_g1	0.07	2.92	5.27	-	-	virNOG01741	C	sp|S0ENH1|FUS7_GIBF5 Putative aldehyde dehydrogenase FUS7 OS=Gibberella fujikuroi (strain CBS 195.34 / IMI 58289 / NRRL A-6831) GN=FUS7 PE=2 SV=1	gi|247421572|gb|ACS96437.1| betaine aldehyde dehydrogenase [Haloxylon ammodendron]
TRINITY_DN68299_c0_g2	0	1.1	10.31	-	-	virNOG02747;virNOG01741	C	sp|P33008|ALDH_PSESP Probable aldehyde dehydrogenase OS=Pseudomonas sp. GN=terPE PE=3 SV=1	gi|995952972|gb|AMJ39514.1| aldehyde dehydrogenase 5F1 [Bixa orellana]
TRINITY_DN70154_c0_g1	0.03	5.21	21.3	GO:0004029	-	virNOG00876	C	sp|O74187|ALDH_AGABI Aldehyde dehydrogenase OS=Agaricus bisporus GN=aldA PE=3 SV=1	gi|674251689|gb|KFK44454.1| hypothetical protein AALP_AA1G258900 [Arabis alpina]
TRINITY_DN70154_c0_g2	0.42	8.34	12.93	GO:0004029	-	virNOG00876;virNOG10510	C	sp|O74187|ALDH_AGABI Aldehyde dehydrogenase OS=Agaricus bisporus GN=aldA PE=3 SV=1	gi|674251689|gb|KFK44454.1| hypothetical protein AALP_AA1G258900 [Arabis alpina]
TRINITY_DN70931_c1_g6	0	104.43	20.24	GO:0033737;GO:0055114;GO:0019145	-	virNOG01741	C	sp|Q9S795|BADH1_ARATH Betaine aldehyde dehydrogenase 1, chloroplastic OS=Arabidopsis thaliana GN=ALDH10A8 PE=2 SV=1	gi|658022680|ref|XP_008346748.1| PREDICTED: betaine aldehyde dehydrogenase 1, chloroplastic-like [Malus domestica]
TRINITY_DN72602_c7_g2	0.71	2.17	0.69	GO:0051782;GO:0005634;GO:0016597;GO:0045597;GO:0010377;GO:0046983;GO:0045893	-	virNOG06420	K	sp|Q56YJ8|FAMA_ARATH Transcription factor FAMA OS=Arabidopsis thaliana GN=FAMA PE=1 SV=1	gi|657977334|ref|XP_008380575.1| PREDICTED: transcription factor FAMA [Malus domestica] gi|657977336|ref|XP_008380576.1| PREDICTED: transcription factor FAMA [Malus domestica]
TRINITY_DN63743_c2_g1	4.08	5.99	19.12	-	-	virNOG10236	V	-	gi|657946405|ref|XP_008384565.1| PREDICTED: uncharacterized protein LOC103447161 [Malus domestica]
TRINITY_DN63777_c1_g5	0.62	1.5	0.36	-	-	-	-	-	-
TRINITY_DN66201_c1_g2	0.68	1.6	1.17	-	-	-	-	-	gi|548835726|gb|ERM97418.1| hypothetical protein AMTR_s00251p00013890 [Amborella trichopoda]
TRINITY_DN66962_c0_g2	18.2	14.24	9.18	GO:0016021	-	virNOG05683	S	sp|P81760|TL17_ARATH Thylakoid lumenal 17.4 kDa protein, chloroplastic OS=Arabidopsis thaliana GN=TL17 PE=1 SV=2	gi|694321627|ref|XP_009351970.1| PREDICTED: thylakoid lumenal 17.4 kDa protein, chloroplastic [Pyrus x bretschneideri] gi|694321629|ref|XP_009351971.1| PREDICTED: thylakoid lumenal 17.4 kDa protein, chloroplastic [Pyrus x bretschneideri]
TRINITY_DN67215_c2_g2	0.36	1.51	3.04	-	-	-	-	-	-
TRINITY_DN68713_c0_g4	58.44	26.19	6.36	GO:0046983	-	virNOG04714	K	sp|Q9FN69|GL3_ARATH Transcription factor GLABRA 3 OS=Arabidopsis thaliana GN=GL3 PE=1 SV=1	gi|694383859|ref|XP_009367859.1| PREDICTED: transcription factor EGL1-like [Pyrus x bretschneideri]
TRINITY_DN69362_c1_g1	0.44	3.93	0.22	-	-	-	-	-	gi|400131599|emb|CCH50997.1| T3.4 [Malus x robusta]
TRINITY_DN69388_c2_g1	1.42	0.41	0	-	-	-	-	-	-
TRINITY_DN70672_c1_g1	0.48	0.72	0.12	-	-	-	-	-	gi|400131599|emb|CCH50997.1| T3.4 [Malus x robusta]
TRINITY_DN63002_c0_g2	0.04	3.29	0.51	-	-	virNOG21429	K	sp|P30684|GNAS_LYMST Guanine nucleotide-binding protein G(s) subunit alpha OS=Lymnaea stagnalis PE=2 SV=1	gi|657942336|ref|XP_008371659.1| PREDICTED: transcription factor HEC3-like [Malus domestica]
TRINITY_DN64228_c0_g3	8.63	26.3	14.41	-	-	virNOG21910;virNOG18645	K	sp|A4D998|BH075_ARATH Transcription factor bHLH75 OS=Arabidopsis thaliana GN=BHLH75 PE=2 SV=1	gi|658008921|ref|XP_008339657.1| PREDICTED: transcription factor bHLH75-like [Malus domestica]
TRINITY_DN62680_c5_g10	1.5	4.1	13.43	-	-	-	-	-	gi|400131599|emb|CCH50997.1| T3.4 [Malus x robusta]
TRINITY_DN62916_c1_g6	1.6	11.1	6.74	-	-	-	-	-	gi|400131599|emb|CCH50997.1| T3.4 [Malus x robusta]
TRINITY_DN63767_c3_g1	6.58	2.58	1.73	-	-	-	-	-	gi|400131599|emb|CCH50997.1| T3.4 [Malus x robusta]
TRINITY_DN67433_c1_g1	0.26	0.51	3.13	-	-	-	-	-	-
TRINITY_DN67689_c7_g4	3.41	11.54	1.5	-	-	-	-	-	gi|400131599|emb|CCH50997.1| T3.4 [Malus x robusta]
TRINITY_DN67872_c2_g11	4.17	7.68	14.9	-	-	-	-	-	gi|694318195|ref|XP_009341801.1| PREDICTED: serine/arginine-rich splicing factor RS2Z33-like isoform X2 [Pyrus x bretschneideri]
TRINITY_DN68612_c7_g2	0	3.68	0	-	-	-	-	-	gi|400131599|emb|CCH50997.1| T3.4 [Malus x robusta]
TRINITY_DN69439_c3_g1	57.33	30.33	0.54	-	-	-	-	-	gi|694439994|ref|XP_009346843.1| PREDICTED: uncharacterized protein LOC103938548 isoform X1 [Pyrus x bretschneideri]
TRINITY_DN69727_c2_g2	1.55	2.54	11.86	-	-	-	-	-	gi|400131599|emb|CCH50997.1| T3.4 [Malus x robusta]
TRINITY_DN72023_c4_g2	8.3	9.67	5.08	-	-	-	-	-	gi|694406696|ref|XP_009378139.1| PREDICTED: leukotriene A-4 hydrolase homolog [Pyrus x bretschneideri]
TRINITY_DN72322_c3_g5	0	0.78	0	-	-	-	-	-	gi|400131599|emb|CCH50997.1| T3.4 [Malus x robusta]
TRINITY_DN63797_c2_g1	33.53	103.22	193.35	-	-	virNOG12622;virNOG02260	K	sp|Q0WNR2|BH090_ARATH Transcription factor bHLH90 OS=Arabidopsis thaliana GN=BHLH90 PE=1 SV=1	gi|658009653|ref|XP_008340043.1| PREDICTED: transcription factor bHLH90 [Malus domestica]
TRINITY_DN59838_c0_g2	0.56	0.41	1.5	-	-	virNOG25143	K	sp|Q9LRJ4|BH117_ARATH Transcription factor bHLH117 OS=Arabidopsis thaliana GN=BHLH117 PE=2 SV=2	gi|658013600|ref|XP_008342102.1| PREDICTED: uncharacterized protein LOC103404916 [Malus domestica]
TRINITY_DN68271_c1_g3	2.09	1.7	5.51	GO:0046983	-	virNOG09379;NOG60795	K	sp|Q9SRT2|BH062_ARATH Transcription factor bHLH62 OS=Arabidopsis thaliana GN=BHLH62 PE=2 SV=1	gi|657961893|ref|XP_008372543.1| PREDICTED: transcription factor bHLH62-like [Malus domestica]
TRINITY_DN68271_c1_g5	0.64	0.28	3.12	-	-	virNOG09379;NOG60795	K	sp|Q9SRT2|BH062_ARATH Transcription factor bHLH62 OS=Arabidopsis thaliana GN=BHLH62 PE=2 SV=1	gi|657961893|ref|XP_008372543.1| PREDICTED: transcription factor bHLH62-like [Malus domestica]
TRINITY_DN58463_c0_g1	0.06	3.99	0.24	-	-	virNOG23491;virNOG35719;virNOG22764	K	sp|Q9FLI0|BH120_ARATH Transcription factor bHLH120 OS=Arabidopsis thaliana GN=BHLH120 PE=2 SV=2	gi|657970496|ref|XP_008376998.1| PREDICTED: uncharacterized protein LOC103440094 [Malus domestica]
TRINITY_DN63994_c1_g2	47.58	16.54	0.68	GO:0046983	-	virNOG07442	K	sp|Q9C7T4|BH096_ARATH Transcription factor bHLH96 OS=Arabidopsis thaliana GN=BHLH96 PE=1 SV=1	gi|658055622|ref|XP_008363563.1| PREDICTED: transcription factor bHLH96-like [Malus domestica]
TRINITY_DN57643_c0_g1	0	0.24	0.5	-	-	virNOG02227	ZT	sp|Q3SYV4|CAP1_BOVIN Adenylyl cyclase-associated protein 1 OS=Bos taurus GN=CAP1 PE=2 SV=3	gi|168041588|ref|XP_001773273.1| predicted protein [Physcomitrella patens] gi|162675468|gb|EDQ61963.1| predicted protein [Physcomitrella patens]
TRINITY_DN69917_c0_g1	83.1	60.58	43.92	GO:0003779;GO:0009826;GO:0005829;GO:0007010	K17261	virNOG02227	ZT	sp|O65902|ACAP1_ARATH Cyclase-associated protein 1 OS=Arabidopsis thaliana GN=CAP1 PE=2 SV=1	gi|657968447|ref|XP_008375926.1| PREDICTED: cyclase-associated protein 1 [Malus domestica]
TRINITY_DN62022_c0_g1	326.3	67.95	34.54	GO:0043168;GO:0032559;GO:0032550	-	virNOG00931	T	sp|Q9SX38|DRL4_ARATH Putative disease resistance protein At1g50180 OS=Arabidopsis thaliana GN=At1g50180 PE=3 SV=2	gi|694447455|ref|XP_009349847.1| PREDICTED: putative inactive disease susceptibility protein LOV1 [Pyrus x bretschneideri]
TRINITY_DN66409_c1_g1	61.57	45.97	33.78	-	-	virNOG30552	T	sp|Q38834|R13L4_ARATH Disease resistance RPP13-like protein 4 OS=Arabidopsis thaliana GN=RPP13L4 PE=1 SV=2	gi|694399555|ref|XP_009374895.1| PREDICTED: disease resistance RPP13-like protein 4 [Pyrus x bretschneideri] gi|694399558|ref|XP_009374896.1| PREDICTED: disease resistance RPP13-like protein 4 [Pyrus x bretschneideri]
TRINITY_DN71200_c0_g1	3.45	3.28	1.85	GO:0043531;GO:0006952	-	virNOG00931	T	sp|Q9SX38|DRL4_ARATH Putative disease resistance protein At1g50180 OS=Arabidopsis thaliana GN=At1g50180 PE=3 SV=2	gi|694408245|ref|XP_009378825.1| PREDICTED: putative disease resistance protein At1g50180 [Pyrus x bretschneideri]
TRINITY_DN71200_c0_g3	16.55	11.82	7.81	-	-	virNOG00931	T	sp|Q9C646|RX24L_ARATH Probable disease resistance protein RXW24L OS=Arabidopsis thaliana GN=RXW24L PE=2 SV=1	gi|657980459|ref|XP_008382227.1| PREDICTED: putative disease resistance protein At1g50180 [Malus domestica]
TRINITY_DN42318_c0_g1	0	0.11	0.37	-	-	virNOG06876	K	sp|O14139|HRP3_SCHPO Chromodomain helicase hrp3 OS=Schizosaccharomyces pombe (strain 972 / ATCC 24843) GN=hrp3 PE=1 SV=1	gi|971520401|dbj|GAQ77859.1| chromodomain-helicase-DNA-binding protein [Klebsormidium flaccidum]
TRINITY_DN71025_c1_g4	22.73	13.3	9.96	-	-	-	-	-	-
TRINITY_DN105379_c0_g1	0.01	0.01	0.55	GO:0016020;GO:0016310;GO:0000166;GO:0004672	-	virNOG13387;euNOG04871	T	sp|Q8RWZ5|SD25_ARATH G-type lectin S-receptor-like serine/threonine-protein kinase SD2-5 OS=Arabidopsis thaliana GN=SD25 PE=1 SV=1	gi|657960186|ref|XP_008371662.1| PREDICTED: G-type lectin S-receptor-like serine/threonine-protein kinase SD2-5 [Malus domestica]
TRINITY_DN61466_c0_g1	0.1	0.3	1.2	GO:0004674;GO:0005524;GO:0016021;GO:0006468;GO:0048544	-	virNOG10391	T	sp|Q9FLV4|Y5248_ARATH G-type lectin S-receptor-like serine/threonine-protein kinase At5g24080 OS=Arabidopsis thaliana GN=At5g24080 PE=2 SV=1	gi|657969871|ref|XP_008376667.1| PREDICTED: G-type lectin S-receptor-like serine/threonine-protein kinase At5g24080 [Malus domestica]
TRINITY_DN62647_c2_g2	2.16	2.16	0.52	-	-	virNOG02229	T	sp|Q8RWZ5|SD25_ARATH G-type lectin S-receptor-like serine/threonine-protein kinase SD2-5 OS=Arabidopsis thaliana GN=SD25 PE=1 SV=1	gi|658033338|ref|XP_008352184.1| PREDICTED: G-type lectin S-receptor-like serine/threonine-protein kinase SD2-5 [Malus domestica]
TRINITY_DN63331_c0_g2	16.45	9.09	2.41	-	-	virNOG03130	T	sp|Q9SFX0|PBL22_ARATH Probable serine/threonine-protein kinase PBL22 OS=Arabidopsis thaliana GN=PBL22 PE=2 SV=1	gi|694322185|ref|XP_009352231.1| PREDICTED: proline-rich receptor-like protein kinase PERK1 [Pyrus x bretschneideri]
TRINITY_DN65224_c1_g5	3.99	9.48	29.41	GO:0005524;GO:0004672;GO:0006468	-	virNOG03795	T	sp|C0LGV0|Y5487_ARATH Probable LRR receptor-like serine/threonine-protein kinase At5g48740 OS=Arabidopsis thaliana GN=At5g48740 PE=2 SV=1	gi|657943333|ref|XP_008365993.1| PREDICTED: lysM domain receptor-like kinase 3 [Malus domestica]
TRINITY_DN65641_c1_g4	16.06	15.23	43.43	GO:0004674;GO:0005524;GO:0016021;GO:0006468	-	virNOG10166	T	sp|Q3EDL4|Y1154_ARATH Probable serine/threonine-protein kinase At1g01540 OS=Arabidopsis thaliana GN=At1g01540 PE=1 SV=2	gi|694447286|ref|XP_009349806.1| PREDICTED: probable serine/threonine-protein kinase At1g01540 [Pyrus x bretschneideri]
TRINITY_DN65767_c2_g4	44.56	22.1	1.99	GO:0004674;GO:0005524;GO:0016021;GO:0006468;GO:0046983	-	virNOG06874;virNOG10166	T	sp|Q3EDL4|Y1154_ARATH Probable serine/threonine-protein kinase At1g01540 OS=Arabidopsis thaliana GN=At1g01540 PE=1 SV=2	gi|658002585|ref|XP_008393788.1| PREDICTED: probable serine/threonine-protein kinase At1g01540 [Malus domestica]
TRINITY_DN66280_c0_g1	196.82	93	39.44	-	-	virNOG04087;virNOG16519;COG0515	T	sp|Q9SJG2|Y2296_ARATH Probable receptor-like protein kinase At2g42960 OS=Arabidopsis thaliana GN=At2g42960 PE=3 SV=1	gi|658062456|ref|XP_008367127.1| PREDICTED: probable receptor-like protein kinase At5g18500 [Malus domestica]
TRINITY_DN66280_c0_g7	3.15	2.64	12.24	GO:0004674;GO:0005524;GO:0016021;GO:0006468	-	virNOG02548;NOG11846	T	sp|O04086|Y1105_ARATH Probable receptor-like protein kinase At1g11050 OS=Arabidopsis thaliana GN=At1g11050 PE=2 SV=1	gi|658034207|ref|XP_008352625.1| PREDICTED: probable receptor-like protein kinase At1g11050 [Malus domestica] gi|658051566|ref|XP_008361518.1| PREDICTED: probable receptor-like protein kinase At1g11050 [Malus domestica]
TRINITY_DN66836_c1_g1	8.26	31.81	4.17	GO:0004674;GO:0005524;GO:0016021;GO:0006468	-	virNOG02400	T	sp|Q0WRY5|PBL7_ARATH Probable serine/threonine-protein kinase PBL7 OS=Arabidopsis thaliana GN=PBL7 PE=1 SV=1	gi|694397449|ref|XP_009373975.1| PREDICTED: probable serine/threonine-protein kinase NAK [Pyrus x bretschneideri]
TRINITY_DN66925_c2_g1	12.55	19.34	41.48	GO:0004674;GO:0005524;GO:0006468	K13436	virNOG04214	T	sp|Q41328|PTI1_SOLLC Pto-interacting protein 1 OS=Solanum lycopersicum GN=PTI1 PE=1 SV=2	gi|658062458|ref|XP_008367128.1| PREDICTED: pto-interacting protein 1-like [Malus domestica]
TRINITY_DN67141_c4_g1	65.77	43.33	26.8	-	-	virNOG06874	T	sp|Q3EDL4|Y1154_ARATH Probable serine/threonine-protein kinase At1g01540 OS=Arabidopsis thaliana GN=At1g01540 PE=1 SV=2	gi|657948916|ref|XP_008340239.1| PREDICTED: probable serine/threonine-protein kinase At1g01540 [Malus domestica]
TRINITY_DN69310_c0_g1	20.51	19.01	39.51	-	-	virNOG04087	T	sp|Q8LEB6|Y5185_ARATH Probable receptor-like protein kinase At5g18500 OS=Arabidopsis thaliana GN=At5g18500 PE=2 SV=1	gi|657992364|ref|XP_008388433.1| PREDICTED: probable receptor-like protein kinase At5g18500 [Malus domestica] gi|657992366|ref|XP_008388434.1| PREDICTED: probable receptor-like protein kinase At5g18500 [Malus domestica]
TRINITY_DN70281_c1_g3	9.44	10.74	5.13	-	-	virNOG04953	T	sp|O64477|Y2913_ARATH G-type lectin S-receptor-like serine/threonine-protein kinase At2g19130 OS=Arabidopsis thaliana GN=At2g19130 PE=2 SV=1	gi|694320139|ref|XP_009350097.1| PREDICTED: G-type lectin S-receptor-like serine/threonine-protein kinase At2g19130 [Pyrus x bretschneideri]
TRINITY_DN70595_c0_g1	0.06	0.55	0.08	GO:0030246;GO:0004674;GO:0005524;GO:0016021;GO:0006468;GO:0048544	-	virNOG15441;virNOG12075	T	sp|Q7FAZ0|LERK4_ORYSJ G-type lectin S-receptor-like serine/threonine-protein kinase LECRK4 OS=Oryza sativa subsp. japonica GN=LECRK4 PE=3 SV=1	gi|645264291|ref|XP_008237620.1| PREDICTED: G-type lectin S-receptor-like serine/threonine-protein kinase RLK1 [Prunus mume]
TRINITY_DN70749_c2_g2	8.71	10.21	27.72	GO:0004674;GO:0005524;GO:0016021;GO:0006468	-	virNOG02548	T	sp|O04086|Y1105_ARATH Probable receptor-like protein kinase At1g11050 OS=Arabidopsis thaliana GN=At1g11050 PE=2 SV=1	gi|658008586|ref|XP_008339492.1| PREDICTED: probable receptor-like protein kinase At1g11050 [Malus domestica]
TRINITY_DN71816_c3_g1	15.86	14.18	6.8	-	-	COG0515;virNOG09061	T	sp|Q84M95|PBL28_ARATH Probable serine/threonine-protein kinase PBL28 OS=Arabidopsis thaliana GN=PBL28 PE=2 SV=1	gi|657994592|ref|XP_008389605.1| PREDICTED: serine/threonine-protein kinase PBS1-like [Malus domestica]
TRINITY_DN72672_c2_g1	8.76	3.93	0.65	GO:0009786;GO:0005524;GO:0010311;GO:0006468;GO:0042803;GO:0009986;GO:0004674;GO:0030139;GO:0048829;GO:0016021;GO:0005886;GO:0009793	-	virNOG03669	T	sp|Q9LX29|ACR4L_ARATH Serine/threonine-protein kinase-like protein ACR4 OS=Arabidopsis thaliana GN=ACR4 PE=1 SV=1	gi|657955349|ref|XP_008369139.1| PREDICTED: serine/threonine-protein kinase-like protein ACR4 [Malus domestica]
TRINITY_DN72862_c1_g1	7.27	5.29	3.27	-	-	virNOG06319	T	sp|Q25AG3|LERK3_ORYSI G-type lectin S-receptor-like serine/threonine-protein kinase LECRK3 OS=Oryza sativa subsp. indica GN=LECRK3 PE=3 SV=2	gi|657951449|ref|XP_008352800.1| PREDICTED: G-type lectin S-receptor-like serine/threonine-protein kinase RLK1 [Malus domestica]
TRINITY_DN58946_c0_g1	0.31	6.01	0	-	-	virNOG02771;virNOG20131	I	sp|Q10137|SEC14_SCHPO Sec14 cytosolic factor OS=Schizosaccharomyces pombe (strain 972 / ATCC 24843) GN=sec14 PE=4 SV=1	gi|971515161|dbj|GAQ83019.1| hypothetical protein KFL_001330015 [Klebsormidium flaccidum]
TRINITY_DN61425_c0_g1	0.02	0.9	2.57	-	-	NOG06107;virNOG02771;virNOG32250	IU	sp|Q10137|SEC14_SCHPO Sec14 cytosolic factor OS=Schizosaccharomyces pombe (strain 972 / ATCC 24843) GN=sec14 PE=4 SV=1	gi|729405938|ref|XP_010555282.1| PREDICTED: phosphatidylinositol/phosphatidylcholine transfer protein SFH3-like [Tarenaya hassleriana] gi|729405941|ref|XP_010555283.1| PREDICTED: phosphatidylinositol/phosphatidylcholine transfer protein SFH3-like [Tarenaya hassleriana]
TRINITY_DN61744_c0_g1	0	1.05	4.34	-	-	virNOG02771;virNOG20131	I	sp|Q10137|SEC14_SCHPO Sec14 cytosolic factor OS=Schizosaccharomyces pombe (strain 972 / ATCC 24843) GN=sec14 PE=4 SV=1	gi|168031077|ref|XP_001768048.1| predicted protein [Physcomitrella patens] gi|162680686|gb|EDQ67120.1| predicted protein [Physcomitrella patens]
TRINITY_DN64716_c1_g2	0	0.04	3.11	-	-	virNOG02771	I	sp|Q94A34|SFH12_ARATH Phosphatidylinositol/phosphatidylcholine transfer protein SFH12 OS=Arabidopsis thaliana GN=SFH12 PE=2 SV=1	gi|694407867|ref|XP_009378652.1| PREDICTED: phosphatidylinositol/phosphatidylcholine transfer protein SFH3-like [Pyrus x bretschneideri]
TRINITY_DN68886_c0_g1	0.45	0.94	7	GO:0006810;GO:0005622;GO:0016021;GO:0005215	-	virNOG02771;virNOG07653;NOG19154	SI	sp|Q94A34|SFH12_ARATH Phosphatidylinositol/phosphatidylcholine transfer protein SFH12 OS=Arabidopsis thaliana GN=SFH12 PE=2 SV=1	gi|658017862|ref|XP_008344289.1| PREDICTED: phosphatidylinositol/phosphatidylcholine transfer protein SFH12-like [Malus domestica]
TRINITY_DN68886_c0_g3	0.11	0.05	3.99	-	-	virNOG02771	I	sp|Q93ZE9|SFH3_ARATH Phosphatidylinositol/phosphatidylcholine transfer protein SFH3 OS=Arabidopsis thaliana GN=SFH3 PE=2 SV=1	gi|694407867|ref|XP_009378652.1| PREDICTED: phosphatidylinositol/phosphatidylcholine transfer protein SFH3-like [Pyrus x bretschneideri]
TRINITY_DN72170_c1_g2	31.51	36.77	76.87	GO:0019358;GO:0004516;GO:0004514;GO:0009435	K00763	virNOG10659	H	sp|Q84WV8|NPRT2_ARATH Nicotinate phosphoribosyltransferase 2 OS=Arabidopsis thaliana GN=NAPRT2 PE=2 SV=1	gi|658006342|ref|XP_008338327.1| PREDICTED: LOW QUALITY PROTEIN: nicotinate phosphoribosyltransferase-like [Malus domestica]
TRINITY_DN65689_c3_g1	189.61	137.15	59.85	GO:0016021	K17279	virNOG11261	U	sp|Q9S7V4|HA22A_ARATH HVA22-like protein a OS=Arabidopsis thaliana GN=HVA22A PE=2 SV=1	gi|694387092|ref|XP_009369310.1| PREDICTED: HVA22-like protein a [Pyrus x bretschneideri]
TRINITY_DN66763_c0_g1	5.33	11.02	7.95	GO:0016021	K17279	virNOG12576;KOG1725;virNOG18255	SU	sp|Q682H0|HA22F_ARATH HVA22-like protein f OS=Arabidopsis thaliana GN=HVA22F PE=2 SV=1	gi|658014140|ref|XP_008342382.1| PREDICTED: HVA22-like protein f [Malus domestica]
TRINITY_DN71459_c1_g1	110.69	21.18	6	-	K17279	virNOG18716	U	sp|Q9S7V4|HA22A_ARATH HVA22-like protein a OS=Arabidopsis thaliana GN=HVA22A PE=2 SV=1	gi|658009402|ref|XP_008339912.1| PREDICTED: HVA22-like protein c isoform X1 [Malus domestica]
TRINITY_DN13600_c0_g1	0	0	1.65	GO:0000166;GO:0022625;GO:0000027;GO:0006412;GO:0003735	-	virNOG19312	J	sp|P62752|RL23A_RAT 60S ribosomal protein L23a OS=Rattus norvegicus GN=Rpl23a PE=2 SV=1	gi|698582203|ref|XP_009777764.1| PREDICTED: 60S ribosomal protein L23a [Nicotiana sylvestris] gi|1025233093|ref|XP_016484654.1| PREDICTED: 60S ribosomal protein L23a-like [Nicotiana tabacum]
TRINITY_DN51417_c0_g1	0.82	3.06	0.37	GO:0030529	-	virNOG19312	J	sp|P62752|RL23A_RAT 60S ribosomal protein L23a OS=Rattus norvegicus GN=Rpl23a PE=2 SV=1	gi|449459936|ref|XP_004147702.1| PREDICTED: 60S ribosomal protein L23a-like [Cucumis sativus] gi|659123382|ref|XP_008461635.1| PREDICTED: 60S ribosomal protein L23a [Cucumis melo]
TRINITY_DN63251_c3_g1	0	2.38	5.54	GO:0005840;GO:0000166;GO:0006412;GO:0003735	-	virNOG19312	J	sp|P51997|RL25_PUCGR 60S ribosomal protein L25 OS=Puccinia graminis PE=2 SV=2	gi|449459936|ref|XP_004147702.1| PREDICTED: 60S ribosomal protein L23a-like [Cucumis sativus] gi|659123382|ref|XP_008461635.1| PREDICTED: 60S ribosomal protein L23a [Cucumis melo]
TRINITY_DN63251_c3_g2	0.5	11.27	7.57	GO:0005840;GO:0000166;GO:0006412;GO:0003735	-	virNOG19312	J	sp|P51997|RL25_PUCGR 60S ribosomal protein L25 OS=Puccinia graminis PE=2 SV=2	gi|449459936|ref|XP_004147702.1| PREDICTED: 60S ribosomal protein L23a-like [Cucumis sativus] gi|659123382|ref|XP_008461635.1| PREDICTED: 60S ribosomal protein L23a [Cucumis melo]
TRINITY_DN64034_c0_g1	9.73	16.29	20.15	GO:0055085;GO:0015770;GO:0005887;GO:0000166;GO:0008515;GO:0003676	-	virNOG18307;virNOG13145	R	sp|Q9LFD5|BPA1_ARATH Binding partner of ACD11 1 OS=Arabidopsis thaliana GN=BPA1 PE=1 SV=1	gi|658009421|ref|XP_008339921.1| PREDICTED: protein vip1-like [Malus domestica]
TRINITY_DN65661_c0_g2	40.22	53.59	71.35	GO:0000166;GO:0003676	-	virNOG13145	R	-	gi|658009421|ref|XP_008339921.1| PREDICTED: protein vip1-like [Malus domestica]
TRINITY_DN62662_c2_g1	4.82	16.01	37.57	-	-	COG0667;NOG05025;virNOG02502	CR	sp|C6TBN2|AKR1_SOYBN Probable aldo-keto reductase 1 OS=Glycine max GN=AKR1 PE=2 SV=1	gi|657992822|ref|XP_008388672.1| PREDICTED: perakine reductase-like [Malus domestica]
TRINITY_DN62662_c2_g2	2.84	1.7	0.7	-	-	virNOG14339;virNOG02502	C	sp|C6TBN2|AKR1_SOYBN Probable aldo-keto reductase 1 OS=Glycine max GN=AKR1 PE=2 SV=1	gi|658031573|ref|XP_008351264.1| PREDICTED: perakine reductase-like [Malus domestica]
TRINITY_DN62662_c2_g5	4.85	9.14	15.86	-	-	NOG05025;virNOG02502	CR	sp|C6TBN2|AKR1_SOYBN Probable aldo-keto reductase 1 OS=Glycine max GN=AKR1 PE=2 SV=1	gi|694375829|ref|XP_009364507.1| PREDICTED: probable aldo-keto reductase 1 [Pyrus x bretschneideri]
TRINITY_DN66481_c0_g1	0	1.31	4.62	-	-	virNOG04413;virNOG00608;COG0656	R	sp|Q10494|YDG7_SCHPO Uncharacterized oxidoreductase C26F1.07 OS=Schizosaccharomyces pombe (strain 972 / ATCC 24843) GN=SPAC26F1.07 PE=3 SV=1	gi|567873173|ref|XP_006429176.1| hypothetical protein CICLE_v10012267mg [Citrus clementina] gi|557531233|gb|ESR42416.1| hypothetical protein CICLE_v10012267mg [Citrus clementina]
TRINITY_DN67396_c1_g1	1.54	30.75	91.96	GO:0047641;GO:0055114	K00085	COG0656;virNOG00608	R	sp|P28475|S6PD_MALDO NADP-dependent D-sorbitol-6-phosphate dehydrogenase OS=Malus domestica GN=S6PDH PE=2 SV=1	gi|658309920|ref|NP_001280957.1| NADP-dependent D-sorbitol-6-phosphate dehydrogenase [Malus domestica] gi|134153|sp|P28475.1|S6PD_MALDO RecName: Full=NADP-dependent D-sorbitol-6-phosphate dehydrogenase; AltName: Full=Aldose-6-phosphate reductase [NADPH]; AltName: Full=NADP-S6PDH gi|217951|dbj|BAA01853.1| NADP-dependent D-sorbitol-6-phosphate dehydrogenase [Malus domestica] gi|3688805|gb|AAC97607.…
TRINITY_DN70317_c2_g2	596.54	818.15	185.36	-	-	COG0667;virNOG02502	C	sp|C6TBN2|AKR1_SOYBN Probable aldo-keto reductase 1 OS=Glycine max GN=AKR1 PE=2 SV=1	gi|657992824|ref|XP_008388673.1| PREDICTED: probable aldo-keto reductase 1 [Malus domestica]
TRINITY_DN45424_c0_g1	0	0.11	0.57	-	-	virNOG06295	R	sp|Q9QZC8|ABHD1_MOUSE Protein ABHD1 OS=Mus musculus GN=Abhd1 PE=1 SV=2	gi|302776726|ref|XP_002971512.1| hypothetical protein SELMODRAFT_172238 [Selaginella moellendorffii] gi|300160644|gb|EFJ27261.1| hypothetical protein SELMODRAFT_172238 [Selaginella moellendorffii]
TRINITY_DN57192_c0_g1	0.25	0.15	5.59	-	K03671	virNOG19996;COG0526	O	sp|P85801|TRXH_POPJC Thioredoxin H-type OS=Populus jackii PE=1 SV=1	gi|657944605|ref|XP_008375502.1| PREDICTED: thioredoxin H-type-like [Malus domestica] gi|657992248|ref|XP_008388373.1| PREDICTED: thioredoxin H-type-like [Malus domestica]
TRINITY_DN69307_c2_g1	29.71	79.08	34.25	-	K03671	virNOG22871;virNOG21190	O	sp|Q38879|TRXH2_ARATH Thioredoxin H2 OS=Arabidopsis thaliana GN=TRX2 PE=2 SV=2	gi|658034952|ref|XP_008352996.1| PREDICTED: thioredoxin H2-like [Malus domestica]
TRINITY_DN58664_c0_g2	3.9	6.1	9.17	-	-	virNOG32883;virNOG12729;virNOG30149;virNOG11275	R	sp|Q00874|DR100_ARATH DNA damage-repair/toleration protein DRT100 OS=Arabidopsis thaliana GN=DRT100 PE=2 SV=2	gi|694321955|ref|XP_009352122.1| PREDICTED: probable leucine-rich repeat receptor-like protein kinase At2g33170 [Pyrus x bretschneideri]
TRINITY_DN61957_c2_g1	24.32	9.04	5.67	-	-	virNOG23755	S	sp|D1MI46|C76BA_SWEMU Geraniol 8-hydroxylase OS=Swertia mussotii GN=CYP76B10 PE=1 SV=1	gi|657954628|ref|XP_008368756.1| PREDICTED: uncharacterized protein LOC103432346 isoform X2 [Malus domestica]
TRINITY_DN72409_c1_g3	0.27	0.57	2.92	-	-	virNOG01167;KOG4197;virNOG15834	R	sp|Q9FFG8|PP417_ARATH Pentatricopeptide repeat-containing protein At5g44230 OS=Arabidopsis thaliana GN=PCMP-H17 PE=2 SV=1	gi|596296468|ref|XP_007227177.1| hypothetical protein PRUPE_ppa020455mg [Prunus persica] gi|462424113|gb|EMJ28376.1| hypothetical protein PRUPE_ppa020455mg [Prunus persica]
TRINITY_DN58476_c0_g1	0	0.77	6.71	GO:0016020;GO:0000462;GO:0005763;GO:0000312;GO:0003735;GO:0009941;GO:0022627;GO:0045903;GO:0019843;GO:0009570	-	virNOG13934	J	sp|Q9LXG1|RS91_ARATH 40S ribosomal protein S9-1 OS=Arabidopsis thaliana GN=RPS9B PE=1 SV=1	gi|159488620|ref|XP_001702303.1| ribosomal protein S9, component of cytosolic 80S ribosome and 40S small subunit [Chlamydomonas reinhardtii] gi|158271208|gb|EDO97033.1| ribosomal protein S9, component of cytosolic 80S ribosome and 40S small subunit [Chlamydomonas reinhardtii]
TRINITY_DN63338_c2_g1	0	3.19	5.91	GO:0006412;GO:0009536;GO:0003735;GO:0015935;GO:0019843	-	virNOG13934	J	sp|Q09757|RS9A_SCHPO 40S ribosomal protein S9-A OS=Schizosaccharomyces pombe (strain 972 / ATCC 24843) GN=rps901 PE=1 SV=2	gi|326495224|dbj|BAJ85708.1| predicted protein [Hordeum vulgare subsp. vulgare]
TRINITY_DN63338_c2_g2	0.23	3.39	4.71	GO:0016020;GO:0000462;GO:0005763;GO:0000312;GO:0003735;GO:0009941;GO:0022627;GO:0045903;GO:0019843;GO:0009570	-	virNOG13934	J	sp|P52810|RS9_PODAS 40S ribosomal protein S9 OS=Podospora anserina GN=RPS9 PE=3 SV=1	gi|388515411|gb|AFK45767.1| unknown [Medicago truncatula]
TRINITY_DN63338_c2_g3	0.29	5.96	6.88	GO:0006412;GO:0009536;GO:0003735;GO:0015935;GO:0019843	-	virNOG13934	J	sp|Q09757|RS9A_SCHPO 40S ribosomal protein S9-A OS=Schizosaccharomyces pombe (strain 972 / ATCC 24843) GN=rps901 PE=1 SV=2	gi|326495224|dbj|BAJ85708.1| predicted protein [Hordeum vulgare subsp. vulgare]
TRINITY_DN63338_c2_g6	0	0.05	1.04	GO:0009506;GO:0005774;GO:0005515;GO:0005618;GO:0005730;GO:0005794;GO:0006412;GO:0005739;GO:0003735;GO:0022627;GO:0009507;GO:0019843	-	virNOG13934	J	sp|P29314|RS9_RAT 40S ribosomal protein S9 OS=Rattus norvegicus GN=Rps9 PE=1 SV=4	gi|15242241|ref|NP_197024.1| 40S ribosomal protein S9-1 [Arabidopsis thaliana] gi|75311670|sp|Q9LXG1.1|RS91_ARATH RecName: Full=40S ribosomal protein S9-1 gi|7671489|emb|CAB89330.1| 40S ribosomal protein-like [Arabidopsis thaliana] gi|38566648|gb|AAR24214.1| At5g15200 [Arabidopsis thaliana] gi|40824134|gb|AAR92351.1| At5g15200 [Arabidopsis thaliana] gi|110736816|dbj|BAF00367.1| 40S ribosomal prot…
TRINITY_DN54975_c0_g1	0	0.19	0.49	-	-	COG5231;virNOG04125	C	sp|Q9V3J1|VATH_DROME V-type proton ATPase subunit H OS=Drosophila melanogaster GN=VhaSFD PE=2 SV=2	gi|743902254|ref|XP_011044458.1| PREDICTED: V-type proton ATPase subunit H isoform X2 [Populus euphratica]
TRINITY_DN56349_c0_g1	0.04	0.59	0.3	-	-	virNOG04125	C	sp|Q9V3J1|VATH_DROME V-type proton ATPase subunit H OS=Drosophila melanogaster GN=VhaSFD PE=2 SV=2	gi|168007017|ref|XP_001756205.1| predicted protein [Physcomitrella patens] gi|162692715|gb|EDQ79071.1| predicted protein [Physcomitrella patens]
TRINITY_DN63928_c0_g1	0.02	0.62	1.58	GO:0043231;GO:0044699;GO:0009987;GO:0044444	-	virNOG04125	C	sp|Q9TVC1|VATH_PIG V-type proton ATPase subunit H OS=Sus scrofa GN=ATP6V1H PE=2 SV=1	gi|695057425|ref|XP_009416984.1| PREDICTED: probable V-type proton ATPase subunit H [Musa acuminata subsp. malaccensis]
TRINITY_DN64366_c4_g1	2.04	15.25	0.5	-	-	virNOG06160	S	sp|Q1PEB4|Y4498_ARATH Uncharacterized protein At4g04980 OS=Arabidopsis thaliana GN=At4g04980 PE=2 SV=1	gi|694309699|ref|XP_009334159.1| PREDICTED: uncharacterized protein At4g04980-like [Pyrus x bretschneideri]
TRINITY_DN62440_c1_g1	20.47	9.08	1.06	-	K00759	virNOG11521	F	sp|Q9SU38|APT4_ARATH Adenine phosphoribosyltransferase 4 OS=Arabidopsis thaliana GN=APT4 PE=1 SV=1	gi|658022383|ref|XP_008346604.1| PREDICTED: adenine phosphoribosyltransferase 1-like [Malus domestica]
TRINITY_DN63628_c1_g1	22.2	11.48	8.41	-	-	virNOG14077	F	sp|P31166|APT1_ARATH Adenine phosphoribosyltransferase 1, chloroplastic OS=Arabidopsis thaliana GN=APT1 PE=1 SV=2	gi|658003203|ref|XP_008394107.1| PREDICTED: adenine phosphoribosyltransferase 2-like isoform X2 [Malus domestica]
TRINITY_DN60540_c0_g1	31.9	2.5	0.18	-	-	virNOG21389;virNOG20789	S	-	gi|694387588|ref|XP_009369539.1| PREDICTED: uncharacterized protein LOC103958943 isoform X2 [Pyrus x bretschneideri]
TRINITY_DN64117_c0_g1	13.2	8.71	0.28	-	-	virNOG21389	S	-	gi|694395615|ref|XP_009373125.1| PREDICTED: uncharacterized protein LOC103962171 isoform X2 [Pyrus x bretschneideri]
TRINITY_DN61283_c0_g1	0.27	3.9	1.12	GO:0016787;GO:0016021	K19882	virNOG01719;KOG4287	M	sp|Q84JS1|PAE6_ARATH Pectin acetylesterase 6 OS=Arabidopsis thaliana GN=PAE6 PE=2 SV=1	gi|658056204|ref|XP_008363855.1| PREDICTED: protein notum homolog [Malus domestica]
TRINITY_DN61717_c3_g1	12.3	7.07	27.16	-	-	virNOG11558	M	sp|B9DFR3|PAE9_ARATH Pectin acetylesterase 9 OS=Arabidopsis thaliana GN=PAE9 PE=2 SV=1	gi|657969764|ref|XP_008376612.1| PREDICTED: protein notum homolog isoform X1 [Malus domestica]
TRINITY_DN61823_c0_g1	32.41	24.91	129.29	-	-	virNOG01719	M	sp|Q9SFF6|PAE12_ARATH Pectin acetylesterase 12 OS=Arabidopsis thaliana GN=PAE12 PE=2 SV=1	gi|658056405|ref|XP_008363955.1| PREDICTED: protein notum homolog [Malus domestica]
TRINITY_DN68187_c0_g5	5.95	5.03	2.17	-	-	virNOG19713	S	sp|O80731|PAE3_ARATH Pectin acetylesterase 3 OS=Arabidopsis thaliana GN=PAE3 PE=2 SV=1	gi|657952429|ref|XP_008357479.1| PREDICTED: uncharacterized protein LOC103421226 [Malus domestica]
TRINITY_DN68187_c0_g7	12.53	10.84	4.27	-	-	virNOG19713	S	sp|O80731|PAE3_ARATH Pectin acetylesterase 3 OS=Arabidopsis thaliana GN=PAE3 PE=2 SV=1	gi|657952429|ref|XP_008357479.1| PREDICTED: uncharacterized protein LOC103421226 [Malus domestica]
TRINITY_DN69819_c2_g1	70.19	35.5	27.37	-	K19882	virNOG14489;virNOG01719;virNOG10477	M	sp|O80731|PAE3_ARATH Pectin acetylesterase 3 OS=Arabidopsis thaliana GN=PAE3 PE=2 SV=1	gi|694370601|ref|XP_009363058.1| PREDICTED: LOW QUALITY PROTEIN: protein notum homolog [Pyrus x bretschneideri]
TRINITY_DN69819_c2_g2	24.01	15.16	8.55	-	-	virNOG14489;virNOG01719;virNOG10477	M	sp|Q66GM8|PAE10_ARATH Pectin acetylesterase 10 OS=Arabidopsis thaliana GN=PAE10 PE=2 SV=1	gi|694370601|ref|XP_009363058.1| PREDICTED: LOW QUALITY PROTEIN: protein notum homolog [Pyrus x bretschneideri]
TRINITY_DN69819_c3_g2	16.1	13.7	85.64	GO:0016787	-	virNOG01719	M	sp|Q9SFF6|PAE12_ARATH Pectin acetylesterase 12 OS=Arabidopsis thaliana GN=PAE12 PE=2 SV=1	gi|694379667|ref|XP_009366012.1| PREDICTED: protein notum homolog [Pyrus x bretschneideri]
TRINITY_DN72850_c6_g1	17.29	13.99	5.58	-	-	virNOG01719	M	sp|Q66GM8|PAE10_ARATH Pectin acetylesterase 10 OS=Arabidopsis thaliana GN=PAE10 PE=2 SV=1	gi|658056405|ref|XP_008363955.1| PREDICTED: protein notum homolog [Malus domestica]
TRINITY_DN72247_c1_g1	2.6	4.13	7.6	GO:0003824	-	virNOG00031	S	sp|Q1XDB4|YCF23_PYRYE Uncharacterized protein ycf23 OS=Pyropia yezoensis GN=ycf23 PE=3 SV=1	gi|1035395443|ref|XP_016899174.1| PREDICTED: uncharacterized protein ycf23-like [Cucumis melo]
TRINITY_DN65168_c2_g3	9.83	10.81	4.68	-	-	-	-	-	-
TRINITY_DN71356_c3_g1	11.42	19	124.57	-	-	virNOG04625	K	sp|O22768|UNE12_ARATH Transcription factor UNE12 OS=Arabidopsis thaliana GN=UNE12 PE=2 SV=2	gi|657958365|ref|XP_008370704.1| PREDICTED: transcription factor UNE12-like isoform X2 [Malus domestica]
TRINITY_DN64320_c0_g1	53.89	15.56	1.27	-	-	virNOG17778;virNOG01698	K	sp|Q9LSL1|BH093_ARATH Transcription factor bHLH93 OS=Arabidopsis thaliana GN=BHLH93 PE=1 SV=1	gi|694446851|ref|XP_009349682.1| PREDICTED: transcription factor bHLH93-like [Pyrus x bretschneideri]
TRINITY_DN66848_c0_g1	38.67	28.24	11.76	GO:0046983	-	virNOG04714	K	sp|Q9FN69|GL3_ARATH Transcription factor GLABRA 3 OS=Arabidopsis thaliana GN=GL3 PE=1 SV=1	gi|658000269|ref|XP_008392582.1| PREDICTED: transcription factor EGL1-like [Malus domestica]
TRINITY_DN63075_c1_g3	1.49	6.34	1.96	GO:0046983	-	virNOG15861;virNOG07442;virNOG16764	K	sp|Q9C7T4|BH096_ARATH Transcription factor bHLH96 OS=Arabidopsis thaliana GN=BHLH96 PE=1 SV=1	gi|694414860|ref|XP_009335628.1| PREDICTED: transcription factor bHLH96-like [Pyrus x bretschneideri]
TRINITY_DN63994_c1_g1	40.9	21.74	2.92	-	-	virNOG11111	K	sp|O81037|BH070_ARATH Transcription factor bHLH70 OS=Arabidopsis thaliana GN=BHLH70 PE=2 SV=1	gi|657943172|ref|XP_008358042.1| PREDICTED: LOW QUALITY PROTEIN: transcription factor bHLH57 [Malus domestica]
TRINITY_DN66157_c1_g2	18.13	8.09	9.62	GO:0046983	-	virNOG00147	K	sp|Q9XEF0|BH051_ARATH Transcription factor bHLH51 OS=Arabidopsis thaliana GN=BHLH51 PE=2 SV=1	gi|694319004|ref|XP_009345143.1| PREDICTED: transcription factor bHLH51-like [Pyrus x bretschneideri]
TRINITY_DN57405_c0_g1	2.17	0.6	0	-	K20558	virNOG05455	K	sp|Q700C7|SPCH_ARATH Transcription factor SPEECHLESS OS=Arabidopsis thaliana GN=SPCH PE=1 SV=1	gi|694385735|ref|XP_009368682.1| PREDICTED: transcription factor SPEECHLESS-like [Pyrus x bretschneideri]
TRINITY_DN66157_c1_g1	5.17	0.86	0.68	GO:0046983	-	virNOG00147	K	sp|Q9XEF0|BH051_ARATH Transcription factor bHLH51 OS=Arabidopsis thaliana GN=BHLH51 PE=2 SV=1	gi|657955610|ref|XP_008369274.1| PREDICTED: transcription factor bHLH51 [Malus domestica]
TRINITY_DN70878_c0_g2	316.38	134.71	4	-	-	virNOG23031;virNOG23110	K	sp|Q9LJX1|PRE5_ARATH Transcription factor PRE5 OS=Arabidopsis thaliana GN=PRE5 PE=1 SV=1	gi|694387107|ref|XP_009369317.1| PREDICTED: transcription factor PRE6-like [Pyrus x bretschneideri]
TRINITY_DN62493_c0_g2	0	0.17	0.45	-	-	virNOG05256	T	sp|P34756|FAB1_YEAST 1-phosphatidylinositol 3-phosphate 5-kinase FAB1 OS=Saccharomyces cerevisiae (strain ATCC 204508 / S288c) GN=FAB1 PE=1 SV=3	gi|326521776|dbj|BAK00464.1| predicted protein [Hordeum vulgare subsp. vulgare]
TRINITY_DN70314_c0_g2	21.73	27.16	75.26	-	-	virNOG09379	K	sp|Q9SRT2|BH062_ARATH Transcription factor bHLH62 OS=Arabidopsis thaliana GN=BHLH62 PE=2 SV=1	gi|694391107|ref|XP_009371096.1| PREDICTED: transcription factor bHLH62 isoform X1 [Pyrus x bretschneideri]
TRINITY_DN63995_c4_g1	11.36	12.87	5.03	-	-	virNOG16627	K	sp|Q56XR0|BH071_ARATH Transcription factor bHLH71 OS=Arabidopsis thaliana GN=BHLH71 PE=1 SV=1	gi|694391378|ref|XP_009371214.1| PREDICTED: transcription factor bHLH71-like [Pyrus x bretschneideri]
TRINITY_DN60714_c0_g1	7.35	6.65	1.9	GO:0046983	-	virNOG17512	K	sp|O80674|BH106_ARATH Transcription factor bHLH106 OS=Arabidopsis thaliana GN=BHLH106 PE=2 SV=1	gi|694391437|ref|XP_009371243.1| PREDICTED: transcription factor bHLH106-like [Pyrus x bretschneideri]
TRINITY_DN61480_c0_g1	9.37	17.6	31.24	GO:0046983	-	virNOG15706;virNOG10923	K	sp|Q9S7Y1|BH030_ARATH Transcription factor bHLH30 OS=Arabidopsis thaliana GN=BHLH30 PE=1 SV=1	gi|694323429|ref|XP_009352784.1| PREDICTED: transcription factor bHLH30-like [Pyrus x bretschneideri]
TRINITY_DN70314_c0_g3	16.82	19.9	66.59	-	-	virNOG09379	K	sp|Q9SRT2|BH062_ARATH Transcription factor bHLH62 OS=Arabidopsis thaliana GN=BHLH62 PE=2 SV=1	gi|694396677|ref|XP_009373612.1| PREDICTED: transcription factor bHLH62-like [Pyrus x bretschneideri]
TRINITY_DN63075_c1_g7	5.91	3.43	0	GO:0046983	-	virNOG07442;virNOG16764	K	sp|Q9C7T4|BH096_ARATH Transcription factor bHLH96 OS=Arabidopsis thaliana GN=BHLH96 PE=1 SV=1	gi|694397441|ref|XP_009373972.1| PREDICTED: transcription factor bHLH94-like isoform X1 [Pyrus x bretschneideri] gi|694397443|ref|XP_009373973.1| PREDICTED: transcription factor bHLH94-like isoform X2 [Pyrus x bretschneideri]
TRINITY_DN52379_c0_g1	0.34	6.01	10.16	GO:0046983	-	virNOG00046;virNOG34608	K	sp|Q9SRT2|BH062_ARATH Transcription factor bHLH62 OS=Arabidopsis thaliana GN=BHLH62 PE=2 SV=1	gi|694408226|ref|XP_009378817.1| PREDICTED: transcription factor bHLH137-like isoform X1 [Pyrus x bretschneideri]
TRINITY_DN60109_c1_g1	41.09	4.43	0.31	GO:0046983	-	virNOG15314	K	sp|O23090|BH014_ARATH Transcription factor bHLH14 OS=Arabidopsis thaliana GN=BHLH14 PE=1 SV=1	gi|657957697|ref|XP_008370350.1| PREDICTED: transcription factor MYC2 [Malus domestica]
TRINITY_DN71025_c1_g1	106.83	54.1	29.81	-	-	virNOG10382	K	sp|Q6NKN9|BH074_ARATH Transcription factor bHLH74 OS=Arabidopsis thaliana GN=BHLH74 PE=1 SV=1	gi|694312168|ref|XP_009361213.1| PREDICTED: transcription factor bHLH74 isoform X1 [Pyrus x bretschneideri]
TRINITY_DN69569_c1_g2	0	0.3	0.02	-	-	virNOG33462;virNOG15314	K	sp|Q9FIP9|MYC3_ARATH Transcription factor MYC3 OS=Arabidopsis thaliana GN=MYC3 PE=1 SV=1	gi|694327280|ref|XP_009354516.1| PREDICTED: transcription factor MYC3-like [Pyrus x bretschneideri]
TRINITY_DN66620_c0_g2	0.29	1.88	0.19	GO:0046983	-	virNOG22768;virNOG07212	K	sp|Q9FHA7|HEC1_ARATH Transcription factor HEC1 OS=Arabidopsis thaliana GN=HEC1 PE=1 SV=1	gi|694313542|ref|XP_009367185.1| PREDICTED: transcription factor HEC2-like [Pyrus x bretschneideri]
TRINITY_DN70884_c0_g1	1.14	3.15	3.7	-	-	virNOG15407	K	sp|Q0V7X4|FIT_ARATH Transcription factor FER-LIKE IRON DEFICIENCY-INDUCED TRANSCRIPTION FACTOR OS=Arabidopsis thaliana GN=FIT PE=1 SV=1	gi|694415615|ref|XP_009335983.1| PREDICTED: transcription factor FER-LIKE IRON DEFICIENCY-INDUCED TRANSCRIPTION FACTOR-like [Pyrus x bretschneideri]
TRINITY_DN63419_c3_g2	38.02	60.5	14.88	-	-	virNOG03420	T	-	gi|658021102|ref|XP_008345935.1| PREDICTED: putative disease resistance protein At4g11170 [Malus domestica]
TRINITY_DN64802_c0_g1	381.62	426.47	214.19	-	-	COG4886;virNOG17255	ST	sp|F4J339|RPP1_ARATH Probable disease resistance protein RPP1 OS=Arabidopsis thaliana GN=RPP1 PE=2 SV=1	gi|657962085|ref|XP_008372643.1| PREDICTED: protein SUPPRESSOR OF npr1-1, CONSTITUTIVE 1-like [Malus domestica]
TRINITY_DN64883_c1_g1	1.96	2.89	5.62	-	-	COG4886;virNOG17255	ST	sp|Q9SZ66|DSC1_ARATH Disease resistance-like protein DSC1 OS=Arabidopsis thaliana GN=DSC1 PE=1 SV=1	gi|694425553|ref|XP_009340497.1| PREDICTED: TMV resistance protein N-like [Pyrus x bretschneideri]
TRINITY_DN64883_c3_g2	27.62	30.4	6.87	-	-	virNOG17255;KOG0198	T	sp|Q9FL92|WRK16_ARATH Probable WRKY transcription factor 16 OS=Arabidopsis thaliana GN=WRKY16 PE=3 SV=1	gi|694449573|ref|XP_009350407.1| PREDICTED: putative disease resistance protein At4g11170 [Pyrus x bretschneideri]
TRINITY_DN66700_c0_g8	4.19	5.75	2.02	-	-	COG4886;virNOG17255;virNOG29307;NOG96741	STRK	-	gi|694372883|ref|XP_009363693.1| PREDICTED: protein SUPPRESSOR OF npr1-1, CONSTITUTIVE 1-like [Pyrus x bretschneideri]
TRINITY_DN66819_c2_g8	8.78	6.98	15.73	-	-	COG4886;virNOG10093;virNOG17255;virNOG39249	ST	sp|Q40392|TMVRN_NICGU TMV resistance protein N OS=Nicotiana glutinosa GN=N PE=1 SV=1	gi|658051675|ref|XP_008361571.1| PREDICTED: TMV resistance protein N-like [Malus domestica] gi|658051677|ref|XP_008361573.1| PREDICTED: TMV resistance protein N-like [Malus domestica] gi|658051679|ref|XP_008361574.1| PREDICTED: TMV resistance protein N-like [Malus domestica]
TRINITY_DN66851_c1_g5	1.35	0.92	0.12	-	-	-	-	-	gi|657977886|ref|XP_008380860.1| PREDICTED: TMV resistance protein N-like [Malus domestica]
TRINITY_DN70245_c1_g3	2.61	0.8	0.8	-	-	COG4886;virNOG17255	ST	sp|P0DKH5|WR52C_ARATH Disease resistance protein RRS1 OS=Arabidopsis thaliana GN=RRS1 PE=1 SV=1	gi|658010976|ref|XP_008340728.1| PREDICTED: TMV resistance protein N-like [Malus domestica]
TRINITY_DN70335_c1_g2	0.9	0.59	0.13	-	-	virNOG17255	T	-	gi|694435254|ref|XP_009344798.1| PREDICTED: putative disease resistance protein At4g11170 [Pyrus x bretschneideri]
TRINITY_DN71281_c2_g2	17.25	13.26	4.2	-	-	virNOG03420;COG4886;virNOG17255	ST	sp|Q9SZ67|WRK19_ARATH Probable WRKY transcription factor 19 OS=Arabidopsis thaliana GN=WRKY19 PE=3 SV=1	gi|658058545|ref|XP_008365082.1| PREDICTED: protein SUPPRESSOR OF npr1-1, CONSTITUTIVE 1-like [Malus domestica]
TRINITY_DN71985_c1_g1	62.25	56.06	33.13	-	-	COG4886;virNOG17255	ST	sp|Q9SZ66|DSC1_ARATH Disease resistance-like protein DSC1 OS=Arabidopsis thaliana GN=DSC1 PE=1 SV=1	gi|694435254|ref|XP_009344798.1| PREDICTED: putative disease resistance protein At4g11170 [Pyrus x bretschneideri]
TRINITY_DN71985_c1_g2	1.9	2.97	5.25	-	-	virNOG03420;COG4886;virNOG17255	ST	sp|O23530|SNC1_ARATH Protein SUPPRESSOR OF npr1-1, CONSTITUTIVE 1 OS=Arabidopsis thaliana GN=SNC1 PE=1 SV=5	gi|694433784|ref|XP_009344161.1| PREDICTED: TMV resistance protein N-like [Pyrus x bretschneideri]
TRINITY_DN72845_c0_g3	2.58	1.98	6.36	-	-	COG4886;virNOG10093;virNOG17255;NOG117539	STU	sp|Q40392|TMVRN_NICGU TMV resistance protein N OS=Nicotiana glutinosa GN=N PE=1 SV=1	gi|658026821|ref|XP_008348832.1| PREDICTED: TMV resistance protein N-like, partial [Malus domestica]
TRINITY_DN63793_c0_g1	8.42	3.56	2.47	-	-	virNOG22567;KOG0001;virNOG08441	OK	sp|F4JIJ7|BH162_ARATH Transcription factor bHLH162 OS=Arabidopsis thaliana GN=BHLH162 PE=1 SV=1	gi|658036464|ref|XP_008353778.1| PREDICTED: transcription factor bHLH118-like isoform X3 [Malus domestica]
TRINITY_DN71672_c3_g1	0.03	18.12	0	GO:0046983	-	virNOG12622	K	sp|Q9ZVX2|AMS_ARATH Transcription factor ABORTED MICROSPORES OS=Arabidopsis thaliana GN=AMS PE=1 SV=2	gi|657972011|ref|XP_008377800.1| PREDICTED: transcription factor ABORTED MICROSPORES [Malus domestica]
TRINITY_DN62311_c1_g1	0	2.26	0	-	-	NOG132838;virNOG12622	K	sp|Q6YUS3|TDR_ORYSJ Transcription factor TDR OS=Oryza sativa subsp. japonica GN=TDR PE=1 SV=1	gi|694329951|ref|XP_009355696.1| PREDICTED: transcription factor ABORTED MICROSPORES-like [Pyrus x bretschneideri]
TRINITY_DN62311_c1_g2	0.1	61.13	0.01	GO:0003677;GO:0048658	-	virNOG12622	K	sp|Q9ZVX2|AMS_ARATH Transcription factor ABORTED MICROSPORES OS=Arabidopsis thaliana GN=AMS PE=1 SV=2	gi|694329951|ref|XP_009355696.1| PREDICTED: transcription factor ABORTED MICROSPORES-like [Pyrus x bretschneideri]
TRINITY_DN62311_c1_g4	0	1.08	0	-	-	virNOG12622	K	sp|Q9ZVX2|AMS_ARATH Transcription factor ABORTED MICROSPORES OS=Arabidopsis thaliana GN=AMS PE=1 SV=2	gi|694329951|ref|XP_009355696.1| PREDICTED: transcription factor ABORTED MICROSPORES-like [Pyrus x bretschneideri]
TRINITY_DN71151_c0_g4	0.01	36.75	0.02	GO:0000978;GO:0009555;GO:0048658;GO:0046983	-	virNOG12622	K	sp|Q9ZVX2|AMS_ARATH Transcription factor ABORTED MICROSPORES OS=Arabidopsis thaliana GN=AMS PE=1 SV=2	gi|694329953|ref|XP_009355697.1| PREDICTED: transcription factor ABORTED MICROSPORES-like [Pyrus x bretschneideri]
TRINITY_DN60868_c0_g1	0.46	3.23	10.1	-	-	virNOG25393;virNOG20133	S	sp|Q9M0X8|BH114_ARATH Transcription factor bHLH114 OS=Arabidopsis thaliana GN=BHLH114 PE=2 SV=2	gi|657943807|ref|XP_008370991.1| PREDICTED: transcription factor bHLH113-like isoform X1 [Malus domestica]
TRINITY_DN64228_c0_g1	0	4.72	3.71	-	-	virNOG21910;virNOG18645	K	sp|A4D998|BH075_ARATH Transcription factor bHLH75 OS=Arabidopsis thaliana GN=BHLH75 PE=2 SV=1	gi|657993965|ref|XP_008389280.1| PREDICTED: transcription factor bHLH75-like isoform X1 [Malus domestica]
TRINITY_DN64228_c0_g2	0.02	5.89	4.08	-	-	virNOG21910;virNOG18645	K	sp|A4D998|BH075_ARATH Transcription factor bHLH75 OS=Arabidopsis thaliana GN=BHLH75 PE=2 SV=1	gi|657993965|ref|XP_008389280.1| PREDICTED: transcription factor bHLH75-like isoform X1 [Malus domestica]
TRINITY_DN70314_c0_g1	20.21	25.98	45.65	GO:0046983	-	virNOG08109	K	sp|Q9CAA9|BH049_ARATH Transcription factor bHLH49 OS=Arabidopsis thaliana GN=BHLH49 PE=1 SV=1	gi|694331609|ref|XP_009356474.1| PREDICTED: transcription factor bHLH49-like [Pyrus x bretschneideri]
TRINITY_DN53894_c0_g2	1.05	0.59	0.18	GO:0003677;GO:0046983	-	virNOG04995	K	sp|Q9M1K1|ORG2_ARATH Transcription factor ORG2 OS=Arabidopsis thaliana GN=ORG2 PE=1 SV=1	gi|694423522|ref|XP_009339562.1| PREDICTED: transcription factor ORG2-like [Pyrus x bretschneideri]
TRINITY_DN70913_c1_g1	153.73	160.99	55.29	-	-	virNOG33462;virNOG15314	K	sp|Q39204|MYC2_ARATH Transcription factor MYC2 OS=Arabidopsis thaliana GN=MYC2 PE=1 SV=2	gi|657957064|ref|XP_008370020.1| PREDICTED: transcription factor MYC2-like [Malus domestica]
TRINITY_DN66139_c0_g2	8.52	12.75	23.97	GO:0008270;GO:0016567;GO:0004842	K11971	virNOG02910	O	sp|Q9JI90|RNF14_MOUSE E3 ubiquitin-protein ligase RNF14 OS=Mus musculus GN=Rnf14 PE=1 SV=2	gi|694391344|ref|XP_009371196.1| PREDICTED: E3 ubiquitin-protein ligase RNF14 isoform X2 [Pyrus x bretschneideri]
TRINITY_DN91854_c0_g1	0	0.59	0.02	GO:0016020;GO:0046872	-	virNOG04008	O	-	gi|694388183|ref|XP_009369808.1| PREDICTED: probable serine/threonine-protein kinase kinX [Pyrus x bretschneideri]
TRINITY_DN48374_c0_g1	2.08	4.6	0.27	GO:0046983	-	virNOG23363	K	sp|O80674|BH106_ARATH Transcription factor bHLH106 OS=Arabidopsis thaliana GN=BHLH106 PE=2 SV=1	gi|658052603|ref|XP_008362031.1| PREDICTED: transcription factor bHLH30-like [Malus domestica]
TRINITY_DN66280_c0_g3	6.48	14.22	15.49	GO:0004674;GO:0005524;GO:0016021;GO:0006468	-	virNOG02548;KOG1187;NOG11846	T	sp|O04086|Y1105_ARATH Probable receptor-like protein kinase At1g11050 OS=Arabidopsis thaliana GN=At1g11050 PE=2 SV=1	gi|694412476|ref|XP_009334553.1| PREDICTED: serine/arginine repetitive matrix protein 1-like [Pyrus x bretschneideri]
TRINITY_DN66280_c0_g4	3.94	5.29	12.83	-	-	virNOG02548;KOG1187;NOG11846	T	sp|O04086|Y1105_ARATH Probable receptor-like protein kinase At1g11050 OS=Arabidopsis thaliana GN=At1g11050 PE=2 SV=1	gi|694328924|ref|XP_009355244.1| PREDICTED: probable receptor-like protein kinase At1g11050 isoform X3 [Pyrus x bretschneideri]
TRINITY_DN66721_c2_g1	21.7	19.85	11.05	GO:0016020;GO:0000166;GO:0004672	-	virNOG30196;virNOG04804	T	sp|Q9LXA5|LRK91_ARATH L-type lectin-domain containing receptor kinase IX.1 OS=Arabidopsis thaliana GN=LECRK91 PE=1 SV=1	gi|470119468|ref|XP_004295836.1| PREDICTED: L-type lectin-domain containing receptor kinase IX.1-like [Fragaria vesca subsp. vesca]
TRINITY_DN67750_c0_g10	1.79	2.01	0.5	-	-	virNOG12183;virNOG04804;virNOG12575	T	sp|Q9LXA5|LRK91_ARATH L-type lectin-domain containing receptor kinase IX.1 OS=Arabidopsis thaliana GN=LECRK91 PE=1 SV=1	gi|658034365|ref|XP_008352704.1| PREDICTED: L-type lectin-domain containing receptor kinase IX.1-like [Malus domestica]
TRINITY_DN67750_c0_g7	11.67	9.22	4.85	GO:0030246;GO:0004674;GO:0005524;GO:0016021;GO:0006468	-	virNOG12183;virNOG04804	T	sp|Q9LXA5|LRK91_ARATH L-type lectin-domain containing receptor kinase IX.1 OS=Arabidopsis thaliana GN=LECRK91 PE=1 SV=1	gi|694422977|ref|XP_009339309.1| PREDICTED: L-type lectin-domain containing receptor kinase IX.1-like [Pyrus x bretschneideri]
TRINITY_DN68959_c2_g1	0.55	2.21	1.27	-	-	virNOG04804;COG0515;euNOG01453	T	sp|Q9LXA5|LRK91_ARATH L-type lectin-domain containing receptor kinase IX.1 OS=Arabidopsis thaliana GN=LECRK91 PE=1 SV=1	gi|694356920|ref|XP_009359136.1| PREDICTED: L-type lectin-domain containing receptor kinase IX.1-like [Pyrus x bretschneideri]
TRINITY_DN69719_c0_g1	0.01	0.26	0.97	GO:0016020;GO:0000166;GO:0004672	-	virNOG12183	T	sp|Q9LSL5|LRK92_ARATH L-type lectin-domain containing receptor kinase IX.2 OS=Arabidopsis thaliana GN=LECRK92 PE=1 SV=1	gi|694313205|ref|XP_009365634.1| PREDICTED: L-type lectin-domain containing receptor kinase IX.1-like [Pyrus x bretschneideri]
TRINITY_DN71919_c1_g2	14.16	9.64	5.36	GO:0030246;GO:0004674;GO:0005524;GO:0016021;GO:0006468	-	virNOG12183;COG0515	T	sp|Q9LXA5|LRK91_ARATH L-type lectin-domain containing receptor kinase IX.1 OS=Arabidopsis thaliana GN=LECRK91 PE=1 SV=1	gi|694422977|ref|XP_009339309.1| PREDICTED: L-type lectin-domain containing receptor kinase IX.1-like [Pyrus x bretschneideri]
TRINITY_DN71983_c1_g1	13.76	7.04	7.2	-	-	virNOG12183;virNOG04804	T	sp|Q9LXA5|LRK91_ARATH L-type lectin-domain containing receptor kinase IX.1 OS=Arabidopsis thaliana GN=LECRK91 PE=1 SV=1	gi|694422974|ref|XP_009339308.1| PREDICTED: L-type lectin-domain containing receptor kinase IX.1-like [Pyrus x bretschneideri]
TRINITY_DN62044_c0_g7	8.31	5.46	2.46	-	-	virNOG33462;virNOG15314	K	sp|Q39204|MYC2_ARATH Transcription factor MYC2 OS=Arabidopsis thaliana GN=MYC2 PE=1 SV=2	gi|694360642|ref|XP_009360191.1| PREDICTED: transcription factor MYC2-like [Pyrus x bretschneideri]
TRINITY_DN67964_c0_g2	11.74	3.14	3.11	-	-	NOG136572;virNOG18645	K	sp|Q8GWK7|BEE3_ARATH Transcription factor BEE 3 OS=Arabidopsis thaliana GN=BEE3 PE=2 SV=1	gi|694360497|ref|XP_009360148.1| PREDICTED: transcription factor BEE 3-like [Pyrus x bretschneideri] gi|694360500|ref|XP_009360149.1| PREDICTED: transcription factor BEE 3-like [Pyrus x bretschneideri]
TRINITY_DN65052_c0_g1	0.66	46.05	1.89	-	-	virNOG13663	K	sp|Q84TK1|BH010_ARATH Transcription factor bHLH10 OS=Arabidopsis thaliana GN=BHLH10 PE=1 SV=1	gi|694365051|ref|XP_009361467.1| PREDICTED: transcription factor bHLH91-like [Pyrus x bretschneideri]
TRINITY_DN71791_c4_g2	16.17	12.18	3.44	-	-	virNOG19673	K	sp|Q9LT67|BH113_ARATH Transcription factor bHLH113 OS=Arabidopsis thaliana GN=BHLH113 PE=2 SV=1	gi|694440036|ref|XP_009346862.1| PREDICTED: transcription factor bHLH113-like [Pyrus x bretschneideri]
TRINITY_DN53784_c0_g1	5.32	10.85	34.24	GO:0033743;GO:0055114	-	virNOG19592	S	sp|Q9STN5|Y4833_ARATH Uncharacterized protein At4g08330, chloroplastic OS=Arabidopsis thaliana GN=At4g08330 PE=1 SV=1	gi|694435306|ref|XP_009344823.1| PREDICTED: uncharacterized protein LOC103936697 [Pyrus x bretschneideri]
TRINITY_DN61605_c0_g1	3.6	3.78	0.57	-	-	virNOG00532	S	-	gi|657977705|ref|XP_008380771.1| PREDICTED: uncharacterized protein LOC103443658 [Malus domestica]
TRINITY_DN61605_c0_g2	3.1	2.23	0.56	-	-	virNOG00532	S	-	gi|658014241|ref|XP_008342435.1| PREDICTED: uncharacterized protein LOC103405235 isoform X2 [Malus domestica]
TRINITY_DN30590_c0_g1	0.18	0.65	0	-	-	-	-	sp|Q07016|MAX_XENLA Protein max OS=Xenopus laevis GN=max PE=2 SV=1	gi|1035961588|gb|OAY82327.1| putative transcription factor bHLH041 [Ananas comosus]
TRINITY_DN69124_c0_g1	22.26	26.65	52.09	-	-	virNOG07392	T	sp|Q8LPI7|CKL4_ARATH Casein kinase 1-like protein 4 OS=Arabidopsis thaliana GN=CKL4 PE=1 SV=1	gi|658043641|ref|XP_008357462.1| PREDICTED: casein kinase I isoform delta-like [Malus domestica]
TRINITY_DN54828_c0_g1	0	0.37	1.79	GO:0030529	-	virNOG11157	J	sp|P0DJ13|RL7_TETTH 60S ribosomal protein L7 OS=Tetrahymena thermophila GN=RPL7 PE=1 SV=1	gi|695018535|ref|XP_009396236.1| PREDICTED: 60S ribosomal protein L7-2-like [Musa acuminata subsp. malaccensis]
TRINITY_DN52454_c0_g1	0	0.27	0.73	GO:0019139;GO:0016614;GO:0009690;GO:0008131;GO:0050660;GO:0055114;GO:0005773	K00279	virNOG07505	C	sp|Q9FUJ3|CKX2_ARATH Cytokinin dehydrogenase 2 OS=Arabidopsis thaliana GN=CKX2 PE=1 SV=2	gi|694323252|ref|XP_009352704.1| PREDICTED: cytokinin dehydrogenase 2-like [Pyrus x bretschneideri]
TRINITY_DN56809_c0_g1	0	0.05	0.75	-	-	virNOG13063;virNOG25927;COG0277;virNOG39040	CR	sp|Q54H55|Y8969_DICDI FAD-linked oxidoreductase DDB_G0289697 OS=Dictyostelium discoideum GN=DDB_G0289697 PE=2 SV=1	gi|971511477|dbj|GAQ86713.1| hypothetical protein KFL_003070010 [Klebsormidium flaccidum]
TRINITY_DN69206_c2_g4	0.88	0.14	2.8	-	-	virNOG02207;COG0277	C	sp|O22213|CKX1_ARATH Cytokinin dehydrogenase 1 OS=Arabidopsis thaliana GN=CKX1 PE=1 SV=1	gi|658049614|ref|XP_008360505.1| PREDICTED: cytokinin dehydrogenase 1-like [Malus domestica]
TRINITY_DN69821_c1_g5	7.37	2.37	27.71	GO:0019139;GO:0016614;GO:0009690;GO:0050660;GO:0055114	K00279	virNOG07505	C	sp|Q9LTS3|CKX3_ARATH Cytokinin dehydrogenase 3 OS=Arabidopsis thaliana GN=CKX3 PE=1 SV=1	gi|694323167|ref|XP_009352666.1| PREDICTED: cytokinin dehydrogenase 3-like [Pyrus x bretschneideri]
TRINITY_DN71900_c0_g1	15.71	13.52	24.49	GO:0019139;GO:0016614;GO:0009690;GO:0050660;GO:0055114	K00279	virNOG02207	C	sp|Q9LY71|CKX6_ARATH Cytokinin dehydrogenase 6 OS=Arabidopsis thaliana GN=CKX6 PE=2 SV=2	gi|657950708|ref|XP_008349298.1| PREDICTED: cytokinin dehydrogenase 6-like [Malus domestica]
TRINITY_DN72864_c1_g1	25.52	7.64	26.96	GO:0019139;GO:0016614;GO:0009690;GO:0050660;GO:0055114	K00279	virNOG02207	C	sp|Q67YU0|CKX5_ARATH Cytokinin dehydrogenase 5 OS=Arabidopsis thaliana GN=CKX5 PE=2 SV=1	gi|657991531|ref|XP_008387997.1| PREDICTED: cytokinin dehydrogenase 5-like [Malus domestica]
TRINITY_DN53718_c0_g2	0.48	2.33	0	-	-	NOG67858;virNOG37881;virNOG23024	LU	sp|Q7Z1B8|S61G1_GRYOR Protein transport protein Sec61 subunit gamma OS=Gryllotalpa orientalis GN=SEC61G PE=3 SV=1	gi|388513565|gb|AFK44844.1| unknown [Medicago truncatula]
TRINITY_DN63026_c0_g1	42.12	53.66	16.48	-	-	virNOG10806	S	sp|K4PW38|RSS3_ORYSJ Protein RICE SALT SENSITIVE 3 OS=Oryza sativa subsp. japonica GN=RSS3 PE=1 SV=1	gi|658052144|ref|XP_008361802.1| PREDICTED: uncharacterized protein LOC103425497 [Malus domestica]
TRINITY_DN66740_c1_g1	54.14	62.36	227.42	GO:0045735;GO:0005576;GO:0030145	-	virNOG18081	R	sp|Q9LMC9|GLT2_ARATH Germin-like protein subfamily T member 2 OS=Arabidopsis thaliana GN=At1g18980 PE=2 SV=1	gi|658001241|ref|XP_008393086.1| PREDICTED: germin-like protein subfamily T member 2 [Malus domestica]
TRINITY_DN62098_c0_g1	1.9	1.36	10.47	GO:0048046;GO:0004553;GO:0016762;GO:0005618;GO:0010411;GO:0042546;GO:0071555	K08235	virNOG10882	R	sp|Q8L9A9|XTH8_ARATH Probable xyloglucan endotransglucosylase/hydrolase protein 8 OS=Arabidopsis thaliana GN=XTH8 PE=2 SV=2	gi|187372986|gb|ACD03227.1| xyloglucan endotransglucosylase/hydrolase 3 [Malus domestica]
TRINITY_DN62098_c0_g2	6.33	3.34	29.82	GO:0048046;GO:0004553;GO:0016762;GO:0005618;GO:0010411;GO:0042546;GO:0071555	K08235	virNOG10882	R	sp|Q8L9A9|XTH8_ARATH Probable xyloglucan endotransglucosylase/hydrolase protein 8 OS=Arabidopsis thaliana GN=XTH8 PE=2 SV=2	gi|657959164|ref|XP_008371123.1| PREDICTED: probable xyloglucan endotransglucosylase/hydrolase protein 8 [Malus domestica]
TRINITY_DN71962_c0_g1	0	1.08	3.89	-	-	-	-	-	-
TRINITY_DN71962_c0_g3	0	1.01	5.37	GO:0046983	-	-	-	-	gi|326521326|dbj|BAJ96866.1| predicted protein [Hordeum vulgare subsp. vulgare]
TRINITY_DN71962_c0_g4	0.33	2.36	4.81	-	-	-	-	-	gi|326521326|dbj|BAJ96866.1| predicted protein [Hordeum vulgare subsp. vulgare]
TRINITY_DN61898_c0_g2	0.06	0.49	1.23	-	-	-	-	-	-
TRINITY_DN63047_c0_g1	0	1.1	1.91	-	-	-	-	-	-
TRINITY_DN71775_c0_g2	2.9	4.05	5.09	-	-	-	-	-	-
TRINITY_DN61428_c0_g1	5	1.17	0.25	GO:0016705;GO:0020037;GO:0005506;GO:0004497;GO:0055114	K12153	virNOG03590	Q	sp|Q6J540|C79D4_LOTJA Isoleucine N-monooxygenase 2 OS=Lotus japonicus GN=CYP79D4 PE=1 SV=1	gi|694326247|ref|XP_009354043.1| PREDICTED: isoleucine N-monooxygenase 2-like [Pyrus x bretschneideri]
TRINITY_DN62618_c1_g1	0	0	7.72	-	-	COG2124;virNOG00979	Q	sp|O48927|C78A3_SOYBN Cytochrome P450 78A3 OS=Glycine max GN=CYP78A3 PE=2 SV=1	gi|658016207|ref|XP_008343443.1| PREDICTED: cytochrome P450 78A9-like [Malus domestica]
TRINITY_DN63201_c0_g1	0.45	136.73	2.55	GO:0016709;GO:0020037;GO:0051792;GO:0005506;GO:0055114;GO:0080110	K20496	virNOG00928	Q	sp|Q9LNJ4|C70A2_ARATH Cytochrome P450 703A2 OS=Arabidopsis thaliana GN=CYP703A2 PE=1 SV=1	gi|657943149|ref|XP_008356280.1| PREDICTED: cytochrome P450 703A2 [Malus domestica]
TRINITY_DN63856_c1_g2	2.29	15.77	33.24	-	-	virNOG00979	Q	sp|Q9ZNR0|C78A6_ARATH Cytochrome P450 78A6 OS=Arabidopsis thaliana GN=CYP78A6 PE=2 SV=1	gi|694443981|ref|XP_009348537.1| PREDICTED: cytochrome P450 78A6-like [Pyrus x bretschneideri] gi|694443983|ref|XP_009348538.1| PREDICTED: cytochrome P450 78A6-like [Pyrus x bretschneideri]
TRINITY_DN66774_c1_g1	8.33	11.66	29.57	GO:0004664;GO:0009094;GO:0016597;GO:0009570;GO:0047769	K05359	virNOG03269	E	sp|Q9SSE7|AROD2_ARATH Arogenate dehydratase/prephenate dehydratase 2, chloroplastic OS=Arabidopsis thaliana GN=ADT2 PE=1 SV=1	gi|694353839|ref|XP_009358260.1| PREDICTED: arogenate dehydratase/prephenate dehydratase 2, chloroplastic-like [Pyrus x bretschneideri] gi|694353842|ref|XP_009358261.1| PREDICTED: arogenate dehydratase/prephenate dehydratase 2, chloroplastic-like [Pyrus x bretschneideri] gi|694353847|ref|XP_009358262.1| PREDICTED: arogenate dehydratase/prephenate dehydratase 2, chloroplastic-like [Pyrus x bretsch…
TRINITY_DN69138_c0_g1	0.75	1.34	87.08	-	K12153	virNOG03590	Q	sp|Q6J540|C79D4_LOTJA Isoleucine N-monooxygenase 2 OS=Lotus japonicus GN=CYP79D4 PE=1 SV=1	gi|658028426|ref|XP_008349637.1| PREDICTED: isoleucine N-monooxygenase 1-like [Malus domestica]
TRINITY_DN70993_c0_g1	191.62	159.76	18.13	GO:0016705;GO:0020037;GO:0005506;GO:0016021;GO:0004497;GO:0055114	K09755	virNOG05200	Q	sp|Q42600|C84A1_ARATH Cytochrome P450 84A1 OS=Arabidopsis thaliana GN=CYP84A1 PE=1 SV=1	gi|525328951|gb|AGR44939.1| ferulate 5-hydroxylase protein [Pyrus x bretschneideri]
TRINITY_DN71452_c1_g3	0.31	0.54	1.53	-	-	virNOG09037	Q	sp|H2DH18|C7A12_PANGI Cytochrome P450 CYP736A12 OS=Panax ginseng PE=2 SV=1	gi|694317193|ref|XP_009337234.1| PREDICTED: cytochrome P450 CYP736A12-like [Pyrus x bretschneideri]
TRINITY_DN71452_c1_g5	9.65	39.8	15.08	GO:0016705;GO:0020037;GO:0005506;GO:0016021;GO:0004497;GO:0055114	-	virNOG09037	Q	sp|H2DH18|C7A12_PANGI Cytochrome P450 CYP736A12 OS=Panax ginseng PE=2 SV=1	gi|694319413|ref|XP_009346975.1| PREDICTED: cytochrome P450 CYP736A12-like [Pyrus x bretschneideri]
TRINITY_DN72690_c0_g6	24.59	35.74	10.7	-	-	virNOG01760	Q	sp|O48922|C98A2_SOYBN Cytochrome P450 98A2 OS=Glycine max GN=CYP98A2 PE=2 SV=1	gi|658008420|ref|XP_008339406.1| PREDICTED: cytochrome P450 98A2 [Malus domestica]
TRINITY_DN52968_c0_g1	0	0.49	0.15	-	-	virNOG15317;virNOG05194	S	sp|Q09766|YA7D_SCHPO Uncharacterized membrane protein C24H6.13 OS=Schizosaccharomyces pombe (strain 972 / ATCC 24843) GN=SPAC24H6.13 PE=1 SV=1	gi|593701703|ref|XP_007151261.1| hypothetical protein PHAVU_004G031700g [Phaseolus vulgaris] gi|593701705|ref|XP_007151262.1| hypothetical protein PHAVU_004G031700g [Phaseolus vulgaris] gi|593701707|ref|XP_007151263.1| hypothetical protein PHAVU_004G031700g [Phaseolus vulgaris] gi|561024570|gb|ESW23255.1| hypothetical protein PHAVU_004G031700g [Phaseolus vulgaris] gi|561024571|gb|ESW23256.1| hypo…
TRINITY_DN67915_c0_g1	7.12	6.12	15.37	GO:0016021	-	virNOG15317;KOG1134;COG5594	S	sp|F4I248|CSCLB_ARATH CSC1-like protein At1g69450 OS=Arabidopsis thaliana GN=At1g69450 PE=2 SV=1	gi|658009296|ref|XP_008339854.1| PREDICTED: uncharacterized membrane protein C2G11.09-like [Malus domestica]
TRINITY_DN61264_c1_g1	0.13	3.12	4.63	GO:0006342;GO:0003677;GO:0046982;GO:0000790;GO:0000786	-	virNOG18023;virNOG18276	B	sp|Q9HGX4|H2A_AGABI Histone H2A OS=Agaricus bisporus PE=2 SV=3	gi|27311795|gb|AAO00863.1| Unknown protein [Arabidopsis thaliana]
TRINITY_DN56859_c0_g1	0	0.36	0.42	-	-	virNOG12758;NOG124311	R	sp|P52577|IFRH_ARATH Isoflavone reductase homolog P3 OS=Arabidopsis thaliana GN=At1g75280 PE=2 SV=1	gi|470111257|ref|XP_004291865.1| PREDICTED: isoflavone reductase-like protein [Fragaria vesca subsp. vesca]
TRINITY_DN65442_c1_g1	102.68	27.98	4.62	-	K13081	virNOG32302;virNOG12263	RG	sp|Q84V83|LAR_DESUN Leucoanthocyanidin reductase OS=Desmodium uncinatum GN=LAR PE=1 SV=1	gi|694319377|ref|XP_009346810.1| PREDICTED: leucoanthocyanidin reductase-like isoform X1 [Pyrus x bretschneideri]
TRINITY_DN69648_c2_g2	356.5	349.23	62.99	-	-	virNOG12758	R	sp|E1U332|ALL12_OLEEU Isoflavone reductase-like protein OS=Olea europaea PE=1 SV=1	gi|657971219|ref|XP_008377384.1| PREDICTED: isoflavone reductase-like protein [Malus domestica]
TRINITY_DN71565_c0_g1	211.13	204.93	32.83	-	-	virNOG12758	R	sp|E1U332|ALL12_OLEEU Isoflavone reductase-like protein OS=Olea europaea PE=1 SV=1	gi|657991597|ref|XP_008388033.1| PREDICTED: isoflavone reductase-like protein [Malus domestica]
TRINITY_DN45534_c0_g1	0.57	1.73	0.18	GO:0015986;GO:0015991;GO:0005524;GO:0000275;GO:0046933	-	virNOG09296	C	sp|Q05825|ATPB_DROME ATP synthase subunit beta, mitochondrial OS=Drosophila melanogaster GN=ATPsynbeta PE=1 SV=3	gi|147838606|emb|CAN69512.1| hypothetical protein VITISV_018718 [Vitis vinifera]
TRINITY_DN64099_c1_g1	0	0.94	9.59	GO:0015986;GO:0015991;GO:0005524;GO:0000275;GO:0046933	-	COG0055;virNOG09296	C	sp|P00830|ATPB_YEAST ATP synthase subunit beta, mitochondrial OS=Saccharomyces cerevisiae (strain ATCC 204508 / S288c) GN=ATP2 PE=1 SV=2	gi|326499079|dbj|BAK06030.1| predicted protein [Hordeum vulgare subsp. vulgare] gi|662524705|gb|KEQ82091.1| ATP synthase F1, beta subunit [Aureobasidium pullulans EXF-150]
TRINITY_DN64099_c1_g2	0.08	3.98	12.8	GO:0015986;GO:0015991;GO:0005524;GO:0000275;GO:0046933	-	COG0055;virNOG09296	C	sp|P00830|ATPB_YEAST ATP synthase subunit beta, mitochondrial OS=Saccharomyces cerevisiae (strain ATCC 204508 / S288c) GN=ATP2 PE=1 SV=2	gi|326499079|dbj|BAK06030.1| predicted protein [Hordeum vulgare subsp. vulgare] gi|662524705|gb|KEQ82091.1| ATP synthase F1, beta subunit [Aureobasidium pullulans EXF-150]
TRINITY_DN64099_c1_g3	0.18	2.76	5.71	GO:0015986;GO:0045261;GO:0015991;GO:0005524;GO:0046933	-	COG0055;virNOG09296	C	sp|P23704|ATPB_NEUCR ATP synthase subunit beta, mitochondrial OS=Neurospora crassa (strain ATCC 24698 / 74-OR23-1A / CBS 708.71 / DSM 1257 / FGSC 987) GN=atp-2 PE=2 SV=1	gi|326499079|dbj|BAK06030.1| predicted protein [Hordeum vulgare subsp. vulgare] gi|662524705|gb|KEQ82091.1| ATP synthase F1, beta subunit [Aureobasidium pullulans EXF-150]
TRINITY_DN45622_c0_g1	0	0.07	0.53	GO:0000166;GO:0051536;GO:0043167	-	virNOG05289	D	sp|P0CO88|NBP35_CRYNJ Cytosolic Fe-S cluster assembly factor NBP35 OS=Cryptococcus neoformans var. neoformans serotype D (strain JEC21 / ATCC MYA-565) GN=NBP35 PE=3 SV=1	gi|971514941|dbj|GAQ83253.1| nucleotide-binding protein [Klebsormidium flaccidum]
TRINITY_DN59716_c0_g1	5.23	5.73	2.25	-	-	virNOG09245	D	sp|Q6STH5|HF101_ARATH Fe-S cluster assembly factor HCF101, chloroplastic OS=Arabidopsis thaliana GN=HCF101 PE=1 SV=1	gi|694322758|ref|XP_009352487.1| PREDICTED: fe-S cluster assembly factor HCF101, chloroplastic [Pyrus x bretschneideri]
TRINITY_DN98245_c0_g1	0.1	0.51	0.04	GO:0005488	-	virNOG05289	D	sp|Q68FS1|NUBP2_RAT Cytosolic Fe-S cluster assembly factor NUBP2 OS=Rattus norvegicus GN=Nubp2 PE=1 SV=1	gi|9758243|dbj|BAB08742.1| nucleotide-binding protein [Arabidopsis thaliana]
TRINITY_DN60741_c1_g1	0.1	0.72	0.05	GO:0004013;GO:0033353;GO:0005829;GO:0006730	K01251	virNOG00927;COG0499	H	sp|O93477|SAHHB_XENLA Adenosylhomocysteinase B OS=Xenopus laevis GN=ahcy-b PE=2 SV=1	gi|388492304|gb|AFK34218.1| unknown [Lotus japonicus]
TRINITY_DN43908_c0_g2	0.02	0.56	0	GO:0055085;GO:0016021;GO:0009734	K13947	virNOG11787	P	sp|Q9LU77|PIN2_ARATH Auxin efflux carrier component 2 OS=Arabidopsis thaliana GN=PIN2 PE=1 SV=2	gi|657953672|ref|XP_008363929.1| PREDICTED: auxin efflux carrier component 2 [Malus domestica]
TRINITY_DN57282_c0_g1	2.58	7.84	11	GO:0010315;GO:0005783;GO:0055085;GO:0009555;GO:0010252;GO:0016021	K13947	virNOG05637	S	sp|Q9LFP6|PIN8_ARATH Auxin efflux carrier component 8 OS=Arabidopsis thaliana GN=PIN8 PE=2 SV=1	gi|694430826|ref|XP_009342872.1| PREDICTED: putative auxin efflux carrier component 5 [Pyrus x bretschneideri]
TRINITY_DN59758_c0_g1	2.53	0.96	0.11	GO:0010105;GO:0055085;GO:0009734;GO:1901332;GO:0048767;GO:0010540;GO:0016021;GO:0005886	K13947	virNOG07159	P	sp|Q9SQH6|PIN6_ARATH Auxin efflux carrier component 6 OS=Arabidopsis thaliana GN=PIN6 PE=2 SV=2	gi|694362502|ref|XP_009360725.1| PREDICTED: probable auxin efflux carrier component 6 [Pyrus x bretschneideri]
TRINITY_DN66393_c1_g1	5.8	10.31	0.46	GO:0005783;GO:0055085;GO:0009555;GO:0010252;GO:0009734;GO:0080162;GO:0080161;GO:0016021	K13947	virNOG06841	S	sp|Q9FFD0|PIN5_ARATH Auxin efflux carrier component 5 OS=Arabidopsis thaliana GN=PIN5 PE=2 SV=2	gi|694420175|ref|XP_009338007.1| PREDICTED: putative auxin efflux carrier component 8 [Pyrus x bretschneideri]
TRINITY_DN68177_c3_g1	30.8	22.32	71.59	GO:0010051;GO:0003755;GO:0010229;GO:0005737;GO:0009926;GO:0016021;GO:0000413;GO:0010358;GO:0055085;GO:0009506;GO:0010338;GO:0009734;GO:0048364;GO:0009925;GO:0009908;GO:0009505;GO:0009630;GO:0045177;GO:0048826	-	virNOG01386	P	sp|Q9C6B8|PINI_ARATH Auxin efflux carrier component 1 OS=Arabidopsis thaliana GN=PIN1 PE=1 SV=1	gi|694330688|ref|XP_009356039.1| PREDICTED: probable auxin efflux carrier component 1c [Pyrus x bretschneideri]
TRINITY_DN68177_c3_g4	40.39	31.19	107.26	GO:0003755;GO:0055085;GO:0000413;GO:0016021;GO:0009734	-	virNOG01386	P	sp|Q9C6B8|PINI_ARATH Auxin efflux carrier component 1 OS=Arabidopsis thaliana GN=PIN1 PE=1 SV=1	gi|148608696|gb|ABQ95671.1| auxin efflux carrier, partial [Malus domestica]
TRINITY_DN69581_c2_g2	5.47	9.18	15.02	GO:0055085;GO:0016021;GO:0009734	-	virNOG01386	P	sp|Q8RWZ6|PIN4_ARATH Auxin efflux carrier component 4 OS=Arabidopsis thaliana GN=PIN4 PE=1 SV=1	gi|658008731|ref|XP_008339560.1| PREDICTED: auxin efflux carrier component 3 isoform X1 [Malus domestica]
TRINITY_DN72591_c0_g1	12.28	17.89	34.22	GO:0055085;GO:0016021;GO:0009734	K13947	virNOG01386	P	sp|Q9S7Z8|PIN3_ARATH Auxin efflux carrier component 3 OS=Arabidopsis thaliana GN=PIN3 PE=1 SV=1	gi|694330909|ref|XP_009356144.1| PREDICTED: auxin efflux carrier component 3-like [Pyrus x bretschneideri]
TRINITY_DN72591_c0_g3	39.66	33.29	81.69	-	-	virNOG15453;lilNOG01141	S	sp|P0C0X5|PIN1B_ORYSJ Probable auxin efflux carrier component 1b OS=Oryza sativa subsp. japonica GN=PIN1B PE=2 SV=1	gi|694330688|ref|XP_009356039.1| PREDICTED: probable auxin efflux carrier component 1c [Pyrus x bretschneideri]
TRINITY_DN72591_c0_g6	39.15	33.15	102.99	GO:0003755;GO:0055085;GO:0000413;GO:0016021;GO:0009734	-	virNOG01386	P	sp|Q67UL3|PIN1C_ORYSJ Probable auxin efflux carrier component 1c OS=Oryza sativa subsp. japonica GN=PIN1C PE=2 SV=1	gi|658021124|ref|XP_008345946.1| PREDICTED: auxin efflux carrier component 1-like [Malus domestica]
TRINITY_DN66420_c0_g1	0.63	0.94	2.35	GO:0015031	-	virNOG03263	U	sp|Q9SB50|AP4M_ARATH AP-4 complex subunit mu OS=Arabidopsis thaliana GN=AP4M PE=2 SV=1	gi|976924156|gb|KVI08201.1| Clathrin adaptor, mu subunit [Cynara cardunculus var. scolymus]
TRINITY_DN51801_c0_g1	0.97	2.92	0.35	GO:0005840;GO:0006412;GO:0003735	-	virNOG23078;COG2053	J	sp|Q90YP3|RS28_ICTPU 40S ribosomal protein S28 OS=Ictalurus punctatus GN=rps28 PE=3 SV=1	gi|693499282|emb|CEF98820.1| Ribosomal protein S28e [Ostreococcus tauri]
TRINITY_DN57889_c1_g1	0	1.9	5.98	GO:0005840;GO:0006412;GO:0003735	-	virNOG23078	J	sp|Q7S6W5|RS28_NEUCR 40S ribosomal protein S28 OS=Neurospora crassa (strain ATCC 24698 / 74-OR23-1A / CBS 708.71 / DSM 1257 / FGSC 987) GN=rps-28 PE=3 SV=1	gi|694448813|ref|XP_009350203.1| PREDICTED: 40S ribosomal protein S28-B [Pyrus x bretschneideri]
TRINITY_DN57889_c1_g2	0	5.63	10.67	GO:0005840;GO:0006412;GO:0003735	-	virNOG23078	J	sp|P0CT80|RS28B_SCHPO 40S ribosomal protein S28-B OS=Schizosaccharomyces pombe (strain 972 / ATCC 24843) GN=rps2802 PE=3 SV=1	gi|694448813|ref|XP_009350203.1| PREDICTED: 40S ribosomal protein S28-B [Pyrus x bretschneideri]
TRINITY_DN57889_c1_g3	0	4.91	12.99	GO:0005840;GO:0006412;GO:0003735	-	virNOG23078	J	sp|P0CT80|RS28B_SCHPO 40S ribosomal protein S28-B OS=Schizosaccharomyces pombe (strain 972 / ATCC 24843) GN=rps2802 PE=3 SV=1	gi|694448813|ref|XP_009350203.1| PREDICTED: 40S ribosomal protein S28-B [Pyrus x bretschneideri]
TRINITY_DN62340_c2_g1	0.51	13.54	1.8	-	-	virNOG24788;virNOG34255;KOG0017	SR	-	gi|694405935|ref|XP_009377801.1| PREDICTED: uncharacterized protein LOC103966362 [Pyrus x bretschneideri]
TRINITY_DN62172_c1_g3	8.72	16.22	25.14	GO:0004674;GO:0005524;GO:0016021;GO:0006468	-	virNOG05235	T	sp|O65405|CRK28_ARATH Cysteine-rich receptor-like protein kinase 28 OS=Arabidopsis thaliana GN=CRK28 PE=3 SV=2	gi|694446550|ref|XP_009349608.1| PREDICTED: cysteine-rich receptor-like protein kinase 29 [Pyrus x bretschneideri] gi|694446553|ref|XP_009349609.1| PREDICTED: cysteine-rich receptor-like protein kinase 29 [Pyrus x bretschneideri]
TRINITY_DN62896_c1_g4	10.89	10.1	21.08	-	-	virNOG31972;virNOG05235;COG0515	T	sp|Q8GYA4|CRK10_ARATH Cysteine-rich receptor-like protein kinase 10 OS=Arabidopsis thaliana GN=CRK10 PE=1 SV=3	gi|694350153|ref|XP_009357378.1| PREDICTED: cysteine-rich receptor-like protein kinase 10 [Pyrus x bretschneideri]
TRINITY_DN63437_c0_g1	1.61	4.54	28.49	GO:0004674;GO:0005524;GO:0016021;GO:0006468	-	virNOG05235	T	sp|O65405|CRK28_ARATH Cysteine-rich receptor-like protein kinase 28 OS=Arabidopsis thaliana GN=CRK28 PE=3 SV=2	gi|596114485|ref|XP_007221601.1| hypothetical protein PRUPE_ppa026879mg, partial [Prunus persica] gi|462418537|gb|EMJ22800.1| hypothetical protein PRUPE_ppa026879mg, partial [Prunus persica]
TRINITY_DN63437_c1_g8	0.67	1.29	4.24	GO:0004674;GO:0005524;GO:0016021;GO:0006468	-	virNOG05235	T	sp|O65468|CRK8_ARATH Cysteine-rich receptor-like protein kinase 8 OS=Arabidopsis thaliana GN=CRK8 PE=3 SV=2	gi|658040387|ref|XP_008355788.1| PREDICTED: cysteine-rich receptor-like protein kinase 8 [Malus domestica]
TRINITY_DN65381_c1_g4	7.28	5.55	15.29	-	-	virNOG02323;COG0515;virNOG08545	T	sp|Q9LPZ3|Y1141_ARATH G-type lectin S-receptor-like serine/threonine-protein kinase At1g11410 OS=Arabidopsis thaliana GN=At1g11410 PE=3 SV=3	gi|694329582|ref|XP_009355548.1| PREDICTED: G-type lectin S-receptor-like serine/threonine-protein kinase SD1-1 [Pyrus x bretschneideri]
TRINITY_DN65494_c0_g3	5.39	5.2	11.5	-	-	virNOG02323;COG0515;virNOG30432	T	sp|O81833|SD11_ARATH G-type lectin S-receptor-like serine/threonine-protein kinase SD1-1 OS=Arabidopsis thaliana GN=SD11 PE=1 SV=1	gi|658047243|ref|XP_008359300.1| PREDICTED: G-type lectin S-receptor-like serine/threonine-protein kinase At4g27290 isoform X1 [Malus domestica]
TRINITY_DN67222_c0_g1	8.44	12.1	23.66	-	-	COG0515	T	sp|O81833|SD11_ARATH G-type lectin S-receptor-like serine/threonine-protein kinase SD1-1 OS=Arabidopsis thaliana GN=SD11 PE=1 SV=1	gi|694366144|ref|XP_009361788.1| PREDICTED: G-type lectin S-receptor-like serine/threonine-protein kinase At4g27290 [Pyrus x bretschneideri]
TRINITY_DN70817_c0_g1	2.63	3.13	18.33	-	-	virNOG03326	T	sp|P17801|KPRO_MAIZE Putative receptor protein kinase ZmPK1 OS=Zea mays GN=PK1 PE=2 SV=2	gi|694436669|ref|XP_009345424.1| PREDICTED: putative receptor protein kinase ZmPK1 isoform X1 [Pyrus x bretschneideri]
TRINITY_DN71129_c0_g5	2.71	2.87	7.2	GO:0004674;GO:0005524;GO:0006468	-	virNOG16368;COG0515	T	sp|Q8L7G3|CRK7_ARATH Cysteine-rich receptor-like protein kinase 7 OS=Arabidopsis thaliana GN=CRK7 PE=2 SV=1	gi|694386349|ref|XP_009368961.1| PREDICTED: cysteine-rich receptor-like protein kinase 7 [Pyrus x bretschneideri] gi|694429934|ref|XP_009342473.1| PREDICTED: cysteine-rich receptor-like protein kinase 7 [Pyrus x bretschneideri]
TRINITY_DN71444_c0_g4	0	0.64	0.05	GO:0016020	-	virNOG07470	T	sp|O64793|Y1675_ARATH G-type lectin S-receptor-like serine/threonine-protein kinase At1g67520 OS=Arabidopsis thaliana GN=At1g67520 PE=2 SV=3	gi|694366426|ref|XP_009361872.1| PREDICTED: G-type lectin S-receptor-like serine/threonine-protein kinase CES101 [Pyrus x bretschneideri]
TRINITY_DN71551_c0_g1	20.82	29.68	33.16	-	-	virNOG02323;COG0515	T	sp|O81832|Y4729_ARATH G-type lectin S-receptor-like serine/threonine-protein kinase At4g27290 OS=Arabidopsis thaliana GN=At4g27290 PE=3 SV=4	gi|694366172|ref|XP_009361798.1| PREDICTED: G-type lectin S-receptor-like serine/threonine-protein kinase At4g27290 isoform X1 [Pyrus x bretschneideri]
TRINITY_DN71837_c0_g1	16.79	15.15	8.31	-	-	COG0515	T	sp|Q39086|SD17_ARATH Receptor-like serine/threonine-protein kinase SD1-7 OS=Arabidopsis thaliana GN=SD17 PE=1 SV=1	gi|658055698|ref|XP_008363599.1| PREDICTED: G-type lectin S-receptor-like serine/threonine-protein kinase SD1-1 isoform X2 [Malus domestica]
TRINITY_DN72187_c0_g1	15.71	21.04	55.02	-	-	virNOG04332	T	sp|Q9XID3|Y1343_ARATH G-type lectin S-receptor-like serine/threonine-protein kinase At1g34300 OS=Arabidopsis thaliana GN=At1g34300 PE=2 SV=1	gi|657980040|ref|XP_008381996.1| PREDICTED: G-type lectin S-receptor-like serine/threonine-protein kinase At1g34300 [Malus domestica]
TRINITY_DN72285_c0_g1	0.12	0.11	1.21	GO:0004674;GO:0005524;GO:0006468;GO:0048544	-	virNOG03326;COG0515	T	sp|P17801|KPRO_MAIZE Putative receptor protein kinase ZmPK1 OS=Zea mays GN=PK1 PE=2 SV=2	gi|694313145|ref|XP_009365308.1| PREDICTED: putative receptor protein kinase ZmPK1 [Pyrus x bretschneideri]
TRINITY_DN72491_c3_g3	7.03	8.47	16.17	-	-	virNOG02229	T	sp|Q8RWZ5|SD25_ARATH G-type lectin S-receptor-like serine/threonine-protein kinase SD2-5 OS=Arabidopsis thaliana GN=SD25 PE=1 SV=1	gi|657964652|ref|XP_008373957.1| PREDICTED: G-type lectin S-receptor-like serine/threonine-protein kinase SD2-5 [Malus domestica]
TRINITY_DN73114_c4_g3	20.09	50.92	68.04	-	-	virNOG31972;virNOG05235;COG0515	T	sp|Q8GYA4|CRK10_ARATH Cysteine-rich receptor-like protein kinase 10 OS=Arabidopsis thaliana GN=CRK10 PE=1 SV=3	gi|694426484|ref|XP_009340920.1| PREDICTED: cysteine-rich receptor-like protein kinase 10 [Pyrus x bretschneideri]
TRINITY_DN73181_c2_g2	29.11	20.31	13.11	-	-	virNOG02494	T	sp|Q9FXF2|RKF1_ARATH Probable LRR receptor-like serine/threonine-protein kinase RFK1 OS=Arabidopsis thaliana GN=RKF1 PE=1 SV=1	gi|694310503|ref|XP_009353452.1| PREDICTED: probable LRR receptor-like serine/threonine-protein kinase RFK1 [Pyrus x bretschneideri]
TRINITY_DN46917_c0_g1	0.2	0.64	0.06	-	-	virNOG01643	J	sp|P41035|IF2B_RABIT Eukaryotic translation initiation factor 2 subunit 2 OS=Oryctolagus cuniculus GN=EIF2S2 PE=1 SV=1	gi|971509697|dbj|GAQ88495.1| eukaryotic translation initiation factor eIF-2 beta subunit [Klebsormidium flaccidum]
TRINITY_DN49811_c0_g1	0.02	0.31	0.73	-	-	virNOG01643	J	sp|P56329|IF2B_SCHPO Probable eukaryotic translation initiation factor 2 subunit beta OS=Schizosaccharomyces pombe (strain 972 / ATCC 24843) GN=tif212 PE=1 SV=2	gi|326510205|dbj|BAJ87319.1| predicted protein [Hordeum vulgare subsp. vulgare]
TRINITY_DN56977_c0_g1	0.01	0.19	0.68	-	-	COG1601;virNOG02014	J	sp|P38431|IF5_YEAST Eukaryotic translation initiation factor 5 OS=Saccharomyces cerevisiae (strain ATCC 204508 / S288c) GN=TIF5 PE=1 SV=1	gi|303277131|ref|XP_003057859.1| predicted protein, partial [Micromonas pusilla CCMP1545] gi|226460516|gb|EEH57810.1| predicted protein, partial [Micromonas pusilla CCMP1545]
TRINITY_DN64866_c0_g1	0.14	2.28	2.45	GO:0006412;GO:0005488	-	virNOG01643	J	sp|P56329|IF2B_SCHPO Probable eukaryotic translation initiation factor 2 subunit beta OS=Schizosaccharomyces pombe (strain 972 / ATCC 24843) GN=tif212 PE=1 SV=2	gi|1035958784|gb|OAY79979.1| Eukaryotic translation initiation factor 2 subunit beta [Ananas comosus]
TRINITY_DN64866_c0_g2	0.03	0.26	1.16	GO:0006412;GO:0005488	-	virNOG01643	J	sp|P56329|IF2B_SCHPO Probable eukaryotic translation initiation factor 2 subunit beta OS=Schizosaccharomyces pombe (strain 972 / ATCC 24843) GN=tif212 PE=1 SV=2	gi|326510205|dbj|BAJ87319.1| predicted protein [Hordeum vulgare subsp. vulgare]
TRINITY_DN65874_c3_g3	65.08	61.76	124.81	GO:0006413;GO:0003743	K03262	virNOG02014	J	sp|P48724|IF5_PHAVU Eukaryotic translation initiation factor 5 OS=Phaseolus vulgaris GN=EIF5 PE=2 SV=1	gi|694392706|ref|XP_009371822.1| PREDICTED: eukaryotic translation initiation factor 5-like [Pyrus x bretschneideri] gi|694392709|ref|XP_009371823.1| PREDICTED: eukaryotic translation initiation factor 5-like [Pyrus x bretschneideri]
TRINITY_DN64967_c0_g1	14.59	3.49	3.89	-	-	virNOG10202	T	sp|Q9SHI4|RLP3_ARATH Receptor like protein 3 OS=Arabidopsis thaliana GN=RLP3 PE=2 SV=1	gi|694318120|ref|XP_009341489.1| PREDICTED: receptor-like protein 2 [Pyrus x bretschneideri]
TRINITY_DN65688_c1_g1	0.87	1.57	4.41	-	-	virNOG10202	T	sp|Q9C7S5|PSYR1_ARATH Tyrosine-sulfated glycopeptide receptor 1 OS=Arabidopsis thaliana GN=PSY1R PE=1 SV=1	gi|694413942|ref|XP_009335214.1| PREDICTED: receptor-like protein 2 [Pyrus x bretschneideri]
TRINITY_DN70536_c1_g1	1.74	2.36	0.74	-	-	virNOG15214;virNOG10202	T	sp|Q9SHI3|RLP2_ARATH Receptor-like protein 2 OS=Arabidopsis thaliana GN=RLP2 PE=2 SV=1	gi|657951348|ref|XP_008352296.1| PREDICTED: receptor-like protein 2 [Malus domestica]
TRINITY_DN73238_c0_g1	1.38	3.28	11.89	-	-	virNOG33669;virNOG10202	T	sp|Q9SHI3|RLP2_ARATH Receptor-like protein 2 OS=Arabidopsis thaliana GN=RLP2 PE=2 SV=1	gi|694315648|ref|XP_009376584.1| PREDICTED: receptor-like protein 2 [Pyrus x bretschneideri]
TRINITY_DN66687_c1_g3	21.47	25.01	11.6	-	K15223	virNOG08123;virNOG11096	K	sp|O74503|UAF30_SCHPO Upstream activation factor subunit spp27 OS=Schizosaccharomyces pombe (strain 972 / ATCC 24843) GN=spp27 PE=1 SV=1	gi|694351659|ref|XP_009357601.1| PREDICTED: uncharacterized protein LOC103948320 [Pyrus x bretschneideri]
TRINITY_DN56106_c0_g1	2.39	1.17	1.06	-	-	virNOG02477	S	sp|F4IDY7|DDR4_ARATH DDT domain-containing protein DDR4 OS=Arabidopsis thaliana GN=DDR4 PE=1 SV=1	gi|694422031|ref|XP_009338845.1| PREDICTED: remodeling and spacing factor 1 [Pyrus x bretschneideri]
TRINITY_DN16478_c0_g1	24.19	17.43	6.73	GO:0003677;GO:0005524;GO:0006260	K10755	virNOG06299	L	sp|Q9CAM7|RFC2_ARATH Replication factor C subunit 2 OS=Arabidopsis thaliana GN=RFC2 PE=1 SV=1	gi|658019959|ref|XP_008345350.1| PREDICTED: replication factor C subunit 2 [Malus domestica]
TRINITY_DN57044_c0_g1	0.11	0.16	4.07	GO:0003677;GO:0006260	K10756	virNOG02835	DL	sp|Q8VXX4|RFC3_ARATH Replication factor C subunit 3 OS=Arabidopsis thaliana GN=RFC3 PE=2 SV=1	gi|657967997|ref|XP_008375691.1| PREDICTED: replication factor C subunit 3-like [Malus domestica]
TRINITY_DN65785_c1_g1	0.08	1.03	3.02	GO:0005840	K02937	virNOG11157	J	sp|Q7SBD5|RL7_NEUCR 60S ribosomal protein L7 OS=Neurospora crassa (strain ATCC 24698 / 74-OR23-1A / CBS 708.71 / DSM 1257 / FGSC 987) GN=rpl-7 PE=3 SV=2	gi|802614735|ref|XP_012074809.1| PREDICTED: 60S ribosomal protein L7-2-like [Jatropha curcas] gi|643726957|gb|KDP35522.1| hypothetical protein JCGZ_08960 [Jatropha curcas]
TRINITY_DN65785_c1_g2	0.17	15.64	11.41	GO:0005840	-	virNOG11157	J	sp|Q7SBD5|RL7_NEUCR 60S ribosomal protein L7 OS=Neurospora crassa (strain ATCC 24698 / 74-OR23-1A / CBS 708.71 / DSM 1257 / FGSC 987) GN=rpl-7 PE=3 SV=2	gi|326527313|dbj|BAK04598.1| predicted protein [Hordeum vulgare subsp. vulgare]
TRINITY_DN65785_c1_g3	0	0	1.01	GO:0030529	-	virNOG11157	J	sp|O01802|RL7_CAEEL 60S ribosomal protein L7 OS=Caenorhabditis elegans GN=rpl-7 PE=3 SV=1	gi|971510374|dbj|GAQ87829.1| 60S ribosomal protein L7 family protein [Klebsormidium flaccidum]
TRINITY_DN97685_c0_g1	0.55	2.6	0.29	GO:0005840	K02937	virNOG11157	J	sp|Q5ZJ56|RL7_CHICK 60S ribosomal protein L7 OS=Gallus gallus GN=RPL7 PE=2 SV=1	gi|326498709|dbj|BAK02340.1| predicted protein [Hordeum vulgare subsp. vulgare]
TRINITY_DN57675_c0_g1	0	0.9	0.77	GO:0009507;GO:0043167;GO:0016874	-	virNOG06472	F	sp|Q8UG98|PUR5_AGRFC Phosphoribosylformylglycinamidine cyclo-ligase OS=Agrobacterium fabrum (strain C58 / ATCC 33970) GN=purM PE=3 SV=2	gi|357123006|ref|XP_003563204.1| PREDICTED: phosphoribosylformylglycinamidine cyclo-ligase, chloroplastic [Brachypodium distachyon] gi|944076978|gb|KQK12330.1| hypothetical protein BRADI_1g02990 [Brachypodium distachyon]
TRINITY_DN58503_c0_g2	0.9	0.45	3.08	-	-	virNOG25619	K	sp|Q9SKX1|IBH1_ARATH Transcription factor IBH1 OS=Arabidopsis thaliana GN=IBH1 PE=1 SV=1	gi|694356326|ref|XP_009358977.1| PREDICTED: transcription factor IBH1-like [Pyrus x bretschneideri]
TRINITY_DN63839_c1_g2	6.38	5.41	2.53	-	-	virNOG32836;virNOG07068;virNOG04486;KOG1121	L	sp|Q9M2N5|DSLE_ARATH Zinc finger BED domain-containing protein DAYSLEEPER OS=Arabidopsis thaliana GN=HAT PE=1 SV=1	gi|658017021|ref|XP_008343867.1| PREDICTED: uncharacterized protein LOC103406660 [Malus domestica]
TRINITY_DN64187_c2_g1	0.29	2.28	0.55	GO:0005488	-	virNOG04486	L	sp|P08770|TRA1_MAIZE Putative AC transposase OS=Zea mays PE=2 SV=2	gi|595909008|ref|XP_007214254.1| hypothetical protein PRUPE_ppa024136mg, partial [Prunus persica] gi|462410119|gb|EMJ15453.1| hypothetical protein PRUPE_ppa024136mg, partial [Prunus persica]
TRINITY_DN65361_c1_g3	0.14	1.42	0.41	GO:0003677;GO:0046983	-	NOG20605;virNOG04486	SL	sp|Q6AVI0|RSLE2_ORYSJ Zinc finger BED domain-containing protein RICESLEEPER 2 OS=Oryza sativa subsp. japonica GN=Os03g0733400 PE=2 SV=1	gi|694423303|ref|XP_009339459.1| PREDICTED: zinc finger BED domain-containing protein RICESLEEPER 2-like [Pyrus x bretschneideri]
TRINITY_DN65629_c1_g1	0.05	7.36	0.05	-	-	virNOG04486;virNOG31205;KOG1121	L	sp|B9FJG3|RSLE1_ORYSJ Zinc finger BED domain-containing protein RICESLEEPER 1 OS=Oryza sativa subsp. japonica GN=Os05g0239150 PE=3 SV=1	gi|694382736|ref|XP_009367359.1| PREDICTED: zinc finger BED domain-containing protein RICESLEEPER 1-like [Pyrus x bretschneideri]
TRINITY_DN69831_c1_g1	5.28	3.38	3.57	-	-	virNOG36030;virNOG04486;virNOG01316;KOG1121	L	sp|P08770|TRA1_MAIZE Putative AC transposase OS=Zea mays PE=2 SV=2	gi|1027103195|ref|XP_016649675.1| PREDICTED: zinc finger BED domain-containing protein RICESLEEPER 2-like [Prunus mume]
TRINITY_DN110808_c0_g1	0	1.19	0	GO:0019953;GO:0005576	-	virNOG04381	R	sp|Q9SHY6|EXPB2_ARATH Putative expansin-B2 OS=Arabidopsis thaliana GN=EXPB2 PE=3 SV=2	gi|694433586|ref|XP_009344073.1| PREDICTED: putative expansin-B2 [Pyrus x bretschneideri]
TRINITY_DN61487_c0_g1	67.51	47.17	29.89	GO:0005576	-	virNOG14154	R	sp|O23547|EXLB1_ARATH Expansin-like B1 OS=Arabidopsis thaliana GN=EXLB1 PE=2 SV=2	gi|694390986|ref|XP_009371043.1| PREDICTED: expansin-like B1 [Pyrus x bretschneideri]
TRINITY_DN62992_c0_g1	40.9	48.31	155.55	GO:0019953;GO:0005576	-	virNOG11171	R	sp|Q9LZT5|EXLA3_ARATH Expansin-like A3 OS=Arabidopsis thaliana GN=EXLA3 PE=2 SV=1	gi|657980921|ref|XP_008382466.1| PREDICTED: expansin-like A1 [Malus domestica]
TRINITY_DN63169_c0_g1	5.42	3.22	1.21	GO:0003677;GO:0006355;GO:0001053;GO:0003700;GO:0006352	-	virNOG10315;COG0568	K	sp|Q9ZSL6|SIGD_ARATH RNA polymerase sigma factor sigD, chloroplastic OS=Arabidopsis thaliana GN=SIGD PE=2 SV=1	gi|694326941|ref|XP_009354359.1| PREDICTED: RNA polymerase sigma factor sigD, chloroplastic [Pyrus x bretschneideri]
TRINITY_DN71216_c0_g3	0.22	1.16	5.79	-	-	virNOG11452	R	sp|Q9SB36|PP337_ARATH Pentatricopeptide repeat-containing protein At4g25270, chloroplastic OS=Arabidopsis thaliana GN=PCMP-E53 PE=3 SV=1	gi|658004619|ref|XP_008337437.1| PREDICTED: putative pentatricopeptide repeat-containing protein At1g69350, mitochondrial [Malus domestica]
TRINITY_DN57638_c0_g1	0.35	3.45	0	-	-	virNOG17978;virNOG20078;virNOG17298	Z	sp|Q6C0Y0|COFI_YARLI Cofilin OS=Yarrowia lipolytica (strain CLIB 122 / E 150) GN=COF1 PE=3 SV=1	gi|326530920|dbj|BAK01258.1| predicted protein [Hordeum vulgare subsp. vulgare]
TRINITY_DN60618_c0_g1	0.03	0.58	0.08	GO:0005634;GO:0005524;GO:0006355;GO:0043141;GO:0032508	K04499	virNOG06923	L	sp|Q4P6N7|RUVB2_USTMA RuvB-like helicase 2 OS=Ustilago maydis (strain 521 / FGSC 9021) GN=RVB2 PE=3 SV=1	gi|159464573|ref|XP_001690516.1| hypothetical protein CHLREDRAFT_24073 [Chlamydomonas reinhardtii] gi|158280016|gb|EDP05775.1| predicted protein [Chlamydomonas reinhardtii]
TRINITY_DN60618_c0_g3	0	0.07	0.4	GO:0005634;GO:0005524;GO:0006355;GO:0043141;GO:0032508	K04499	virNOG06923	L	sp|Q4P6N7|RUVB2_USTMA RuvB-like helicase 2 OS=Ustilago maydis (strain 521 / FGSC 9021) GN=RVB2 PE=3 SV=1	gi|159464573|ref|XP_001690516.1| hypothetical protein CHLREDRAFT_24073 [Chlamydomonas reinhardtii] gi|158280016|gb|EDP05775.1| predicted protein [Chlamydomonas reinhardtii]
TRINITY_DN104647_c0_g1	1.15	3.23	1.39	GO:0008152;GO:0016758	K13692	virNOG00121;virNOG12785	CG	sp|O22183|U84B2_ARATH UDP-glycosyltransferase 84B2 OS=Arabidopsis thaliana GN=UGT84B2 PE=3 SV=1	gi|658023880|ref|XP_008347341.1| PREDICTED: UDP-glycosyltransferase 84B2-like [Malus domestica] gi|658058240|ref|XP_008364921.1| PREDICTED: UDP-glycosyltransferase 84B2-like [Malus domestica]
TRINITY_DN56422_c0_g1	1.09	0.75	3.11	-	K08237	virNOG11892	CG	sp|Q9AR73|HQGT_RAUSE Hydroquinone glucosyltransferase OS=Rauvolfia serpentina GN=AS PE=1 SV=1	gi|657999990|ref|XP_008392435.1| PREDICTED: hydroquinone glucosyltransferase-like [Malus domestica]
TRINITY_DN56706_c0_g1	0	0.08	0.98	-	-	virNOG12768;virNOG12116;virNOG15881	CG	sp|Q9LML7|U71C3_ARATH UDP-glycosyltransferase 71C3 OS=Arabidopsis thaliana GN=UGT71C3 PE=2 SV=1	gi|658012879|ref|XP_008341727.1| PREDICTED: LOW QUALITY PROTEIN: UDP-glycosyltransferase 90A1-like [Malus domestica]
TRINITY_DN60034_c0_g1	30.97	16.78	4.36	GO:0008152;GO:0016758	-	virNOG03830	CG	sp|Q5UL10|UFOG2_FRAAN Anthocyanidin 3-O-glucosyltransferase 2 OS=Fragaria ananassa GN=FGT PE=1 SV=1	gi|694364069|ref|XP_009361181.1| PREDICTED: anthocyanidin 3-O-glucosyltransferase 2-like [Pyrus x bretschneideri]
TRINITY_DN61028_c0_g2	0.48	2.79	0.28	-	K21354	virNOG08077	CG	sp|F8WKW8|UGT9_GARJA Beta-D-glucosyl crocetin beta-1,6-glucosyltransferase OS=Gardenia jasminoides GN=UGT94E5 PE=1 SV=1	gi|657967840|ref|XP_008375609.1| PREDICTED: cyanidin-3-O-glucoside 2-O-glucuronosyltransferase-like [Malus domestica]
TRINITY_DN61028_c0_g4	0.14	4.18	0.25	-	-	NOG205932;NOG113659;virNOG08077	SCRG	sp|F8WKW8|UGT9_GARJA Beta-D-glucosyl crocetin beta-1,6-glucosyltransferase OS=Gardenia jasminoides GN=UGT94E5 PE=1 SV=1	gi|694417939|ref|XP_009336996.1| PREDICTED: crocetin glucoside glucosyltransferase-like [Pyrus x bretschneideri]
TRINITY_DN61290_c0_g2	0.21	0.72	4.3	GO:0008152;GO:0005829;GO:0016758;GO:0016021	-	virNOG12640	CG	sp|Q9LTA3|U91C1_ARATH UDP-glycosyltransferase 91C1 OS=Arabidopsis thaliana GN=UGT91C1 PE=2 SV=1	gi|657973592|ref|XP_008378602.1| PREDICTED: UDP-glycosyltransferase 91C1-like [Malus domestica]
TRINITY_DN62269_c0_g2	12.39	9.46	3.77	-	-	virNOG03216;NOG124717;KOG1192	SCG	sp|O64733|U87A2_ARATH UDP-glycosyltransferase 87A2 OS=Arabidopsis thaliana GN=UGT87A2 PE=1 SV=1	gi|657985837|ref|XP_008385020.1| PREDICTED: UDP-glycosyltransferase 87A1-like [Malus domestica]
TRINITY_DN62269_c0_g3	3.67	1.25	0.04	GO:0008152;GO:0016758	-	virNOG06561;virNOG04280	CG	sp|Q40287|UFOG5_MANES Anthocyanidin 3-O-glucosyltransferase 5 OS=Manihot esculenta GN=GT5 PE=2 SV=1	gi|694447113|ref|XP_009349755.1| PREDICTED: anthocyanidin 3-O-glucosyltransferase 5-like [Pyrus x bretschneideri]
TRINITY_DN62269_c1_g2	104.9	99.82	15.73	GO:0008152;GO:0016758	K12356	virNOG06561;virNOG04280	CG	sp|Q40287|UFOG5_MANES Anthocyanidin 3-O-glucosyltransferase 5 OS=Manihot esculenta GN=GT5 PE=2 SV=1	gi|694447107|ref|XP_009349753.1| PREDICTED: anthocyanidin 3-O-glucosyltransferase 5-like isoform X1 [Pyrus x bretschneideri]
TRINITY_DN62269_c1_g3	0.68	0.67	9.92	GO:0008152;GO:0016758	K12356	virNOG06561;virNOG04280	CG	sp|Q40287|UFOG5_MANES Anthocyanidin 3-O-glucosyltransferase 5 OS=Manihot esculenta GN=GT5 PE=2 SV=1	gi|658001729|ref|XP_008393333.1| PREDICTED: anthocyanidin 3-O-glucosyltransferase 5-like isoform X1 [Malus domestica]
TRINITY_DN62481_c1_g5	3.31	0.36	0.02	GO:0008152;GO:0016758	-	virNOG13437;virNOG06561	CG	sp|Q40287|UFOG5_MANES Anthocyanidin 3-O-glucosyltransferase 5 OS=Manihot esculenta GN=GT5 PE=2 SV=1	gi|694313244|ref|XP_009365904.1| PREDICTED: UDP-glycosyltransferase 72E1-like [Pyrus x bretschneideri]
TRINITY_DN62481_c1_g6	0	2.78	0.02	GO:0008152;GO:0016758	-	virNOG13437	CG	sp|O81498|U72E3_ARATH UDP-glycosyltransferase 72E3 OS=Arabidopsis thaliana GN=UGT72E3 PE=1 SV=1	gi|694416956|ref|XP_009336576.1| PREDICTED: UDP-glycosyltransferase 72E1-like [Pyrus x bretschneideri]
TRINITY_DN62529_c3_g1	21.78	23.98	55.1	GO:0016740	-	virNOG28964	CG	sp|D3UAG7|U88F3_PYRCO UDP-glycosyltransferase 88F3 OS=Pyrus communis GN=UGT88F3 PE=2 SV=1	gi|596164675|ref|XP_007222975.1| hypothetical protein PRUPE_ppa005342mg [Prunus persica] gi|462419911|gb|EMJ24174.1| hypothetical protein PRUPE_ppa005342mg [Prunus persica]
TRINITY_DN62969_c0_g1	8.28	19.47	16.57	GO:0008152;GO:0016758	-	virNOG12768;virNOG10213;KOG1192	CG	sp|D3UAG2|U71K2_PYRCO UDP-glycosyltransferase 71K2 OS=Pyrus communis GN=UGT71K2 PE=1 SV=1	gi|658058751|ref|XP_008365188.1| PREDICTED: anthocyanidin 3-O-glucosyltransferase 2-like isoform X2 [Malus domestica]
TRINITY_DN63180_c1_g7	8.53	9.73	4.39	GO:0008152;GO:0016758	-	virNOG03216;NOG124717	SCG	sp|O64732|U87A1_ARATH UDP-glycosyltransferase 87A1 OS=Arabidopsis thaliana GN=UGT87A1 PE=2 SV=1	gi|658028715|ref|XP_008349793.1| PREDICTED: UDP-glycosyltransferase 87A1-like isoform X1 [Malus domestica]
TRINITY_DN63683_c0_g1	0.82	1.61	15.3	GO:0008152;GO:0016758	K11820	virNOG06328	CG	sp|O48676|U74B1_ARATH UDP-glycosyltransferase 74B1 OS=Arabidopsis thaliana GN=UGT74B1 PE=1 SV=1	gi|595857658|ref|XP_007210590.1| hypothetical protein PRUPE_ppa016463mg [Prunus persica] gi|462406325|gb|EMJ11789.1| hypothetical protein PRUPE_ppa016463mg [Prunus persica]
TRINITY_DN65528_c0_g3	49.16	56.26	110.73	-	-	virNOG09616	CG	sp|Q9LK73|U88A1_ARATH UDP-glycosyltransferase 88A1 OS=Arabidopsis thaliana GN=UGT88A1 PE=2 SV=1	gi|694405456|ref|XP_009377579.1| PREDICTED: UDP-glycosyltransferase 88A1-like [Pyrus x bretschneideri] gi|694405466|ref|XP_009377584.1| PREDICTED: UDP-glycosyltransferase 88A1-like [Pyrus x bretschneideri]
TRINITY_DN65528_c1_g1	0	0.28	0.71	-	-	virNOG30768;virNOG09616	CG	sp|Q4R1I9|ANGLT_ROSHC Anthocyanidin 5,3-O-glucosyltransferase OS=Rosa hybrid cultivar GN=RhGT1 PE=2 SV=1	gi|73622189|sp|Q4R1I9.1|ANGLT_ROSHC RecName: Full=Anthocyanidin 5,3-O-glucosyltransferase; AltName: Full=UDP-glucose: anthocyanidin 5,3-O-glucosyltransferase gi|67513956|dbj|BAD99560.1| UDP-glucose: anthocyanidin 5,3-O-glucosyltransferase [Rosa hybrid cultivar] gi|84579742|dbj|BAE72452.1| UDP-glucose: anthocyanidin 5,3-O-glucosyltransferase [Rosa hybrid cultivar]
TRINITY_DN65574_c0_g2	63.02	181.71	85.29	GO:0008152;GO:0016758	-	NOG106845;virNOG05850;KOG1192	SCG	sp|Q9SGA8|U83A1_ARATH UDP-glycosyltransferase 83A1 OS=Arabidopsis thaliana GN=UGT83A1 PE=2 SV=1	gi|657965872|ref|XP_008374607.1| PREDICTED: UDP-glycosyltransferase 83A1-like [Malus domestica] gi|657965874|ref|XP_008374608.1| PREDICTED: UDP-glycosyltransferase 83A1-like [Malus domestica]
TRINITY_DN67138_c0_g2	38.38	42.39	6.33	GO:0042285;GO:0035251	-	virNOG08013;virNOG02375	CG	sp|A0A0M4KE44|CGT_MANIN UDP-glycosyltransferase 13 OS=Mangifera indica GN=CGT PE=1 SV=1	gi|1027091916|ref|XP_016647028.1| PREDICTED: LOW QUALITY PROTEIN: UDP-glycosyltransferase 708D1-like [Prunus mume]
TRINITY_DN67153_c0_g1	2.07	18.81	67.85	GO:0008152;GO:0016758	-	virNOG12768;virNOG10213;virNOG08351	CG	sp|A0A172J2G3|UGT43_PUEML UDP-glycosyltransferase 43 OS=Pueraria montana var. lobata GN=UGT43 PE=1 SV=2	gi|694371385|ref|XP_009363261.1| PREDICTED: anthocyanidin 3-O-glucosyltransferase 2-like [Pyrus x bretschneideri]
TRINITY_DN67153_c1_g1	25.86	34.03	150.82	GO:0008152;GO:0016758	-	virNOG10395	CG	sp|D3THI6|U7A15_MALDO UDP-glycosyltransferase 71A15 OS=Malus domestica GN=UGT71A15 PE=1 SV=1	gi|939319669|sp|D3THI6.1|U7A15_MALDO RecName: Full=UDP-glycosyltransferase 71A15; AltName: Full=UDP-glucose:chalcone 2&apos;-O-glucosyltransferase; AltName: Full=UDP-glucose:flavonol 2&apos;-O-glucosyltransferase gi|73672735|gb|AAZ80472.1| glycosyltransferase [Malus domestica]
TRINITY_DN67153_c1_g2	2.03	0.5	0.24	GO:0008152;GO:0016758	-	virNOG10395	CG	sp|D3UAG1|U7A16_PYRCO UDP-glycosyltransferase 71A16 OS=Pyrus communis GN=UGT71A16 PE=1 SV=1	gi|658013992|ref|XP_008342308.1| PREDICTED: putative UDP-glucose flavonoid 3-O-glucosyltransferase 3 [Malus domestica]
TRINITY_DN67493_c0_g2	2.59	5.71	30.45	GO:0008152;GO:0016758	-	virNOG10395	CG	sp|Q66PF3|UFOG3_FRAAN Putative UDP-glucose flavonoid 3-O-glucosyltransferase 3 OS=Fragaria ananassa GN=GT3 PE=2 SV=1	gi|658002738|ref|XP_008393867.1| PREDICTED: putative UDP-glucose flavonoid 3-O-glucosyltransferase 3 [Malus domestica] gi|658063525|ref|XP_008367684.1| PREDICTED: putative UDP-glucose flavonoid 3-O-glucosyltransferase 3 [Malus domestica]
TRINITY_DN68069_c2_g1	8.12	11.5	27.52	GO:0008152;GO:0016758	-	virNOG08013;virNOG02375	CG	sp|A0A0M4KE44|CGT_MANIN UDP-glycosyltransferase 13 OS=Mangifera indica GN=CGT PE=1 SV=1	gi|694361959|ref|XP_009360573.1| PREDICTED: anthocyanidin 5,3-O-glucosyltransferase-like [Pyrus x bretschneideri]
TRINITY_DN68217_c4_g1	27.19	102.59	168.17	GO:0008152;GO:0016758	-	virNOG01783	CG	sp|Q9SYK9|U74E2_ARATH UDP-glycosyltransferase 74E2 OS=Arabidopsis thaliana GN=UGT74E2 PE=1 SV=1	gi|694414241|ref|XP_009335348.1| PREDICTED: UDP-glycosyltransferase 74E1-like [Pyrus x bretschneideri]
TRINITY_DN68217_c4_g3	0.07	0.92	1.53	GO:0016757	-	virNOG01783	CG	sp|Q9SYK9|U74E2_ARATH UDP-glycosyltransferase 74E2 OS=Arabidopsis thaliana GN=UGT74E2 PE=1 SV=1	gi|595792163|ref|XP_007199830.1| hypothetical protein PRUPE_ppa005475mg [Prunus persica] gi|462395230|gb|EMJ01029.1| hypothetical protein PRUPE_ppa005475mg [Prunus persica]
TRINITY_DN70186_c0_g2	618.47	47.15	1.99	GO:0008152;GO:0016758	-	virNOG08013;virNOG02375	CG	sp|A0A0M4KE44|CGT_MANIN UDP-glycosyltransferase 13 OS=Mangifera indica GN=CGT PE=1 SV=1	gi|595955267|ref|XP_007216617.1| hypothetical protein PRUPE_ppa027121mg [Prunus persica] gi|462412767|gb|EMJ17816.1| hypothetical protein PRUPE_ppa027121mg [Prunus persica]
TRINITY_DN70186_c0_g3	0.42	2.19	1.1	GO:0008152;GO:0016758	-	virNOG08013;virNOG02375	CG	sp|A0A0A1HA03|708C1_FAGES UDP-glycosyltransferase 708C1 OS=Fagopyrum esculentum GN=UGT708C1 PE=1 SV=1	gi|595955267|ref|XP_007216617.1| hypothetical protein PRUPE_ppa027121mg [Prunus persica] gi|462412767|gb|EMJ17816.1| hypothetical protein PRUPE_ppa027121mg [Prunus persica]
TRINITY_DN70517_c0_g1	3.16	1.75	0.33	-	-	NOG127618;virNOG05850	SCG	sp|Q9SGA8|U83A1_ARATH UDP-glycosyltransferase 83A1 OS=Arabidopsis thaliana GN=UGT83A1 PE=2 SV=1	gi|658044508|ref|XP_008357913.1| PREDICTED: LOW QUALITY PROTEIN: UDP-glycosyltransferase 83A1-like [Malus domestica]
TRINITY_DN71127_c1_g1	36.14	40.73	114.42	-	-	virNOG12640;virNOG05656;KOG1192	CG	sp|Q9LTA3|U91C1_ARATH UDP-glycosyltransferase 91C1 OS=Arabidopsis thaliana GN=UGT91C1 PE=2 SV=1	gi|694365644|ref|XP_009361641.1| PREDICTED: UDP-glycosyltransferase 91C1-like [Pyrus x bretschneideri]
TRINITY_DN71982_c0_g3	8.55	12.05	39.77	GO:0008152;GO:0016758	K13691	virNOG01783	CG	sp|O22822|U74F2_ARATH UDP-glycosyltransferase 74F2 OS=Arabidopsis thaliana GN=UGT74F2 PE=1 SV=1	gi|694380176|ref|XP_009366234.1| PREDICTED: UDP-glycosyltransferase 74F2-like [Pyrus x bretschneideri]
TRINITY_DN54314_c0_g1	0	0	0.53	GO:0005488	-	virNOG00819;virNOG33673;virNOG19602;KOG0017;virNOG37570	SR	sp|Q94HW2|POLR1_ARATH Retrovirus-related Pol polyprotein from transposon RE1 OS=Arabidopsis thaliana GN=RE1 PE=2 SV=1	gi|694422107|ref|XP_009338880.1| PREDICTED: uncharacterized protein LOC103931184 [Pyrus x bretschneideri]
TRINITY_DN66750_c0_g7	0	0.24	0.43	GO:0016020;GO:0043168;GO:0032559;GO:0032550	-	virNOG35686;KOG0017	R	sp|P92520|M820_ARATH Uncharacterized mitochondrial protein AtMg00820 OS=Arabidopsis thaliana GN=AtMg00820 PE=4 SV=1	gi|480328055|gb|AGJ83729.1| gag-pol polyprotein, partial [Caragana korshinskii]
TRINITY_DN70946_c1_g2	0	3.23	0.1	-	-	virNOG00819;virNOG31300;virNOG33673	R	sp|Q94HW2|POLR1_ARATH Retrovirus-related Pol polyprotein from transposon RE1 OS=Arabidopsis thaliana GN=RE1 PE=2 SV=1	gi|1027087532|ref|XP_016652730.1| PREDICTED: uncharacterized mitochondrial protein AtMg00820-like [Prunus mume]
TRINITY_DN72780_c1_g2	8.79	10.26	13.48	GO:0015074;GO:0003676	-	KOG0017	R	sp|Q94HW2|POLR1_ARATH Retrovirus-related Pol polyprotein from transposon RE1 OS=Arabidopsis thaliana GN=RE1 PE=2 SV=1	gi|147779158|emb|CAN64613.1| hypothetical protein VITISV_030850 [Vitis vinifera]
TRINITY_DN57105_c0_g1	0	0.6	2.09	-	-	COG0693;virNOG05211	RV	sp|A1Z9J4|DJ1A_DROME Protein DJ-1alpha OS=Drosophila melanogaster GN=DJ-1alpha PE=1 SV=1	gi|303284347|ref|XP_003061464.1| predicted protein, partial [Micromonas pusilla CCMP1545] gi|226456794|gb|EEH54094.1| predicted protein, partial [Micromonas pusilla CCMP1545]
TRINITY_DN59649_c0_g1	0.45	1.98	0.4	-	-	virNOG05211	V	sp|A1Z9J4|DJ1A_DROME Protein DJ-1alpha OS=Drosophila melanogaster GN=DJ-1alpha PE=1 SV=1	gi|527199639|gb|EPS67350.1| hypothetical protein M569_07425, partial [Genlisea aurea]
TRINITY_DN69276_c0_g1	5.81	4.76	15.66	-	-	virNOG03561	V	sp|Q8VY09|DJ1C_ARATH Protein DJ-1 homolog C OS=Arabidopsis thaliana GN=DJ1C PE=2 SV=1	gi|694438602|ref|XP_009346259.1| PREDICTED: protein DJ-1 homolog C [Pyrus x bretschneideri]
TRINITY_DN64989_c6_g1	70.64	49.56	10.09	-	-	virNOG06869	S	sp|Q9CAG5|PUB7_ARATH U-box domain-containing protein 7 OS=Arabidopsis thaliana GN=PUB7 PE=2 SV=1	gi|657971973|ref|XP_008377778.1| PREDICTED: U-box domain-containing protein 12-like [Malus domestica]
TRINITY_DN69555_c1_g1	0.84	1.45	15.88	-	-	virNOG07816	S	sp|Q9CAG5|PUB7_ARATH U-box domain-containing protein 7 OS=Arabidopsis thaliana GN=PUB7 PE=2 SV=1	gi|694323786|ref|XP_009352947.1| PREDICTED: U-box domain-containing protein 7-like [Pyrus x bretschneideri]
TRINITY_DN61168_c0_g1	36.38	31.3	14.81	GO:0016021	K10703	virNOG07468	R	sp|Q7SY06|HACD3_DANRE Very-long-chain (3R)-3-hydroxyacyl-CoA dehydratase OS=Danio rerio GN=hacd3 PE=2 SV=2	gi|657952497|ref|XP_008357793.1| PREDICTED: very-long-chain (3R)-3-hydroxyacyl-[acyl-carrier protein] dehydratase 2 [Malus domestica]
TRINITY_DN69652_c1_g1	29.85	33.59	64.2	-	K13448	virNOG14036	T	sp|Q52K82|CML21_ARATH Probable calcium-binding protein CML21 OS=Arabidopsis thaliana GN=CML21 PE=2 SV=1	gi|657951647|ref|XP_008353863.1| PREDICTED: probable calcium-binding protein CML21 [Malus domestica] gi|657951649|ref|XP_008353869.1| PREDICTED: probable calcium-binding protein CML21 [Malus domestica]
TRINITY_DN69652_c1_g3	20.05	22.69	43.52	-	-	virNOG14036	T	sp|Q52K82|CML21_ARATH Probable calcium-binding protein CML21 OS=Arabidopsis thaliana GN=CML21 PE=2 SV=1	gi|657951647|ref|XP_008353863.1| PREDICTED: probable calcium-binding protein CML21 [Malus domestica] gi|657951649|ref|XP_008353869.1| PREDICTED: probable calcium-binding protein CML21 [Malus domestica]
TRINITY_DN65897_c2_g4	1.99	3.76	17.15	-	-	virNOG23656;virNOG24562	K	-	gi|596294901|ref|XP_007226915.1| hypothetical protein PRUPE_ppa016030mg [Prunus persica] gi|462423851|gb|EMJ28114.1| hypothetical protein PRUPE_ppa016030mg [Prunus persica]
TRINITY_DN71151_c0_g7	0	4.13	0	-	-	virNOG12622	K	sp|Q9ZVX2|AMS_ARATH Transcription factor ABORTED MICROSPORES OS=Arabidopsis thaliana GN=AMS PE=1 SV=2	gi|645261087|ref|XP_008236124.1| PREDICTED: transcription factor ABORTED MICROSPORES-like [Prunus mume]
TRINITY_DN71385_c1_g1	26.95	29.92	16.99	GO:0005768;GO:0005802	-	virNOG04809	S	sp|Q8GZ81|OFT27_ARATH O-fucosyltransferase 27 OS=Arabidopsis thaliana GN=OFUT27 PE=2 SV=1	gi|658025395|ref|XP_008348101.1| PREDICTED: uncharacterized protein At1g04910-like [Malus domestica]
TRINITY_DN53535_c0_g1	0	0.5	0.27	-	-	virNOG14392;COG2453	TV	sp|Q90W58|DUS1B_XENLA Dual specificity protein phosphatase 1-B OS=Xenopus laevis GN=dusp1-b PE=2 SV=1	gi|545359570|ref|XP_005645242.1| phosphatases II [Coccomyxa subellipsoidea C-169] gi|384247211|gb|EIE20698.1| phosphatases II [Coccomyxa subellipsoidea C-169]
TRINITY_DN71845_c0_g2	0.3	0.93	2.35	GO:0051716;GO:0006464;GO:0008138;GO:0006950;GO:0016311	-	virNOG30199;virNOG14392	V	sp|P38148|PPS1_YEAST Dual specificity protein phosphatase PPS1 OS=Saccharomyces cerevisiae (strain ATCC 204508 / S288c) GN=PPS1 PE=3 SV=1	gi|565481876|ref|XP_006298578.1| hypothetical protein CARUB_v10014662mg [Capsella rubella] gi|482567287|gb|EOA31476.1| hypothetical protein CARUB_v10014662mg [Capsella rubella]
TRINITY_DN67455_c1_g1	12.89	16.08	2.98	-	-	virNOG10241	S	-	gi|694372933|ref|XP_009363707.1| PREDICTED: uncharacterized protein LOC103953661 [Pyrus x bretschneideri]
TRINITY_DN55524_c0_g1	3.72	0.18	0.11	-	-	virNOG11627	S	sp|Q58FV0|DOGL3_ARATH Protein DOG1-like 3 OS=Arabidopsis thaliana GN=DOGL3 PE=2 SV=1	gi|658004099|ref|XP_008337157.1| PREDICTED: transcription factor HBP-1b(c38)-like [Malus domestica]
TRINITY_DN71215_c0_g2	14.04	16.4	52.65	GO:0043565;GO:0006351	-	virNOG12347;virNOG23281	SK	sp|Q84JC2|DOGL4_ARATH Protein DOG1-like 4 OS=Arabidopsis thaliana GN=DOGL4 PE=2 SV=1	gi|694405813|ref|XP_009377744.1| PREDICTED: transcription factor TGA4-like [Pyrus x bretschneideri]
TRINITY_DN17739_c0_g1	4.42	1.74	0.59	-	-	virNOG02161	S	sp|P0CB23|Y4862_ARATH Uncharacterized protein At4g38062 OS=Arabidopsis thaliana GN=At4g38062 PE=4 SV=1	gi|658047064|ref|XP_008359204.1| PREDICTED: uncharacterized protein At4g38062-like [Malus domestica]
TRINITY_DN42651_c0_g2	0.87	3.54	0.63	-	-	NOG80792;virNOG17298;virNOG17662	ZR	sp|P45594|CADF_DROME Cofilin/actin-depolymerizing factor homolog OS=Drosophila melanogaster GN=tsr PE=1 SV=1	gi|823125196|ref|XP_012483218.1| PREDICTED: actin-depolymerizing factor-like [Gossypium raimondii] gi|1029135144|ref|XP_016745700.1| PREDICTED: actin-depolymerizing factor-like [Gossypium hirsutum] gi|763742448|gb|KJB09947.1| hypothetical protein B456_001G177000 [Gossypium raimondii]
TRINITY_DN60935_c0_g1	0.04	0.13	12.36	GO:0003779;GO:0015629;GO:0030042	K05765	virNOG17258;virNOG18084;virNOG17662	Z	sp|Q6EUH7|ADF1_ORYSJ Actin-depolymerizing factor 1 OS=Oryza sativa subsp. japonica GN=ADF1 PE=2 SV=1	gi|657942750|ref|XP_008393892.1| PREDICTED: actin-depolymerizing factor 1 [Malus domestica] gi|658036847|ref|XP_008353979.1| PREDICTED: actin-depolymerizing factor 1 [Malus domestica]
TRINITY_DN60935_c1_g1	68.8	49.09	15.04	GO:0003779;GO:0015629;GO:0030042	K05765	virNOG17258;virNOG17978	Z	sp|Q67ZM4|ADF7_ARATH Actin-depolymerizing factor 7 OS=Arabidopsis thaliana GN=ADF7 PE=2 SV=1	gi|658000227|ref|XP_008392560.1| PREDICTED: actin-depolymerizing factor 7-like [Malus domestica]
TRINITY_DN65530_c2_g1	20.93	33.75	48.82	GO:0003779;GO:0015629;GO:0030042	K05765	virNOG17298	Z	sp|Q9ZSK2|ADF6_ARATH Actin-depolymerizing factor 6 OS=Arabidopsis thaliana GN=ADF6 PE=1 SV=1	gi|657981686|ref|XP_008382869.1| PREDICTED: actin-depolymerizing factor [Malus domestica]
TRINITY_DN65960_c0_g1	13.98	8.45	3.87	GO:0046983	-	virNOG01895	S	sp|Q9XIN0|LHW_ARATH Transcription factor LHW OS=Arabidopsis thaliana GN=LHW PE=1 SV=1	gi|694355206|ref|XP_009358669.1| PREDICTED: transcription factor bHLH155-like [Pyrus x bretschneideri]
TRINITY_DN69335_c0_g1	43.36	26.83	17.92	GO:0005524;GO:0004672;GO:0016021;GO:0006468;GO:0005886	-	virNOG10460	T	sp|Q6R2J8|SRF8_ARATH Protein STRUBBELIG-RECEPTOR FAMILY 8 OS=Arabidopsis thaliana GN=SRF8 PE=2 SV=1	gi|595893537|ref|XP_007213628.1| hypothetical protein PRUPE_ppa002088mg [Prunus persica] gi|462409493|gb|EMJ14827.1| hypothetical protein PRUPE_ppa002088mg [Prunus persica]
TRINITY_DN71231_c0_g1	27.58	20.9	10.05	-	-	virNOG05953	T	sp|Q8RWW0|ALE2_ARATH Receptor-like serine/threonine-protein kinase ALE2 OS=Arabidopsis thaliana GN=ALE2 PE=1 SV=1	gi|657981358|ref|XP_008382694.1| PREDICTED: receptor-like serine/threonine-protein kinase ALE2 isoform X5 [Malus domestica]
TRINITY_DN73023_c2_g1	36.52	26.81	56.88	-	-	COG0515;NOG131066	T	sp|P93604|LRK10_WHEAT Rust resistance kinase Lr10 OS=Triticum aestivum GN=LRK10 PE=2 SV=1	gi|694330810|ref|XP_009356098.1| PREDICTED: probable receptor-like protein kinase At5g39030 [Pyrus x bretschneideri]
TRINITY_DN54796_c0_g1	0	0.19	0.73	GO:0016876;GO:0043039;GO:0006412	-	virNOG00346	J	sp|O13775|SYEC_SCHPO Probable glutamate--tRNA ligase, cytoplasmic OS=Schizosaccharomyces pombe (strain 972 / ATCC 24843) GN=gus1 PE=1 SV=1	gi|1026764266|gb|OAE25132.1| hypothetical protein AXG93_3217s1490 [Marchantia polymorpha subsp. polymorpha]
TRINITY_DN68803_c1_g1	0.04	1.46	1.66	GO:0016876;GO:0043039;GO:0006412	-	virNOG00346	J	sp|O13775|SYEC_SCHPO Probable glutamate--tRNA ligase, cytoplasmic OS=Schizosaccharomyces pombe (strain 972 / ATCC 24843) GN=gus1 PE=1 SV=1	gi|1026764266|gb|OAE25132.1| hypothetical protein AXG93_3217s1490 [Marchantia polymorpha subsp. polymorpha]
TRINITY_DN39877_c0_g1	0.01	0.03	1.42	-	-	virNOG05788	R	sp|Q9P2G9|KLHL8_HUMAN Kelch-like protein 8 OS=Homo sapiens GN=KLHL8 PE=1 SV=4	gi|657959533|ref|XP_008371316.1| PREDICTED: kelch-like protein 8 [Malus domestica]
TRINITY_DN68921_c1_g1	3.24	5.74	12.55	-	-	virNOG01814	R	sp|Q9CA63|FBK29_ARATH F-box/kelch-repeat protein At1g74510 OS=Arabidopsis thaliana GN=At1g74510 PE=2 SV=1	gi|694387118|ref|XP_009369321.1| PREDICTED: F-box/kelch-repeat protein At1g74510 isoform X1 [Pyrus x bretschneideri]
TRINITY_DN69573_c1_g1	9.1	18.82	59.61	-	-	virNOG01814	R	sp|Q8L736|SKI11_ARATH F-box/kelch-repeat protein SKIP11 OS=Arabidopsis thaliana GN=SKIP11 PE=1 SV=2	gi|657994357|ref|XP_008389483.1| PREDICTED: F-box/kelch-repeat protein SKIP11 [Malus domestica] gi|657994359|ref|XP_008389484.1| PREDICTED: F-box/kelch-repeat protein SKIP11 [Malus domestica] gi|657994361|ref|XP_008389485.1| PREDICTED: F-box/kelch-repeat protein SKIP11 [Malus domestica] gi|657994363|ref|XP_008389486.1| PREDICTED: F-box/kelch-repeat protein SKIP11 [Malus domestica]
TRINITY_DN69925_c2_g1	1.8	2.68	0.89	-	-	virNOG04963	R	sp|Q9LI89|FBK70_ARATH F-box/kelch-repeat protein At3g27150 OS=Arabidopsis thaliana GN=At3g27150 PE=2 SV=1	gi|657974566|ref|XP_008379115.1| PREDICTED: F-box/kelch-repeat protein At3g27150-like [Malus domestica] gi|657974568|ref|XP_008379116.1| PREDICTED: F-box/kelch-repeat protein At3g27150-like [Malus domestica]
TRINITY_DN73971_c0_g1	0.16	0.25	12.23	-	-	virNOG00243	R	sp|Q9LMR5|FK126_ARATH F-box/kelch-repeat protein At1g15670 OS=Arabidopsis thaliana GN=At1g15670 PE=2 SV=1	gi|694422335|ref|XP_009338995.1| PREDICTED: F-box/kelch-repeat protein At1g15670 [Pyrus x bretschneideri]
TRINITY_DN72787_c1_g3	19.38	26.1	43.88	-	-	virNOG31946;virNOG01264	SR	sp|Q9FKE9|RHD32_ARATH Protein ROOT HAIR DEFECTIVE 3 homolog 2 OS=Arabidopsis thaliana GN=At5g45160 PE=2 SV=1	gi|694325994|ref|XP_009353921.1| PREDICTED: protein ROOT HAIR DEFECTIVE 3 homolog 2-like isoform X2 [Pyrus x bretschneideri]
TRINITY_DN56531_c0_g1	0	0.87	0.92	GO:0005681;GO:0003676	-	virNOG06865	A	sp|Q1RMR2|RU17_BOVIN U1 small nuclear ribonucleoprotein 70 kDa OS=Bos taurus GN=SNRNP70 PE=2 SV=1	gi|1009145204|ref|XP_015890205.1| PREDICTED: U1 small nuclear ribonucleoprotein 70 kDa isoform X1 [Ziziphus jujuba]
TRINITY_DN54758_c0_g1	4.35	2.11	28.61	-	K19039	virNOG22172	O	sp|Q84TF5|RHA4A_ARATH Probable E3 ubiquitin-protein ligase RHA4A OS=Arabidopsis thaliana GN=RHA4A PE=2 SV=1	gi|694355415|ref|XP_009358730.1| PREDICTED: RING-H2 zinc finger protein RHA4a [Pyrus x bretschneideri]
TRINITY_DN57529_c0_g1	2.43	1.31	5.82	GO:0016021;GO:0008270	-	virNOG23958	O	sp|Q9SRM0|ATL66_ARATH RING-H2 finger protein ATL66 OS=Arabidopsis thaliana GN=ATL66 PE=2 SV=1	gi|694387704|ref|XP_009369591.1| PREDICTED: RING-H2 finger protein ATL66-like [Pyrus x bretschneideri] gi|694422260|ref|XP_009338958.1| PREDICTED: RING-H2 finger protein ATL66-like [Pyrus x bretschneideri]
TRINITY_DN57529_c0_g2	0.17	0	8.3	GO:0016020;GO:0046872	-	virNOG23958	O	sp|Q9SG96|ATL72_ARATH RING-H2 finger protein ATL72 OS=Arabidopsis thaliana GN=ATL72 PE=2 SV=1	gi|694310607|ref|XP_009354004.1| PREDICTED: RING-H2 finger protein ATL66-like [Pyrus x bretschneideri]
TRINITY_DN58278_c0_g1	4.66	4.34	1.99	-	-	virNOG25541;virNOG22629;virNOG18883	O	sp|Q9LZV8|ATL74_ARATH RING-H2 finger protein ATL74 OS=Arabidopsis thaliana GN=ATL74 PE=2 SV=1	gi|657957515|ref|XP_008370258.1| PREDICTED: RING-H2 finger protein ATL74 [Malus domestica] gi|658020379|ref|XP_008345571.1| PREDICTED: RING-H2 finger protein ATL74-like [Malus domestica]
TRINITY_DN58278_c0_g2	8.98	11.96	25.63	-	-	virNOG25541;virNOG22629;virNOG18883	O	sp|Q9SG96|ATL72_ARATH RING-H2 finger protein ATL72 OS=Arabidopsis thaliana GN=ATL72 PE=2 SV=1	gi|657992195|ref|XP_008388346.1| PREDICTED: RING-H2 finger protein ATL74-like [Malus domestica]
TRINITY_DN65436_c0_g1	12.77	10.03	23.13	GO:0016021;GO:0008270	-	virNOG02951	O	sp|Q9FL07|ATL46_ARATH RING-H2 finger protein ATL46 OS=Arabidopsis thaliana GN=ATL46 PE=2 SV=1	gi|658035747|ref|XP_008353405.1| PREDICTED: RING-H2 finger protein ATL46-like [Malus domestica]
TRINITY_DN66684_c1_g1	6.38	6.64	3.27	-	-	virNOG20782	O	sp|Q9FLC6|ATL73_ARATH RING-H2 finger protein ATL73 OS=Arabidopsis thaliana GN=ATL73 PE=2 SV=1	gi|657960670|ref|XP_008371913.1| PREDICTED: RING-H2 finger protein ATL74-like [Malus domestica]
TRINITY_DN66886_c0_g2	8.95	6.72	14.33	GO:0016021;GO:0008270	-	virNOG02951	O	sp|Q9FL07|ATL46_ARATH RING-H2 finger protein ATL46 OS=Arabidopsis thaliana GN=ATL46 PE=2 SV=1	gi|657994608|ref|XP_008389613.1| PREDICTED: RING-H2 finger protein ATL46-like isoform X1 [Malus domestica]
TRINITY_DN69580_c1_g1	21.26	13.46	2.5	GO:0016021;GO:0008270	K16283	virNOG05685	O	sp|Q9M2S6|SDIR1_ARATH E3 ubiquitin-protein ligase SDIR1 OS=Arabidopsis thaliana GN=SDIR1 PE=1 SV=1	gi|694401780|ref|XP_009375920.1| PREDICTED: E3 ubiquitin-protein ligase SDIR1-like isoform X2 [Pyrus x bretschneideri]
TRINITY_DN60311_c0_g1	8.75	6.52	0.85	GO:0008152;GO:0003824	-	virNOG33454;virNOG12962;COG0318;virNOG29274	I	sp|P0C5B6|4CLL4_ARATH 4-coumarate--CoA ligase-like 4 OS=Arabidopsis thaliana GN=4CLL4 PE=2 SV=1	gi|694357587|ref|XP_009359325.1| PREDICTED: 4-coumarate--CoA ligase-like 9 [Pyrus x bretschneideri]
TRINITY_DN60311_c0_g2	26.51	24.22	13.15	-	-	virNOG12962;virNOG04570	I	sp|Q84P23|4CLL9_ARATH 4-coumarate--CoA ligase-like 9 OS=Arabidopsis thaliana GN=4CLL9 PE=1 SV=2	gi|694357587|ref|XP_009359325.1| PREDICTED: 4-coumarate--CoA ligase-like 9 [Pyrus x bretschneideri]
TRINITY_DN69267_c0_g1	36.36	44.93	293.68	GO:0008152;GO:0003824	K22133	COG0318;virNOG03868	I	sp|Q9SMT7|4CLLA_ARATH Oxalate--CoA ligase OS=Arabidopsis thaliana GN=AAE3 PE=1 SV=1	gi|658059207|ref|XP_008365420.1| PREDICTED: 4-coumarate--CoA ligase-like 10 [Malus domestica]
TRINITY_DN70119_c0_g1	64.78	79.02	26.42	-	K18660	virNOG09971	I	sp|Q8H151|AAE13_ARATH Malonate--CoA ligase OS=Arabidopsis thaliana GN=AAE13 PE=1 SV=1	gi|658014684|ref|XP_008342666.1| PREDICTED: malonate--CoA ligase [Malus domestica]
TRINITY_DN70322_c0_g1	0.44	2.63	4.65	-	-	virNOG03721	I	sp|Q9P7D7|LCF2_SCHPO Long-chain-fatty-acid--CoA ligase 2 OS=Schizosaccharomyces pombe (strain 972 / ATCC 24843) GN=lcf2 PE=3 SV=1	gi|670399318|ref|XP_008679622.1| PREDICTED: long chain acyl-CoA synthetase 9, chloroplastic-like [Zea mays]
TRINITY_DN72859_c2_g2	35.28	27.34	12.98	GO:0008152;GO:0003824	-	virNOG33454;virNOG12962;COG0318;virNOG04570	I	sp|Q84P23|4CLL9_ARATH 4-coumarate--CoA ligase-like 9 OS=Arabidopsis thaliana GN=4CLL9 PE=1 SV=2	gi|694357587|ref|XP_009359325.1| PREDICTED: 4-coumarate--CoA ligase-like 9 [Pyrus x bretschneideri]
TRINITY_DN59344_c1_g4	0	0.58	0.44	-	-	virNOG03806	YU	sp|P14068|XPO1_SCHPO Exportin-1 OS=Schizosaccharomyces pombe (strain 972 / ATCC 24843) GN=xpo1 PE=1 SV=3	gi|552816668|ref|XP_005844747.1| hypothetical protein CHLNCDRAFT_56301 [Chlorella variabilis] gi|307104391|gb|EFN52645.1| hypothetical protein CHLNCDRAFT_56301 [Chlorella variabilis]
TRINITY_DN59854_c0_g1	0.07	0.93	1.11	-	-	COG5101;virNOG31114;virNOG03806	YU	sp|P14068|XPO1_SCHPO Exportin-1 OS=Schizosaccharomyces pombe (strain 972 / ATCC 24843) GN=xpo1 PE=1 SV=3	gi|920680793|gb|KOM27637.1| hypothetical protein LR48_Vigan442s007300 [Vigna angularis]
TRINITY_DN90509_c0_g1	0.11	0.44	0.06	-	-	COG5101;virNOG03806	YU	sp|Q80U96|XPO1_RAT Exportin-1 OS=Rattus norvegicus GN=Xpo1 PE=1 SV=1	gi|326526827|dbj|BAK00802.1| predicted protein [Hordeum vulgare subsp. vulgare]
TRINITY_DN61526_c0_g2	0	0.25	0.71	-	-	-	-	sp|P38165|RTG3_YEAST Retrograde regulation protein 3 OS=Saccharomyces cerevisiae (strain ATCC 204508 / S288c) GN=RTG3 PE=1 SV=2	-
TRINITY_DN58268_c1_g1	1.07	12.44	8.84	GO:0006412;GO:0008270;GO:0022627;GO:0003735	-	virNOG24817;COG0199	J	sp|L7IM20|RS29_MAGOY 40S ribosomal protein S29 OS=Magnaporthe oryzae (strain Y34) GN=RPS29 PE=3 SV=1	gi|89242345|gb|ABD64591.1| ribosomal protein S29 subunit [Chlamydomonas sp. ICE-L]
TRINITY_DN59992_c0_g1	0	5.94	8.61	GO:0006412;GO:0008270;GO:0022627;GO:0003735	-	virNOG24817	J	sp|Q9C2P2|RS29_NEUCR 40S ribosomal protein S29 OS=Neurospora crassa (strain ATCC 24698 / 74-OR23-1A / CBS 708.71 / DSM 1257 / FGSC 987) GN=rps-29 PE=3 SV=1	gi|89242345|gb|ABD64591.1| ribosomal protein S29 subunit [Chlamydomonas sp. ICE-L]

## Sheet: NAC
	FBD	FBE	FA	GO	KEGG	eggNOG	eggNOG_Category	Swissprot	NR
TRINITY_DN65282_c0_g1	836.15	468.95	131.1	GO:0003677;GO:0005634;GO:0046982;GO:0000786	-	virNOG20625;COG5262	B	sp|Q1S053|H2A3_MEDTR Probable histone H2A.3 OS=Medicago truncatula PE=3 SV=1	gi|657986060|ref|XP_008385149.1| PREDICTED: histone H2A [Malus domestica] gi|694325563|ref|XP_009353720.1| PREDICTED: histone H2A [Pyrus x bretschneideri] gi|694421026|ref|XP_009338378.1| PREDICTED: histone H2A [Pyrus x bretschneideri]
TRINITY_DN71703_c0_g1	1.3	2.81	12.87	-	-	virNOG21900	R	-	gi|658028208|ref|XP_008349531.1| PREDICTED: uncharacterized protein LOC103412779 [Malus domestica]
TRINITY_DN71703_c0_g2	13.06	13.28	4.64	-	-	virNOG21900	R	-	gi|657951821|ref|XP_008354594.1| PREDICTED: uncharacterized protein LOC103418232 [Malus domestica] gi|657951835|ref|XP_008354655.1| PREDICTED: uncharacterized protein LOC103418299 [Malus domestica] gi|694310718|ref|XP_009354520.1| PREDICTED: uncharacterized protein LOC103945650 [Pyrus x bretschneideri]
TRINITY_DN44137_c0_g1	5.37	2.97	0.2	GO:0046872;GO:0055114;GO:0016491	K06892	virNOG12712	Q	sp|Q9LHN8|F6H1_ARATH Feruloyl CoA ortho-hydroxylase 1 OS=Arabidopsis thaliana GN=F6&apos;H1 PE=1 SV=1	gi|694366234|ref|XP_009361814.1| PREDICTED: feruloyl CoA ortho-hydroxylase 1-like [Pyrus x bretschneideri]
TRINITY_DN63354_c4_g4	0.49	0.73	4.14	GO:0046872;GO:0055114;GO:0016491	-	virNOG04549	Q	sp|Q8H1S4|ACCH3_ARATH 1-aminocyclopropane-1-carboxylate oxidase homolog 3 OS=Arabidopsis thaliana GN=At1g06650 PE=2 SV=1	gi|657954323|ref|XP_008367169.1| PREDICTED: 1-aminocyclopropane-1-carboxylate oxidase homolog 3-like [Malus domestica]
TRINITY_DN63354_c4_g6	1.02	12.76	8.46	GO:0046872;GO:0055114;GO:0016491	-	COG3491;virNOG04549	QR	sp|Q84MB3|ACCH1_ARATH 1-aminocyclopropane-1-carboxylate oxidase homolog 1 OS=Arabidopsis thaliana GN=At1g06620 PE=2 SV=1	gi|694408674|ref|XP_009379006.1| PREDICTED: 1-aminocyclopropane-1-carboxylate oxidase homolog 1-like [Pyrus x bretschneideri]
TRINITY_DN63354_c4_g7	1.77	3.81	2.14	-	-	COG3491;virNOG04549;virNOG31032	QR	sp|Q8H1S4|ACCH3_ARATH 1-aminocyclopropane-1-carboxylate oxidase homolog 3 OS=Arabidopsis thaliana GN=At1g06650 PE=2 SV=1	gi|658006666|ref|XP_008338503.1| PREDICTED: 1-aminocyclopropane-1-carboxylate oxidase homolog 1-like [Malus domestica]
TRINITY_DN64181_c0_g3	0.48	0.75	4.85	GO:0046872;GO:0055114;GO:0016491	-	COG3491;virNOG12051	QR	sp|Q84MB3|ACCH1_ARATH 1-aminocyclopropane-1-carboxylate oxidase homolog 1 OS=Arabidopsis thaliana GN=At1g06620 PE=2 SV=1	gi|694320696|ref|XP_009351527.1| PREDICTED: 1-aminocyclopropane-1-carboxylate oxidase homolog 4-like [Pyrus x bretschneideri]
TRINITY_DN64181_c0_g5	27.12	35.67	55.86	GO:0046872;GO:0055114;GO:0016491	-	virNOG12051	Q	sp|Q84MB3|ACCH1_ARATH 1-aminocyclopropane-1-carboxylate oxidase homolog 1 OS=Arabidopsis thaliana GN=At1g06620 PE=2 SV=1	gi|694320699|ref|XP_009351528.1| PREDICTED: 1-aminocyclopropane-1-carboxylate oxidase homolog 4-like [Pyrus x bretschneideri]
TRINITY_DN65150_c1_g3	6.41	10.71	0.55	GO:0046872;GO:0055114;GO:0016491	-	virNOG17138;COG3491	QR	sp|Q84MB3|ACCH1_ARATH 1-aminocyclopropane-1-carboxylate oxidase homolog 1 OS=Arabidopsis thaliana GN=At1g06620 PE=2 SV=1	gi|657981708|ref|XP_008382881.1| PREDICTED: 1-aminocyclopropane-1-carboxylate oxidase homolog 1-like [Malus domestica] gi|657981710|ref|XP_008382883.1| PREDICTED: 1-aminocyclopropane-1-carboxylate oxidase homolog 1-like [Malus domestica]
TRINITY_DN70825_c0_g1	4.22	5.41	10.12	-	-	virNOG07223	P	sp|Q93ZF5|PHO11_ARATH Phosphate transporter PHO1 homolog 1 OS=Arabidopsis thaliana GN=PHO1-H1 PE=2 SV=1	gi|694311044|ref|XP_009355980.1| PREDICTED: phosphate transporter PHO1 homolog 1-like [Pyrus x bretschneideri]
TRINITY_DN70825_c0_g3	0.33	1.05	7.42	-	-	virNOG07223	P	sp|Q8S403|PHO1_ARATH Phosphate transporter PHO1 OS=Arabidopsis thaliana GN=PHO1 PE=1 SV=1	gi|694404205|ref|XP_009376995.1| PREDICTED: phosphate transporter PHO1-like [Pyrus x bretschneideri]
TRINITY_DN58666_c0_g1	5.75	4.67	2.9	-	K10733	virNOG10890	L	sp|Q9C7A8|PSF2_ARATH DNA replication complex GINS protein PSF2 OS=Arabidopsis thaliana GN=GINS2 PE=2 SV=2	gi|657943726|ref|XP_008370619.1| PREDICTED: DNA replication complex GINS protein PSF2-like [Malus domestica]
TRINITY_DN48700_c0_g1	0.01	0.34	0.35	GO:0032991;GO:0006413;GO:0044444	-	virNOG07597	J	sp|Q0UVG7|EIF3D_PHANO Eukaryotic translation initiation factor 3 subunit D OS=Phaeosphaeria nodorum (strain SN15 / ATCC MYA-4574 / FGSC 10173) GN=SNOG_04247 PE=3 SV=1	gi|167997273|ref|XP_001751343.1| predicted protein [Physcomitrella patens] gi|162697324|gb|EDQ83660.1| predicted protein, partial [Physcomitrella patens]
TRINITY_DN53016_c0_g1	0	0.26	0.52	GO:0032991;GO:0006413;GO:0044444	-	virNOG07597	J	sp|P0CN48|EIF3D_CRYNJ Eukaryotic translation initiation factor 3 subunit D OS=Cryptococcus neoformans var. neoformans serotype D (strain JEC21 / ATCC MYA-565) GN=CNB01420 PE=3 SV=1	gi|976914994|gb|KVI00985.1| hypothetical protein Ccrd_020753 [Cynara cardunculus var. scolymus]
TRINITY_DN54893_c0_g1	0.08	0.57	0.16	GO:0005737	-	virNOG07597	J	sp|Q6TH15|EIF3D_DANRE Eukaryotic translation initiation factor 3 subunit D OS=Danio rerio GN=eif3d PE=2 SV=1	gi|971509805|dbj|GAQ88407.1| eukaryotic translation initiation factor eIF-3 subunit D [Klebsormidium flaccidum]
TRINITY_DN56988_c1_g1	0.09	1.06	0.74	GO:0032991;GO:0006413;GO:0044444	-	virNOG07597	J	sp|P0CN48|EIF3D_CRYNJ Eukaryotic translation initiation factor 3 subunit D OS=Cryptococcus neoformans var. neoformans serotype D (strain JEC21 / ATCC MYA-565) GN=CNB01420 PE=3 SV=1	gi|823235284|ref|XP_012450279.1| PREDICTED: eukaryotic translation initiation factor 3 subunit D-like [Gossypium raimondii] gi|823235287|ref|XP_012450280.1| PREDICTED: eukaryotic translation initiation factor 3 subunit D-like [Gossypium raimondii] gi|763799767|gb|KJB66722.1| hypothetical protein B456_010G154200 [Gossypium raimondii] gi|763799768|gb|KJB66723.1| hypothetical protein B456_010G154200…
TRINITY_DN59624_c0_g1	3.58	3.76	9.62	-	-	virNOG31129;COG0515;virNOG09650	T	sp|Q8LPB4|PSKR1_DAUCA Phytosulfokine receptor 1 OS=Daucus carota GN=PSKR PE=1 SV=1	gi|658010497|ref|XP_008340497.1| PREDICTED: phytosulfokine receptor 1 [Malus domestica]
TRINITY_DN60263_c0_g1	11.28	18.14	29.98	-	-	virNOG07516;COG4886	ST	sp|Q9SGP2|HSL1_ARATH Receptor-like protein kinase HSL1 OS=Arabidopsis thaliana GN=HSL1 PE=2 SV=1	gi|657947611|ref|XP_008390812.1| PREDICTED: receptor-like protein kinase HSL1 [Malus domestica]
TRINITY_DN68456_c0_g1	2.64	1.06	0.14	-	-	virNOG08464	T	sp|Q9M0G7|MIK1_ARATH MDIS1-interacting receptor like kinase 1 OS=Arabidopsis thaliana GN=MIK1 PE=1 SV=1	gi|694413973|ref|XP_009335228.1| PREDICTED: leucine-rich repeat receptor-like protein kinase PXL2 [Pyrus x bretschneideri]
TRINITY_DN68551_c2_g3	3.83	3.04	0.49	-	-	virNOG08464	T	sp|Q9FII5|TDR_ARATH Leucine-rich repeat receptor-like protein kinase TDR OS=Arabidopsis thaliana GN=TDR PE=1 SV=1	gi|657969362|ref|XP_008376399.1| PREDICTED: leucine-rich repeat receptor-like protein kinase TDR [Malus domestica]
TRINITY_DN68572_c1_g1	83.89	252.98	280.08	-	-	virNOG00491	T	sp|Q9LJM4|IKU2_ARATH Receptor-like protein kinase HAIKU2 OS=Arabidopsis thaliana GN=IKU2 PE=1 SV=1	gi|657962587|ref|XP_008372891.1| PREDICTED: receptor-like protein kinase HAIKU2 [Malus domestica]
TRINITY_DN68572_c1_g2	146.11	100.54	27.26	-	-	virNOG04808	T	sp|O49545|BAME1_ARATH Leucine-rich repeat receptor-like serine/threonine-protein kinase BAM1 OS=Arabidopsis thaliana GN=BAM1 PE=1 SV=1	gi|658018017|ref|XP_008344369.1| PREDICTED: LOW QUALITY PROTEIN: leucine-rich repeat receptor-like serine/threonine-protein kinase BAM1 [Malus domestica]
TRINITY_DN68618_c1_g2	42.09	21.74	4.65	-	-	virNOG11002	T	sp|Q9FL51|Y5694_ARATH Probably inactive leucine-rich repeat receptor-like protein kinase At5g06940 OS=Arabidopsis thaliana GN=At5g06940 PE=3 SV=1	gi|694452016|ref|XP_009351047.1| PREDICTED: probably inactive leucine-rich repeat receptor-like protein kinase At5g06940 [Pyrus x bretschneideri]
TRINITY_DN69058_c2_g5	34.92	31.52	16.18	-	-	virNOG06006	T	sp|Q9C7T7|CEPR2_ARATH Receptor protein-tyrosine kinase CEPR2 OS=Arabidopsis thaliana GN=CEPR2 PE=1 SV=1	gi|694316254|ref|XP_009379270.1| PREDICTED: receptor-like protein kinase HAIKU2 [Pyrus x bretschneideri]
TRINITY_DN69327_c2_g2	34.71	72.63	94.77	-	-	virNOG00491	T	sp|Q9LJM4|IKU2_ARATH Receptor-like protein kinase HAIKU2 OS=Arabidopsis thaliana GN=IKU2 PE=1 SV=1	gi|694339196|ref|XP_009357239.1| PREDICTED: receptor-like protein kinase HAIKU2 [Pyrus x bretschneideri]
TRINITY_DN69677_c0_g1	67.6	44.74	19.92	GO:0004674;GO:0005524;GO:0016021;GO:0006468	K00924	virNOG00023	T	sp|Q9SGP2|HSL1_ARATH Receptor-like protein kinase HSL1 OS=Arabidopsis thaliana GN=HSL1 PE=2 SV=1	gi|134142350|gb|ABO61511.1| LRR receptor-like protein kinase m1&apos; [Malus domestica]
TRINITY_DN70215_c3_g1	15.6	59.23	75.84	-	-	virNOG00491	T	sp|Q9LJM4|IKU2_ARATH Receptor-like protein kinase HAIKU2 OS=Arabidopsis thaliana GN=IKU2 PE=1 SV=1	gi|694439089|ref|XP_009346454.1| PREDICTED: receptor-like protein kinase HAIKU2 [Pyrus x bretschneideri]
TRINITY_DN70215_c3_g3	201.53	132.11	29.3	-	-	virNOG04808	T	sp|O49545|BAME1_ARATH Leucine-rich repeat receptor-like serine/threonine-protein kinase BAM1 OS=Arabidopsis thaliana GN=BAM1 PE=1 SV=1	gi|658038346|ref|XP_008354741.1| PREDICTED: leucine-rich repeat receptor-like serine/threonine-protein kinase BAM1 [Malus domestica]
TRINITY_DN71242_c1_g1	8.86	8.3	4.09	-	-	virNOG01610	T	sp|Q9FII5|TDR_ARATH Leucine-rich repeat receptor-like protein kinase TDR OS=Arabidopsis thaliana GN=TDR PE=1 SV=1	gi|658003671|ref|XP_008336924.1| PREDICTED: leucine-rich repeat receptor-like protein kinase TDR [Malus domestica]
TRINITY_DN72162_c0_g1	48.45	53.18	22	-	-	virNOG06006	T	sp|Q9C7T7|CEPR2_ARATH Receptor protein-tyrosine kinase CEPR2 OS=Arabidopsis thaliana GN=CEPR2 PE=1 SV=1	gi|694368356|ref|XP_009362411.1| PREDICTED: receptor-like protein kinase HSL1 [Pyrus x bretschneideri]
TRINITY_DN72377_c2_g5	1.76	2.7	11.39	-	-	virNOG33669;virNOG10202	T	sp|Q9SHI4|RLP3_ARATH Receptor like protein 3 OS=Arabidopsis thaliana GN=RLP3 PE=2 SV=1	gi|694315643|ref|XP_009376560.1| PREDICTED: receptor-like protein 2 [Pyrus x bretschneideri]
TRINITY_DN72422_c2_g2	11.17	11.44	3.16	GO:0005524;GO:0004672;GO:0016021;GO:0006468	-	virNOG11468	T	sp|O65440|BAME3_ARATH Leucine-rich repeat receptor-like serine/threonine-protein kinase BAM3 OS=Arabidopsis thaliana GN=BAM3 PE=2 SV=3	gi|658040982|ref|XP_008356104.1| PREDICTED: leucine-rich repeat receptor-like serine/threonine-protein kinase BAM3 [Malus domestica]
TRINITY_DN73159_c3_g5	10.58	18.73	29.18	-	-	virNOG07516	T	sp|C0LGX3|HSL2_ARATH LRR receptor-like serine/threonine-protein kinase HSL2 OS=Arabidopsis thaliana GN=HSL2 PE=2 SV=1	gi|657947609|ref|XP_008390801.1| PREDICTED: receptor-like protein kinase 5 [Malus domestica]
TRINITY_DN64344_c1_g1	2.69	1.84	0.66	-	-	KOG4197;virNOG04403	R	sp|Q6NQ83|PP247_ARATH Pentatricopeptide repeat-containing protein At3g22470, mitochondrial OS=Arabidopsis thaliana GN=At3g22470 PE=1 SV=1	gi|658028570|ref|XP_008349718.1| PREDICTED: putative pentatricopeptide repeat-containing protein At1g12700, mitochondrial [Malus domestica]
TRINITY_DN64344_c1_g8	4.16	2.72	1.37	-	-	NOG16738;virNOG04403	SR	sp|Q6NQ83|PP247_ARATH Pentatricopeptide repeat-containing protein At3g22470, mitochondrial OS=Arabidopsis thaliana GN=At3g22470 PE=1 SV=1	gi|657952569|ref|XP_008358085.1| PREDICTED: putative pentatricopeptide repeat-containing protein At1g12700, mitochondrial [Malus domestica]
TRINITY_DN67696_c2_g3	4.68	13.1	8.84	-	-	virNOG18070	R	sp|Q9SSM3|JAL19_ARATH Jacalin-related lectin 19 OS=Arabidopsis thaliana GN=JAL19 PE=2 SV=1	gi|658026136|ref|XP_008348486.1| PREDICTED: agglutinin alpha chain-like [Malus domestica]
TRINITY_DN112161_c0_g1	0	0.03	0.97	-	-	virNOG01075;virNOG14370;virNOG02087	Q	sp|P16543|DHK2_STRVN Granaticin polyketide synthase putative ketoacyl reductase 2 OS=Streptomyces violaceoruber GN=gra-orf6 PE=3 SV=1	gi|302756629|ref|XP_002961738.1| hypothetical protein SELMODRAFT_165154 [Selaginella moellendorffii] gi|300170397|gb|EFJ36998.1| hypothetical protein SELMODRAFT_165154 [Selaginella moellendorffii]
TRINITY_DN39230_c0_g1	0	0.41	2.43	-	-	virNOG35846;virNOG07504;NOG03279;virNOG32711	QR	sp|Q9RPT1|RHLG_PSEAE Rhamnolipids biosynthesis 3-oxoacyl-[acyl-carrier-protein] reductase OS=Pseudomonas aeruginosa (strain ATCC 15692 / DSM 22644 / CIP 104116 / JCM 14847 / LMG 12228 / 1C / PRS 101 / PAO1) GN=rhlG PE=1 SV=1	gi|255078452|ref|XP_002502806.1| short chain dehydrogenase/reductase family protein [Micromonas commoda] gi|226518072|gb|ACO64064.1| short chain dehydrogenase/reductase family protein [Micromonas commoda]
TRINITY_DN56584_c0_g2	0.06	1.65	0.16	-	-	COG1028;virNOG14571	QI	sp|Q94K41|SDR3B_ARATH Short-chain dehydrogenase reductase 3b OS=Arabidopsis thaliana GN=SDR3b PE=2 SV=1	gi|658026418|ref|XP_008348630.1| PREDICTED: short-chain dehydrogenase reductase 3b-like [Malus domestica] gi|658046600|ref|XP_008358962.1| PREDICTED: short-chain dehydrogenase reductase 3b-like [Malus domestica]
TRINITY_DN56690_c0_g1	0	0.3	0.54	-	-	virNOG07625;NOG07759;virNOG00703;virNOG02071;virNOG32711	QR	sp|Q9RPT1|RHLG_PSEAE Rhamnolipids biosynthesis 3-oxoacyl-[acyl-carrier-protein] reductase OS=Pseudomonas aeruginosa (strain ATCC 15692 / DSM 22644 / CIP 104116 / JCM 14847 / LMG 12228 / 1C / PRS 101 / PAO1) GN=rhlG PE=1 SV=1	gi|255078452|ref|XP_002502806.1| short chain dehydrogenase/reductase family protein [Micromonas commoda] gi|226518072|gb|ACO64064.1| short chain dehydrogenase/reductase family protein [Micromonas commoda]
TRINITY_DN57028_c0_g1	0	0.19	0.62	-	-	COG4221;virNOG04105;virNOG35218	QR	sp|Q9P7B4|YI13_SCHPO NADP-dependent 3-hydroxy acid dehydrogenase OS=Schizosaccharomyces pombe (strain 972 / ATCC 24843) GN=SPAC521.03 PE=1 SV=1	gi|302844859|ref|XP_002953969.1| hypothetical protein VOLCADRAFT_94686 [Volvox carteri f. nagariensis] gi|300260781|gb|EFJ44998.1| hypothetical protein VOLCADRAFT_94686 [Volvox carteri f. nagariensis]
TRINITY_DN58760_c0_g1	0.03	2.33	1.03	-	-	COG1028;virNOG07504;virNOG02087;virNOG32711	QI	sp|Q9RPT1|RHLG_PSEAE Rhamnolipids biosynthesis 3-oxoacyl-[acyl-carrier-protein] reductase OS=Pseudomonas aeruginosa (strain ATCC 15692 / DSM 22644 / CIP 104116 / JCM 14847 / LMG 12228 / 1C / PRS 101 / PAO1) GN=rhlG PE=1 SV=1	gi|255078452|ref|XP_002502806.1| short chain dehydrogenase/reductase family protein [Micromonas commoda] gi|226518072|gb|ACO64064.1| short chain dehydrogenase/reductase family protein [Micromonas commoda]
TRINITY_DN61717_c2_g1	13.65	15.08	5.11	-	-	virNOG15942;virNOG14571	Q	sp|Q5C9I9|ISPD_MENPI (-)-isopiperitenol/(-)-carveol dehydrogenase, mitochondrial OS=Mentha piperita PE=1 SV=1	gi|694314900|ref|XP_009373264.1| PREDICTED: (-)-isopiperitenol/(-)-carveol dehydrogenase, mitochondrial-like [Pyrus x bretschneideri]
TRINITY_DN64521_c5_g2	88.86	33.5	13.32	-	K09841	virNOG02016	Q	sp|Q9C826|ABA2_ARATH Xanthoxin dehydrogenase OS=Arabidopsis thaliana GN=ABA2 PE=1 SV=1	gi|658063845|ref|XP_008367851.1| PREDICTED: xanthoxin dehydrogenase-like [Malus domestica]
TRINITY_DN67601_c0_g1	0.08	7.43	4.41	-	-	virNOG35846;COG1028;NOG07759	QRI	sp|P50166|ARDH_CANTR D-arabinitol 2-dehydrogenase [ribulose-forming] OS=Candida tropicalis GN=ARD PE=1 SV=1	gi|565343620|ref|XP_006338927.1| PREDICTED: secoisolariciresinol dehydrogenase-like [Solanum tuberosum]
TRINITY_DN67601_c0_g2	0	0.79	1.48	-	-	virNOG35846;COG1028;NOG07759	QRI	sp|P50166|ARDH_CANTR D-arabinitol 2-dehydrogenase [ribulose-forming] OS=Candida tropicalis GN=ARD PE=1 SV=1	gi|565343620|ref|XP_006338927.1| PREDICTED: secoisolariciresinol dehydrogenase-like [Solanum tuberosum]
TRINITY_DN72912_c0_g1	10.46	15.02	23.23	GO:0008270;GO:0055114;GO:0016491	K07119	virNOG04070	Q	sp|P42865|QOR_LEIAM Probable quinone oxidoreductase OS=Leishmania amazonensis PE=3 SV=1	gi|657963124|ref|XP_008373162.1| PREDICTED: zinc-binding alcohol dehydrogenase domain-containing protein 2 [Malus domestica]
TRINITY_DN62244_c1_g1	0.24	0.11	0.69	-	-	-	-	-	gi|657951984|ref|XP_008355334.1| PREDICTED: axoneme-associated protein mst101(2)-like [Malus domestica]
TRINITY_DN45940_c0_g1	12.48	1.49	0.42	GO:0016705;GO:0020037;GO:0005506;GO:0004497;GO:0055114	K20624	virNOG08478	Q	sp|Q9ZUX1|C94C1_ARATH Cytochrome P450 94C1 OS=Arabidopsis thaliana GN=CYP94C1 PE=1 SV=1	gi|694399220|ref|XP_009374745.1| PREDICTED: cytochrome P450 94C1-like [Pyrus x bretschneideri]
TRINITY_DN55223_c0_g1	0.05	1.08	2.04	-	-	virNOG06843	Q	sp|Q50EK3|C04C1_PINTA Cytochrome P450 704C1 OS=Pinus taeda GN=CYP704C1 PE=2 SV=1	gi|658038365|ref|XP_008354750.1| PREDICTED: cytochrome P450 704C1-like [Malus domestica]
TRINITY_DN57585_c0_g1	0.01	0.88	0.24	-	-	COG2124;virNOG06843;virNOG01984	Q	sp|P43083|CP52V_CANAP Cytochrome P450 52E1 OS=Candida apicola GN=CYP52E1 PE=3 SV=1	gi|326515362|dbj|BAK03594.1| predicted protein [Hordeum vulgare subsp. vulgare] gi|1027163650|gb|OAG24020.1| cytochrome P450 [Alternaria alternata]
TRINITY_DN61332_c0_g1	0.86	8.42	3.22	-	K20665	virNOG05878	Q	sp|Q9SMP5|C94B3_ARATH Cytochrome P450 94B3 OS=Arabidopsis thaliana GN=CYP94B3 PE=1 SV=1	gi|694385454|ref|XP_009368544.1| PREDICTED: cytochrome P450 94B3-like [Pyrus x bretschneideri] gi|694400243|ref|XP_009375220.1| PREDICTED: cytochrome P450 94B3-like [Pyrus x bretschneideri]
TRINITY_DN62633_c0_g1	5.57	23.9	38.37	-	-	virNOG01984	Q	sp|O81117|C94A1_VICSA Cytochrome P450 94A1 OS=Vicia sativa GN=CYP94A1 PE=2 SV=2	gi|657966104|ref|XP_008374734.1| PREDICTED: cytochrome P450 94A2-like [Malus domestica]
TRINITY_DN63084_c1_g1	38.86	81.6	45.55	-	K20624	virNOG08478	Q	sp|Q9ZUX1|C94C1_ARATH Cytochrome P450 94C1 OS=Arabidopsis thaliana GN=CYP94C1 PE=1 SV=1	gi|657959478|ref|XP_008371286.1| PREDICTED: cytochrome P450 94C1-like [Malus domestica]
TRINITY_DN63084_c1_g6	8.68	13.97	0.75	-	-	virNOG08478	Q	sp|Q9ZUX1|C94C1_ARATH Cytochrome P450 94C1 OS=Arabidopsis thaliana GN=CYP94C1 PE=1 SV=1	gi|694444061|ref|XP_009348573.1| PREDICTED: cytochrome P450 94C1-like, partial [Pyrus x bretschneideri]
TRINITY_DN63646_c0_g1	0.02	0.14	0.67	GO:0016705;GO:0020037;GO:0005506;GO:0016021;GO:0004497;GO:0055114	-	virNOG06843	Q	sp|Q50EK3|C04C1_PINTA Cytochrome P450 704C1 OS=Pinus taeda GN=CYP704C1 PE=2 SV=1	gi|657949420|ref|XP_008343043.1| PREDICTED: cytochrome P450 704C1 [Malus domestica]
TRINITY_DN63804_c3_g2	0.37	29.24	25.24	-	K15402	virNOG08926	Q	sp|Q9FMY1|C86B1_ARATH Cytochrome P450 86B1 OS=Arabidopsis thaliana GN=CYP86B1 PE=2 SV=1	gi|694321125|ref|XP_009351729.1| PREDICTED: cytochrome P450 86B1-like [Pyrus x bretschneideri]
TRINITY_DN64174_c0_g1	42.52	45.53	137.74	-	-	virNOG12432	Q	sp|O81117|C94A1_VICSA Cytochrome P450 94A1 OS=Vicia sativa GN=CYP94A1 PE=2 SV=2	gi|694405768|ref|XP_009377720.1| PREDICTED: cytochrome P450 94A1-like isoform X2 [Pyrus x bretschneideri]
TRINITY_DN64363_c0_g1	1.01	0.62	0.09	-	-	virNOG16074;virNOG05878;virNOG29375	Q	sp|Q9FMV7|C94B1_ARATH Cytochrome P450 94B1 OS=Arabidopsis thaliana GN=CYP94B1 PE=2 SV=1	gi|694392339|ref|XP_009371650.1| PREDICTED: cytochrome P450 94B3-like [Pyrus x bretschneideri]
TRINITY_DN64363_c0_g2	17.26	17.42	0.45	GO:0016705;GO:0020037;GO:0005506;GO:0016021;GO:0004497;GO:0055114	K20665	virNOG16074;virNOG05878	Q	sp|Q9SMP5|C94B3_ARATH Cytochrome P450 94B3 OS=Arabidopsis thaliana GN=CYP94B3 PE=1 SV=1	gi|694392339|ref|XP_009371650.1| PREDICTED: cytochrome P450 94B3-like [Pyrus x bretschneideri]
TRINITY_DN66507_c2_g1	73.78	36.14	4.92	-	K15398	virNOG00226	Q	sp|O80823|C86A8_ARATH Cytochrome P450 86A8 OS=Arabidopsis thaliana GN=CYP86A8 PE=2 SV=1	gi|658007316|ref|XP_008338834.1| PREDICTED: cytochrome P450 86A8 [Malus domestica]
TRINITY_DN66507_c2_g3	85.86	105.33	14.69	GO:0016705;GO:0020037;GO:0005506;GO:0004497;GO:0055114	K15398	virNOG00226	Q	sp|B3RFJ6|86A22_PETHY Cytochrome P450 86A22 OS=Petunia hybrida GN=CYP86A22 PE=1 SV=1	gi|694399785|ref|XP_009375001.1| PREDICTED: cytochrome P450 86A8 [Pyrus x bretschneideri]
TRINITY_DN66507_c2_g4	0.06	0.97	0.55	GO:0016705;GO:0020037;GO:0005506;GO:0016021;GO:0004497;GO:0055114	K15401	virNOG11637	Q	sp|P48422|C86A1_ARATH Cytochrome P450 86A1 OS=Arabidopsis thaliana GN=CYP86A1 PE=1 SV=2	gi|658046618|ref|XP_008358971.1| PREDICTED: cytochrome P450 86A1-like [Malus domestica]
TRINITY_DN68070_c1_g1	21.18	740.53	18.37	GO:0020037;GO:0005506;GO:0055114;GO:0080110;GO:0018685	K20495	virNOG08292	Q	sp|Q9C788|C70B1_ARATH Cytochrome P450 704B1 OS=Arabidopsis thaliana GN=CYP704B1 PE=1 SV=1	gi|657994290|ref|XP_008389448.1| PREDICTED: cytochrome P450 704B1 [Malus domestica]
TRINITY_DN70679_c2_g3	0.12	0.51	11.2	-	-	COG2124;virNOG09461	Q	sp|Q50EK3|C04C1_PINTA Cytochrome P450 704C1 OS=Pinus taeda GN=CYP704C1 PE=2 SV=1	gi|694441681|ref|XP_009347577.1| PREDICTED: cytochrome P450 704C1-like [Pyrus x bretschneideri]
TRINITY_DN70741_c1_g1	22.97	16.92	7.71	-	K15402	virNOG08926	Q	sp|Q9FMY1|C86B1_ARATH Cytochrome P450 86B1 OS=Arabidopsis thaliana GN=CYP86B1 PE=2 SV=1	gi|657994024|ref|XP_008389311.1| PREDICTED: cytochrome P450 86B1-like [Malus domestica]
TRINITY_DN65000_c0_g1	48.45	47.2	16.58	-	-	COG4886;virNOG10093	ST	sp|Q40392|TMVRN_NICGU TMV resistance protein N OS=Nicotiana glutinosa GN=N PE=1 SV=1	gi|694442536|ref|XP_009347942.1| PREDICTED: TMV resistance protein N-like [Pyrus x bretschneideri] gi|694442538|ref|XP_009347943.1| PREDICTED: TMV resistance protein N-like [Pyrus x bretschneideri]
TRINITY_DN65000_c1_g1	27.36	38.09	17.84	-	-	virNOG13489;COG4886	ST	sp|Q9SZ67|WRK19_ARATH Probable WRKY transcription factor 19 OS=Arabidopsis thaliana GN=WRKY19 PE=3 SV=1	gi|694384807|ref|XP_009368281.1| PREDICTED: TMV resistance protein N-like [Pyrus x bretschneideri]
TRINITY_DN66176_c0_g1	36.83	28.83	13.08	GO:0043531	-	COG4886;virNOG17255	ST	sp|Q40392|TMVRN_NICGU TMV resistance protein N OS=Nicotiana glutinosa GN=N PE=1 SV=1	gi|224994900|gb|ACN76569.1| pear scab resistance-like protein [Pyrus x bretschneideri]
TRINITY_DN69882_c0_g1	196.93	96.43	21.05	-	-	virNOG10093;NOG96741	TR	sp|Q40392|TMVRN_NICGU TMV resistance protein N OS=Nicotiana glutinosa GN=N PE=1 SV=1	gi|658027280|ref|XP_008349076.1| PREDICTED: putative disease resistance protein At4g11170 [Malus domestica]
TRINITY_DN69964_c2_g4	8.5	7.29	0.53	-	-	virNOG03420;virNOG10093;euNOG32467	T	sp|Q9FI14|TAO1_ARATH Disease resistance protein TAO1 OS=Arabidopsis thaliana GN=TAO1 PE=4 SV=1	gi|694385274|ref|XP_009368465.1| PREDICTED: TMV resistance protein N-like [Pyrus x bretschneideri]
TRINITY_DN70840_c2_g5	8.71	7.2	16.97	-	-	NOG65877;virNOG19041;virNOG35065	SR	sp|Q40392|TMVRN_NICGU TMV resistance protein N OS=Nicotiana glutinosa GN=N PE=1 SV=1	gi|645251616|ref|XP_008231758.1| PREDICTED: TMV resistance protein N-like [Prunus mume]
TRINITY_DN70926_c0_g1	7	4.43	2.51	-	-	NOG65877;virNOG03420;COG4886;virNOG10093	ST	sp|Q40392|TMVRN_NICGU TMV resistance protein N OS=Nicotiana glutinosa GN=N PE=1 SV=1	gi|694318541|ref|XP_009343129.1| PREDICTED: TMV resistance protein N-like [Pyrus x bretschneideri]
TRINITY_DN71189_c0_g2	3.9	6.07	3.16	-	-	virNOG32911;euNOG29753;NOG208451	ST	sp|Q9FT77|RLM3_ARATH Disease resistance protein RLM3 OS=Arabidopsis thaliana GN=RLM3 PE=2 SV=1	gi|657957010|ref|XP_008369992.1| PREDICTED: protein SUPPRESSOR OF npr1-1, CONSTITUTIVE 1-like [Malus domestica]
TRINITY_DN71189_c0_g3	21.82	19.71	47.31	-	-	virNOG32911;NOG208451;euNOG29753	ST	sp|Q9FT77|RLM3_ARATH Disease resistance protein RLM3 OS=Arabidopsis thaliana GN=RLM3 PE=2 SV=1	gi|657968137|ref|XP_008375764.1| PREDICTED: toll/interleukin-1 receptor-like protein [Malus domestica]
TRINITY_DN71495_c1_g2	71.96	42.8	6.88	-	-	virNOG17255	T	sp|Q9FL92|WRK16_ARATH Probable WRKY transcription factor 16 OS=Arabidopsis thaliana GN=WRKY16 PE=3 SV=1	gi|657944208|ref|XP_008373332.1| PREDICTED: TMV resistance protein N-like [Malus domestica]
TRINITY_DN72236_c1_g2	3.9	7.5	2.22	-	-	virNOG17255	T	sp|Q40392|TMVRN_NICGU TMV resistance protein N OS=Nicotiana glutinosa GN=N PE=1 SV=1	gi|657972167|ref|XP_008377881.1| PREDICTED: TMV resistance protein N-like [Malus domestica]
TRINITY_DN72835_c3_g1	12.16	23.78	56.08	GO:0007165	-	virNOG35065	S	sp|Q40392|TMVRN_NICGU TMV resistance protein N OS=Nicotiana glutinosa GN=N PE=1 SV=1	gi|302398849|gb|ADL36719.1| HD domain class transcription factor [Malus domestica]
TRINITY_DN53876_c0_g1	0	2.05	0.15	GO:0008168;GO:0016021;GO:0032259	-	virNOG04061	R	sp|Q9ZPH9|PMTF_ARATH Probable methyltransferase PMT15 OS=Arabidopsis thaliana GN=At4g00750 PE=2 SV=1	gi|657944921|ref|XP_008377156.1| PREDICTED: probable methyltransferase PMT16 [Malus domestica]
TRINITY_DN66207_c1_g2	1.53	8.44	11.21	GO:0008168;GO:0016021;GO:0032259	-	virNOG04061	R	sp|Q9ZPH9|PMTF_ARATH Probable methyltransferase PMT15 OS=Arabidopsis thaliana GN=At4g00750 PE=2 SV=1	gi|694432359|ref|XP_009343539.1| PREDICTED: probable methyltransferase PMT15 [Pyrus x bretschneideri]
TRINITY_DN71752_c2_g7	10.19	10.52	4.67	-	-	virNOG05116	R	sp|Q9C884|PMTI_ARATH Probable methyltransferase PMT18 OS=Arabidopsis thaliana GN=At1g33170 PE=2 SV=1	gi|658000454|ref|XP_008392677.1| PREDICTED: probable methyltransferase PMT18 [Malus domestica]
TRINITY_DN66978_c1_g1	63.1	23.79	35.93	GO:0010315;GO:0009826;GO:0055085;GO:0090355;GO:0009705;GO:0016021;GO:0090358;GO:0005886;GO:0009834;GO:0022857	-	virNOG07825	S	sp|Q94AP3|WAT1_ARATH Protein WALLS ARE THIN 1 OS=Arabidopsis thaliana GN=WAT1 PE=1 SV=1	gi|657970838|ref|XP_008377184.1| PREDICTED: protein WALLS ARE THIN 1-like [Malus domestica]
TRINITY_DN36897_c0_g1	0.72	2.87	0.33	-	-	virNOG17313	J	sp|P17074|RS19_RAT 40S ribosomal protein S19 OS=Rattus norvegicus GN=Rps19 PE=2 SV=3	gi|470126690|ref|XP_004299316.1| PREDICTED: 40S ribosomal protein S19-3 [Fragaria vesca subsp. vesca]
TRINITY_DN50705_c0_g1	0	0.48	1.12	-	-	virNOG17313	J	sp|Q9LF30|RS192_ARATH 40S ribosomal protein S19-2 OS=Arabidopsis thaliana GN=RPS19B PE=2 SV=1	gi|645249706|ref|XP_008230863.1| PREDICTED: 40S ribosomal protein S19-3 [Prunus mume]
TRINITY_DN54393_c0_g1	0	0	1.99	-	-	virNOG17313;COG2238	J	sp|Q54X51|RS19_DICDI 40S ribosomal protein S19 OS=Dictyostelium discoideum GN=rps19 PE=3 SV=1	gi|1029063647|ref|XP_016692083.1| PREDICTED: 40S ribosomal protein S19-3-like [Gossypium hirsutum]
TRINITY_DN59413_c0_g1	0.14	1.19	4.08	GO:0005622	-	virNOG17313	J	sp|P27073|RS19_EMENI 40S ribosomal protein S19 OS=Emericella nidulans (strain FGSC A4 / ATCC 38163 / CBS 112.46 / NRRL 194 / M139) GN=rps19 PE=3 SV=1	gi|720100218|ref|XP_010248176.1| PREDICTED: 40S ribosomal protein S19-3-like [Nelumbo nucifera]
TRINITY_DN66351_c0_g1	0.14	6.16	4.75	GO:0005622	-	virNOG17313	J	sp|P58234|RS19A_SCHPO 40S ribosomal protein S19-A OS=Schizosaccharomyces pombe (strain 972 / ATCC 24843) GN=rps1901 PE=2 SV=1	gi|116779434|gb|ABK21280.1| unknown [Picea sitchensis] gi|116785825|gb|ABK23877.1| unknown [Picea sitchensis] gi|116792466|gb|ABK26378.1| unknown [Picea sitchensis] gi|224284611|gb|ACN40038.1| unknown [Picea sitchensis]
TRINITY_DN66351_c0_g2	0	1.93	3.2	GO:0005622	-	virNOG17313	J	sp|P58234|RS19A_SCHPO 40S ribosomal protein S19-A OS=Schizosaccharomyces pombe (strain 972 / ATCC 24843) GN=rps1901 PE=2 SV=1	gi|116779434|gb|ABK21280.1| unknown [Picea sitchensis] gi|116785825|gb|ABK23877.1| unknown [Picea sitchensis] gi|116792466|gb|ABK26378.1| unknown [Picea sitchensis] gi|224284611|gb|ACN40038.1| unknown [Picea sitchensis]
TRINITY_DN70937_c5_g1	968.43	223.61	29.58	GO:0045430;GO:0009813	K01859	virNOG04834	G	sp|A5HBK6|CFI_PYRCO Chalcone--flavonone isomerase OS=Pyrus communis GN=CHI PE=2 SV=1	gi|658024510|ref|XP_008347657.1| PREDICTED: chalcone--flavonone isomerase-like [Malus domestica]
TRINITY_DN57035_c0_g1	0	0.22	0.47	-	-	virNOG10499;NOG19820	S	sp|Q5UNY4|YL728_MIMIV Uncharacterized protein L728 OS=Acanthamoeba polyphaga mimivirus GN=MIMI_L728 PE=4 SV=1	gi|567180953|ref|XP_006402029.1| hypothetical protein EUTSA_v10015490mg [Eutrema salsugineum] gi|557103119|gb|ESQ43482.1| hypothetical protein EUTSA_v10015490mg [Eutrema salsugineum]
TRINITY_DN63032_c0_g1	0.8	14.2	16.65	-	-	virNOG10499	S	sp|Q5UNY4|YL728_MIMIV Uncharacterized protein L728 OS=Acanthamoeba polyphaga mimivirus GN=MIMI_L728 PE=4 SV=1	gi|657966094|ref|XP_008374728.1| PREDICTED: uncharacterized protein LOC103437972 [Malus domestica]
TRINITY_DN63032_c0_g2	0.2	3.14	2.59	-	-	virNOG10499	S	sp|Q5UNY4|YL728_MIMIV Uncharacterized protein L728 OS=Acanthamoeba polyphaga mimivirus GN=MIMI_L728 PE=4 SV=1	gi|694323845|ref|XP_009352975.1| PREDICTED: uncharacterized protein LOC103944277 [Pyrus x bretschneideri]
TRINITY_DN63032_c0_g3	3.55	14.97	11.58	-	-	virNOG10499	S	sp|Q5UNY4|YL728_MIMIV Uncharacterized protein L728 OS=Acanthamoeba polyphaga mimivirus GN=MIMI_L728 PE=4 SV=1	gi|657987137|ref|XP_008385722.1| PREDICTED: uncharacterized protein LOC103448249 [Malus domestica]
TRINITY_DN63032_c0_g4	0.22	3.32	18.18	-	-	virNOG10499	S	sp|Q5UNY4|YL728_MIMIV Uncharacterized protein L728 OS=Acanthamoeba polyphaga mimivirus GN=MIMI_L728 PE=4 SV=1	gi|645277956|ref|XP_008244013.1| PREDICTED: uncharacterized protein LOC103342187 [Prunus mume]
TRINITY_DN63032_c0_g5	0	0.63	1.35	-	-	virNOG10499	S	sp|Q5UNY4|YL728_MIMIV Uncharacterized protein L728 OS=Acanthamoeba polyphaga mimivirus GN=MIMI_L728 PE=4 SV=1	gi|658050360|ref|XP_008360899.1| PREDICTED: uncharacterized protein LOC103424585 [Malus domestica]
TRINITY_DN70793_c0_g1	2.03	0.83	0.14	GO:0031047	-	virNOG08439	S	sp|Q9S9P3|FDM1_ARATH Factor of DNA methylation 1 OS=Arabidopsis thaliana GN=FDM1 PE=1 SV=1	gi|657944619|ref|XP_008375623.1| PREDICTED: uncharacterized protein LOC103438859 [Malus domestica]
TRINITY_DN70793_c0_g2	63.67	50.87	18.54	GO:0031047	-	virNOG16907;virNOG08439	S	sp|Q9S9P3|FDM1_ARATH Factor of DNA methylation 1 OS=Arabidopsis thaliana GN=FDM1 PE=1 SV=1	gi|657944607|ref|XP_008375509.1| PREDICTED: putative leucine-rich repeat-containing protein DDB_G0290503 [Malus domestica]
TRINITY_DN70793_c0_g3	153.88	110.65	46.06	-	-	euNOG07955;virNOG08439	S	sp|Q9S9P3|FDM1_ARATH Factor of DNA methylation 1 OS=Arabidopsis thaliana GN=FDM1 PE=1 SV=1	gi|645245228|ref|XP_008228782.1| PREDICTED: factor of DNA methylation 1 [Prunus mume] gi|645245230|ref|XP_008228783.1| PREDICTED: factor of DNA methylation 1 [Prunus mume]
TRINITY_DN64593_c4_g7	87.35	71.33	8.46	GO:0016021	K15285	virNOG10221	GE	sp|F4IHS9|UXT1_ARATH UDP-xylose transporter 1 OS=Arabidopsis thaliana GN=UXT1 PE=1 SV=1	gi|657986398|ref|XP_008385325.1| PREDICTED: uncharacterized membrane protein At1g06890 [Malus domestica]
TRINITY_DN66716_c2_g2	2.73	2.65	0.84	-	-	virNOG05321	G	sp|Q9LN68|GATL1_ARATH Probable galacturonosyltransferase-like 1 OS=Arabidopsis thaliana GN=GATL1 PE=2 SV=1	gi|658023981|ref|XP_008347395.1| PREDICTED: probable galacturonosyltransferase-like 1 [Malus domestica] gi|658043073|ref|XP_008357167.1| PREDICTED: probable galacturonosyltransferase-like 1 [Malus domestica]
TRINITY_DN66716_c2_g3	25.55	24.04	11.04	GO:0016757;GO:0005794	K20893	NOG23538;virNOG05321	OG	sp|Q9S7G2|GATL2_ARATH Probable galacturonosyltransferase-like 2 OS=Arabidopsis thaliana GN=GATL2 PE=2 SV=1	gi|657948679|ref|XP_008338895.1| PREDICTED: probable galacturonosyltransferase-like 1 [Malus domestica]
TRINITY_DN63691_c0_g1	33.24	27.56	15.99	GO:0003830;GO:0006487;GO:0016021	K00737	virNOG02214	G	sp|Q02527|MGAT3_RAT Beta-1,4-mannosyl-glycoprotein 4-beta-N-acetylglucosaminyltransferase OS=Rattus norvegicus GN=Mgat3 PE=1 SV=2	gi|694357155|ref|XP_009359207.1| PREDICTED: uncharacterized protein LOC103949813 [Pyrus x bretschneideri]
TRINITY_DN18733_c0_g1	0	6.69	0	GO:0020037;GO:0055114;GO:0006979;GO:0046872;GO:0098869;GO:0004601;GO:0005576;GO:0042744	-	virNOG04294	G	sp|O23474|PER40_ARATH Peroxidase 40 OS=Arabidopsis thaliana GN=PER40 PE=2 SV=2	gi|694393321|ref|XP_009372105.1| PREDICTED: peroxidase 40 [Pyrus x bretschneideri]
TRINITY_DN40637_c0_g1	0.92	6.47	36.01	GO:0020037;GO:0055114;GO:0006979;GO:0046872;GO:0098869;GO:0004601;GO:0005576;GO:0042744	K00430	virNOG01207	G	sp|O80822|PER25_ARATH Peroxidase 25 OS=Arabidopsis thaliana GN=PER25 PE=2 SV=2	gi|658004350|ref|XP_008337293.1| PREDICTED: peroxidase 25 [Malus domestica] gi|658033494|ref|XP_008352258.1| PREDICTED: peroxidase 25-like [Malus domestica] gi|658051007|ref|XP_008361227.1| PREDICTED: peroxidase 25-like [Malus domestica]
TRINITY_DN42017_c0_g1	0.1	0.78	32.82	GO:0020037;GO:0055114;GO:0006979;GO:0046872;GO:0098869;GO:0004601;GO:0005576;GO:0042744	K00430	virNOG05400	G	sp|Q42580|PER21_ARATH Peroxidase 21 OS=Arabidopsis thaliana GN=PER21 PE=1 SV=1	gi|657956517|ref|XP_008369744.1| PREDICTED: peroxidase 21 [Malus domestica]
TRINITY_DN42349_c0_g1	0.02	2	0.24	-	K00430	virNOG00995	G	sp|Q96519|PER11_ARATH Peroxidase 11 OS=Arabidopsis thaliana GN=PER11 PE=1 SV=1	gi|694331642|ref|XP_009356488.1| PREDICTED: peroxidase 11-like [Pyrus x bretschneideri]
TRINITY_DN51696_c0_g1	0.09	0.04	1.95	-	K00430	virNOG09169	G	sp|O23044|PER3_ARATH Peroxidase 3 OS=Arabidopsis thaliana GN=PER3 PE=2 SV=1	gi|657975532|ref|XP_008379618.1| PREDICTED: peroxidase 3 [Malus domestica]
TRINITY_DN51948_c0_g1	4.15	0.87	0.19	-	K00430	virNOG02363;virNOG29986	G	sp|Q42578|PER53_ARATH Peroxidase 53 OS=Arabidopsis thaliana GN=PER53 PE=1 SV=1	gi|694315306|ref|XP_009375114.1| PREDICTED: peroxidase A2-like [Pyrus x bretschneideri]
TRINITY_DN52234_c0_g1	0.19	160.95	0.07	GO:0020037;GO:0055114;GO:0006979;GO:0046872;GO:0098869;GO:0004601;GO:0005576;GO:0042744	K00430	virNOG01724	G	sp|Q96512|PER9_ARATH Peroxidase 9 OS=Arabidopsis thaliana GN=PER9 PE=1 SV=1	gi|657991571|ref|XP_008388019.1| PREDICTED: peroxidase 9 [Malus domestica]
TRINITY_DN53678_c0_g1	0.11	3.29	0.81	GO:0020037;GO:0055114;GO:0006979;GO:0046872;GO:0098869;GO:0004601;GO:0005576;GO:0042744	K00430	virNOG15463	G	sp|Q9SLH7|PER20_ARATH Peroxidase 20 OS=Arabidopsis thaliana GN=PER20 PE=2 SV=1	gi|657963965|ref|XP_008373603.1| PREDICTED: peroxidase 20 [Malus domestica]
TRINITY_DN55327_c0_g2	0.69	5.31	1.09	GO:0020037;GO:0055114;GO:0006979;GO:0046872;GO:0098869;GO:0004601;GO:0005576;GO:0042744	K00430	virNOG06926	G	sp|Q9FX85|PER10_ARATH Peroxidase 10 OS=Arabidopsis thaliana GN=PER10 PE=1 SV=1	gi|658006252|ref|XP_008338282.1| PREDICTED: peroxidase 10 [Malus domestica]
TRINITY_DN60993_c0_g1	2.89	2.41	18.12	GO:0020037;GO:0055114;GO:0006979;GO:0046872;GO:0098869;GO:0004601;GO:0005576;GO:0042744	K00430	virNOG04538	G	sp|Q9SZB9|PER47_ARATH Peroxidase 47 OS=Arabidopsis thaliana GN=PER47 PE=2 SV=2	gi|694407504|ref|XP_009378489.1| PREDICTED: peroxidase 47 [Pyrus x bretschneideri]
TRINITY_DN60993_c0_g2	0.8	1.1	2.95	GO:0020037;GO:0055114;GO:0006979;GO:0046872;GO:0098869;GO:0004601;GO:0005576;GO:0042744	K00430	virNOG04538	G	sp|Q9SZB9|PER47_ARATH Peroxidase 47 OS=Arabidopsis thaliana GN=PER47 PE=2 SV=2	gi|657954226|ref|XP_008366700.1| PREDICTED: peroxidase 47 [Malus domestica]
TRINITY_DN61347_c0_g1	0.08	0.41	2.99	-	K00430	virNOG15264	G	sp|Q9XIV8|PERN1_TOBAC Peroxidase N1 OS=Nicotiana tabacum GN=poxN1 PE=1 SV=1	gi|694328860|ref|XP_009355214.1| PREDICTED: peroxidase N1-like [Pyrus x bretschneideri]
TRINITY_DN63068_c1_g1	110.76	84.81	19.01	-	-	virNOG05361	G	sp|A7NY33|PER4_VITVI Peroxidase 4 OS=Vitis vinifera GN=GSVIVT00023967001 PE=1 SV=1	gi|657951861|ref|XP_008354764.1| PREDICTED: peroxidase 4-like [Malus domestica]
TRINITY_DN63635_c0_g1	12.31	2.47	8.27	-	K00430	virNOG31740;virNOG09590	RE	sp|P22195|PER1_ARAHY Cationic peroxidase 1 OS=Arachis hypogaea GN=PNC1 PE=1 SV=2	gi|657992150|ref|XP_008388322.1| PREDICTED: cationic peroxidase 1-like [Malus domestica]
TRINITY_DN63635_c0_g2	1.31	0.08	0.1	-	-	virNOG31740;virNOG09590	RE	sp|P22195|PER1_ARAHY Cationic peroxidase 1 OS=Arachis hypogaea GN=PNC1 PE=1 SV=2	gi|694393063|ref|XP_009371986.1| PREDICTED: cationic peroxidase 1-like isoform X2 [Pyrus x bretschneideri]
TRINITY_DN63635_c0_g3	4.84	5	97.98	-	-	virNOG31740;virNOG09590	RE	sp|P22195|PER1_ARAHY Cationic peroxidase 1 OS=Arachis hypogaea GN=PNC1 PE=1 SV=2	gi|694395617|ref|XP_009373126.1| PREDICTED: cationic peroxidase 1-like [Pyrus x bretschneideri]
TRINITY_DN63870_c0_g1	0.11	0.27	24.73	GO:0020037;GO:0055114;GO:0006979;GO:0046872;GO:0098869;GO:0004601;GO:0005576;GO:0042744	-	virNOG01043;virNOG06365	G	sp|O23609|PER41_ARATH Peroxidase 41 OS=Arabidopsis thaliana GN=PER41 PE=3 SV=1	gi|657966439|ref|XP_008374907.1| PREDICTED: LOW QUALITY PROTEIN: peroxidase 41-like [Malus domestica]
TRINITY_DN64443_c1_g1	3945.87	3816.17	103.37	GO:0020037;GO:0055114;GO:0006979;GO:0046872;GO:0098869;GO:0004601;GO:0005576;GO:0042744	K00430	virNOG11780	G	sp|Q9SB81|PER42_ARATH Peroxidase 42 OS=Arabidopsis thaliana GN=PER42 PE=1 SV=2	gi|694309226|ref|XP_009360637.1| PREDICTED: peroxidase 42-like [Pyrus x bretschneideri]
TRINITY_DN65106_c0_g1	0.03	0.8	4.04	GO:0020037;GO:0055114;GO:0006979;GO:0046872;GO:0098869;GO:0004601;GO:0005576;GO:0042744	K00430	virNOG02928	G	sp|Q02200|PERX_NICSY Lignin-forming anionic peroxidase OS=Nicotiana sylvestris PE=2 SV=1	gi|658031048|ref|XP_008350979.1| PREDICTED: lignin-forming anionic peroxidase-like [Malus domestica]
TRINITY_DN65468_c3_g2	7.44	17.3	114.04	GO:0020037;GO:0055114;GO:0006979;GO:0046872;GO:0098869;GO:0004601;GO:0005576;GO:0042744	K00430	virNOG08141	G	sp|Q9SZE7|PER51_ARATH Peroxidase 51 OS=Arabidopsis thaliana GN=PER51 PE=2 SV=1	gi|157365236|gb|ABV44812.1| peroxidase [Eriobotrya japonica]
TRINITY_DN65590_c1_g6	1.11	0.35	0	-	K00430	virNOG08514	G	sp|Q42517|PERN_ARMRU Peroxidase N OS=Armoracia rusticana GN=HRPN PE=2 SV=1	gi|658032368|ref|XP_008351692.1| PREDICTED: LOW QUALITY PROTEIN: peroxidase 59-like [Malus domestica]
TRINITY_DN67203_c1_g1	214.81	205.48	36.15	GO:0020037;GO:0055114;GO:0006979;GO:0046872;GO:0098869;GO:0004601;GO:0005576;GO:0042744	K00430	virNOG02363	G	sp|Q9FG34|PER54_ARATH Peroxidase 54 OS=Arabidopsis thaliana GN=PER54 PE=2 SV=1	gi|694315319|ref|XP_009375169.1| PREDICTED: peroxidase A2-like [Pyrus x bretschneideri]
TRINITY_DN67203_c1_g4	1.28	0.32	14.62	GO:0020037;GO:0055114;GO:0006979;GO:0046872;GO:0098869;GO:0004601;GO:0005576;GO:0042744	K00430	virNOG06856	R	sp|A7NY33|PER4_VITVI Peroxidase 4 OS=Vitis vinifera GN=GSVIVT00023967001 PE=1 SV=1	gi|657978519|ref|XP_008381199.1| PREDICTED: peroxidase P7-like [Malus domestica]
TRINITY_DN67203_c1_g5	112.52	102.79	2.74	-	-	virNOG15463;virNOG06856	RG	sp|Q9FX85|PER10_ARATH Peroxidase 10 OS=Arabidopsis thaliana GN=PER10 PE=1 SV=1	gi|694408499|ref|XP_009378928.1| PREDICTED: peroxidase P7-like [Pyrus x bretschneideri]
TRINITY_DN67556_c1_g4	33.33	8.43	0.51	GO:0050896;GO:0009987;GO:0044710;GO:0005488;GO:0016491	K00430	virNOG12299	G	sp|O81772|PER46_ARATH Peroxidase 46 OS=Arabidopsis thaliana GN=PER46 PE=3 SV=1	gi|657971380|ref|XP_008377474.1| PREDICTED: peroxidase 18 [Malus domestica]
TRINITY_DN68187_c0_g2	26.18	26.14	56.82	GO:0020037;GO:0055114;GO:0006979;GO:0046872;GO:0098869;GO:0004601;GO:0005576;GO:0042744	-	virNOG02997	G	sp|Q9FL16|PER63_ARATH Peroxidase 63 OS=Arabidopsis thaliana GN=PER63 PE=2 SV=1	gi|694415161|ref|XP_009335766.1| PREDICTED: peroxidase 63 [Pyrus x bretschneideri]
TRINITY_DN68187_c0_g6	0	0.02	25.73	GO:0020037;GO:0055114;GO:0006979;GO:0046872;GO:0098869;GO:0004601;GO:0005576;GO:0042744	K00430	virNOG02997;virNOG06365	G	sp|O23609|PER41_ARATH Peroxidase 41 OS=Arabidopsis thaliana GN=PER41 PE=3 SV=1	gi|694451019|ref|XP_009350776.1| PREDICTED: peroxidase 41-like [Pyrus x bretschneideri]
TRINITY_DN68783_c2_g3	1.52	4.17	11.43	-	-	virNOG05361	G	sp|Q9FLC0|PER52_ARATH Peroxidase 52 OS=Arabidopsis thaliana GN=PER52 PE=2 SV=1	gi|694386972|ref|XP_009369255.1| PREDICTED: peroxidase P7-like [Pyrus x bretschneideri]
TRINITY_DN64582_c0_g1	0.61	0.8	9.07	-	-	virNOG07703	K	sp|O81916|YC22_ARATH Uncharacterized calcium-binding protein At1g02270 OS=Arabidopsis thaliana GN=At1g02270 PE=2 SV=2	gi|657945799|ref|XP_008381560.1| PREDICTED: uncharacterized calcium-binding protein At1g02270 [Malus domestica]
TRINITY_DN64349_c0_g1	0.09	1.61	1.31	-	-	virNOG02347	S	sp|Q9D6J3|CCD94_MOUSE Coiled-coil domain-containing protein 94 OS=Mus musculus GN=Ccdc94 PE=1 SV=1	gi|1021024073|gb|KZM81861.1| hypothetical protein DCAR_029474 [Daucus carota subsp. sativus]
TRINITY_DN64349_c0_g2	0	0.6	0.43	-	-	virNOG02347	S	sp|Q9D6J3|CCD94_MOUSE Coiled-coil domain-containing protein 94 OS=Mus musculus GN=Ccdc94 PE=1 SV=1	gi|1021024073|gb|KZM81861.1| hypothetical protein DCAR_029474 [Daucus carota subsp. sativus]
TRINITY_DN48951_c0_g3	0	0.17	0.29	GO:0004674;GO:0005524;GO:0006468	-	virNOG07290	T	sp|P38938|CEK1_SCHPO Serine/threonine-protein kinase cek1 OS=Schizosaccharomyces pombe (strain 972 / ATCC 24843) GN=cek1 PE=1 SV=3	gi|1009132839|ref|XP_015883588.1| PREDICTED: probable serine/threonine protein kinase IREH1 [Ziziphus jujuba] gi|1009132920|ref|XP_015883629.1| PREDICTED: probable serine/threonine protein kinase IREH1 [Ziziphus jujuba]
TRINITY_DN60098_c0_g1	0.04	0.38	0.63	GO:0016301	-	virNOG01355	T	sp|Q6TGC6|CBK1_PNECA Serine/threonine-protein kinase CBK1 OS=Pneumocystis carinii GN=CBK1 PE=2 SV=1	gi|293331131|ref|NP_001167837.1| putative AGC protein kinase family protein [Zea mays] gi|223944335|gb|ACN26251.1| unknown [Zea mays] gi|414868915|tpg|DAA47472.1| TPA: putative AGC protein kinase family protein isoform 1 [Zea mays] gi|414868916|tpg|DAA47473.1| TPA: putative AGC protein kinase family protein isoform 2 [Zea mays]
TRINITY_DN60098_c0_g2	0	0.18	0.52	GO:0016310;GO:0004672	-	virNOG01355	T	sp|Q6BLJ9|CBK1_DEBHA Serine/threonine-protein kinase CBK1 OS=Debaryomyces hansenii (strain ATCC 36239 / CBS 767 / JCM 1990 / NBRC 0083 / IGC 2968) GN=CBK1 PE=3 SV=2	gi|4587520|gb|AAD25751.1|AC007060_9 Strong similarity to gb|X71057 protein kinase from Nicotiana tabacum and contains PF|00069 eukaryotic protein kinase domain [Arabidopsis thaliana]
TRINITY_DN60350_c0_g1	5.14	3.29	9.53	-	-	virNOG01538	T	sp|Q9SYB9|UNC_ARATH Serine/threonine-protein kinase UCN OS=Arabidopsis thaliana GN=UNC PE=1 SV=1	gi|694315178|ref|XP_009374591.1| PREDICTED: serine/threonine-protein kinase OXI1-like [Pyrus x bretschneideri]
TRINITY_DN60350_c0_g2	4.29	3.46	0.64	-	-	virNOG01538	T	sp|Q9SYB9|UNC_ARATH Serine/threonine-protein kinase UCN OS=Arabidopsis thaliana GN=UNC PE=1 SV=1	gi|657984860|ref|XP_008384530.1| PREDICTED: serine/threonine-protein kinase OXI1-like [Malus domestica]
TRINITY_DN61058_c1_g1	0.04	1.06	0.61	GO:0016310;GO:0004672	-	NOG02586;virNOG00583;virNOG07195	T	sp|O42626|NRC2_NEUCR Serine/threonine-protein kinase nrc-2 OS=Neurospora crassa (strain ATCC 24698 / 74-OR23-1A / CBS 708.71 / DSM 1257 / FGSC 987) GN=nrc-2 PE=3 SV=1	gi|635148959|gb|AHZ63924.1| phototropin [Nephroselmis olivacea]
TRINITY_DN61935_c0_g2	0.07	0.46	0.28	GO:0004674;GO:0005524;GO:0006468	-	virNOG07290	T	sp|P38938|CEK1_SCHPO Serine/threonine-protein kinase cek1 OS=Schizosaccharomyces pombe (strain 972 / ATCC 24843) GN=cek1 PE=1 SV=3	gi|1009132839|ref|XP_015883588.1| PREDICTED: probable serine/threonine protein kinase IREH1 [Ziziphus jujuba] gi|1009132920|ref|XP_015883629.1| PREDICTED: probable serine/threonine protein kinase IREH1 [Ziziphus jujuba]
TRINITY_DN61998_c1_g2	66.63	69.99	31.97	GO:0023014;GO:0009882;GO:0005524;GO:0009785;GO:0000160;GO:0009898;GO:0009903;GO:0010155;GO:0009904;GO:0042802;GO:0005773;GO:0046777;GO:0000155;GO:0010362;GO:0009986;GO:0004674;GO:0010181;GO:0009638;GO:0010119	K20715	virNOG07195	T	sp|O48963|PHOT1_ARATH Phototropin-1 OS=Arabidopsis thaliana GN=PHOT1 PE=1 SV=1	gi|1001012825|gb|AML76866.1| putative LOV domain-containing protein [Amelanchier canadensis]
TRINITY_DN63684_c0_g1	7.02	19.45	8.76	GO:0005524;GO:0048825;GO:0004672;GO:0006468	-	virNOG10781	T	sp|Q64FQ2|PID2_ARATH Protein kinase PINOID 2 OS=Arabidopsis thaliana GN=PID2 PE=1 SV=1	gi|657946666|ref|XP_008385824.1| PREDICTED: protein kinase PINOID 2-like [Malus domestica]
TRINITY_DN64341_c2_g3	1.44	2.11	4.98	-	K20714	KOG0610;virNOG08204	T	sp|Q9LSF1|OXI1_ARATH Serine/threonine-protein kinase OXI1 OS=Arabidopsis thaliana GN=OXI1 PE=1 SV=1	gi|694425149|ref|XP_009340326.1| PREDICTED: serine/threonine-protein kinase OXI1-like [Pyrus x bretschneideri]
TRINITY_DN64341_c2_g6	1.86	2.6	5.21	GO:0004674;GO:0005524;GO:0006468	-	virNOG08204	T	sp|Q9LSF1|OXI1_ARATH Serine/threonine-protein kinase OXI1 OS=Arabidopsis thaliana GN=OXI1 PE=1 SV=1	gi|595792189|ref|XP_007199843.1| hypothetical protein PRUPE_ppa006149mg [Prunus persica] gi|462395243|gb|EMJ01042.1| hypothetical protein PRUPE_ppa006149mg [Prunus persica]
TRINITY_DN64785_c0_g1	49.04	42.21	20.65	-	K08790	virNOG11364	T	sp|Q6TGC6|CBK1_PNECA Serine/threonine-protein kinase CBK1 OS=Pneumocystis carinii GN=CBK1 PE=2 SV=1	gi|657971834|ref|XP_008377705.1| PREDICTED: serine/threonine-protein kinase tricorner-like [Malus domestica]
TRINITY_DN64954_c3_g1	26.69	19.14	14.15	-	-	virNOG14809	T	sp|Q39183|D6KL2_ARATH Serine/threonine-protein kinase D6PKL2 OS=Arabidopsis thaliana GN=D6PKL2 PE=1 SV=1	gi|657949698|ref|XP_008344471.1| PREDICTED: protein kinase G11A-like isoform X2 [Malus domestica]
TRINITY_DN65198_c0_g1	0.71	1.83	3.03	-	-	virNOG00583	T	sp|Q1PFB9|AGC17_ARATH Serine/threonine-protein kinase AGC1-7 OS=Arabidopsis thaliana GN=AGC1-7 PE=1 SV=1	gi|657960742|ref|XP_008371952.1| PREDICTED: protein kinase G11A [Malus domestica]
TRINITY_DN68717_c0_g1	4.82	4.35	20.88	GO:0004674;GO:0005524;GO:0006468	K08790	virNOG11364;virNOG15995	T	sp|Q5AP53|CBK1_CANAL Serine/threonine-protein kinase CBK1 OS=Candida albicans (strain SC5314 / ATCC MYA-2876) GN=CBK1 PE=1 SV=2	gi|658005194|ref|XP_008337735.1| PREDICTED: serine/threonine-protein kinase tricorner-like [Malus domestica]
TRINITY_DN70579_c2_g1	0.37	0.17	2.01	GO:0005524;GO:0004672;GO:0006468	-	KOG0610;virNOG05225	T	sp|Q39183|D6KL2_ARATH Serine/threonine-protein kinase D6PKL2 OS=Arabidopsis thaliana GN=D6PKL2 PE=1 SV=1	gi|694415719|ref|XP_009336022.1| PREDICTED: serine/threonine-protein kinase D6PK-like [Pyrus x bretschneideri]
TRINITY_DN70579_c2_g2	16.97	15.23	6.92	-	-	virNOG05225	T	sp|Q39183|D6KL2_ARATH Serine/threonine-protein kinase D6PKL2 OS=Arabidopsis thaliana GN=D6PKL2 PE=1 SV=1	gi|657986590|ref|XP_008385429.1| PREDICTED: protein kinase G11A-like [Malus domestica]
TRINITY_DN70615_c0_g1	28.46	34.32	69.99	-	-	virNOG01355	T	sp|Q54Y26|NDRA_DICDI Probable serine/threonine-protein kinase ndrA OS=Dictyostelium discoideum GN=ndrA PE=3 SV=1	gi|657999677|ref|XP_008392276.1| PREDICTED: serine/threonine-protein kinase tricorner isoform X2 [Malus domestica]
TRINITY_DN70641_c2_g1	28.5	22.93	12.01	GO:0048825;GO:0005524;GO:0009958;GO:0048766;GO:0009734;GO:0006468;GO:0048767;GO:0009986;GO:0004674;GO:0009926	-	virNOG06894	T	sp|O64682|PID_ARATH Protein kinase PINOID OS=Arabidopsis thaliana GN=PID PE=1 SV=1	gi|694367844|ref|XP_009362264.1| PREDICTED: protein kinase PINOID-like [Pyrus x bretschneideri]
TRINITY_DN71091_c1_g5	29.44	22.06	14.8	-	-	virNOG14809	T	sp|A2YBX5|G11A_ORYSI Protein kinase G11A OS=Oryza sativa subsp. indica GN=OsI_021818 PE=2 SV=1	gi|657949698|ref|XP_008344471.1| PREDICTED: protein kinase G11A-like isoform X2 [Malus domestica]
TRINITY_DN63406_c0_g1	2.79	2.57	1.3	-	-	virNOG11130;virNOG13173	R	sp|O82380|PP175_ARATH Pentatricopeptide repeat-containing protein At2g29760, chloroplastic OS=Arabidopsis thaliana GN=PCMP-H33 PE=2 SV=1	gi|657962936|ref|XP_008373071.1| PREDICTED: pentatricopeptide repeat-containing protein At1g08070-like [Malus domestica]
TRINITY_DN67240_c1_g1	25.3	13.69	2.56	-	-	virNOG01604	R	sp|Q9LW32|PP258_ARATH Pentatricopeptide repeat-containing protein At3g26782, mitochondrial OS=Arabidopsis thaliana GN=PCMP-H34 PE=2 SV=1	gi|657974458|ref|XP_008379058.1| PREDICTED: pentatricopeptide repeat-containing protein At3g26782, mitochondrial-like [Malus domestica]
TRINITY_DN62561_c3_g3	4.33	2.99	7.61	GO:0045824	-	virNOG05407	R	sp|Q8GWQ2|AHL20_ARATH AT-hook motif nuclear-localized protein 20 OS=Arabidopsis thaliana GN=AHL20 PE=2 SV=1	gi|694320492|ref|XP_009351431.1| PREDICTED: putative DNA-binding protein ESCAROLA [Pyrus x bretschneideri]
TRINITY_DN65690_c1_g1	5.37	3.43	0.5	GO:0003677	-	virNOG14685	S	sp|Q8VYJ2|AHL1_ARATH AT-hook motif nuclear-localized protein 1 OS=Arabidopsis thaliana GN=AHL1 PE=1 SV=1	gi|658000176|ref|XP_008392535.1| PREDICTED: uncharacterized protein LOC103454714 [Malus domestica]
TRINITY_DN65690_c2_g1	121.1	87.86	39.19	-	-	virNOG04950	S	sp|O22812|AHL10_ARATH AT-hook motif nuclear-localized protein 10 OS=Arabidopsis thaliana GN=AHL10 PE=1 SV=2	gi|657963530|ref|XP_008373378.1| PREDICTED: putative DNA-binding protein ESCAROLA isoform X2 [Malus domestica]
TRINITY_DN69355_c4_g1	26.56	18.3	10.95	-	-	virNOG12633	S	sp|Q8VYJ2|AHL1_ARATH AT-hook motif nuclear-localized protein 1 OS=Arabidopsis thaliana GN=AHL1 PE=1 SV=1	gi|694398745|ref|XP_009374531.1| PREDICTED: uncharacterized protein LOC103963433 [Pyrus x bretschneideri]
TRINITY_DN49926_c0_g1	19.32	10.69	1.15	GO:0016021;GO:0055114	K08360	virNOG15950	C	sp|Q9C540|ACFR4_ARATH Probable transmembrane ascorbate ferrireductase 4 OS=Arabidopsis thaliana GN=CYB561D PE=2 SV=1	gi|657994045|ref|XP_008389322.1| PREDICTED: probable transmembrane ascorbate ferrireductase 4 [Malus domestica]
TRINITY_DN59219_c0_g1	0	0.81	3.02	-	-	virNOG06675;virNOG03472;virNOG13383	G	sp|Q03161|YMY9_YEAST Glucose-6-phosphate 1-epimerase OS=Saccharomyces cerevisiae (strain ATCC 204508 / S288c) GN=YMR099C PE=1 SV=1	gi|926782064|ref|XP_013899506.1| Putative apospory-associated protein C [Monoraphidium neglectum] gi|761969498|gb|KIZ00487.1| Putative apospory-associated protein C [Monoraphidium neglectum]
TRINITY_DN60827_c0_g2	0.07	1.48	1.21	-	-	virNOG03472;virNOG13383	G	sp|Q40784|AAPC_CENCI Putative glucose-6-phosphate 1-epimerase OS=Cenchrus ciliaris PE=2 SV=1	gi|159468564|ref|XP_001692444.1| predicted protein [Chlamydomonas reinhardtii] gi|158278157|gb|EDP03922.1| predicted protein [Chlamydomonas reinhardtii]
TRINITY_DN51130_c0_g1	0	0.23	0.49	GO:0000166;GO:0003676	-	virNOG03750;virNOG05802	A	sp|O60176|YG41_SCHPO Uncharacterized RNA-binding protein C23E6.01c OS=Schizosaccharomyces pombe (strain 972 / ATCC 24843) GN=SPBC23E6.01c PE=1 SV=2	gi|326524666|dbj|BAK04269.1| predicted protein [Hordeum vulgare subsp. vulgare]
TRINITY_DN57159_c0_g1	0.46	1.42	0.51	GO:0003676	-	virNOG00187	A	sp|P29341|PABP1_MOUSE Polyadenylate-binding protein 1 OS=Mus musculus GN=Pabpc1 PE=1 SV=2	gi|590705098|ref|XP_007047341.1| Poly(A) binding protein 8 [Theobroma cacao] gi|508699602|gb|EOX91498.1| Poly(A) binding protein 8 [Theobroma cacao]
TRINITY_DN59124_c0_g2	0	0.62	1.09	-	-	virNOG03225	R	sp|Q10355|YDB2_SCHPO Uncharacterized RNA-binding protein C22E12.02 OS=Schizosaccharomyces pombe (strain 972 / ATCC 24843) GN=SPAC22E12.02 PE=4 SV=1	gi|747057449|ref|XP_011075028.1| PREDICTED: RNA-binding protein 42, partial [Sesamum indicum]
TRINITY_DN63493_c2_g1	5.26	17.99	3.6	-	-	virNOG07645;virNOG15416	A	sp|Q9FXA2|PABP8_ARATH Polyadenylate-binding protein 8 OS=Arabidopsis thaliana GN=PAB8 PE=1 SV=1	gi|657968315|ref|XP_008375856.1| PREDICTED: polyadenylate-binding protein 6-like [Malus domestica]
TRINITY_DN64722_c0_g1	0.05	2.4	2.57	-	-	virNOG32543;virNOG11194	R	sp|Q9SYG4|UBP1A_ARATH Oligouridylate-binding protein 1A OS=Arabidopsis thaliana GN=UBP1A PE=1 SV=1	gi|659071491|ref|XP_008460071.1| PREDICTED: oligouridylate-binding protein 1-like [Cucumis melo]
TRINITY_DN70256_c1_g1	0.07	1.8	3.9	GO:0003676	-	virNOG00187	A	sp|P0CP46|PABP_CRYNJ Polyadenylate-binding protein, cytoplasmic and nuclear OS=Cryptococcus neoformans var. neoformans serotype D (strain JEC21 / ATCC MYA-565) GN=PAB1 PE=3 SV=1	gi|552814484|ref|XP_005844200.1| hypothetical protein CHLNCDRAFT_59028 [Chlorella variabilis] gi|307103841|gb|EFN52098.1| hypothetical protein CHLNCDRAFT_59028 [Chlorella variabilis]
TRINITY_DN73716_c0_g1	0	0.09	0.53	-	-	NOG03045;virNOG11194	R	sp|Q9LQI9|UBP1B_ARATH Oligouridylate-binding protein 1B OS=Arabidopsis thaliana GN=UBP1B PE=1 SV=1	gi|194701250|gb|ACF84709.1| unknown [Zea mays]
TRINITY_DN58506_c0_g1	4.18	3.98	9.26	-	-	virNOG21003	R	sp|Q6DBQ1|AHL25_ARATH AT-hook motif nuclear-localized protein 25 OS=Arabidopsis thaliana GN=AHL25 PE=1 SV=1	gi|657981004|ref|XP_008382512.1| PREDICTED: putative DNA-binding protein ESCAROLA [Malus domestica]
TRINITY_DN58506_c0_g2	46.08	31.62	16.35	GO:0005634;GO:0003677;GO:0006355;GO:0043621;GO:0003700	-	virNOG07099;virNOG21003;virNOG10865	SR	sp|Q9C9K7|AHL29_ARATH AT-hook motif nuclear-localized protein 29 OS=Arabidopsis thaliana GN=AHL29 PE=1 SV=1	gi|657975753|ref|XP_008379732.1| PREDICTED: LOW QUALITY PROTEIN: putative DNA-binding protein ESCAROLA [Malus domestica]
TRINITY_DN62561_c2_g1	1.95	2.22	1.01	-	-	virNOG01265	S	sp|Q8GWQ2|AHL20_ARATH AT-hook motif nuclear-localized protein 20 OS=Arabidopsis thaliana GN=AHL20 PE=2 SV=1	gi|657992879|ref|XP_008388703.1| PREDICTED: putative DNA-binding protein ESCAROLA [Malus domestica]
TRINITY_DN66834_c0_g2	1.37	3.88	0.09	-	-	virNOG10865	S	sp|O49662|AHL24_ARATH AT-hook motif nuclear-localized protein 24 OS=Arabidopsis thaliana GN=AHL24 PE=2 SV=1	gi|657964492|ref|XP_008373872.1| PREDICTED: putative DNA-binding protein ESCAROLA [Malus domestica]
TRINITY_DN70505_c4_g1	70.66	47.31	17.19	-	-	virNOG08058	S	sp|Q8GXB3|AHL5_ARATH AT-hook motif nuclear-localized protein 5 OS=Arabidopsis thaliana GN=AHL5 PE=1 SV=1	gi|694452028|ref|XP_009351050.1| PREDICTED: putative DNA-binding protein ESCAROLA [Pyrus x bretschneideri]
TRINITY_DN7779_c0_g1	0.08	0.5	1.37	-	-	virNOG01265	S	sp|Q8GWQ2|AHL20_ARATH AT-hook motif nuclear-localized protein 20 OS=Arabidopsis thaliana GN=AHL20 PE=2 SV=1	gi|694408700|ref|XP_009379018.1| PREDICTED: putative DNA-binding protein ESCAROLA [Pyrus x bretschneideri]
TRINITY_DN65645_c2_g1	2.83	1.51	0.54	-	-	virNOG11645;COG5022	Z	sp|F4IRU3|MYO12_ARATH Myosin-12 OS=Arabidopsis thaliana GN=XI-F PE=2 SV=1	gi|694377513|ref|XP_009365056.1| PREDICTED: myosin-12 isoform X1 [Pyrus x bretschneideri]
TRINITY_DN69513_c0_g1	0.21	0.26	1.82	-	K10357	virNOG29078;virNOG00897	Z	sp|F4HWY6|MYO11_ARATH Myosin-11 OS=Arabidopsis thaliana GN=XI-E PE=3 SV=1	gi|694375673|ref|XP_009364462.1| PREDICTED: myosin-11 [Pyrus x bretschneideri]
TRINITY_DN71820_c0_g2	6.68	3.28	2.81	-	-	COG5022;virNOG00897	Z	sp|F4I5Q6|MYO7_ARATH Myosin-7 OS=Arabidopsis thaliana GN=XI-A PE=3 SV=1	gi|694378523|ref|XP_009365493.1| PREDICTED: myosin-8-like isoform X2 [Pyrus x bretschneideri]
TRINITY_DN62203_c0_g1	33.45	67.83	28.9	-	-	virNOG02459	S	-	gi|694325989|ref|XP_009353919.1| PREDICTED: haloacid dehalogenase-like hydrolase domain-containing protein At3g48420 [Pyrus x bretschneideri]
TRINITY_DN66657_c1_g2	16.7	20.81	6.07	GO:0016787;GO:0008152	-	virNOG02531	R	sp|Q94K71|CBBY_ARATH CBBY-like protein OS=Arabidopsis thaliana GN=CBBY PE=1 SV=1	gi|694358233|ref|XP_009359505.1| PREDICTED: haloacid dehalogenase-like hydrolase domain-containing protein At3g48420 [Pyrus x bretschneideri]
TRINITY_DN66657_c1_g6	36.11	36.1	17.69	GO:0016787;GO:0008152	-	virNOG02531	R	sp|Q94K71|CBBY_ARATH CBBY-like protein OS=Arabidopsis thaliana GN=CBBY PE=1 SV=1	gi|658022603|ref|XP_008346715.1| PREDICTED: haloacid dehalogenase-like hydrolase domain-containing protein At3g48420 [Malus domestica] gi|658041944|ref|XP_008356588.1| PREDICTED: haloacid dehalogenase-like hydrolase domain-containing protein At3g48420 [Malus domestica]
TRINITY_DN72790_c1_g4	0.06	2.27	0.04	-	K00031	virNOG02459	S	-	gi|658037718|ref|XP_008354413.1| PREDICTED: uncharacterized protein LOC103418042 isoform X1 [Malus domestica] gi|658037720|ref|XP_008354414.1| PREDICTED: uncharacterized protein LOC103418042 isoform X1 [Malus domestica]
TRINITY_DN73025_c1_g1	28.01	79.76	41.34	-	-	virNOG02459	S	sp|Q94K71|CBBY_ARATH CBBY-like protein OS=Arabidopsis thaliana GN=CBBY PE=1 SV=1	gi|694325985|ref|XP_009353917.1| PREDICTED: haloacid dehalogenase-like hydrolase domain-containing protein At3g48420 [Pyrus x bretschneideri]
TRINITY_DN73025_c1_g6	0.07	34.17	0.21	-	-	virNOG02459	S	sp|Q94K71|CBBY_ARATH CBBY-like protein OS=Arabidopsis thaliana GN=CBBY PE=1 SV=1	gi|658059928|ref|XP_008365790.1| PREDICTED: haloacid dehalogenase-like hydrolase domain-containing protein At3g48420 [Malus domestica]
TRINITY_DN66553_c0_g1	18.22	25.85	42.7	-	-	virNOG02295	L	sp|Q9CA74|NEN3_ARATH Protein NEN3 OS=Arabidopsis thaliana GN=NEN3 PE=2 SV=1	gi|694317601|ref|XP_009338908.1| PREDICTED: uncharacterized protein LOC103931207 [Pyrus x bretschneideri]
TRINITY_DN13712_c0_g1	0	0.14	0.42	-	K00167	virNOG03359	C	sp|Q55FN7|ODBB_DICDI 2-oxoisovalerate dehydrogenase subunit beta, mitochondrial OS=Dictyostelium discoideum GN=bkdB PE=3 SV=1	gi|743881948|ref|XP_010909032.1| PREDICTED: 2-oxoisovalerate dehydrogenase subunit beta 1, mitochondrial-like isoform X2 [Elaeis guineensis]
TRINITY_DN63728_c0_g1	0.02	1	1.56	GO:0004739;GO:0055114;GO:0006086	K00162	virNOG01954	C	sp|P32473|ODPB_YEAST Pyruvate dehydrogenase E1 component subunit beta, mitochondrial OS=Saccharomyces cerevisiae (strain ATCC 204508 / S288c) GN=PDB1 PE=1 SV=2	gi|470149176|ref|XP_004310117.1| PREDICTED: pyruvate dehydrogenase E1 component subunit beta-1, mitochondrial [Fragaria vesca subsp. vesca] gi|764645891|ref|XP_011457508.1| PREDICTED: pyruvate dehydrogenase E1 component subunit beta-1, mitochondrial [Fragaria vesca subsp. vesca]
TRINITY_DN63728_c0_g2	0	0.11	4.1	GO:0004739;GO:0055114;GO:0006086	K00162	COG0022;virNOG01954	C	sp|P32473|ODPB_YEAST Pyruvate dehydrogenase E1 component subunit beta, mitochondrial OS=Saccharomyces cerevisiae (strain ATCC 204508 / S288c) GN=PDB1 PE=1 SV=2	gi|470149176|ref|XP_004310117.1| PREDICTED: pyruvate dehydrogenase E1 component subunit beta-1, mitochondrial [Fragaria vesca subsp. vesca] gi|764645891|ref|XP_011457508.1| PREDICTED: pyruvate dehydrogenase E1 component subunit beta-1, mitochondrial [Fragaria vesca subsp. vesca]
TRINITY_DN63728_c0_g3	0	0.22	2.95	GO:0003824;GO:0044710	K00162	virNOG01954	C	sp|P32473|ODPB_YEAST Pyruvate dehydrogenase E1 component subunit beta, mitochondrial OS=Saccharomyces cerevisiae (strain ATCC 204508 / S288c) GN=PDB1 PE=1 SV=2	gi|674927512|emb|CDY05827.1| BnaA10g05930D [Brassica napus]
TRINITY_DN54587_c0_g1	5.23	3.7	1.55	-	-	virNOG19656	S	-	gi|657943170|ref|XP_008357952.1| PREDICTED: uncharacterized protein LOC103421657 [Malus domestica]
TRINITY_DN59915_c0_g1	4.84	6.44	2.6	-	-	virNOG22476	S	-	gi|657964982|ref|XP_008374129.1| PREDICTED: uncharacterized protein LOC103437440 [Malus domestica]
TRINITY_DN63529_c2_g2	2.59	1.05	0.5	-	-	virNOG34935;virNOG32317;virNOG32649;virNOG13581	R	sp|Q7LHG5|YI31B_YEAST Transposon Ty3-I Gag-Pol polyprotein OS=Saccharomyces cerevisiae (strain ATCC 204508 / S288c) GN=TY3B-I PE=3 SV=2	gi|658027031|ref|XP_008348945.1| PREDICTED: uncharacterized protein LOC103412124 [Malus domestica]
TRINITY_DN73142_c0_g1	3.7	2.94	2.36	-	-	COG2801;virNOG13581	RL	-	gi|657986996|ref|XP_008385646.1| PREDICTED: uncharacterized protein LOC103448168 [Malus domestica]
TRINITY_DN73142_c0_g2	2.68	3.35	9.19	-	-	COG2801;virNOG26877;KOG0017	RL	-	gi|658062119|ref|XP_008366952.1| PREDICTED: uncharacterized protein LOC103430585 [Malus domestica]
TRINITY_DN73254_c5_g2	2.32	2.31	0.62	-	-	COG2801;KOG0017;virNOG13581;NOG94412	SRL	sp|P04323|POL3_DROME Retrovirus-related Pol polyprotein from transposon 17.6 OS=Drosophila melanogaster GN=pol PE=3 SV=1	gi|657981900|ref|XP_008382982.1| PREDICTED: uncharacterized protein LOC103445737 [Malus domestica]
TRINITY_DN67172_c0_g1	23.78	15.55	4.58	-	K05350	virNOG00545	G	sp|Q9SVS1|BGL47_ARATH Beta-glucosidase 47 OS=Arabidopsis thaliana GN=BGLU47 PE=3 SV=2	gi|657983926|ref|XP_008384043.1| PREDICTED: beta-glucosidase 47-like [Malus domestica]
TRINITY_DN68562_c1_g3	128.96	63.64	24.97	GO:0004553;GO:0005975	K05350	virNOG02707	G	sp|Q9LV33|BGL44_ARATH Beta-glucosidase 44 OS=Arabidopsis thaliana GN=BGLU44 PE=2 SV=1	gi|657966275|ref|XP_008374823.1| PREDICTED: beta-glucosidase 44-like [Malus domestica]
TRINITY_DN56948_c0_g1	0.01	1.47	32.26	GO:0005576;GO:0005975;GO:0071555;GO:0004650	-	virNOG08328	R	sp|Q949Z1|PGLR4_ARATH Polygalacturonase At1g48100 OS=Arabidopsis thaliana GN=At1g48100 PE=2 SV=1	gi|658052152|ref|XP_008361805.1| PREDICTED: polygalacturonase At1g48100-like [Malus domestica]
TRINITY_DN69361_c1_g1	60.81	35.05	5.61	GO:0005576;GO:0005975;GO:0071555;GO:0004650	-	virNOG04490	R	sp|Q949Z1|PGLR4_ARATH Polygalacturonase At1g48100 OS=Arabidopsis thaliana GN=At1g48100 PE=2 SV=1	gi|657996088|ref|XP_008390405.1| PREDICTED: polygalacturonase At1g48100 [Malus domestica]
TRINITY_DN56902_c0_g1	0	0.36	0.94	GO:0044763;GO:0005515;GO:0044425;GO:0016192	-	virNOG02039;virNOG03877	U	sp|Q9LFP1|VA713_ARATH Vesicle-associated membrane protein 713 OS=Arabidopsis thaliana GN=VAMP713 PE=2 SV=1	gi|970036504|ref|XP_015079590.1| PREDICTED: vesicle-associated membrane protein 711 [Solanum pennellii]
TRINITY_DN59924_c2_g1	0.71	5.89	14.5	GO:0000149;GO:0005484;GO:0006906;GO:0031201;GO:0006887	-	virNOG09263;COG5143	U	sp|Q92356|SYB1_SCHPO Synaptobrevin homolog 1 OS=Schizosaccharomyces pombe (strain 972 / ATCC 24843) GN=syb1 PE=3 SV=1	gi|633905236|gb|KDD72743.1| synaptobrevin, partial [Helicosporidium sp. ATCC 50920]
TRINITY_DN59924_c2_g2	0	1.81	8.59	GO:0000149;GO:0005484;GO:0006906;GO:0031201;GO:0006887	-	virNOG09263;COG5143	U	sp|Q92356|SYB1_SCHPO Synaptobrevin homolog 1 OS=Schizosaccharomyces pombe (strain 972 / ATCC 24843) GN=syb1 PE=3 SV=1	gi|633905236|gb|KDD72743.1| synaptobrevin, partial [Helicosporidium sp. ATCC 50920]
TRINITY_DN59924_c2_g3	0.06	0.36	1.7	GO:0000149;GO:0005484;GO:0006906;GO:0031201;GO:0006887	-	virNOG09263;COG5143	U	sp|Q92356|SYB1_SCHPO Synaptobrevin homolog 1 OS=Schizosaccharomyces pombe (strain 972 / ATCC 24843) GN=syb1 PE=3 SV=1	gi|545356091|ref|XP_005643794.1| R-SNARE protein, VAMP72-family [Coccomyxa subellipsoidea C-169] gi|384245758|gb|EIE19250.1| R-SNARE protein, VAMP72-family [Coccomyxa subellipsoidea C-169]
TRINITY_DN30147_c0_g1	0.75	0.03	0	-	K20888	virNOG15024;virNOG00615	WMRG	sp|Q9SH31|GT16_ARATH Xyloglucan-specific galacturonosyltransferase 1 OS=Arabidopsis thaliana GN=GT16 PE=2 SV=1	gi|658000231|ref|XP_008392563.1| PREDICTED: xyloglucan galactosyltransferase KATAMARI1 homolog [Malus domestica]
TRINITY_DN42284_c0_g1	0.24	1.3	0.93	-	K20888	KOG1021;virNOG11378	WMG	sp|Q7XJ98|MUR3_ARATH Xyloglucan galactosyltransferase MUR3 OS=Arabidopsis thaliana GN=MUR3 PE=1 SV=1	gi|658008540|ref|XP_008339467.1| PREDICTED: xyloglucan galactosyltransferase KATAMARI1-like [Malus domestica]
TRINITY_DN64257_c1_g1	1.4	11.26	29.71	-	-	virNOG00757	WMG	sp|Q9FFN2|GLYT3_ARATH Probable glycosyltransferase At5g03795 OS=Arabidopsis thaliana GN=At5g03795 PE=3 SV=2	gi|658000196|ref|XP_008392545.1| PREDICTED: probable glycosyltransferase At5g03795 [Malus domestica]
TRINITY_DN66154_c0_g1	2.15	5.25	2.82	-	-	virNOG00757	WMG	sp|Q9FFN2|GLYT3_ARATH Probable glycosyltransferase At5g03795 OS=Arabidopsis thaliana GN=At5g03795 PE=3 SV=2	gi|657979409|ref|XP_008381668.1| PREDICTED: probable glycosyltransferase At5g03795 [Malus domestica]
TRINITY_DN67092_c1_g1	3.22	8.38	5.7	-	K18789	KOG1021;virNOG10660	WMG	sp|Q3EAR7|GLYT2_ARATH Probable glycosyltransferase At3g42180 OS=Arabidopsis thaliana GN=At3g42180 PE=2 SV=2	gi|694420139|ref|XP_009337994.1| PREDICTED: probable glycosyltransferase At3g42180 isoform X2 [Pyrus x bretschneideri]
TRINITY_DN68474_c0_g1	4.19	4.89	9.54	-	-	virNOG02759	WMG	sp|Q6DBG8|ARAD1_ARATH Probable arabinosyltransferase ARAD1 OS=Arabidopsis thaliana GN=ARAD1 PE=1 SV=1	gi|694324026|ref|XP_009353054.1| PREDICTED: probable arabinosyltransferase ARAD1 [Pyrus x bretschneideri] gi|694324028|ref|XP_009353055.1| PREDICTED: probable arabinosyltransferase ARAD1 [Pyrus x bretschneideri]
TRINITY_DN72254_c1_g1	2.14	3.23	5.32	-	-	virNOG08367	WMG	sp|Q9FFN2|GLYT3_ARATH Probable glycosyltransferase At5g03795 OS=Arabidopsis thaliana GN=At5g03795 PE=3 SV=2	gi|657989279|ref|XP_008386835.1| PREDICTED: probable glycosyltransferase At5g03795 [Malus domestica]
TRINITY_DN52466_c0_g2	0.22	0.63	0.2	GO:0003723;GO:0009987	-	virNOG05386;virNOG13623;virNOG06471	A	sp|P57721|PCBP3_HUMAN Poly(rC)-binding protein 3 OS=Homo sapiens GN=PCBP3 PE=2 SV=2	gi|302814684|ref|XP_002989025.1| hypothetical protein SELMODRAFT_447544 [Selaginella moellendorffii] gi|300143126|gb|EFJ09819.1| hypothetical protein SELMODRAFT_447544 [Selaginella moellendorffii]
TRINITY_DN65243_c0_g1	0.2	1.23	1.28	-	-	virNOG05386	A	sp|O74919|RNC1_SCHPO RNA-binding protein rnc1 OS=Schizosaccharomyces pombe (strain 972 / ATCC 24843) GN=rnc1 PE=1 SV=1	gi|116787292|gb|ABK24450.1| unknown [Picea sitchensis]
TRINITY_DN65243_c0_g5	0	0.27	0.78	-	-	virNOG05386	A	sp|O74919|RNC1_SCHPO RNA-binding protein rnc1 OS=Schizosaccharomyces pombe (strain 972 / ATCC 24843) GN=rnc1 PE=1 SV=1	gi|302792551|ref|XP_002978041.1| hypothetical protein SELMODRAFT_108378 [Selaginella moellendorffii] gi|300154062|gb|EFJ20698.1| hypothetical protein SELMODRAFT_108378 [Selaginella moellendorffii]
TRINITY_DN70962_c4_g1	58.65	57.93	143.73	GO:0046719;GO:0009735;GO:0003727	K14944	virNOG05386	A	sp|Q9LZ82|BTR1_ARATH Protein BTR1 OS=Arabidopsis thaliana GN=BTR1 PE=1 SV=1	gi|658038476|ref|XP_008354808.1| PREDICTED: RNA-binding protein Nova-1-like isoform X1 [Malus domestica]
TRINITY_DN62756_c0_g1	0.88	2.78	0.26	GO:0005874;GO:0007017;GO:0005525;GO:0005200;GO:0005737;GO:0003924	K07374	virNOG06165	Z	sp|Q8WQ47|TBA_LEPDS Tubulin alpha chain OS=Lepidoglyphus destructor PE=1 SV=2	gi|326515212|dbj|BAK03519.1| predicted protein [Hordeum vulgare subsp. vulgare]
TRINITY_DN63849_c0_g1	63.88	49.75	30.3	GO:0000930;GO:0005874;GO:0005525;GO:0007020;GO:0003924;GO:0031122	K10389	COG5023;virNOG10508	Z	sp|P38557|TBG1_ARATH Tubulin gamma-1 chain OS=Arabidopsis thaliana GN=TUBG1 PE=1 SV=1	gi|657942990|ref|XP_008349360.1| PREDICTED: tubulin gamma-1 chain [Malus domestica] gi|694404790|ref|XP_009377264.1| PREDICTED: tubulin gamma-1 chain [Pyrus x bretschneideri]
TRINITY_DN64704_c4_g4	186.51	91.48	24.31	GO:0005874;GO:0007017;GO:0005525;GO:0005200;GO:0005737;GO:0003924	K07375	virNOG01709;virNOG28920	Z	sp|P37392|TBB1_LUPAL Tubulin beta-1 chain OS=Lupinus albus GN=TUBB1 PE=3 SV=1	gi|657991730|ref|XP_008388103.1| PREDICTED: tubulin beta chain-like [Malus domestica] gi|658048166|ref|XP_008359774.1| PREDICTED: tubulin beta chain [Malus domestica] gi|694355740|ref|XP_009358821.1| PREDICTED: tubulin beta chain-like [Pyrus x bretschneideri]
TRINITY_DN65507_c3_g3	344.82	177.33	110.41	GO:0005874;GO:0009506;GO:0005200;GO:0003924;GO:0005773;GO:0005618;GO:0005829;GO:0005794;GO:0005525;GO:0007017;GO:0005886	-	virNOG01709;COG5023	Z	sp|Q6VAF4|TBB9_GOSHI Tubulin beta-9 chain OS=Gossypium hirsutum PE=2 SV=1	gi|595823759|ref|XP_007205123.1| hypothetical protein PRUPE_ppa004884mg [Prunus persica] gi|462400765|gb|EMJ06322.1| hypothetical protein PRUPE_ppa004884mg [Prunus persica]
TRINITY_DN66120_c0_g2	162.91	184.64	484.2	GO:0005874;GO:0007017;GO:0005525;GO:0005200;GO:0005737;GO:0003924	-	virNOG01709	Z	sp|P46265|TBB5_ORYSJ Tubulin beta-5 chain OS=Oryza sativa subsp. japonica GN=TUBB5 PE=1 SV=1	gi|743855771|ref|XP_010941598.1| PREDICTED: tubulin beta chain [Elaeis guineensis]
TRINITY_DN66635_c2_g1	740.25	401.14	240.67	GO:0005874;GO:0009506;GO:0005200;GO:0003924;GO:0005773;GO:0005618;GO:0005829;GO:0005794;GO:0005525;GO:0007017;GO:0005886	-	virNOG01709;COG5023	Z	sp|Q6VAF4|TBB9_GOSHI Tubulin beta-9 chain OS=Gossypium hirsutum PE=2 SV=1	gi|657952038|ref|XP_008355572.1| PREDICTED: tubulin beta chain [Malus domestica]
TRINITY_DN66996_c1_g1	84.01	59.48	154.93	-	-	virNOG01909	Z	sp|O22349|TBA3_ELEIN Tubulin alpha-3 chain OS=Eleusine indica GN=TUBA3 PE=2 SV=1	gi|658027952|ref|XP_008349406.1| PREDICTED: tubulin alpha-3 chain [Malus domestica] gi|658060584|ref|XP_008366135.1| PREDICTED: tubulin alpha-3 chain [Malus domestica] gi|694422696|ref|XP_009339175.1| PREDICTED: tubulin alpha-3 chain-like [Pyrus x bretschneideri]
TRINITY_DN66996_c1_g2	457.6	177.08	5.34	GO:0005874;GO:0007017;GO:0005525;GO:0005200;GO:0005737;GO:0003924	-	virNOG06165	Z	sp|P33623|TBA1_ANEPH Tubulin alpha-1 chain OS=Anemia phyllitidis GN=TUBA1 PE=2 SV=1	gi|657975005|ref|XP_008379344.1| PREDICTED: tubulin alpha-2 chain [Malus domestica]
TRINITY_DN68817_c0_g1	0.19	3.53	7.95	GO:0005874;GO:0007017;GO:0005525;GO:0005200;GO:0005737;GO:0003924	-	virNOG06165	Z	sp|P49742|TBAB_SCHCO Tubulin alpha-1B chain OS=Schizophyllum commune GN=TUB-1B PE=3 SV=1	gi|326515212|dbj|BAK03519.1| predicted protein [Hordeum vulgare subsp. vulgare]
TRINITY_DN70052_c0_g1	1.9	1.41	0.08	GO:0005874;GO:0007017;GO:0005525;GO:0005200;GO:0003924	-	virNOG01709;COG5023	Z	sp|P37392|TBB1_LUPAL Tubulin beta-1 chain OS=Lupinus albus GN=TUBB1 PE=3 SV=1	gi|403329718|gb|AFR42156.1| beta-tubulin, partial [Populus fremontii]
TRINITY_DN70223_c2_g1	645.03	273.89	238.94	GO:0005874;GO:0007017;GO:0005525;GO:0005200;GO:0005737;GO:0003924	K07374	virNOG06165	Z	sp|P33629|TBA_PRUDU Tubulin alpha chain OS=Prunus dulcis GN=TUBA PE=2 SV=1	gi|596187057|ref|XP_007223365.1| hypothetical protein PRUPE_ppa005617mg [Prunus persica] gi|645224532|ref|XP_008219156.1| PREDICTED: tubulin alpha chain-like [Prunus mume] gi|658024873|ref|XP_008347836.1| PREDICTED: tubulin alpha chain isoform X1 [Malus domestica] gi|658034455|ref|XP_008352750.1| PREDICTED: tubulin alpha chain isoform X1 [Malus domestica] gi|694338594|ref|XP_009357230.1| PREDICTE…
TRINITY_DN70275_c3_g5	0.02	0.08	11.82	GO:0005874;GO:0007017;GO:0005525;GO:0005200;GO:0005737;GO:0003924	-	virNOG01709;COG5023	Z	sp|Q41783|TBB6_MAIZE Tubulin beta-6 chain OS=Zea mays GN=TUBB6 PE=2 SV=1	gi|658050408|ref|XP_008360926.1| PREDICTED: tubulin beta chain-like [Malus domestica] gi|694360273|ref|XP_009360080.1| PREDICTED: tubulin beta chain-like [Pyrus x bretschneideri]
TRINITY_DN70391_c0_g1	478.04	244.29	156.72	GO:0005874;GO:0007017;GO:0005525;GO:0005200;GO:0005737;GO:0003924	-	virNOG14952	Z	sp|Q39445|TBB_CICAR Tubulin beta chain OS=Cicer arietinum GN=TUBB PE=2 SV=1	gi|1009180333|ref|XP_015871567.1| PREDICTED: tubulin beta-1 chain-like [Ziziphus jujuba]
TRINITY_DN70391_c0_g5	2915.8	1614.21	986.13	GO:0005874;GO:0009506;GO:0005200;GO:0003924;GO:0005773;GO:0005618;GO:0005829;GO:0005794;GO:0005525;GO:0007017;GO:0005886	-	virNOG01709;COG5023	Z	sp|Q8H7U1|TBB2_ORYSJ Tubulin beta-2 chain OS=Oryza sativa subsp. japonica GN=TUBB2 PE=2 SV=1	gi|595823759|ref|XP_007205123.1| hypothetical protein PRUPE_ppa004884mg [Prunus persica] gi|462400765|gb|EMJ06322.1| hypothetical protein PRUPE_ppa004884mg [Prunus persica]
TRINITY_DN71235_c1_g1	0	0.05	0.44	GO:0005874;GO:0007017;GO:0005525;GO:0005200;GO:0005737;GO:0003924	-	virNOG06165	Z	sp|Q9C413|TBA_COLOR Tubulin alpha chain OS=Colletotrichum orbiculare (strain 104-T / ATCC 96160 / CBS 514.97 / LARS 414 / MAFF 240422) GN=TUB1 PE=3 SV=2	gi|326515212|dbj|BAK03519.1| predicted protein [Hordeum vulgare subsp. vulgare]
TRINITY_DN71593_c3_g1	171.37	119.89	286.21	-	-	COG5023;virNOG01909	Z	sp|B9DHQ0|TBA5_ARATH Tubulin alpha-5 chain OS=Arabidopsis thaliana GN=TUBA5 PE=1 SV=2	gi|657951173|ref|XP_008351479.1| PREDICTED: tubulin alpha-3 chain [Malus domestica]
TRINITY_DN71593_c4_g1	1971.62	991.72	632.08	GO:0005874;GO:0007017;GO:0005525;GO:0005200;GO:0005737;GO:0003924	-	virNOG06165;COG5023	Z	sp|P33629|TBA_PRUDU Tubulin alpha chain OS=Prunus dulcis GN=TUBA PE=2 SV=1	gi|763791760|gb|KJB58756.1| hypothetical protein B456_009G224800 [Gossypium raimondii]
TRINITY_DN71854_c1_g1	0.31	1.57	5.05	GO:0005874;GO:0007017;GO:0005525;GO:0005200;GO:0005737;GO:0003924	-	virNOG01709	Z	sp|P20365|TBB_EUPCR Tubulin beta chain OS=Euplotes crassus PE=3 SV=1	gi|1004145245|gb|KXZ53223.1| TUB2 protein [Gonium pectorale]
TRINITY_DN71854_c1_g2	11.69	9.34	3.55	GO:0005874;GO:0007017;GO:0005525;GO:0005200;GO:0005737;GO:0003924	-	virNOG01709;COG5023	Z	sp|O17449|TBB1_MANSE Tubulin beta-1 chain OS=Manduca sexta PE=2 SV=1	gi|902550499|gb|AKR76260.1| beta-1 tubulin [Dendrobium catenatum]
TRINITY_DN71854_c1_g6	0.42	1.93	0.09	GO:0005874;GO:0007017;GO:0005525;GO:0005200;GO:0005737;GO:0003924	-	virNOG01709	Z	sp|P86221|TBB4B_MESAU Tubulin beta-4B chain (Fragments) OS=Mesocricetus auratus GN=TUBB4B PE=1 SV=1	gi|902550499|gb|AKR76260.1| beta-1 tubulin [Dendrobium catenatum]
TRINITY_DN72347_c1_g2	0.11	5.15	7.11	GO:0005874;GO:0007017;GO:0005525;GO:0005200;GO:0005737;GO:0003924	-	virNOG01709	Z	sp|P79008|TBB_COPC7 Tubulin beta chain OS=Coprinopsis cinerea (strain Okayama-7 / 130 / ATCC MYA-4618 / FGSC 9003) GN=CC1G_04743 PE=3 SV=1	gi|902550499|gb|AKR76260.1| beta-1 tubulin [Dendrobium catenatum]
TRINITY_DN4362_c0_g1	0	0	0.78	GO:0016629;GO:0009695;GO:0031408	-	virNOG00484;COG1902	C	sp|Q6UEF0|NADA_ASPPU NADH-dependent flavin oxidoreductase nadA OS=Aspergillus parasiticus (strain ATCC 56775 / NRRL 5862 / SRRC 143 / SU-1) GN=nadA PE=2 SV=1	gi|218197802|gb|EEC80229.1| hypothetical protein OsI_22162 [Oryza sativa Indica Group]
TRINITY_DN64639_c0_g3	0.04	0.83	0.01	GO:0016491	-	virNOG00484;virNOG14216;virNOG33333	C	sp|O94467|OYEC_SCHPO Putative NADPH dehydrogenase C23G7.10c OS=Schizosaccharomyces pombe (strain 972 / ATCC 24843) GN=SPBC23G7.10c PE=3 SV=1	gi|971511375|dbj|GAQ86826.1| NADH:flavin oxidoreductase or 12-oxophytodienoate reductase [Klebsormidium flaccidum]
TRINITY_DN64975_c2_g1	0	1.01	2.46	GO:0005737;GO:0016491	-	virNOG00484;COG1902;virNOG14216;virNOG31611	C	sp|Q6UEF0|NADA_ASPPU NADH-dependent flavin oxidoreductase nadA OS=Aspergillus parasiticus (strain ATCC 56775 / NRRL 5862 / SRRC 143 / SU-1) GN=nadA PE=2 SV=1	gi|408407586|sp|C5H429.1|DBR2_ARTAN RecName: Full=Artemisinic aldehyde Delta(11(13)) reductase gi|197310860|gb|ACH61780.1| artemisinic aldehyde delta-11(13) reductase [Artemisia annua]
TRINITY_DN64607_c0_g1	1.6	0.75	1.09	-	-	virNOG04180	O	sp|Q8GYX8|DNJ10_ARATH Chaperone protein dnaJ 10 OS=Arabidopsis thaliana GN=ATJ10 PE=2 SV=2	gi|658026601|ref|XP_008348728.1| PREDICTED: chaperone protein dnaJ 10-like [Malus domestica]
TRINITY_DN67470_c1_g1	9.8	15.37	6.85	GO:0009055;GO:0005506;GO:0009507	-	virNOG07373	O	sp|Q9FMX6|DJC76_ARATH Chaperone protein dnaJ C76, chloroplastic OS=Arabidopsis thaliana GN=DJC76 PE=2 SV=1	gi|694408529|ref|XP_009378942.1| PREDICTED: zuotin-like [Pyrus x bretschneideri]
TRINITY_DN52576_c0_g1	0	0.27	1.18	GO:0043231;GO:0006725;GO:0016854;GO:0044281;GO:0044763;GO:0019637;GO:0006732;GO:0072524;GO:0006796;GO:0044444;GO:0016491	-	virNOG03597	H	sp|Q5KJ55|NNRE_CRYNJ NAD(P)H-hydrate epimerase OS=Cryptococcus neoformans var. neoformans serotype D (strain JEC21 / ATCC MYA-565) GN=CND00610 PE=3 SV=1	gi|168061301|ref|XP_001782628.1| predicted protein [Physcomitrella patens] gi|162665861|gb|EDQ52531.1| predicted protein [Physcomitrella patens]
TRINITY_DN54336_c0_g2	0	2.66	0	GO:0006725;GO:0044281;GO:0044763;GO:0019637;GO:0006732;GO:0072524;GO:0044444;GO:0006796;GO:0016491	-	virNOG03597	H	sp|Q13UP6|PDXH_PARXL Pyridoxine/pyridoxamine 5&apos;-phosphate oxidase OS=Paraburkholderia xenovorans (strain LB400) GN=pdxH PE=3 SV=1	gi|223945871|gb|ACN27019.1| unknown [Zea mays]
TRINITY_DN64451_c0_g1	44.36	31.79	7.01	GO:0080116;GO:0042285;GO:0009834;GO:0010417	K20870	KOG1021;virNOG06353	WMG	sp|Q9FZJ1|IRX10_ARATH Probable beta-1,4-xylosyltransferase IRX10 OS=Arabidopsis thaliana GN=IRX10 PE=2 SV=1	gi|657995732|ref|XP_008390213.1| PREDICTED: probable beta-1,4-xylosyltransferase IRX10 [Malus domestica]
TRINITY_DN53656_c0_g1	0.01	0.59	0.67	GO:0016629;GO:0006950;GO:0009695;GO:0031408	-	virNOG00484;COG1902	C	sp|Q6UEF0|NADA_ASPPU NADH-dependent flavin oxidoreductase nadA OS=Aspergillus parasiticus (strain ATCC 56775 / NRRL 5862 / SRRC 143 / SU-1) GN=nadA PE=2 SV=1	gi|514769511|ref|XP_004966764.1| PREDICTED: 12-oxophytodienoate reductase 1-like [Setaria italica] gi|944245500|gb|KQL09794.1| hypothetical protein SETIT_006652mg [Setaria italica]
TRINITY_DN59847_c0_g1	0.07	0.14	23.39	-	-	virNOG19384	S	sp|P46519|LEA14_SOYBN Desiccation protectant protein Lea14 homolog OS=Glycine max PE=2 SV=1	gi|657968466|ref|XP_008375936.1| PREDICTED: desiccation protectant protein Lea14 homolog [Malus domestica]
TRINITY_DN58687_c0_g1	0	0.54	0.49	-	-	virNOG11362	C	sp|Q9P7K9|YOSF_SCHPO Putative aldehyde dehydrogenase-like protein C21C3 OS=Schizosaccharomyces pombe (strain 972 / ATCC 24843) GN=SPBC21C3.15c PE=3 SV=1	gi|545371771|ref|XP_005650418.1| ALDH-like protein [Coccomyxa subellipsoidea C-169] gi|384252398|gb|EIE25874.1| ALDH-like protein [Coccomyxa subellipsoidea C-169]
TRINITY_DN70931_c1_g7	0.3	62.21	17.01	GO:0033737;GO:0055114;GO:0019145	-	COG1012;virNOG01741	C	sp|O24174|BADH1_ORYSJ Betaine aldehyde dehydrogenase 1 OS=Oryza sativa subsp. japonica GN=BADH1 PE=1 SV=1	gi|658022680|ref|XP_008346748.1| PREDICTED: betaine aldehyde dehydrogenase 1, chloroplastic-like [Malus domestica]
TRINITY_DN70931_c1_g8	0	123.11	14.19	GO:0016620;GO:0055114	-	COG1012;virNOG01741	C	sp|Q9S795|BADH1_ARATH Betaine aldehyde dehydrogenase 1, chloroplastic OS=Arabidopsis thaliana GN=ALDH10A8 PE=2 SV=1	gi|658050236|ref|XP_008360835.1| PREDICTED: LOW QUALITY PROTEIN: betaine aldehyde dehydrogenase, chloroplastic-like [Malus domestica]
TRINITY_DN71665_c0_g2	11.73	14.9	6.37	-	-	COG1012;virNOG03113	C	sp|Q56YU0|AL2C4_ARATH Aldehyde dehydrogenase family 2 member C4 OS=Arabidopsis thaliana GN=ALDH2C4 PE=1 SV=2	gi|658017243|ref|XP_008343978.1| PREDICTED: aldehyde dehydrogenase family 2 member C4-like isoform X1 [Malus domestica]
TRINITY_DN63101_c0_g2	0.05	0.75	0.83	GO:0035235;GO:0016021;GO:0004970;GO:0006811	-	virNOG11178;NOG188264;KOG1052	STPE	sp|O81078|GLR29_ARATH Glutamate receptor 2.9 OS=Arabidopsis thaliana GN=GLR2.9 PE=2 SV=1	gi|694310006|ref|XP_009346968.1| PREDICTED: glutamate receptor 2.7-like [Pyrus x bretschneideri]
TRINITY_DN66195_c1_g1	14.99	11.16	5.07	-	-	virNOG10933	S	sp|O49697|NAC71_ARATH NAC domain-containing protein 71 OS=Arabidopsis thaliana GN=NAC071 PE=2 SV=1	gi|657963863|ref|XP_008373551.1| PREDICTED: protein ATAF2-like [Malus domestica]
TRINITY_DN66815_c0_g3	0.49	0.15	1.45	-	-	virNOG05505	S	sp|Q9SQX9|NAC50_ARATH NAC domain containing protein 50 OS=Arabidopsis thaliana GN=NAC050 PE=1 SV=1	gi|658023590|ref|XP_008347197.1| PREDICTED: uncharacterized protein LOC103410235 [Malus domestica]
TRINITY_DN64665_c0_g3	66.37	114.79	160.54	GO:0005634;GO:0003677;GO:0006355	-	virNOG15981	K	sp|Q93VY3|NAC72_ARATH NAC domain-containing protein 72 OS=Arabidopsis thaliana GN=NAC072 PE=2 SV=1	gi|302399005|gb|ADL36797.1| NAC domain class transcription factor [Malus domestica]
TRINITY_DN58544_c0_g1	0.02	2.54	0.15	-	-	virNOG12697;virNOG33823	K	sp|Q9CAR0|NAC32_ARATH NAC transcription factor 32 OS=Arabidopsis thaliana GN=NAC032 PE=2 SV=1	gi|657953609|ref|XP_008363578.1| PREDICTED: NAC domain-containing protein 68-like [Malus domestica] gi|658055636|ref|XP_008363571.1| PREDICTED: NAC domain-containing protein 68-like [Malus domestica]
TRINITY_DN69031_c1_g1	12.98	3.88	0.41	GO:0005634;GO:0003677;GO:0006355	-	virNOG12743	K	sp|O04017|NAC98_ARATH Protein CUP-SHAPED COTYLEDON 2 OS=Arabidopsis thaliana GN=NAC098 PE=1 SV=1	gi|658039601|ref|XP_008355378.1| PREDICTED: protein CUP-SHAPED COTYLEDON 2-like [Malus domestica]
TRINITY_DN64340_c3_g1	10.97	11.85	22.97	GO:0005634;GO:0003677;GO:0006355;GO:0016021	-	virNOG13947	S	sp|Q9XIN7|NAC40_ARATH NAC domain-containing protein 40 OS=Arabidopsis thaliana GN=NTL8 PE=1 SV=1	gi|657962437|ref|XP_008372812.1| PREDICTED: protein CUP-SHAPED COTYLEDON 1-like [Malus domestica]
TRINITY_DN69207_c0_g6	2.9	6.7	2.11	-	-	virNOG07258;virNOG05505	S	sp|F4JN35|NTL9_ARATH Protein NTM1-like 9 OS=Arabidopsis thaliana GN=NTL9 PE=1 SV=1	gi|658036983|ref|XP_008354053.1| PREDICTED: NAC domain-containing protein 72-like [Malus domestica]
TRINITY_DN64947_c0_g1	5.7	7.69	16.86	GO:0005634;GO:0003677;GO:0006355	-	virNOG20100	R	sp|Q9SQY0|NAC52_ARATH NAC domain containing protein 52 OS=Arabidopsis thaliana GN=NAC052 PE=1 SV=1	gi|657972783|ref|XP_008378179.1| PREDICTED: NAC domain-containing protein 72-like [Malus domestica]
TRINITY_DN69167_c1_g2	1.16	0.12	0	-	-	-	-	-	gi|658022079|ref|XP_008346452.1| PREDICTED: protein CUP-SHAPED COTYLEDON 3-like [Malus domestica]
TRINITY_DN63834_c2_g1	4.4	1.27	1.94	-	-	virNOG13489;virNOG10093	T	sp|Q40392|TMVRN_NICGU TMV resistance protein N OS=Nicotiana glutinosa GN=N PE=1 SV=1	gi|694397651|ref|XP_009374062.1| PREDICTED: TMV resistance protein N-like [Pyrus x bretschneideri]
TRINITY_DN63834_c2_g2	40.09	22.53	13.27	-	-	virNOG39343;virNOG10093	T	sp|Q9FL92|WRK16_ARATH Probable WRKY transcription factor 16 OS=Arabidopsis thaliana GN=WRKY16 PE=3 SV=1	gi|657977267|ref|XP_008380540.1| PREDICTED: TMV resistance protein N-like isoform X2 [Malus domestica]
TRINITY_DN65268_c1_g1	22.01	16.24	9.33	-	-	virNOG13489;virNOG19041;NOG96741	TR	sp|Q9SZ67|WRK19_ARATH Probable WRKY transcription factor 19 OS=Arabidopsis thaliana GN=WRKY19 PE=3 SV=1	gi|694384087|ref|XP_009367970.1| PREDICTED: TMV resistance protein N-like isoform X1 [Pyrus x bretschneideri]
TRINITY_DN66563_c0_g1	0.11	1.79	2.36	-	-	virNOG19041;virNOG19337	SR	-	gi|694430464|ref|XP_009342707.1| PREDICTED: TMV resistance protein N-like [Pyrus x bretschneideri]
TRINITY_DN66949_c0_g3	10.31	7.97	3.45	-	-	virNOG13489;NOG96741	TR	sp|Q40392|TMVRN_NICGU TMV resistance protein N OS=Nicotiana glutinosa GN=N PE=1 SV=1	gi|657946874|ref|XP_008386800.1| PREDICTED: TMV resistance protein N-like [Malus domestica] gi|657946876|ref|XP_008386808.1| PREDICTED: TMV resistance protein N-like [Malus domestica] gi|657946878|ref|XP_008386817.1| PREDICTED: TMV resistance protein N-like [Malus domestica] gi|657946880|ref|XP_008386826.1| PREDICTED: TMV resistance protein N-like [Malus domestica] gi|657946882|ref|XP_008386834.1…
TRINITY_DN68549_c2_g2	0.19	1.7	1.77	-	-	virNOG13489;COG4886	ST	sp|Q9SZ66|DSC1_ARATH Disease resistance-like protein DSC1 OS=Arabidopsis thaliana GN=DSC1 PE=1 SV=1	gi|658027815|ref|XP_008349332.1| PREDICTED: TMV resistance protein N-like [Malus domestica] gi|658027817|ref|XP_008349333.1| PREDICTED: TMV resistance protein N-like [Malus domestica]
TRINITY_DN71608_c1_g1	0.54	1.78	4.74	GO:0005634;GO:0003677;GO:0006355;GO:0016021	-	virNOG10168	S	sp|A4FVP6|NAC16_ARATH NAC domain-containing protein 16 OS=Arabidopsis thaliana GN=NAC016 PE=2 SV=1	gi|657978213|ref|XP_008381037.1| PREDICTED: uncharacterized protein LOC103443912 [Malus domestica]
TRINITY_DN72472_c0_g3	20.36	18.4	7.38	-	-	virNOG10093;virNOG17255;NOG101937	ST	sp|Q40392|TMVRN_NICGU TMV resistance protein N OS=Nicotiana glutinosa GN=N PE=1 SV=1	gi|658024321|ref|XP_008347565.1| PREDICTED: TMV resistance protein N-like [Malus domestica]
TRINITY_DN73260_c3_g1	49.17	29.74	17.89	-	-	NOG65877;virNOG13489	ST	sp|Q9FI14|TAO1_ARATH Disease resistance protein TAO1 OS=Arabidopsis thaliana GN=TAO1 PE=4 SV=1	gi|694398836|ref|XP_009374573.1| PREDICTED: TMV resistance protein N-like isoform X2 [Pyrus x bretschneideri]
TRINITY_DN73260_c3_g4	35.22	53.65	9.4	-	-	virNOG13489	T	sp|Q40392|TMVRN_NICGU TMV resistance protein N OS=Nicotiana glutinosa GN=N PE=1 SV=1	gi|657977556|ref|XP_008380697.1| PREDICTED: protein SUPPRESSOR OF npr1-1, CONSTITUTIVE 1-like [Malus domestica]
TRINITY_DN66338_c1_g3	7.07	7.06	4.02	-	-	-	-	-	-
TRINITY_DN58534_c0_g1	0.36	0.26	8.84	-	-	virNOG05128	Q	sp|Q9M2E2|SDR1_ARATH (+)-neomenthol dehydrogenase OS=Arabidopsis thaliana GN=SDR1 PE=1 SV=1	gi|658038523|ref|XP_008354829.1| PREDICTED: (+)-neomenthol dehydrogenase-like [Malus domestica]
TRINITY_DN64032_c0_g5	20.36	43.67	35.64	-	-	virNOG01206	Q	sp|Q9M2E2|SDR1_ARATH (+)-neomenthol dehydrogenase OS=Arabidopsis thaliana GN=SDR1 PE=1 SV=1	gi|657942773|ref|XP_008337547.1| PREDICTED: (+)-neomenthol dehydrogenase-like isoform X3 [Malus domestica]
TRINITY_DN64032_c0_g6	6.87	8.96	16.88	-	-	virNOG01206	Q	sp|B2X050|MNR1_CAPAN (+)-neomenthol dehydrogenase OS=Capsicum annuum GN=MNR1 PE=1 SV=1	gi|657942777|ref|XP_008337732.1| PREDICTED: short-chain dehydrogenase/reductase 2b-like [Malus domestica] gi|658036863|ref|XP_008353988.1| PREDICTED: short-chain dehydrogenase/reductase 2b-like [Malus domestica]
TRINITY_DN65067_c1_g1	39.28	28.38	13.02	GO:0016021	-	virNOG00605	S	sp|F4I214|TET10_ARATH Tetraspanin-10 OS=Arabidopsis thaliana GN=TET10 PE=2 SV=1	gi|694386522|ref|XP_009369039.1| PREDICTED: tetraspanin-10 [Pyrus x bretschneideri]
TRINITY_DN72252_c1_g1	3.71	3.87	0.96	-	K15095	virNOG11185	Q	sp|A4UHT7|SALR_PAPBR Salutaridine reductase OS=Papaver bracteatum GN=SALR PE=1 SV=1	gi|658018129|ref|XP_008344427.1| PREDICTED: (+)-neomenthol dehydrogenase-like isoform X3 [Malus domestica]
TRINITY_DN71531_c1_g2	0.77	0.22	2.99	GO:0016310;GO:0005524;GO:0004594;GO:0015937	-	virNOG00440;COG5146;virNOG31528	H	sp|Q0J035|PANK2_ORYSJ Pantothenate kinase 2 OS=Oryza sativa subsp. japonica GN=Os09g0533100 PE=2 SV=2	gi|657994701|ref|XP_008389660.1| PREDICTED: LOW QUALITY PROTEIN: pantothenate kinase 1 [Malus domestica]
TRINITY_DN61520_c0_g1	0	1.4	0.1	-	-	virNOG08212;virNOG16071;virNOG33823	SK	sp|F4HYV5|NAC26_ARATH NAC domain-containing protein 26 OS=Arabidopsis thaliana GN=NAC026 PE=1 SV=1	gi|657954677|ref|XP_008368783.1| PREDICTED: NAC domain-containing protein 12-like [Malus domestica]
TRINITY_DN63664_c2_g1	0.6	2.97	1.26	GO:0005634;GO:0003677;GO:0006355	-	virNOG18181;virNOG00444;virNOG12697;virNOG02617	SK	sp|Q52QH4|NAC68_ORYSJ NAC domain-containing protein 68 OS=Oryza sativa subsp. japonica GN=NAC68 PE=2 SV=1	gi|658052083|ref|XP_008361771.1| PREDICTED: NAC transcription factor 29-like [Malus domestica]
TRINITY_DN69207_c0_g1	8.15	11.63	2.49	-	-	virNOG07258;virNOG12391	S	sp|F4JN35|NTL9_ARATH Protein NTM1-like 9 OS=Arabidopsis thaliana GN=NTL9 PE=1 SV=1	gi|657969044|ref|XP_008376240.1| PREDICTED: NAC domain-containing protein 68-like [Malus domestica]
TRINITY_DN69207_c0_g5	3.34	3.57	1.13	-	-	-	-	-	gi|657943209|ref|XP_008359670.1| PREDICTED: uncharacterized protein LOC103423344 [Malus domestica]
TRINITY_DN58018_c0_g1	0.02	8.91	0.14	GO:0005634;GO:0003677;GO:0006355	-	virNOG32471;virNOG16071	SR	sp|Q52QH4|NAC68_ORYSJ NAC domain-containing protein 68 OS=Oryza sativa subsp. japonica GN=NAC68 PE=2 SV=1	gi|657986528|ref|XP_008385394.1| PREDICTED: NAC domain-containing protein 2-like [Malus domestica]
TRINITY_DN51349_c0_g1	13.14	15.45	5.67	-	-	virNOG21191;virNOG21917	S	sp|Q1G3T1|TDL1_ARATH TPD1 protein homolog 1 OS=Arabidopsis thaliana GN=TDL1 PE=2 SV=1	gi|657958861|ref|XP_008370971.1| PREDICTED: uncharacterized protein LOC103434407 [Malus domestica]
TRINITY_DN66768_c0_g2	82.94	37.97	2.54	-	-	virNOG07957;virNOG26097	KB	sp|A8MS78|Y1583_ARATH Uncharacterized protein At1g05835 OS=Arabidopsis thaliana GN=At1g05835 PE=2 SV=1	gi|694391252|ref|XP_009371156.1| PREDICTED: uncharacterized protein At1g05835-like isoform X1 [Pyrus x bretschneideri]
TRINITY_DN64183_c2_g3	4.73	20.23	65.72	GO:0009908;GO:0005634;GO:0009835;GO:0003677;GO:0009825;GO:0010150;GO:0006355	-	virNOG12697	K	sp|O49255|NAC29_ARATH NAC transcription factor 29 OS=Arabidopsis thaliana GN=NAC029 PE=2 SV=1	gi|658052104|ref|XP_008361781.1| PREDICTED: NAC transcription factor 29-like [Malus domestica] gi|302399035|gb|ADL36812.1| NAC domain class transcription factor [Malus domestica]
TRINITY_DN49819_c0_g1	0	0.28	0.85	-	-	virNOG32496;COG0451	MV	sp|Q12068|GRE2_YEAST NADPH-dependent methylglyoxal reductase GRE2 OS=Saccharomyces cerevisiae (strain ATCC 204508 / S288c) GN=GRE2 PE=1 SV=1	gi|225470851|ref|XP_002268122.1| PREDICTED: cinnamoyl-CoA reductase 1 [Vitis vinifera] gi|298205080|emb|CBI40601.3| unnamed protein product [Vitis vinifera]
TRINITY_DN52281_c0_g1	0	0	0.85	-	-	virNOG08768;COG0451	MV	sp|Q9UUN9|ALD2_SPOSA Aldehyde reductase 2 OS=Sporidiobolus salmonicolor PE=1 SV=3	gi|1026771011|gb|OAE30736.1| hypothetical protein AXG93_402s1490 [Marchantia polymorpha subsp. polymorpha]
TRINITY_DN54110_c0_g1	0	0.34	0.18	-	-	virNOG32496;virNOG01752;virNOG04079	QV	sp|G3XMB9|AZAE_ASPNA Ketoreductase azaE OS=Aspergillus niger (strain ATCC 1015 / CBS 113.46 / FGSC A1144 / LSHB Ac4 / NCTC 3858a / NRRL 328 / USDA 3528.7) GN=azaE PE=2 SV=1	gi|1035891898|gb|OAY21747.1| hypothetical protein MANES_S060300 [Manihot esculenta]
TRINITY_DN57246_c0_g1	0	0.02	1.41	-	-	virNOG32496;COG0451	MV	sp|G3XMB9|AZAE_ASPNA Ketoreductase azaE OS=Aspergillus niger (strain ATCC 1015 / CBS 113.46 / FGSC A1144 / LSHB Ac4 / NCTC 3858a / NRRL 328 / USDA 3528.7) GN=azaE PE=2 SV=1	gi|388517689|gb|AFK46906.1| unknown [Lotus japonicus]
TRINITY_DN57418_c0_g1	0.56	2.05	0.13	-	-	COG0451;virNOG32944;virNOG01752	MV	sp|Q9UT59|YKJ7_SCHPO Putative uncharacterized oxidoreductase C513.07 OS=Schizosaccharomyces pombe (strain 972 / ATCC 24843) GN=SPAC513.07 PE=3 SV=1	gi|159488741|ref|XP_001702361.1| heme peroxidase-related protein [Chlamydomonas reinhardtii] gi|158271155|gb|EDO96981.1| heme peroxidase-related protein [Chlamydomonas reinhardtii]
TRINITY_DN61255_c2_g1	17.31	16.9	33.01	-	-	virNOG32496;COG0451	MV	sp|Q9CA28|TKPR2_ARATH Tetraketide alpha-pyrone reductase 2 OS=Arabidopsis thaliana GN=TKPR2 PE=1 SV=1	gi|694326922|ref|XP_009354351.1| PREDICTED: tetraketide alpha-pyrone reductase 1-like isoform X1 [Pyrus x bretschneideri]
TRINITY_DN61255_c2_g3	5.52	7.2	12.31	-	-	virNOG32496;COG0451	MV	sp|Q500U8|TKPR1_ARATH Tetraketide alpha-pyrone reductase 1 OS=Arabidopsis thaliana GN=TKPR1 PE=1 SV=1	gi|694326931|ref|XP_009354356.1| PREDICTED: cinnamoyl-CoA reductase 1-like isoform X2 [Pyrus x bretschneideri]
TRINITY_DN63051_c1_g1	38.66	41.64	28.71	-	-	virNOG32496;COG0451	MV	sp|Q500U8|TKPR1_ARATH Tetraketide alpha-pyrone reductase 1 OS=Arabidopsis thaliana GN=TKPR1 PE=1 SV=1	gi|658055104|ref|XP_008363305.1| PREDICTED: cinnamoyl-CoA reductase 1-like [Malus domestica]
TRINITY_DN63699_c0_g1	411.14	196.52	50.94	GO:0045552;GO:0047890;GO:0009813;GO:0055114;GO:0050662	K13082	virNOG01099	Q	sp|Q84KP0|DFRA_PYRCO Bifunctional dihydroflavonol 4-reductase/flavanone 4-reductase OS=Pyrus communis GN=DFR PE=1 SV=1	gi|694313104|ref|XP_009365091.1| PREDICTED: bifunctional dihydroflavonol 4-reductase/flavanone 4-reductase [Pyrus x bretschneideri]
TRINITY_DN65479_c0_g2	61.06	52.65	21.72	-	-	virNOG00643	Q	sp|Q9SAH9|CCR2_ARATH Cinnamoyl-CoA reductase 2 OS=Arabidopsis thaliana GN=CCR2 PE=1 SV=1	gi|657985289|ref|XP_008384748.1| PREDICTED: cinnamoyl-CoA reductase 1-like [Malus domestica]
TRINITY_DN66264_c2_g1	40.88	31.26	20.77	-	-	virNOG03934	V	sp|Q0JKZ0|SNL6_ORYSJ Cinnamoyl-CoA reductase-like SNL6 OS=Oryza sativa subsp. japonica GN=SNL6 PE=3 SV=1	gi|694400019|ref|XP_009375115.1| PREDICTED: tetraketide alpha-pyrone reductase 1-like [Pyrus x bretschneideri] gi|694404680|ref|XP_009377211.1| PREDICTED: tetraketide alpha-pyrone reductase 1-like [Pyrus x bretschneideri]
TRINITY_DN66264_c2_g2	10.01	21.14	7.19	GO:0006694;GO:0003854;GO:0055114	-	virNOG03934;KOG1502	V	sp|Q0JKZ0|SNL6_ORYSJ Cinnamoyl-CoA reductase-like SNL6 OS=Oryza sativa subsp. japonica GN=SNL6 PE=3 SV=1	gi|694411449|ref|XP_009334087.1| PREDICTED: tetraketide alpha-pyrone reductase 1 [Pyrus x bretschneideri]
TRINITY_DN66881_c0_g1	0.24	2.51	2.36	-	-	COG0451;virNOG01752	MV	sp|G3XMB9|AZAE_ASPNA Ketoreductase azaE OS=Aspergillus niger (strain ATCC 1015 / CBS 113.46 / FGSC A1144 / LSHB Ac4 / NCTC 3858a / NRRL 328 / USDA 3528.7) GN=azaE PE=2 SV=1	gi|1026771011|gb|OAE30736.1| hypothetical protein AXG93_402s1490 [Marchantia polymorpha subsp. polymorpha]
TRINITY_DN66977_c2_g1	66.2	132.41	275.1	GO:0045551;GO:0052747;GO:0055114;GO:0050662	-	virNOG01752	V	sp|Q9S9N9|CCR1_ARATH Cinnamoyl-CoA reductase 1 OS=Arabidopsis thaliana GN=CCR1 PE=1 SV=1	gi|2981475|gb|AAC06319.1| putative cinnamyl alcohol dehydrogenase [Malus domestica]
TRINITY_DN66977_c2_g4	0	0.87	0	GO:0003824;GO:0050662	-	virNOG01752	V	-	gi|345451026|gb|AEN94093.1| cinnamyl alcohol dehydrogenase [Pyrus pyrifolia]
TRINITY_DN70165_c2_g4	23.87	22.76	36.3	-	-	virNOG32496;COG0451	MV	sp|Q5XLY0|ANR_GINBI Putative anthocyanidin reductase OS=Ginkgo biloba PE=2 SV=1	gi|658038770|ref|XP_008354953.1| PREDICTED: tetraketide alpha-pyrone reductase 1-like [Malus domestica]
TRINITY_DN70228_c0_g1	23.86	26.85	12.9	-	-	virNOG08768	V	sp|Q500U8|TKPR1_ARATH Tetraketide alpha-pyrone reductase 1 OS=Arabidopsis thaliana GN=TKPR1 PE=1 SV=1	gi|657981030|ref|XP_008382526.1| PREDICTED: tetraketide alpha-pyrone reductase 1-like isoform X1 [Malus domestica]
TRINITY_DN70228_c0_g2	0.06	237.64	0.08	GO:0003824;GO:0080110;GO:0050662	-	virNOG08768	V	sp|Q500U8|TKPR1_ARATH Tetraketide alpha-pyrone reductase 1 OS=Arabidopsis thaliana GN=TKPR1 PE=1 SV=1	gi|729371181|ref|XP_010548187.1| PREDICTED: tetraketide alpha-pyrone reductase 1 isoform X1 [Tarenaya hassleriana]
TRINITY_DN70228_c0_g3	1.6	37.22	2.77	GO:0003824;GO:0080110;GO:0050662	-	virNOG08768	V	sp|Q500U8|TKPR1_ARATH Tetraketide alpha-pyrone reductase 1 OS=Arabidopsis thaliana GN=TKPR1 PE=1 SV=1	gi|1027108041|ref|XP_016650759.1| PREDICTED: tetraketide alpha-pyrone reductase 1-like isoform X2 [Prunus mume]
TRINITY_DN71236_c6_g3	7.32	14.34	46.55	-	-	virNOG02132	V	sp|Q6K9A2|CCR1_ORYSJ Cinnamoyl-CoA reductase 1 OS=Oryza sativa subsp. japonica GN=CCR1 PE=1 SV=1	gi|694394481|ref|XP_009372635.1| PREDICTED: cinnamoyl-CoA reductase 2-like [Pyrus x bretschneideri]
TRINITY_DN71959_c1_g3	23.69	21	10.95	GO:0003824;GO:0050662	-	virNOG32496;NOG142539;virNOG01752;KOG1502	SV	-	gi|658055104|ref|XP_008363305.1| PREDICTED: cinnamoyl-CoA reductase 1-like [Malus domestica]
TRINITY_DN71959_c1_g4	5.06	9.49	2.96	-	-	virNOG32496;COG0451	MV	sp|Q500U8|TKPR1_ARATH Tetraketide alpha-pyrone reductase 1 OS=Arabidopsis thaliana GN=TKPR1 PE=1 SV=1	gi|694326914|ref|XP_009354348.1| PREDICTED: cinnamoyl-CoA reductase 1-like isoform X3 [Pyrus x bretschneideri]
TRINITY_DN71959_c1_g5	7	1.5	1.21	-	-	COG0451;virNOG01752	MV	sp|Q500U8|TKPR1_ARATH Tetraketide alpha-pyrone reductase 1 OS=Arabidopsis thaliana GN=TKPR1 PE=1 SV=1	gi|694326927|ref|XP_009354354.1| PREDICTED: cinnamoyl-CoA reductase 1-like [Pyrus x bretschneideri]
TRINITY_DN71959_c1_g6	13.52	8.07	6.38	-	-	virNOG32496;COG0451	MV	sp|Q9S9N9|CCR1_ARATH Cinnamoyl-CoA reductase 1 OS=Arabidopsis thaliana GN=CCR1 PE=1 SV=1	gi|694384270|ref|XP_009368048.1| PREDICTED: cinnamoyl-CoA reductase 1-like [Pyrus x bretschneideri]
TRINITY_DN71959_c1_g9	0	0.78	2.25	-	-	virNOG32496;COG0451;virNOG01752	MV	-	gi|657948979|ref|XP_008340596.1| PREDICTED: tetraketide alpha-pyrone reductase 1-like [Malus domestica]
TRINITY_DN72468_c2_g1	0.72	1.68	7.58	-	-	virNOG34277;virNOG01752	V	-	gi|345451026|gb|AEN94093.1| cinnamyl alcohol dehydrogenase [Pyrus pyrifolia]
TRINITY_DN54852_c0_g1	0	1.26	0.77	-	-	virNOG09905	O	sp|Q6T486|RBRA_DICDI Probable E3 ubiquitin-protein ligase rbrA OS=Dictyostelium discoideum GN=rbrA PE=3 SV=1	gi|926792313|ref|XP_013904630.1| putative E3 ubiquitin-protein ligase ARI9 [Monoraphidium neglectum] gi|761975683|gb|KIZ05611.1| putative E3 ubiquitin-protein ligase ARI9 [Monoraphidium neglectum]
TRINITY_DN61234_c0_g1	0.09	1.3	2.45	-	-	virNOG09905	O	sp|Q9P3U4|HEL1_SCHPO E3 ubiquitin-protein ligase dbl4 OS=Schizosaccharomyces pombe (strain 972 / ATCC 24843) GN=dbl4 PE=3 SV=1	gi|702236579|ref|XP_010039857.1| PREDICTED: probable E3 ubiquitin-protein ligase ARI8 [Eucalyptus grandis]
TRINITY_DN67057_c3_g4	0.01	0.71	0.01	-	-	virNOG09905	O	sp|Q8W468|ARI8_ARATH Probable E3 ubiquitin-protein ligase ARI8 OS=Arabidopsis thaliana GN=ARI8 PE=2 SV=1	gi|645227897|ref|XP_008220739.1| PREDICTED: probable E3 ubiquitin-protein ligase ARI8 [Prunus mume]
TRINITY_DN71636_c4_g1	0.03	1.41	3.36	-	-	-	-	-	gi|116268419|gb|ABJ96376.1| hypothetical protein [Prunus persica]
TRINITY_DN110957_c0_g1	2.57	2.13	1.08	-	-	virNOG22073;virNOG23898	R	sp|Q8GXC7|FBK50_ARATH F-box/kelch-repeat protein At3g06240 OS=Arabidopsis thaliana GN=At3g06240 PE=2 SV=1	gi|658014888|ref|XP_008342772.1| PREDICTED: F-box/kelch-repeat protein At3g06240-like [Malus domestica] gi|658036370|ref|XP_008353731.1| PREDICTED: F-box/kelch-repeat protein At3g06240-like [Malus domestica]
TRINITY_DN61228_c0_g1	0	0	1.74	-	-	euNOG38121;virNOG23898	R	-	gi|506956243|gb|AGM21633.1| S-haplotype-specific F-box brother 4, partial [Eriobotrya japonica]
TRINITY_DN61477_c0_g1	2.34	1.04	0.24	-	-	virNOG04005;virNOG22073	RG	sp|Q9SU30|CPR1_ARATH F-box protein CPR1 OS=Arabidopsis thaliana GN=CPR1 PE=1 SV=2	gi|645239653|ref|XP_008226230.1| PREDICTED: F-box/kelch-repeat protein At3g23880-like isoform X2 [Prunus mume]
TRINITY_DN62757_c0_g1	23.95	17.86	11.31	-	-	virNOG13121;virNOG22073	R	sp|Q8GXC7|FBK50_ARATH F-box/kelch-repeat protein At3g06240 OS=Arabidopsis thaliana GN=At3g06240 PE=2 SV=1	gi|694442820|ref|XP_009348056.1| PREDICTED: F-box/kelch-repeat protein At3g06240-like [Pyrus x bretschneideri] gi|694442822|ref|XP_009348057.1| PREDICTED: F-box/kelch-repeat protein At3g06240-like [Pyrus x bretschneideri] gi|694442827|ref|XP_009348059.1| PREDICTED: F-box/kelch-repeat protein At3g06240-like [Pyrus x bretschneideri] gi|694442830|ref|XP_009348061.1| PREDICTED: F-box/kelch-repeat pro…
TRINITY_DN64811_c2_g1	11.87	7.49	17.36	GO:0004674;GO:0005524;GO:0006468	-	virNOG00311	T	sp|Q2MHE4|HT1_ARATH Serine/threonine-protein kinase HT1 OS=Arabidopsis thaliana GN=HT1 PE=1 SV=1	gi|657965563|ref|XP_008374443.1| PREDICTED: serine/threonine-protein kinase HT1-like [Malus domestica]
TRINITY_DN68528_c2_g1	0	0.8	0.03	-	-	virNOG22073	R	sp|Q9SU30|CPR1_ARATH F-box protein CPR1 OS=Arabidopsis thaliana GN=CPR1 PE=1 SV=2	gi|657972825|ref|XP_008378203.1| PREDICTED: F-box protein CPR30-like [Malus domestica] gi|658024536|ref|XP_008347672.1| PREDICTED: F-box protein CPR30-like [Malus domestica]
TRINITY_DN69047_c1_g5	0.81	2.88	23.95	-	-	virNOG22073	R	sp|Q9SFC7|FB135_ARATH F-box protein At3g07870 OS=Arabidopsis thaliana GN=At3g07870 PE=2 SV=1	gi|694416183|ref|XP_009336225.1| PREDICTED: F-box/kelch-repeat protein At3g23880-like [Pyrus x bretschneideri]
TRINITY_DN73523_c0_g1	0	0.67	0.02	-	-	virNOG22073;virNOG23898	R	sp|Q9SU30|CPR1_ARATH F-box protein CPR1 OS=Arabidopsis thaliana GN=CPR1 PE=1 SV=2	gi|658012827|ref|XP_008341698.1| PREDICTED: F-box/kelch-repeat protein At3g23880-like [Malus domestica]
TRINITY_DN66708_c1_g1	0	2.71	0.09	-	K12862	virNOG03503	A	sp|Q42384|PRL1_ARATH Protein pleiotropic regulatory locus 1 OS=Arabidopsis thaliana GN=PRL1 PE=1 SV=1	gi|658009497|ref|XP_008339961.1| PREDICTED: protein pleiotropic regulatory locus 1-like [Malus domestica]
TRINITY_DN68635_c1_g1	0.23	1.62	1.61	-	-	virNOG04773	T	sp|P36408|GBB_DICDI Guanine nucleotide-binding protein subunit beta OS=Dictyostelium discoideum GN=gpbA PE=1 SV=1	gi|326496380|dbj|BAJ94652.1| predicted protein [Hordeum vulgare subsp. vulgare]
TRINITY_DN69207_c0_g2	4.69	7.22	2.25	-	-	virNOG05505;virNOG04856;euNOG03776	S	sp|Q9SCK6|NAC62_ARATH NAC domain-containing protein 62 OS=Arabidopsis thaliana GN=NAC062 PE=1 SV=1	gi|657943217|ref|XP_008360142.1| PREDICTED: transcription factor JUNGBRUNNEN 1-like [Malus domestica]
TRINITY_DN57432_c0_g1	0	0.86	1.66	GO:0016747	-	virNOG00084	S	sp|Q9SND9|Y3028_ARATH Uncharacterized acetyltransferase At3g50280 OS=Arabidopsis thaliana GN=At3g50280 PE=3 SV=1	gi|657980582|ref|XP_008382283.1| PREDICTED: uncharacterized acetyltransferase At3g50280-like [Malus domestica]
TRINITY_DN60982_c1_g7	0.01	1.33	0.03	-	-	virNOG00084	S	sp|Q9SND9|Y3028_ARATH Uncharacterized acetyltransferase At3g50280 OS=Arabidopsis thaliana GN=At3g50280 PE=3 SV=1	gi|658051396|ref|XP_008361429.1| PREDICTED: uncharacterized acetyltransferase At3g50280-like [Malus domestica]
TRINITY_DN61580_c1_g1	0.08	0.28	0.8	GO:0016747	-	virNOG08295	S	sp|Q9FH97|EPS1_ARATH Protein ENHANCED PSEUDOMONAS SUSCEPTIBILTY 1 OS=Arabidopsis thaliana GN=EPS1 PE=2 SV=1	gi|658000922|ref|XP_008392921.1| PREDICTED: uncharacterized acetyltransferase At3g50280 [Malus domestica]
TRINITY_DN61580_c3_g1	68.27	76.31	395.59	GO:0016747	-	virNOG08295	S	sp|Q9FF86|DCR_ARATH BAHD acyltransferase DCR OS=Arabidopsis thaliana GN=DCR PE=2 SV=1	gi|694355856|ref|XP_009358855.1| PREDICTED: uncharacterized acetyltransferase At3g50280-like [Pyrus x bretschneideri]
TRINITY_DN67621_c0_g1	0.73	6.15	5.21	GO:0016747	-	virNOG08162	S	sp|Q9SND9|Y3028_ARATH Uncharacterized acetyltransferase At3g50280 OS=Arabidopsis thaliana GN=At3g50280 PE=3 SV=1	gi|658002581|ref|XP_008393786.1| PREDICTED: uncharacterized acetyltransferase At3g50280-like [Malus domestica]
TRINITY_DN72190_c1_g2	235.69	262.78	33.76	GO:0016747	K19747	virNOG09712	S	sp|Q9FF86|DCR_ARATH BAHD acyltransferase DCR OS=Arabidopsis thaliana GN=DCR PE=2 SV=1	gi|694385882|ref|XP_009368753.1| PREDICTED: BAHD acyltransferase DCR isoform X1 [Pyrus x bretschneideri] gi|694385884|ref|XP_009368755.1| PREDICTED: BAHD acyltransferase DCR isoform X2 [Pyrus x bretschneideri]
TRINITY_DN72563_c1_g1	39.18	31.53	3.58	GO:0016747	-	virNOG00084	S	sp|Q9SND9|Y3028_ARATH Uncharacterized acetyltransferase At3g50280 OS=Arabidopsis thaliana GN=At3g50280 PE=3 SV=1	gi|658031868|ref|XP_008351423.1| PREDICTED: uncharacterized acetyltransferase At3g50280-like [Malus domestica]
TRINITY_DN72563_c1_g5	10.36	8.24	1.48	GO:0016747	-	virNOG00084	S	sp|Q9SND9|Y3028_ARATH Uncharacterized acetyltransferase At3g50280 OS=Arabidopsis thaliana GN=At3g50280 PE=3 SV=1	gi|658014803|ref|XP_008342727.1| PREDICTED: uncharacterized acetyltransferase At3g50280-like [Malus domestica]
TRINITY_DN64297_c4_g2	4.08	10.44	37.91	GO:0005634;GO:0003677;GO:0006355	-	virNOG04196	K	sp|Q84TE6|NAC22_ARATH NAC domain-containing protein 21/22 OS=Arabidopsis thaliana GN=NAC021 PE=1 SV=2	gi|657981991|ref|XP_008383028.1| PREDICTED: NAC domain-containing protein 21/22 [Malus domestica]
TRINITY_DN61273_c0_g1	1.58	2.85	0.66	GO:0005634;GO:0003677;GO:0006355	-	virNOG03394	S	sp|Q9SL41|NAC37_ARATH NAC domain-containing protein 37 OS=Arabidopsis thaliana GN=NAC037 PE=1 SV=1	gi|658309501|ref|NP_001280867.1| NAC domain-containing protein 7-like [Malus domestica] gi|302399007|gb|ADL36798.1| NAC domain class transcription factor [Malus domestica]
TRINITY_DN63227_c1_g1	1.27	0.64	4.06	GO:0005524;GO:0004672;GO:0016021;GO:0006468	-	virNOG06221	T	sp|Q9LX29|ACR4L_ARATH Serine/threonine-protein kinase-like protein ACR4 OS=Arabidopsis thaliana GN=ACR4 PE=1 SV=1	gi|657983229|ref|XP_008383682.1| PREDICTED: serine/threonine-protein kinase-like protein ACR4 [Malus domestica]
TRINITY_DN50106_c0_g1	0.21	1.66	0.59	GO:0045490;GO:0045330;GO:0005618;GO:0043086;GO:0004857;GO:0030599;GO:0042545	-	virNOG02234	R	sp|Q9LYT5|PME35_ARATH Probable pectinesterase/pectinesterase inhibitor 35 OS=Arabidopsis thaliana GN=PME35 PE=2 SV=1	gi|694424249|ref|XP_009339900.1| PREDICTED: probable pectinesterase/pectinesterase inhibitor 35 [Pyrus x bretschneideri]
TRINITY_DN50206_c0_g1	0.82	1.89	0.09	GO:0045490;GO:0045330;GO:0005618;GO:0016021;GO:0030599;GO:0042545	-	virNOG05947;virNOG06156	OR	sp|Q9ZQA3|PME15_ARATH Probable pectinesterase 15 OS=Arabidopsis thaliana GN=PME15 PE=2 SV=1	gi|657990668|ref|XP_008387553.1| PREDICTED: probable pectinesterase 15 [Malus domestica]
TRINITY_DN54597_c0_g1	0.09	0.75	3.25	-	-	virNOG16763	R	sp|Q9SG77|PME24_ARATH Putative pectinesterase/pectinesterase inhibitor 24 OS=Arabidopsis thaliana GN=PME24 PE=3 SV=1	gi|694422862|ref|XP_009339254.1| PREDICTED: putative pectinesterase/pectinesterase inhibitor 24 [Pyrus x bretschneideri] gi|694422878|ref|XP_009339262.1| PREDICTED: putative pectinesterase/pectinesterase inhibitor 24 [Pyrus x bretschneideri]
TRINITY_DN58449_c0_g1	0.17	0.98	0.12	-	-	virNOG06526;virNOG14046	R	sp|Q9STY3|PME33_ARATH Probable pectinesterase/pectinesterase inhibitor 33 OS=Arabidopsis thaliana GN=PME33 PE=2 SV=1	gi|694398671|ref|XP_009374495.1| PREDICTED: probable pectinesterase/pectinesterase inhibitor 33 [Pyrus x bretschneideri]
TRINITY_DN62915_c2_g1	51.04	33.53	10.19	-	-	COG4677;virNOG05100	RG	sp|Q9LXD9|PME51_ARATH Probable pectinesterase/pectinesterase inhibitor 51 OS=Arabidopsis thaliana GN=PME51 PE=2 SV=1	gi|694397141|ref|XP_009373833.1| PREDICTED: probable pectinesterase/pectinesterase inhibitor 51 [Pyrus x bretschneideri]
TRINITY_DN62915_c2_g2	3.95	13.18	8.33	-	-	COG4677;virNOG05100	RG	sp|Q9LXD9|PME51_ARATH Probable pectinesterase/pectinesterase inhibitor 51 OS=Arabidopsis thaliana GN=PME51 PE=2 SV=1	gi|694364791|ref|XP_009361395.1| PREDICTED: probable pectinesterase/pectinesterase inhibitor 51 [Pyrus x bretschneideri]
TRINITY_DN63590_c0_g1	17.77	38.3	88.34	GO:0009506;GO:0045330;GO:0005802;GO:0030599;GO:0005774;GO:0005768;GO:0045490;GO:0005618;GO:0005576;GO:0043086;GO:0016021;GO:0004857;GO:0005886;GO:0042545	-	virNOG04029;COG4677;virNOG02047	RG	sp|Q43111|PME3_PHAVU Pectinesterase 3 OS=Phaseolus vulgaris GN=MPE3 PE=2 SV=1	gi|657977620|ref|XP_008380734.1| PREDICTED: pectinesterase 3 [Malus domestica]
TRINITY_DN63882_c0_g1	19.16	8.5	1.36	-	K01051	virNOG03564	G	sp|Q9FF77|PME47_ARATH Probable pectinesterase/pectinesterase inhibitor 47 OS=Arabidopsis thaliana GN=PME47 PE=2 SV=1	gi|657950076|ref|XP_008346152.1| PREDICTED: probable pectinesterase/pectinesterase inhibitor 47 [Malus domestica]
TRINITY_DN64104_c0_g1	0.95	6.15	2.01	-	K01051	virNOG04376	R	sp|O49298|PME6_ARATH Probable pectinesterase/pectinesterase inhibitor 6 OS=Arabidopsis thaliana GN=PME6 PE=2 SV=1	gi|694320677|ref|XP_009351519.1| PREDICTED: pectinesterase-like [Pyrus x bretschneideri]
TRINITY_DN64984_c0_g1	18.86	15.53	5.39	-	-	virNOG02136	R	sp|O48711|PME12_ARATH Probable pectinesterase/pectinesterase inhibitor 12 OS=Arabidopsis thaliana GN=PME12 PE=2 SV=1	gi|658005301|ref|XP_008337791.1| PREDICTED: probable pectinesterase/pectinesterase inhibitor 12 [Malus domestica]
TRINITY_DN65192_c0_g2	160.03	107.08	45.71	GO:0045330;GO:0030599;GO:0005618;GO:0045490;GO:0005576;GO:0004857;GO:0043086;GO:0042545	K01051	COG4677;virNOG02047	G	sp|O04886|PME1_CITSI Pectinesterase 1 OS=Citrus sinensis GN=PECS-1.1 PE=2 SV=1	gi|753170717|gb|AJH66132.1| pectin methylesterase [Malus domestica]
TRINITY_DN68059_c1_g1	44.49	27.16	98.19	GO:0045330;GO:0030599;GO:0005618;GO:0045490;GO:0016021;GO:0004857;GO:0043086;GO:0042545	-	virNOG02192	S	sp|Q9FK05|PME61_ARATH Probable pectinesterase/pectinesterase inhibitor 61 OS=Arabidopsis thaliana GN=PME61 PE=2 SV=1	gi|694345742|ref|XP_009357300.1| PREDICTED: probable pectinesterase/pectinesterase inhibitor 34 [Pyrus x bretschneideri]
TRINITY_DN72906_c1_g2	61.9	45.58	21.71	GO:0045330;GO:0030599;GO:0005618;GO:0045490;GO:0016021;GO:0004857;GO:0043086;GO:0042545	-	COG4677;virNOG05100	RG	sp|Q9LXD9|PME51_ARATH Probable pectinesterase/pectinesterase inhibitor 51 OS=Arabidopsis thaliana GN=PME51 PE=2 SV=1	gi|694364788|ref|XP_009361394.1| PREDICTED: probable pectinesterase/pectinesterase inhibitor 51 [Pyrus x bretschneideri]
TRINITY_DN70496_c0_g1	4.9	7.31	0.88	GO:0005634;GO:0003677;GO:0006355	-	virNOG08212	K	sp|Q84WP6|NAC43_ARATH NAC domain-containing protein 43 OS=Arabidopsis thaliana GN=NAC043 PE=2 SV=2	gi|765669829|gb|AJS13775.1| NAC2 transcription factor [Eriobotrya japonica]
TRINITY_DN66980_c0_g8	0.72	4.32	0.72	-	-	virNOG12743	K	sp|O04017|NAC98_ARATH Protein CUP-SHAPED COTYLEDON 2 OS=Arabidopsis thaliana GN=NAC098 PE=1 SV=1	gi|658016272|ref|XP_008343474.1| PREDICTED: protein FEZ-like [Malus domestica]
TRINITY_DN55015_c0_g1	0	0.13	0.46	GO:0000166;GO:0006412;GO:0005622;GO:0003924	-	virNOG05242	J	sp|O94316|SN114_SCHPO Pre-mRNA-splicing factor cwf10 OS=Schizosaccharomyces pombe (strain 972 / ATCC 24843) GN=cwf10 PE=1 SV=2	gi|552848979|ref|XP_005852235.1| hypothetical protein CHLNCDRAFT_56589 [Chlorella variabilis] gi|307111899|gb|EFN60133.1| hypothetical protein CHLNCDRAFT_56589 [Chlorella variabilis]
TRINITY_DN56680_c0_g2	0	0.02	1.72	GO:0005525;GO:0003924	-	virNOG10088	J	sp|P29691|EF2_CAEEL Elongation factor 2 OS=Caenorhabditis elegans GN=eef-2 PE=2 SV=4	gi|326526113|dbj|BAJ93233.1| predicted protein [Hordeum vulgare subsp. vulgare]
TRINITY_DN59828_c0_g1	0	1.59	0.74	GO:0000166;GO:0006412;GO:0005622;GO:0003924	-	virNOG05242	J	sp|O94316|SN114_SCHPO Pre-mRNA-splicing factor cwf10 OS=Schizosaccharomyces pombe (strain 972 / ATCC 24843) GN=cwf10 PE=1 SV=2	gi|255071711|ref|XP_002499530.1| elongation factor tu gtp-binding domain protein 2 [Micromonas commoda] gi|226514792|gb|ACO60788.1| elongation factor tu gtp-binding domain protein 2 [Micromonas commoda]
TRINITY_DN59828_c0_g2	0	0.49	0.53	GO:0003746;GO:0006414;GO:0005525	-	virNOG05242;COG0480	J	sp|Q5F3X4|U5S1_CHICK 116 kDa U5 small nuclear ribonucleoprotein component OS=Gallus gallus GN=EFTUD2 PE=2 SV=1	gi|413954598|gb|AFW87247.1| putative translation elongation factor family protein [Zea mays]
TRINITY_DN61946_c1_g1	0.06	0.42	4.8	GO:0006412;GO:0005622;GO:0005525;GO:0003924	-	virNOG10088;COG0480	J	sp|Q96X45|EF2_NEUCR Elongation factor 2 OS=Neurospora crassa (strain ATCC 24698 / 74-OR23-1A / CBS 708.71 / DSM 1257 / FGSC 987) GN=cot-3 PE=3 SV=3	gi|326508959|dbj|BAJ86872.1| predicted protein [Hordeum vulgare subsp. vulgare]
TRINITY_DN66782_c3_g3	0	0.5	2.4	GO:0005525;GO:0003924	-	virNOG10088;COG0480	J	sp|Q96X45|EF2_NEUCR Elongation factor 2 OS=Neurospora crassa (strain ATCC 24698 / 74-OR23-1A / CBS 708.71 / DSM 1257 / FGSC 987) GN=cot-3 PE=3 SV=3	gi|326509691|dbj|BAJ87061.1| predicted protein [Hordeum vulgare subsp. vulgare]
TRINITY_DN67380_c0_g1	0.33	6.52	5.33	GO:0005525;GO:0003924	-	virNOG10088	J	sp|P32324|EF2_YEAST Elongation factor 2 OS=Saccharomyces cerevisiae (strain ATCC 204508 / S288c) GN=EFT1 PE=1 SV=1	gi|326509691|dbj|BAJ87061.1| predicted protein [Hordeum vulgare subsp. vulgare]
TRINITY_DN67380_c0_g2	0.04	0.76	4.26	GO:0005525;GO:0003924	-	virNOG10088	J	sp|Q96X45|EF2_NEUCR Elongation factor 2 OS=Neurospora crassa (strain ATCC 24698 / 74-OR23-1A / CBS 708.71 / DSM 1257 / FGSC 987) GN=cot-3 PE=3 SV=3	gi|326526297|dbj|BAJ97165.1| predicted protein [Hordeum vulgare subsp. vulgare]
TRINITY_DN72108_c0_g1	0	0.04	0.65	GO:0005525	-	virNOG10088;COG0480	J	sp|P15112|EF2_DICDI Elongation factor 2 OS=Dictyostelium discoideum GN=efbA PE=1 SV=2	gi|937912714|dbj|BAS87633.1| Os04g0118400, partial [Oryza sativa Japonica Group]
TRINITY_DN72108_c1_g1	0.63	2.55	0.34	GO:0005525;GO:0003924	K03234	virNOG10088	J	sp|Q1HPK6|EF2_BOMMO Translation elongation factor 2 OS=Bombyx mori GN=tef2 PE=1 SV=1	gi|326497203|dbj|BAK02186.1| predicted protein [Hordeum vulgare subsp. vulgare]
TRINITY_DN72108_c2_g1	0.66	8.3	8.4	GO:0006412;GO:0005622;GO:0005525;GO:0003924	-	virNOG10088;COG0480	J	sp|Q754C8|EF2_ASHGO Elongation factor 2 OS=Ashbya gossypii (strain ATCC 10895 / CBS 109.51 / FGSC 9923 / NRRL Y-1056) GN=EFT1 PE=3 SV=1	gi|326526297|dbj|BAJ97165.1| predicted protein [Hordeum vulgare subsp. vulgare]
TRINITY_DN72108_c2_g2	0.01	2.1	7.66	GO:0005525;GO:0003924	K03234	virNOG10088	J	sp|Q874B9|EF2_PICPA Elongation factor 2 OS=Komagataella pastoris GN=EFT1 PE=3 SV=1	gi|326526297|dbj|BAJ97165.1| predicted protein [Hordeum vulgare subsp. vulgare]
TRINITY_DN72108_c2_g3	0.45	7.15	9.96	GO:0005525;GO:0003924	-	virNOG10088	J	sp|Q875Z2|EF2_NAUCC Elongation factor 2 OS=Naumovozyma castellii (strain ATCC 76901 / CBS 4309 / NBRC 1992 / NRRL Y-12630) GN=EFT1 PE=3 SV=1	gi|326508959|dbj|BAJ86872.1| predicted protein [Hordeum vulgare subsp. vulgare]
TRINITY_DN72108_c2_g4	0	3.78	1.97	GO:0005525;GO:0003924	-	virNOG10088;COG0480	J	sp|O14460|EF2_SCHPO Elongation factor 2 OS=Schizosaccharomyces pombe (strain 972 / ATCC 24843) GN=eft201 PE=1 SV=2	gi|326508959|dbj|BAJ86872.1| predicted protein [Hordeum vulgare subsp. vulgare]
TRINITY_DN64183_c2_g2	2.71	64.65	149.96	GO:0048608;GO:0005634;GO:0003677;GO:0006355;GO:0048367;GO:0044702;GO:0007568	-	virNOG12697	K	sp|O49255|NAC29_ARATH NAC transcription factor 29 OS=Arabidopsis thaliana GN=NAC029 PE=2 SV=1	gi|658309986|ref|NP_001280939.1| NAC transcription factor 29-like [Malus domestica] gi|302398991|gb|ADL36790.1| NAC domain class transcription factor [Malus domestica]
TRINITY_DN64582_c0_g3	0.1	0.4	1.7	-	-	virNOG07703	K	sp|O81916|YC22_ARATH Uncharacterized calcium-binding protein At1g02270 OS=Arabidopsis thaliana GN=At1g02270 PE=2 SV=2	gi|645257892|ref|XP_008234623.1| PREDICTED: uncharacterized calcium-binding protein At1g02270 [Prunus mume]
TRINITY_DN56698_c0_g1	0.74	0.94	0.13	-	-	virNOG24484	S	sp|Q9CAR0|NAC32_ARATH NAC transcription factor 32 OS=Arabidopsis thaliana GN=NAC032 PE=2 SV=1	gi|595835117|ref|XP_007206987.1| hypothetical protein PRUPE_ppb020756mg [Prunus persica] gi|462402629|gb|EMJ08186.1| hypothetical protein PRUPE_ppb020756mg [Prunus persica]
TRINITY_DN64665_c0_g4	0.62	12.62	72.75	GO:0005634;GO:0003677;GO:0006355	-	virNOG09217	K	sp|Q9LD44|NAC56_ARATH NAC transcription factor 56 OS=Arabidopsis thaliana GN=NAC056 PE=2 SV=1	gi|657987926|ref|XP_008386130.1| PREDICTED: NAC domain-containing protein 18-like [Malus domestica]
TRINITY_DN2769_c0_g2	11.58	0	0	-	-	-	-	-	gi|658014347|ref|XP_008342495.1| PREDICTED: uncharacterized protein LOC103405303 [Malus domestica]
TRINITY_DN61025_c1_g9	0.32	0.41	1.3	-	-	KOG1075;virNOG09124;virNOG32743;virNOG29500;virNOG39531	RL	-	gi|658006402|ref|XP_008338363.1| PREDICTED: uncharacterized protein LOC103401427 [Malus domestica]
TRINITY_DN64293_c0_g3	4.72	2.47	1.91	-	-	KOG1075;virNOG09124;virNOG07060;virNOG32743	R	-	gi|658006388|ref|XP_008338354.1| PREDICTED: putative ribonuclease H protein At1g65750 [Malus domestica]
TRINITY_DN65884_c1_g3	1	5.09	32.11	-	K14686	virNOG23019	P	sp|Q39065|COPT1_ARATH Copper transporter 1 OS=Arabidopsis thaliana GN=COPT1 PE=2 SV=2	gi|657952085|ref|XP_008355761.1| PREDICTED: copper transporter 6-like [Malus domestica]
TRINITY_DN70655_c1_g2	0.13	0.46	0.06	-	-	-	-	-	gi|657993227|ref|XP_008388887.1| PREDICTED: uncharacterized protein LOC103451234 [Malus domestica]
TRINITY_DN71713_c0_g1	0.93	0.21	0	-	-	virNOG32743;virNOG29500;virNOG35612	R	-	gi|694319737|ref|XP_009348383.1| PREDICTED: uncharacterized protein LOC103940032 [Pyrus x bretschneideri]
TRINITY_DN65481_c0_g3	4.06	4.84	6.21	-	-	virNOG13694;virNOG09836	K	sp|Q7EZT1|NAC67_ORYSJ NAC domain-containing protein 67 OS=Oryza sativa subsp. japonica GN=NAC67 PE=2 SV=1	gi|657960834|ref|XP_008371998.1| PREDICTED: protein CUP-SHAPED COTYLEDON 2-like [Malus domestica]
TRINITY_DN62124_c0_g1	1.33	3.77	39.96	GO:0005634;GO:0003677;GO:0006355	-	virNOG04856	S	sp|Q84TE6|NAC22_ARATH NAC domain-containing protein 21/22 OS=Arabidopsis thaliana GN=NAC021 PE=1 SV=2	gi|657981658|ref|XP_008382854.1| PREDICTED: protein CUP-SHAPED COTYLEDON 3 [Malus domestica]
TRINITY_DN62124_c0_g2	2.12	7.53	53.5	GO:0005634;GO:0003677;GO:0006355	-	virNOG04856	S	sp|Q84TE6|NAC22_ARATH NAC domain-containing protein 21/22 OS=Arabidopsis thaliana GN=NAC021 PE=1 SV=2	gi|657981658|ref|XP_008382854.1| PREDICTED: protein CUP-SHAPED COTYLEDON 3 [Malus domestica]
TRINITY_DN44726_c0_g1	0	0.64	0	-	-	virNOG15981;virNOG03504;virNOG09217	K	sp|Q9LDY8|NAC55_ARATH NAC domain-containing protein 55 OS=Arabidopsis thaliana GN=NAC055 PE=2 SV=1	gi|657999635|ref|XP_008392252.1| PREDICTED: NAC domain-containing protein 43-like [Malus domestica]
TRINITY_DN48887_c0_g1	2	0.64	0.01	GO:0005634;GO:0003677;GO:0006355	-	virNOG32471;virNOG16071	SR	sp|Q8GY42|NAC25_ARATH NAC transcription factor 25 OS=Arabidopsis thaliana GN=NAC025 PE=2 SV=1	gi|658040073|ref|XP_008355629.1| PREDICTED: NAC transcription factor 29-like [Malus domestica]
TRINITY_DN58383_c1_g1	0.05	4.84	0.33	-	-	virNOG24484	S	sp|Q9FLJ2|NC100_ARATH NAC domain-containing protein 100 OS=Arabidopsis thaliana GN=NAC100 PE=2 SV=1	gi|657986558|ref|XP_008385410.1| PREDICTED: uncharacterized protein LOC103447965 [Malus domestica] gi|658028686|ref|XP_008349777.1| PREDICTED: uncharacterized protein LOC103413062 [Malus domestica]
TRINITY_DN62716_c0_g1	0.75	13.16	54.68	GO:0005634;GO:0003677;GO:0006355	-	virNOG09217	K	sp|Q9LD44|NAC56_ARATH NAC transcription factor 56 OS=Arabidopsis thaliana GN=NAC056 PE=2 SV=1	gi|658309818|ref|NP_001280984.1| NAC domain-containing protein 18 [Malus domestica] gi|302399025|gb|ADL36807.1| NAC domain class transcription factor [Malus domestica]
TRINITY_DN64773_c1_g1	4.71	1.42	0.36	GO:0005634;GO:0003677;GO:0006355	-	virNOG00469	S	sp|Q9C8W9|NAC30_ARATH NAC domain-containing protein 30 OS=Arabidopsis thaliana GN=NAC030 PE=1 SV=1	gi|657978130|ref|XP_008380992.1| PREDICTED: NAC domain-containing protein 7 [Malus domestica]
TRINITY_DN63790_c0_g1	0.19	2.51	16.73	GO:0005634;GO:0003677;GO:0006355	-	virNOG07136	S	sp|Q9FLJ2|NC100_ARATH NAC domain-containing protein 100 OS=Arabidopsis thaliana GN=NAC100 PE=2 SV=1	gi|694422635|ref|XP_009339146.1| PREDICTED: NAC domain-containing protein 100-like [Pyrus x bretschneideri]
TRINITY_DN66145_c1_g2	0.18	1.02	0.21	-	-	-	-	-	gi|694431855|ref|XP_009343318.1| PREDICTED: NAC domain-containing protein 102-like [Pyrus x bretschneideri]
TRINITY_DN54483_c0_g1	1.12	6.08	10.63	-	-	virNOG26571	S	-	gi|658050022|ref|XP_008360721.1| PREDICTED: uncharacterized protein LOC103424417 [Malus domestica]
TRINITY_DN111976_c0_g1	0.18	0.87	1.08	-	-	KOG1075;virNOG09124;virNOG28555;virNOG39531	SRL	-	gi|596297302|ref|XP_007227312.1| hypothetical protein PRUPE_ppa016553mg [Prunus persica] gi|462424248|gb|EMJ28511.1| hypothetical protein PRUPE_ppa016553mg [Prunus persica]
TRINITY_DN67521_c0_g2	0	0.03	1.26	-	-	virNOG09124;virNOG35612;virNOG39531	RL	-	gi|694318103|ref|XP_009341350.1| PREDICTED: uncharacterized protein LOC103933385 [Pyrus x bretschneideri]
TRINITY_DN41967_c0_g1	0.13	0.55	0.04	-	-	virNOG05854	R	sp|B3MCZ5|EIF3M_DROAN Eukaryotic translation initiation factor 3 subunit M OS=Drosophila ananassae GN=Tango7 PE=3 SV=1	gi|778707445|ref|XP_011656013.1| PREDICTED: eukaryotic translation initiation factor 3 subunit M [Cucumis sativus] gi|700197339|gb|KGN52516.1| hypothetical protein Csa_5G640010 [Cucumis sativus]
TRINITY_DN48503_c0_g1	0	0.32	1.07	GO:0044424	-	virNOG05854	R	sp|Q0UXJ7|EIF3M_PHANO Eukaryotic translation initiation factor 3 subunit M OS=Phaeosphaeria nodorum (strain SN15 / ATCC MYA-4574 / FGSC 10173) GN=SNOG_03517 PE=3 SV=2	gi|302789295|ref|XP_002976416.1| hypothetical protein SELMODRAFT_416377 [Selaginella moellendorffii] gi|300156046|gb|EFJ22676.1| hypothetical protein SELMODRAFT_416377 [Selaginella moellendorffii]
TRINITY_DN62585_c0_g1	0	0.17	0.5	-	-	virNOG05854	R	sp|Q4PEV8|EIF3M_USTMA Eukaryotic translation initiation factor 3 subunit M OS=Ustilago maydis (strain 521 / FGSC 9021) GN=UMAG_01355 PE=3 SV=1	gi|727488397|ref|XP_010420231.1| PREDICTED: eukaryotic translation initiation factor 3 subunit M-like isoform X2 [Camelina sativa]
TRINITY_DN62585_c1_g1	0.02	0.48	0.86	-	-	virNOG05854	R	sp|Q4PEV8|EIF3M_USTMA Eukaryotic translation initiation factor 3 subunit M OS=Ustilago maydis (strain 521 / FGSC 9021) GN=UMAG_01355 PE=3 SV=1	gi|565459698|ref|XP_006287848.1| hypothetical protein CARUB_v10001073mg [Capsella rubella] gi|482556554|gb|EOA20746.1| hypothetical protein CARUB_v10001073mg [Capsella rubella]
TRINITY_DN52398_c0_g1	0	0.41	0.38	GO:0003723;GO:0000166;GO:0005737	-	KOG0123;virNOG07645;virNOG00187	A	sp|Q0U1G2|PABP_PHANO Polyadenylate-binding protein, cytoplasmic and nuclear OS=Phaeosphaeria nodorum (strain SN15 / ATCC MYA-4574 / FGSC 10173) GN=PAB1 PE=3 SV=3	gi|53801474|gb|AAU93939.1| polyadenylate binding protein, partial [Helicosporidium sp. ex Simulium jonesi]
TRINITY_DN56357_c0_g1	0.2	0.25	1.65	-	K13126	virNOG07645	A	sp|Q9ZQA8|PABP7_ARATH Polyadenylate-binding protein 7 OS=Arabidopsis thaliana GN=PAB7 PE=2 SV=1	gi|694426583|ref|XP_009340963.1| PREDICTED: polyadenylate-binding protein 7-like [Pyrus x bretschneideri]
TRINITY_DN66873_c0_g5	0.3	1.6	2.22	GO:0009753;GO:1990206;GO:0009694	-	virNOG34845;virNOG14477	RE	sp|Q8VYX0|ILL6_ARATH IAA-amino acid hydrolase ILR1-like 6 OS=Arabidopsis thaliana GN=ILL6 PE=1 SV=2	gi|658045512|ref|XP_008358435.1| PREDICTED: IAA-amino acid hydrolase ILR1-like 6 [Malus domestica]
TRINITY_DN67166_c1_g2	27.78	30.1	61.97	GO:0016787;GO:0008152	K14664	virNOG03368	E	sp|Q7XUA8|ILL5_ORYSJ IAA-amino acid hydrolase ILR1-like 5 OS=Oryza sativa subsp. japonica GN=ILL5 PE=2 SV=1	gi|657945795|ref|XP_008381545.1| PREDICTED: IAA-amino acid hydrolase ILR1-like 5 [Malus domestica]
TRINITY_DN2475_c0_g1	2.74	0.64	0	-	-	virNOG23312;virNOG23555	R	sp|Q9SRD8|EC11_ARATH Egg cell-secreted protein 1.1 OS=Arabidopsis thaliana GN=EC1.1 PE=2 SV=1	gi|657979816|ref|XP_008381880.1| PREDICTED: egg cell-secreted protein 1.1-like [Malus domestica]
TRINITY_DN55378_c0_g1	4.14	10.63	1.88	GO:0006508;GO:0008236	K01285	virNOG11299;NOG07615	O	sp|Q7TMR0|PCP_MOUSE Lysosomal Pro-X carboxypeptidase OS=Mus musculus GN=Prcp PE=1 SV=2	gi|595843770|ref|XP_007208680.1| hypothetical protein PRUPE_ppa025450mg [Prunus persica] gi|462404322|gb|EMJ09879.1| hypothetical protein PRUPE_ppa025450mg [Prunus persica]
TRINITY_DN64773_c2_g2	2.49	3.4	1.16	-	-	virNOG01960	K	sp|Q9FWX2|NAC7_ARATH NAC domain-containing protein 7 OS=Arabidopsis thaliana GN=NAC007 PE=1 SV=2	gi|694389738|ref|XP_009370476.1| PREDICTED: NAC domain-containing protein 7-like isoform X1 [Pyrus x bretschneideri] gi|694395087|ref|XP_009372891.1| PREDICTED: NAC domain-containing protein 7-like isoform X1 [Pyrus x bretschneideri]
TRINITY_DN58786_c0_g1	10.59	7.78	4.59	GO:0006508;GO:0004190	-	virNOG05732	O	sp|Q9LX20|ASPL1_ARATH Aspartic proteinase-like protein 1 OS=Arabidopsis thaliana GN=At5g10080 PE=1 SV=1	gi|694440817|ref|XP_009347207.1| PREDICTED: aspartic proteinase-like protein 1 [Pyrus x bretschneideri]
TRINITY_DN64863_c3_g1	6.68	5.96	3.17	GO:0006508;GO:0046658;GO:0004190	-	virNOG05732	O	sp|Q9LX20|ASPL1_ARATH Aspartic proteinase-like protein 1 OS=Arabidopsis thaliana GN=At5g10080 PE=1 SV=1	gi|657965344|ref|XP_008374327.1| PREDICTED: aspartic proteinase-like protein 1 isoform X2 [Malus domestica]
TRINITY_DN69519_c1_g4	0	0	7.04	-	-	virNOG01676	O	sp|Q9S9K4|ASPL2_ARATH Aspartic proteinase-like protein 2 OS=Arabidopsis thaliana GN=At1g65240 PE=1 SV=2	gi|657943503|ref|XP_008369429.1| PREDICTED: aspartic proteinase nepenthesin-2-like [Malus domestica]
TRINITY_DN69798_c0_g1	24.13	33.27	64.59	-	-	virNOG04915	O	sp|Q9S9K4|ASPL2_ARATH Aspartic proteinase-like protein 2 OS=Arabidopsis thaliana GN=At1g65240 PE=1 SV=2	gi|694326418|ref|XP_009354126.1| PREDICTED: aspartic proteinase CDR1-like [Pyrus x bretschneideri]
TRINITY_DN70022_c0_g2	27.68	20.84	12.51	GO:0016020;GO:0009505;GO:0006508;GO:0004190	-	virNOG06955	O	sp|Q766C3|NEP1_NEPGR Aspartic proteinase nepenthesin-1 OS=Nepenthes gracilis GN=nep1 PE=1 SV=1	gi|694319928|ref|XP_009349173.1| PREDICTED: aspartic proteinase nepenthesin-2-like [Pyrus x bretschneideri]
TRINITY_DN70084_c0_g1	48.91	69.04	107.06	-	-	virNOG06720	O	sp|Q8VYV9|APF1_ARATH Aspartyl protease family protein 1 OS=Arabidopsis thaliana GN=APF1 PE=1 SV=1	gi|694435324|ref|XP_009344832.1| PREDICTED: aspartic proteinase-like protein 1 [Pyrus x bretschneideri]
TRINITY_DN57559_c0_g1	0	3.64	1.71	GO:0000398;GO:0005686;GO:0005689;GO:0071011	-	virNOG21306	S	sp|Q9VHI4|SF3B5_DROME Probable splicing factor 3B subunit 5 OS=Drosophila melanogaster GN=CG11985 PE=1 SV=1	gi|926789203|ref|XP_013903075.1| hypothetical protein MNEG_3900 [Monoraphidium neglectum] gi|761973877|gb|KIZ04056.1| hypothetical protein MNEG_3900 [Monoraphidium neglectum]
TRINITY_DN59038_c0_g1	0.58	0.44	1.79	-	-	virNOG00311	T	sp|Q2MHE4|HT1_ARATH Serine/threonine-protein kinase HT1 OS=Arabidopsis thaliana GN=HT1 PE=1 SV=1	gi|694351414|ref|XP_009357527.1| PREDICTED: serine/threonine-protein kinase HT1-like [Pyrus x bretschneideri]
TRINITY_DN63673_c0_g1	17.8	19.73	43.48	GO:0005524;GO:0004672;GO:0006468	-	virNOG04923	T	sp|Q2MHE4|HT1_ARATH Serine/threonine-protein kinase HT1 OS=Arabidopsis thaliana GN=HT1 PE=1 SV=1	gi|694383263|ref|XP_009367596.1| PREDICTED: serine/threonine-protein kinase HT1-like [Pyrus x bretschneideri]
TRINITY_DN62113_c2_g1	11.98	18.97	47.26	-	-	virNOG00845;KOG0536	C	sp|Q9LXD1|RLF_ARATH Cytochrome b5 domain-containing protein RLF OS=Arabidopsis thaliana GN=RLF PE=2 SV=1	gi|694327884|ref|XP_009354782.1| PREDICTED: uncharacterized protein LOC103945909 [Pyrus x bretschneideri] gi|694327893|ref|XP_009354788.1| PREDICTED: uncharacterized protein LOC103945914 [Pyrus x bretschneideri]
TRINITY_DN55268_c0_g2	0.04	0.62	0.08	GO:0009987	-	virNOG06704	T	sp|O22267|CKI1_ARATH Histidine kinase CKI1 OS=Arabidopsis thaliana GN=CKI1 PE=1 SV=1	gi|657989188|ref|XP_008386784.1| PREDICTED: histidine kinase CKI1-like [Malus domestica]
TRINITY_DN70280_c2_g4	30.77	20.68	10.31	-	-	virNOG19388;virNOG18861	R	sp|Q84LH3|WEX_ARATH Werner Syndrome-like exonuclease OS=Arabidopsis thaliana GN=WEX PE=1 SV=1	gi|694423041|ref|XP_009339340.1| PREDICTED: Werner Syndrome-like exonuclease [Pyrus x bretschneideri]
TRINITY_DN62840_c0_g1	0.16	3.48	18.57	GO:0003950	-	virNOG01483	S	sp|Q9FJJ3|SRO5_ARATH Probable inactive poly [ADP-ribose] polymerase SRO5 OS=Arabidopsis thaliana GN=SRO5 PE=1 SV=1	gi|657965546|ref|XP_008374434.1| PREDICTED: probable inactive poly [ADP-ribose] polymerase SRO5 [Malus domestica]
TRINITY_DN62840_c0_g2	0.18	4.25	6.17	GO:0003950	-	virNOG01483	S	sp|Q9FJJ3|SRO5_ARATH Probable inactive poly [ADP-ribose] polymerase SRO5 OS=Arabidopsis thaliana GN=SRO5 PE=1 SV=1	gi|694370477|ref|XP_009363019.1| PREDICTED: probable inactive poly [ADP-ribose] polymerase SRO5 [Pyrus x bretschneideri]
TRINITY_DN61376_c0_g1	0	0.24	6.36	-	-	virNOG12467	O	sp|O59731|YHXB_SCHPO Uncharacterized J domain-containing protein C3E7.11c OS=Schizosaccharomyces pombe (strain 972 / ATCC 24843) GN=SPBC3E7.11c PE=3 SV=1	gi|590685480|ref|XP_007042114.1| DNAJ heat shock N-terminal domain-containing protein isoform 2 [Theobroma cacao] gi|508706049|gb|EOX97945.1| DNAJ heat shock N-terminal domain-containing protein isoform 2 [Theobroma cacao]
TRINITY_DN53454_c0_g2	2.98	11.56	92.78	-	-	virNOG06143;virNOG11617	V	sp|Q9SMM9|CXE13_ARATH Probable carboxylesterase 13 OS=Arabidopsis thaliana GN=CXE13 PE=1 SV=1	gi|657968490|ref|XP_008375948.1| PREDICTED: probable carboxylesterase 12 [Malus domestica]
TRINITY_DN72602_c4_g2	1.99	8.49	12.62	GO:0008152;GO:0052689	-	COG0657;virNOG00389;KOG1515;virNOG11617	IV	sp|Q9SMN0|CXE12_ARATH Probable carboxylesterase 12 OS=Arabidopsis thaliana GN=CXE12 PE=1 SV=1	gi|657999750|ref|XP_008392308.1| PREDICTED: probable carboxylesterase 7 [Malus domestica]
TRINITY_DN73186_c0_g1	51.47	49.71	16.47	GO:0008152;GO:0052689	-	virNOG06143;virNOG11617	V	sp|Q9SMM9|CXE13_ARATH Probable carboxylesterase 13 OS=Arabidopsis thaliana GN=CXE13 PE=1 SV=1	gi|82697943|gb|ABB89006.1| CXE carboxylesterase [Malus pumila]
TRINITY_DN68874_c0_g2	1.05	0.13	0.12	GO:0008308;GO:0005623;GO:0016021;GO:0006873;GO:1903959	-	virNOG08691	P	sp|Q9FLV9|SLAH3_ARATH S-type anion channel SLAH3 OS=Arabidopsis thaliana GN=SLAH3 PE=1 SV=1	gi|657945529|ref|XP_008380328.1| PREDICTED: S-type anion channel SLAH2-like [Malus domestica]
TRINITY_DN33668_c0_g1	0.11	0.5	0.08	-	-	virNOG05149;virNOG02125	U	sp|Q5RDM6|RAP1B_PONAB Ras-related protein Rap-1b OS=Pongo abelii GN=RAP1B PE=2 SV=1	gi|255556838|ref|XP_002519452.1| PREDICTED: ras-related protein RABC2a [Ricinus communis] gi|223541315|gb|EEF42866.1| protein with unknown function [Ricinus communis]
TRINITY_DN62159_c0_g1	0.25	1	4.65	-	-	virNOG02125	U	sp|P90726|RAB18_CAEBR Ras-related protein Rab-18 OS=Caenorhabditis briggsae GN=rab-18 PE=3 SV=1	gi|971507778|dbj|GAQ90434.1| Rab family GTPase [Klebsormidium flaccidum]
TRINITY_DN65325_c1_g2	33.62	37.45	14.67	GO:0080115;GO:0007264;GO:0030742;GO:0005777;GO:0005525	-	virNOG05149	U	sp|O49841|RAC2A_ARATH Ras-related protein RABC2a OS=Arabidopsis thaliana GN=RABC2A PE=1 SV=1	gi|658034226|ref|XP_008352634.1| PREDICTED: ras-related protein RABC2a-like [Malus domestica]
TRINITY_DN68486_c0_g4	0	1.28	0.96	-	-	virNOG02125	U	sp|P90726|RAB18_CAEBR Ras-related protein Rab-18 OS=Caenorhabditis briggsae GN=rab-18 PE=3 SV=1	gi|971507778|dbj|GAQ90434.1| Rab family GTPase [Klebsormidium flaccidum]
TRINITY_DN49778_c0_g2	0.06	0.75	0.1	-	K18789	virNOG30966;virNOG27747;virNOG10660	WMG	sp|Q9LFP3|GLYT4_ARATH Probable glycosyltransferase At5g11130 OS=Arabidopsis thaliana GN=At5g11130/At5g11120 PE=3 SV=2	gi|694438389|ref|XP_009346171.1| PREDICTED: probable glycosyltransferase At5g11130 [Pyrus x bretschneideri] gi|694438392|ref|XP_009346172.1| PREDICTED: probable glycosyltransferase At5g11130 [Pyrus x bretschneideri]
TRINITY_DN64607_c1_g2	45.76	41.79	14.89	GO:0007264;GO:0005622;GO:0005525	-	virNOG02125	U	sp|O23657|RABC1_ARATH Ras-related protein RABC1 OS=Arabidopsis thaliana GN=RABC1 PE=1 SV=1	gi|657979493|ref|XP_008381713.1| PREDICTED: ras-related protein RABC1 [Malus domestica] gi|658026605|ref|XP_008348730.1| PREDICTED: ras-related protein RABC1 [Malus domestica]
TRINITY_DN96814_c0_g1	0	0	0.51	GO:0016020;GO:0043231;GO:0006810;GO:0044444	-	virNOG05410	U	sp|Q94694|RAP1_PHYPO Ras-related protein Rap-1 OS=Physarum polycephalum GN=RAP1 PE=2 SV=1	gi|255556838|ref|XP_002519452.1| PREDICTED: ras-related protein RABC2a [Ricinus communis] gi|223541315|gb|EEF42866.1| protein with unknown function [Ricinus communis]
TRINITY_DN57630_c0_g1	0.09	8.86	4.27	GO:0016787;GO:0008152	-	virNOG11617	V	sp|Q9SMM9|CXE13_ARATH Probable carboxylesterase 13 OS=Arabidopsis thaliana GN=CXE13 PE=1 SV=1	gi|1027107816|ref|XP_016650705.1| PREDICTED: probable carboxylesterase 12 [Prunus mume]
TRINITY_DN65768_c0_g1	0.62	208.73	1.33	GO:0008152;GO:0052689	-	virNOG03593	V	sp|Q9LFR7|CXE17_ARATH Probable carboxylesterase 17 OS=Arabidopsis thaliana GN=CXE17 PE=2 SV=1	gi|694330024|ref|XP_009355731.1| PREDICTED: probable carboxylesterase 17 [Pyrus x bretschneideri]
TRINITY_DN71764_c3_g1	0.86	1.63	9.11	GO:0016787;GO:0008152	-	virNOG00011;virNOG13303	V	sp|Q9FG13|CXE15_ARATH Probable carboxylesterase 15 OS=Arabidopsis thaliana GN=CXE15 PE=2 SV=1	gi|694319747|ref|XP_009348479.1| PREDICTED: probable carboxylesterase 15 [Pyrus x bretschneideri]
TRINITY_DN55206_c0_g1	0	0.22	0.55	GO:0000408;GO:0002949	-	virNOG03221	O	sp|P0CQ14|KAE1_CRYNJ tRNA N6-adenosine threonylcarbamoyltransferase OS=Cryptococcus neoformans var. neoformans serotype D (strain JEC21 / ATCC MYA-565) GN=KAE1 PE=3 SV=1	gi|1026025865|ref|XP_016559209.1| PREDICTED: probable tRNA N6-adenosine threonylcarbamoyltransferase [Capsicum annuum]
TRINITY_DN38428_c0_g1	0.73	0.4	2.36	-	-	virNOG11560	R	sp|Q9T0H8|DIR18_ARATH Dirigent protein 18 OS=Arabidopsis thaliana GN=DIR18 PE=2 SV=1	gi|694405204|ref|XP_009377452.1| PREDICTED: dirigent protein 18-like [Pyrus x bretschneideri]
TRINITY_DN39922_c0_g1	5.3	21.89	121.77	-	-	virNOG12612	R	sp|Q9C891|DIR20_ARATH Dirigent protein 20 OS=Arabidopsis thaliana GN=DIR20 PE=2 SV=1	gi|694374297|ref|XP_009364105.1| PREDICTED: dirigent protein 22-like [Pyrus x bretschneideri]
TRINITY_DN54328_c0_g1	11.17	41.5	0	-	-	virNOG04487;virNOG06282	R	sp|Q9LQQ0|DIR25_ARATH Dirigent protein 25 OS=Arabidopsis thaliana GN=DIR25 PE=2 SV=1	gi|694327370|ref|XP_009354557.1| PREDICTED: dirigent protein 10-like [Pyrus x bretschneideri]
TRINITY_DN64183_c2_g5	0	0	2.21	-	-	virNOG06282	R	sp|Q9SIA8|DIR10_ARATH Dirigent protein 10 OS=Arabidopsis thaliana GN=DIR10 PE=2 SV=1	gi|694351827|ref|XP_009357650.1| PREDICTED: dirigent protein 10-like [Pyrus x bretschneideri]
TRINITY_DN64589_c1_g1	2.1	3.95	1.46	GO:0009699;GO:0042349;GO:0050790	-	virNOG13243	R	sp|P13240|DR206_PEA Disease resistance response protein 206 OS=Pisum sativum GN=PI206 PE=1 SV=2	gi|645267279|ref|XP_008239000.1| PREDICTED: disease resistance response protein 206-like [Prunus mume]
TRINITY_DN69655_c0_g8	2.11	2.12	0.1	-	-	virNOG20550;virNOG19886	R	sp|Q84TH6|DIR23_ARATH Dirigent protein 23 OS=Arabidopsis thaliana GN=DIR23 PE=2 SV=1	gi|694327244|ref|XP_009354497.1| PREDICTED: dirigent protein 22-like [Pyrus x bretschneideri]
TRINITY_DN90086_c0_g1	0.09	1.11	0.02	-	-	virNOG11560	R	sp|Q9T0H8|DIR18_ARATH Dirigent protein 18 OS=Arabidopsis thaliana GN=DIR18 PE=2 SV=1	gi|694405187|ref|XP_009377444.1| PREDICTED: dirigent protein 18-like [Pyrus x bretschneideri]
TRINITY_DN64045_c0_g5	0.37	0.75	0.26	GO:0016021	-	virNOG02301	WMG	sp|Q9FFN2|GLYT3_ARATH Probable glycosyltransferase At5g03795 OS=Arabidopsis thaliana GN=At5g03795 PE=3 SV=2	gi|658024449|ref|XP_008347627.1| PREDICTED: LOW QUALITY PROTEIN: probable glycosyltransferase At5g03795, partial [Malus domestica]
TRINITY_DN66619_c1_g1	0.48	16.22	6.86	GO:0016021;GO:0016740	-	virNOG02301	WMG	sp|Q9FFN2|GLYT3_ARATH Probable glycosyltransferase At5g03795 OS=Arabidopsis thaliana GN=At5g03795 PE=3 SV=2	gi|645266042|ref|XP_008238441.1| PREDICTED: probable glycosyltransferase At5g03795 [Prunus mume] gi|645266044|ref|XP_008238442.1| PREDICTED: probable glycosyltransferase At5g03795 [Prunus mume] gi|1027109172|ref|XP_016650998.1| PREDICTED: probable glycosyltransferase At5g03795 [Prunus mume]
TRINITY_DN60354_c0_g1	7.05	2.65	1.58	-	-	virNOG06461;virNOG24812	S	-	gi|694372627|ref|XP_009363619.1| PREDICTED: YTH domain-containing protein 1-like [Pyrus x bretschneideri] gi|694372631|ref|XP_009363620.1| PREDICTED: YTH domain-containing protein 1-like [Pyrus x bretschneideri] gi|694384165|ref|XP_009368003.1| PREDICTED: YTH domain-containing protein 1-like [Pyrus x bretschneideri] gi|694384168|ref|XP_009368004.1| PREDICTED: YTH domain-containing protein 1-like …
TRINITY_DN68135_c0_g3	2.12	3.99	8.91	GO:0005516	-	virNOG20811	S	-	gi|694361924|ref|XP_009360563.1| PREDICTED: uncharacterized protein LOC103951007 [Pyrus x bretschneideri]
TRINITY_DN52024_c0_g1	0.04	2.15	0.4	GO:0016021	-	virNOG13451	WMG	sp|Q3E7Q9|GLYT6_ARATH Probable glycosyltransferase At5g25310 OS=Arabidopsis thaliana GN=At5g25310 PE=3 SV=2	gi|658003205|ref|XP_008394108.1| PREDICTED: probable glycosyltransferase At5g25310 [Malus domestica]
TRINITY_DN67650_c0_g2	26.68	18.39	7.41	GO:0016021	-	virNOG13713;virNOG02301	WMG	sp|Q9FFN2|GLYT3_ARATH Probable glycosyltransferase At5g03795 OS=Arabidopsis thaliana GN=At5g03795 PE=3 SV=2	gi|658004741|ref|XP_008337502.1| PREDICTED: probable glycosyltransferase At3g07620 [Malus domestica]
TRINITY_DN67709_c5_g1	66.13	77.09	178.94	-	K20889	virNOG02556	WMG	sp|Q9ZUV3|IRX7_ARATH Probable glucuronoxylan glucuronosyltransferase IRX7 OS=Arabidopsis thaliana GN=IRX7 PE=2 SV=1	gi|657986754|ref|XP_008385513.1| PREDICTED: probable glucuronoxylan glucuronosyltransferase IRX7 [Malus domestica]
TRINITY_DN112142_c0_g1	6.77	13.6	37.77	-	-	virNOG14873	V	sp|Q0ZPV7|CXE1_ACTER Carboxylesterase 1 OS=Actinidia eriantha GN=CXE1 PE=1 SV=1	gi|658063583|ref|XP_008367711.1| PREDICTED: carboxylesterase 1-like [Malus domestica]
TRINITY_DN72453_c1_g1	2.34	5.85	11.49	-	-	virNOG18187	R	sp|P13240|DR206_PEA Disease resistance response protein 206 OS=Pisum sativum GN=PI206 PE=1 SV=2	gi|658063984|ref|XP_008367927.1| PREDICTED: dirigent protein 2-like [Malus domestica]
TRINITY_DN38935_c0_g1	0.35	1.59	1.17	GO:0016787;GO:0008152	-	virNOG06078	V	sp|Q9SX25|CXE6_ARATH Probable carboxylesterase 6 OS=Arabidopsis thaliana GN=CXE6 PE=2 SV=1	gi|658034812|ref|XP_008352926.1| PREDICTED: probable carboxylesterase 6 [Malus domestica]
TRINITY_DN50121_c0_g1	3.97	8.92	6.87	GO:0008152;GO:0052689	-	virNOG00011	V	sp|Q9FG13|CXE15_ARATH Probable carboxylesterase 15 OS=Arabidopsis thaliana GN=CXE15 PE=2 SV=1	gi|82697949|gb|ABB89009.1| CXE carboxylesterase [Malus pumila]
TRINITY_DN60107_c0_g2	7.09	17.32	30.69	GO:0008152;GO:0052689	-	virNOG05209	V	sp|Q9LFR7|CXE17_ARATH Probable carboxylesterase 17 OS=Arabidopsis thaliana GN=CXE17 PE=2 SV=1	gi|82697955|gb|ABB89012.1| CXE carboxylesterase [Malus pumila]
TRINITY_DN71755_c0_g1	19.68	7.13	2.38	-	-	virNOG05209	V	sp|Q9SX25|CXE6_ARATH Probable carboxylesterase 6 OS=Arabidopsis thaliana GN=CXE6 PE=2 SV=1	gi|694390064|ref|XP_009370628.1| PREDICTED: probable carboxylesterase 15 [Pyrus x bretschneideri]
TRINITY_DN71755_c0_g3	21.81	4.71	0.7	-	-	virNOG05209;COG0657	IV	sp|Q9SX25|CXE6_ARATH Probable carboxylesterase 6 OS=Arabidopsis thaliana GN=CXE6 PE=2 SV=1	gi|694390069|ref|XP_009370630.1| PREDICTED: probable carboxylesterase 15 [Pyrus x bretschneideri]
TRINITY_DN65427_c0_g1	115.04	146.58	54.7	-	-	KOG4658;virNOG14993;COG4886	ST	sp|Q9LRR4|R13L1_ARATH Putative disease resistance RPP13-like protein 1 OS=Arabidopsis thaliana GN=RPPL1 PE=3 SV=1	gi|694431850|ref|XP_009343316.1| PREDICTED: putative disease resistance protein RGA3 [Pyrus x bretschneideri]
TRINITY_DN65429_c0_g3	31.68	29.81	52.21	-	K19613	COG4886;virNOG13051	ST	sp|Q7XA39|RGA4_SOLBU Putative disease resistance protein RGA4 OS=Solanum bulbocastanum GN=RGA4 PE=2 SV=1	gi|658054553|ref|XP_008363028.1| PREDICTED: disease resistance protein RGA2-like [Malus domestica]
TRINITY_DN64665_c0_g2	0.52	19.78	127.45	GO:0005634;GO:0003677;GO:0006355	-	virNOG09217	K	sp|Q8GY42|NAC25_ARATH NAC transcription factor 25 OS=Arabidopsis thaliana GN=NAC025 PE=2 SV=1	gi|658309596|ref|NP_001281058.1| NAC transcription factor 25-like [Malus domestica] gi|302399021|gb|ADL36805.1| NAC domain class transcription factor [Malus domestica]
TRINITY_DN63405_c0_g1	1.91	1.6	0.33	-	-	virNOG09362	S	sp|Q9FFI5|NAC86_ARATH NAC domain-containing protein 86 OS=Arabidopsis thaliana GN=NAC086 PE=2 SV=1	gi|657960764|ref|XP_008371963.1| PREDICTED: protein BEARSKIN1-like [Malus domestica]
TRINITY_DN67926_c2_g1	1.4	12.52	28.6	-	-	virNOG15248	S	sp|Q8GWK6|NC104_ARATH NAC domain-containing protein 104 OS=Arabidopsis thaliana GN=NAC104 PE=2 SV=1	gi|657947704|ref|XP_008391397.1| PREDICTED: LOW QUALITY PROTEIN: NAC transcription factor NAM-1-like [Malus domestica]
TRINITY_DN65805_c1_g1	25.1	31.79	108.99	GO:0005634;GO:0003677;GO:0006355	-	virNOG00444	K	sp|Q9FY93|NAC83_ARATH NAC domain-containing protein 83 OS=Arabidopsis thaliana GN=NAC083 PE=1 SV=1	gi|694446206|ref|XP_009349483.1| PREDICTED: NAC transcription factor 25-like [Pyrus x bretschneideri]
TRINITY_DN47452_c0_g1	0	0.31	1.1	GO:0044444	K02437	virNOG11449;virNOG17817	E	sp|Q39732|GCSH_FLAAN Glycine cleavage system H protein, mitochondrial OS=Flaveria anomala GN=GDCSH PE=2 SV=1	gi|573948090|ref|XP_006656352.1| PREDICTED: glycine cleavage system H protein 2, mitochondrial-like isoform X2 [Oryza brachyantha]
TRINITY_DN59971_c0_g1	0	3.89	1.03	-	K02437	virNOG17817	E	sp|Q9WY55|GCSH_THEMA Glycine cleavage system H protein OS=Thermotoga maritima (strain ATCC 43589 / MSB8 / DSM 3109 / JCM 10099) GN=gcvH PE=1 SV=1	gi|1021509832|ref|XP_016198243.1| PREDICTED: glycine cleavage system H protein 2, mitochondrial [Arachis ipaensis]
TRINITY_DN62137_c1_g3	102.91	78.53	50.55	GO:0019464;GO:0005960	K02437	virNOG17817	E	sp|O82179|GCSH2_ARATH Glycine cleavage system H protein 2, mitochondrial OS=Arabidopsis thaliana GN=GDH2 PE=2 SV=1	gi|658021410|ref|XP_008346098.1| PREDICTED: glycine cleavage system H protein 2, mitochondrial-like [Malus domestica]
TRINITY_DN64219_c0_g1	80.15	98.96	27.89	-	-	virNOG11449	E	sp|A3C6G9|GCSH_ORYSJ Glycine cleavage system H protein, mitochondrial OS=Oryza sativa subsp. japonica GN=GDCSH PE=1 SV=1	gi|658022655|ref|XP_008346738.1| PREDICTED: glycine cleavage system H protein 3, mitochondrial [Malus domestica]
TRINITY_DN26607_c0_g1	0	0.23	4.08	-	-	-	-	-	gi|658047046|ref|XP_008359195.1| PREDICTED: uncharacterized protein LOC103422911 [Malus domestica]
TRINITY_DN59104_c0_g3	18.56	8.44	3.2	-	-	virNOG04155;virNOG03048	KR	sp|Q9SK55|NAC42_ARATH Transcription factor JUNGBRUNNEN 1 OS=Arabidopsis thaliana GN=JUB1 PE=1 SV=1	gi|658048200|ref|XP_008359791.1| PREDICTED: transcription factor JUNGBRUNNEN 1-like [Malus domestica]
TRINITY_DN63790_c0_g4	0.68	15.95	66.27	GO:0005634;GO:0003677;GO:0006355	-	virNOG07136	S	sp|Q9FLJ2|NC100_ARATH NAC domain-containing protein 100 OS=Arabidopsis thaliana GN=NAC100 PE=2 SV=1	gi|694317618|ref|XP_009338985.1| PREDICTED: NAC domain-containing protein 100-like [Pyrus x bretschneideri]
TRINITY_DN66603_c0_g1	2.47	16.35	83.98	GO:0005634;GO:0003677;GO:0006355	-	virNOG14852	S	sp|Q84TD6|NAC47_ARATH NAC transcription factor 47 OS=Arabidopsis thaliana GN=NAC047 PE=2 SV=1	gi|694380602|ref|XP_009366417.1| PREDICTED: NAC transcription factor 29-like [Pyrus x bretschneideri]
TRINITY_DN25345_c0_g1	0.23	3.68	0.19	-	-	virNOG24484	S	sp|Q9LKG8|NAC91_ARATH NAC domain-containing protein 91 OS=Arabidopsis thaliana GN=NAC091 PE=1 SV=1	gi|694392107|ref|XP_009371544.1| PREDICTED: NAC transcription factor 29-like [Pyrus x bretschneideri]
TRINITY_DN56523_c1_g1	0	0.2	0.49	-	-	virNOG08808;NOG14132	T	sp|Q10078|PPK13_SCHPO Serine/threonine-protein kinase ppk13 OS=Schizosaccharomyces pombe (strain 972 / ATCC 24843) GN=ppk13 PE=3 SV=2	gi|743811103|ref|XP_010929080.1| PREDICTED: probable serine/threonine-protein kinase DDB_G0291350 [Elaeis guineensis]
TRINITY_DN64521_c0_g1	3.76	6.87	0.45	-	-	virNOG26068	K	-	gi|694322027|ref|XP_009352157.1| PREDICTED: uncharacterized protein LOC103943571 isoform X2 [Pyrus x bretschneideri]
[truncated: 156 more rows]

## Sheet: MYB_related
	FBD	FBE	FA	GO	KEGG	eggNOG	eggNOG_Category	Swissprot	NR
[truncated: 536 more rows]

## Sheet: ERF
	FBD	FBE	FA	GO	KEGG	eggNOG	eggNOG_Category	Swissprot	NR
[truncated: 508 more rows]

## Sheet: C2H2
	FBD	FBE	FA	GO	KEGG	eggNOG	eggNOG_Category	Swissprot	NR
[truncated: 400 more rows]
