# Supplementary material for: An Integrative Analysis of Transcriptome, Proteome and Hormones Reveals Key Differentially Expressed Genes and Metabolic Pathways Involved in Flower Development in Loquat
Source: Int J Mol Sci. 2020 Jul 20;21(14):5107. doi: 10.3390/ijms21145107 (PMC7404296; doi:10.3390/ijms21145107)
Supplement: Supplementary file 1 [file ijms-21-05107-s001.zip › Table S9. The identified spectra matched unique peptides..xlsx]

## Sheet: sheet1
Sequence	PSMs	Protein Group Accessions	Modifications	MH+ [Da]	PEP	IonScore 1-9	Exp Value 1-9	IonScore 3-9	Exp Value 3-9	IonScore P20180400226_2_F8	Exp Value P20180400226_2_F8	Missed Cleavages	FBD-1/REF	FBD-1/REF Count	FBD-1/REF Variability [%]	FBD-2/REF	FBD-2/REF Count	FBD-2/REF Variability [%]	FBD-3/REF	FBD-3/REF Count	FBD-3/REF Variability [%]	FBE-1/REF	FBE-1/REF Count	FBE-1/REF Variability [%]	FBE-2/REF	FBE-2/REF Count	FBE-2/REF Variability [%]	FBE-3/REF	FBE-3/REF Count	FBE-3/REF Variability [%]	FA-1/REF	FA-1/REF Count	FA-1/REF Variability [%]	FA-2/REF	FA-2/REF Count	FA-2/REF Variability [%]	FA-3/REF	FA-3/REF Count	FA-3/REF Variability [%]
FAVAAAPVAAAASGVAPAAAK	9	TRINITY_DN67484_c1_g3 orf length:963 frame:-1 start:408 end:1370 gi	N-Term(TMT6plex); K21(TMT6plex)	2240.31	4.33e-16	180.31	2.01119e-17			176.37	4.80957e-17	0	1.14101	5	8.29245				1.25358	4	2.49913	1.00209	5	6.91188				0.851722	4	1.92999	1.12774	5	3.1829				1.08732	4	4.25076
AVPGSAGVEYGGEAGGK	1	TRINITY_DN65509_c0_g2 orf length:1863 frame:3 start:699 end:2561 gi	N-Term(TMT6plex); K17(TMT6plex)	1964.05	4.33e-16	138.01	3.24946e-13					0	1.25077	1								1.16066	1								0.53052	1
QVDVVISTVGHGQLADQGK	97	TRINITY_DN67964_c0_g1 orf length:957 frame:3 start:255 end:1211 gi	N-Term(TMT6plex); K19(TMT6plex)	2409.36	4.33e-16	136.27	6.16085e-13	121.99	1.70119e-11	86.96	5.22561e-08	0	1.01049	22	18.7905	0.973403	30	20.7051	0.99801	45	14.7753	1.09247	22	10.7278	1.21788	30	8.35384	0.886247	45	22.4809	0.95234	22	13.3184	1.24178	30	14.7216	1.24802	45	13.2529
VLPGLIGGSADLASSNMTLLK	9	TRINITY_DN69975_c1_g1 orf length:936 frame:2 start:2 end:937 gi	N-Term(TMT6plex); M17(Oxidation); K21(TMT6plex)	2531.45	4.33e-16	133.47	9.64778e-13	47.13	0.000415363	126.78	4.47074e-12	0	0.961827	3	4.5332	1.07195	1		0.912687	5	6.135	1.42773	3	2.09833	1.18071	1		1.26829	5	7.79584	0.941032	3	0.794327	0.99543	1		0.867265	5	20.2277
VGGSTGSGSIGGGGGGSGAGNNMLR	26	TRINITY_DN62857_c0_g2 orf length:324 frame:-1 start:1220 end:1543 gi	N-Term(TMT6plex); M23(Oxidation)	2309.11	3.437e-15	132.63	3.65658e-13	98.17	9.60153e-10	144.64	2.18159e-14	0	1.14825	9	29.1945	0.978288	5	19.6114	1.03058	12	14.8882	0.776662	8	13.7825	0.731602	5	25.26	0.865605	12	19.2763	1.13576	8	17.1497	0.880841	5	15.3787	1.13248	12	17.4317
SSIGTGYDLSVTTFSPDGR	6	TRINITY_DN63506_c1_g1 orf length:276 frame:1 start:37 end:312 gi	N-Term(Acetyl)	2001.94	6.827e-13	129.29	3.2973e-13	124.69	1.00189e-12	129.95	2.93358e-13	0
ISSVNAISALCEATGANVQEVAHAVGK	5	TRINITY_DN66456_c0_g1 orf length:1113 frame:-1 start:775 end:1887 gi	N-Term(TMT6plex); C11(Carbamidomethyl); K27(TMT6plex)	3154.69	4.32981e-16	129.18	2.57264e-12	77.45	3.9845e-07	118.87	2.77596e-11	0	1.40164	2	4.83655	1.08646	1		1.42993	1		0.768358	2	2.33939	0.799205	1		0.470666	1		0.826601	2	2.0378	1.16109	1		0.704646	1
VFVGLPTTGGAPPPVAAASELAK	12	TRINITY_DN66990_c0_g2 orf length:1110 frame:-1 start:606 end:1715 gi	N-Term(TMT6plex); K23(TMT6plex)	2608.51	2.673e-16	125.22	5.74161e-12	79.25	2.15713e-07	126.31	4.2333e-12	0	1.0191	4	8.45312	1.01276	4	4.57457	1.037	4	1.0248	1.04474	4	6.52039	0.99189	4	1.9816	0.882264	4	7.12667	1.27518	4	7.86314	1.26952	4	13.3006	1.24888	4	7.02841
LDQAGNGGVILDSGTSVTR	11	TRINITY_DN69325_c2_g6 orf length:1455 frame:-1 start:303 end:1757 gi	N-Term(TMT6plex)	2089.11	4.33e-16	124.29	7.55955e-12	105.86	4.98082e-10	111.94	1.26028e-10	0	1.24615	3	9.19374	1.16847	4	15.52	1.0452	4	1.62612	0.903919	3	9.54396	0.943632	4	10.9152	0.796483	4	15.4062	0.68621	3	16.7964	0.986198	4	3.76857	1.02174	4	8.64732
MFGSGSGAAHQSSR	1	TRINITY_DN68353_c1_g1 orf length:651 frame:1 start:613 end:1263 gi	N-Term(Acetyl); M1(Oxidation)	1437.61	4.33e-16	122.77	5.27193e-13					0
SDLQGYTEQSQASDEDDLYSR	5	TRINITY_DN72760_c3_g1 orf length:264 frame:3 start:114 end:377 gi	N-Term(TMT6plex)	2636.18	4.33e-16	122.54	1.17009e-12	90.93	1.57411e-09	112.91	1.10012e-11	0	0.943513	2	14.7795	1.16398	1		1.27576	2	5.33452	0.728123	2	17.0582	1.14118	1		0.568823	2	30.8901	0.658736	2	0.646808	1.19455	1		0.571469	2	16.5063
GTLSLTGGTTTTTASGGSK	8	TRINITY_DN66636_c1_g3 orf length:699 frame:-2 start:1151 end:1849 gi	N-Term(TMT6plex); K19(TMT6plex)	2156.18	4.33e-16	122.14	1.42655e-11	115.76	6.15868e-11	55.78	6.07754e-05	0	0.818336	3	9.09438	0.679505	2	2.92451	0.93696	3	8.73454	0.883708	3	0.158144	0.788493	2	17.7072	0.958233	3	0.104025	1.44782	3	7.23823	1.42488	2	8.89883	1.17325	3	0.62554
QTDTAALLYSSGTTGVSK	1	TRINITY_DN72079_c1_g1 orf length:1209 frame:-3 start:2041 end:3249 gi	N-Term(TMT6plex); K18(TMT6plex)	2258.23	4.33e-16	122.05	1.39093e-11					0	0.860561	1								0.669636	1								1.90584	1
GVNPDEAVAMGAAIQGGILR	15	TRINITY_DN68682_c0_g1 orf length:1344 frame:-1 start:1352 end:2695 gi	N-Term(TMT6plex); M10(Oxidation)	2184.16	4.33e-16	119.65	2.45509e-11	104	9.01713e-10	75.07	7.01692e-07	0	1.21894	4	14.1954	1.23997	4	5.1434	1.11794	7	9.90662	1.00591	4	5.69924	1.0164	4	2.45192	0.869556	7	7.46468	0.970746	4	23.9621	1.25446	4	18.5655	1.03451	7	15.3085
GVSPSTISSLANTLSAELTK	35	TRINITY_DN64064_c1_g5 orf length:126 frame:-1 start:579 end:704 gi	N-Term(TMT6plex); K20(TMT6plex)	2434.38	4.722e-19	119.45	3.01345e-11	121.73	1.75243e-11	122.62	1.43592e-11	0	1.90632	8	9.57809	1.39266	15	15.8373	1.29644	12	18.4447	0.928073	8	15.2357	0.9983	15	5.99976	0.797254	12	15.1238	0.421108	8	101.934	0.828494	15	29.0761	0.576376	12	51.0318
STPTAPPILPVSTTATATAAGGTVQSQAPIATPAFR	3	TRINITY_DN63035_c2_g10 orf length:615 frame:-1 start:378 end:992 gi	N-Term(Acetyl)	3491.84	4.33e-16	118.42	3.05025e-11	101.1	1.65729e-09	59.24	2.50756e-05	0
SLNSQLGSDVFIGANTQQTR	8	TRINITY_DN71034_c2_g1 orf length:1089 frame:-3 start:1360 end:2448 gi	N-Term(TMT6plex)	2365.23	4.33e-16	118.36	2.96139e-11	97.51	3.62822e-09	45.9	0.000525646	0	1.5483	4	40.9463	1.29965	2	48.9058	0.912984	2	0.00351808	1.01929	4	11.145	0.936606	2	1.90357	1.04825	2	8.8019	0.579158	4	28.3154	0.786415	2	38.8105	1.08442	2	15.6848
ASSSSTAQDALALFDSFR	10	TRINITY_DN64384_c3_g3 orf length:99 frame:-3 start:832 end:930 gi	N-Term(TMT6plex)	2103.06	4.33e-16	118.27	1.98085e-11	103.16	6.54545e-10	115.41	3.8701e-11	0	1.39947	3	23.4265	1.50629	4	17.3771	1.02908	3	2.08115	1.19149	3	8.30144	1.30467	4	12.0783	1.65497	3	41.137	1.04121	3	8.52761	1.33545	4	9.10623	1.5216	2	16.1535
NLAGSIGGVNPGNAESLPGK	57	TRINITY_DN65400_c1_g1 orf length:345 frame:3 start:189 end:533 gi	N-Term(TMT6plex); K20(TMT6plex)	2310.28	4.33e-16	117.6	4.63124e-11	112.92	1.32476e-10	113.2	1.2588e-10	0	1.53507	18	30.5171	1.63656	18	19.2085	1.37572	21	16.166	0.90379	18	16.2597	0.648824	18	29.7015	0.909837	21	7.7042	0.633012	18	44.6011	0.678477	18	35.3787	0.552256	21	47.3399
ITHLVFCTTSGVDMPGADYQLTK	4	TRINITY_DN71645_c1_g1 orf length:921 frame:-3 start:252 end:1172 gi	N-Term(TMT6plex); C7(Carbamidomethyl); M14(Oxidation); K23(TMT6plex)	3028.56	4.33e-16	117.51	3.47741e-11	88.96	2.56021e-08			0	1.43451	3	11.0143	1.44005	1					0.933455	3	2.80422	1.03337	1					0.311483	3	9.97199	0.481434	1
AHTDMVTAIAIPIDNSEMIVSASR	16	TRINITY_DN62074_c1_g2 orf length:891 frame:-2 start:1531 end:2421 gi	N-Term(TMT6plex); M5(Oxidation); M18(Oxidation)	2803.42	4.33e-16	116.64	3.64174e-11	63.76	7.04717e-06	72.69	9.20441e-07	0	1.04118	5	14.6195	1.0615	5	5.88881	1.0595	6	11.0235	1.01102	5	6.55153	0.918351	5	9.68689	0.767685	6	19.1889	0.84841	5	6.89119	1.12011	5	14.0197	0.953915	6	16.0633
MEASAGLVAGSHNR	8	TRINITY_DN68090_c1_g2 orf length:1785 frame:-1 start:2 end:1786 gi	N-Term(Acetyl); M1(Oxidation)	1457.68	4.33e-16	116.58	8.13208e-12	94.33	1.40211e-09	110.61	3.30205e-11	0
SQVFSTAADNQTQVGIK	10	TRINITY_DN68682_c0_g2 orf length:891 frame:-2 start:175 end:1065 gi	N-Term(TMT6plex); K17(TMT6plex)	2252.23	4.33e-16	115.98	6.25823e-11	113.53	1.06466e-10	107.48	4.34116e-10	0	1.09135	4	16.0224	1.34381	2	0.972317	1.17235	4	7.39263	0.82003	4	17.9517	0.661176	2	11.7082	0.816124	4	7.48941	1.36483	4	16.3664	1.53164	2	9.83687	1.39114	4	12.8533
IPSAVGYQPTLATDLGGLQER	37	TRINITY_DN68139_c2_g3 orf length:1515 frame:-2 start:1088 end:2602 gi;TRINITY_DN64633_c0_g1 orf length:810 frame:2 start:344 end:1153 gi	N-Term(TMT6plex)	2415.31	1.466e-18	115.87	6.91053e-11	116.59	5.85479e-11	128.07	4.11722e-12	0
AIGSGSEGADSSLQEQYNK	13	TRINITY_DN65864_c0_g1 orf length:708 frame:-2 start:913 end:1620 gi	N-Term(TMT6plex); K19(TMT6plex)	2399.21	4.33e-16	115.05	4.37651e-11	110.41	1.21928e-10	107.28	2.50671e-10	0	1.08882	5	6.28389	1.21396	5	3.33228	1.15415	3	2.55897	0.930731	5	6.44813	1.02131	5	5.99872	0.742564	3	10.8989	0.699212	5	12.5921	1.05108	5	5.70268	0.921774	3	2.2842
GFSSSVVSGLSQGSGEYFTR	12	TRINITY_DN69325_c2_g6 orf length:1455 frame:-1 start:303 end:1757 gi	N-Term(TMT6plex)	2281.13	4.33e-16	114.89	3.66504e-11	103.03	5.64932e-10	108.81	1.4862e-10	0	1.01587	4	1.8008	1.03921	4	0.926065	0.755348	4	17.3012	1.1061	4	2.75757	1.08797	4	4.28045	1.19626	4	1.66432	0.720438	4	17.1741	0.709709	4	15.8314	0.820606	4	8.00586
MDTGAAGVGLAAAAADDPFK	11	TRINITY_DN64533_c1_g1 orf length:762 frame:3 start:78 end:839 gi	N-Term(Acetyl); M1(Oxidation); K20(TMT6plex)	2136.05	3.034e-15	114.12	3.46596e-11	117.04	1.7595e-11	116.78	1.93102e-11	0	1.49973	4	4.47675	1.49337	4	3.9651	1.36766	3	13.2541	0.948098	4	0.731614	0.996866	4	9.22713	0.635286	3	4.64844	0.58611	4	2.47972	0.907636	4	2.29336	0.739699	3	7.35886
AAAIGANNQAAQSMLK	6	TRINITY_DN64254_c3_g4 orf length:750 frame:3 start:213 end:962 gi	N-Term(TMT6plex); K16(TMT6plex)	2017.12	4.33e-16	113.57	1.13402e-10	111.45	1.81542e-10	81.28	1.92513e-07	0	0.774809	2	3.86747	1.01983	1		1.0465	3	3.5737	0.834597	2	25.8675	0.649608	1		0.769326	3	27.0657	1.12902	2	12.4422	1.17028	1		0.959123	3	6.82552
MPVSTIASNAGVEGAVVVGK	45	TRINITY_DN69817_c1_g1 orf length:1530 frame:-2 start:427 end:1956 gi	N-Term(TMT6plex); M1(Oxidation); K20(TMT6plex)	2360.33	8.188e-15	113.12	1.21638e-10	92.92	1.24308e-08	114.45	8.5244e-11	0	1.19737	12	15.1528	1.13691	17	8.13479	1.09472	16	15.594	1.04293	12	12.5832	0.908014	17	7.80264	0.917525	16	11.6071	0.986231	12	20.0592	1.2406	17	8.80794	1.19862	16	14.2658
AAVEEGIVPGGGAALLYASK	25	TRINITY_DN69817_c1_g1 orf length:1530 frame:-2 start:427 end:1956 gi	N-Term(TMT6plex); K20(TMT6plex)	2331.34	4.33e-16	113.08	1.04312e-10	108.97	2.65573e-10	80.9	1.77603e-07	0	1.22808	6	2.8961	1.19989	5	13.3714	1.08619	14	9.40616	0.951824	6	5.639	0.995096	5	11.4838	0.907618	14	8.81638	1.08143	6	4.04929	1.19954	5	9.81782	1.32126	14	10.7035
SAFAAAEQTVSSAGSAIMK	11	TRINITY_DN64030_c0_g1 orf length:663 frame:1 start:544 end:1206 gi	N-Term(TMT6plex); M18(Oxidation); K19(TMT6plex)	2301.22	7.269e-20	112.68	1.08981e-10	115.49	5.77688e-11	111.53	1.42021e-10	0	1.67393	4	11.1969	1.7316	4	2.6214	1.33898	3	7.43629	0.940767	4	2.31726	0.858789	4	2.22552	0.783926	3	9.30801	0.706344	4	15.944	0.797692	4	5.57178	0.820697	3	1.41153
TGALSGSGYGDSTDYSGEGR	5	TRINITY_DN69133_c0_g1 orf length:630 frame:-1 start:1183 end:1812 gi	N-Term(TMT6plex)	2165.98	4.33e-16	112.62	1.14873e-11	89.31	2.63744e-09	83.97	9.6208e-09	0	1.06083	2	3.57982	1.2078	1		1.10513	2	7.78245	0.571511	2	5.53934	0.611815	1		0.814056	2	17.3352	2.06003	2	2.88323	2.02236	1		1.21876	2	24.5306
LGMQAVASGDADLVSYGR	1	TRINITY_DN66828_c1_g1 orf length:843 frame:2 start:1733 end:2575 gi	N-Term(TMT6plex); M3(Oxidation)	2055.04	4.33e-16	112.31	8.45985e-11					0	1.24495	1								0.915583	1								0.954511	1
AGELSAAELDNLMTIVANPR	25	TRINITY_DN67873_c0_g1 orf length:294 frame:1 start:1450 end:1743 gi	N-Term(TMT6plex); M13(Oxidation)	2330.22	4.189e-13	112.27	1.14731e-10	110.61	1.71185e-10	121.29	1.43774e-11	0	1.4853	4	12.4494	1.32983	7	14.3726	1.22834	14	12.4968	1.04379	4	3.01847	1.06098	7	3.70037	0.856357	14	11.1038	0.603804	4	20.847	0.883223	7	25.9357	0.753176	14	14.7414
TVGGGDDAFNTFFSETGAGK	44	TRINITY_DN63712_c4_g2 orf length:270 frame:-1 start:3 end:272 gi;TRINITY_DN66996_c1_g2 orf length:1095 frame:1 start:280 end:1374 gi	N-Term(TMT6plex); K20(TMT6plex)	2436.21	3.18856e-21	111.81	7.91009e-11	125.42	3.33011e-12	125.32	3.40767e-12	0
MYQLAQGGTAVGTGLNTK	8	TRINITY_DN67155_c0_g1 orf length:1203 frame:-3 start:1150 end:2352 gi	N-Term(TMT6plex); M1(Oxidation); K18(TMT6plex)	2284.24	4.33e-16	111.63	1.67988e-10	92.54	1.33725e-08	93.79	9.94436e-09	0	1.37232	3	5.41336	1.2252	2	0.456635	1.10007	3	0.0367822	0.832862	3	0.500612	0.760256	2	16.5295	0.90576	3	1.43193	1.32489	3	13.9916	1.28078	2	13.9204	1.33313	3	22.1759
LAIVDPASGDQPLYNEDK	4	TRINITY_DN62846_c1_g2 orf length:810 frame:3 start:606 end:1415 gi	N-Term(TMT6plex); K18(TMT6plex)	2403.28	4.33e-16	111.15	1.67668e-10	51.1	0.000173879	48.17	0.000336054	0	0.92345	2	4.6022	0.980634	1		1.11267	1		0.892945	2	4.92414	0.969453	1		0.703583	1		0.903181	2	1.64564	1.35217	1		0.864077	1
AAAAAANVASNAALQAK	7	TRINITY_DN72814_c1_g1 orf length:6870 frame:1 start:256 end:7125 gi	N-Term(TMT6plex); K17(TMT6plex)	1971.13	5.401e-17	111.13	1.80006e-10	110.64	2.10135e-10	109.52	2.59671e-10	0	1.05346	2	3.54176	1.08418	2	10.8486	0.937225	3	3.41935	0.902639	2	4.81043	0.924138	2	9.57634	0.958158	3	0.787611	0.911105	2	7.14604	0.934736	2	3.5792	0.835232	3	1.5109
METPLLQAVSAGGFHDYEPVR	10	TRINITY_DN65828_c2_g1 orf length:1305 frame:2 start:119 end:1423 gi	N-Term(Acetyl); M1(Oxidation)	2375.13	6.883e-13	111	4.6071e-11	123.99	2.19464e-12	106.23	1.4413e-10	0
GVNPDEAVAMGAAIQGGILR	5	TRINITY_DN68682_c0_g1 orf length:1344 frame:-1 start:1352 end:2695 gi	N-Term(TMT6plex)	2168.17	4.33e-16	110.62	1.94633e-10	79.18	2.76589e-07	75.7	6.01558e-07	0	0.98925	2	32.3065	1.3513	2	12.219	1.0136	1		0.886287	2	28.8075	0.765757	2	36.993	0.896587	1		1.02044	2	58.3529	1.38453	2	31.0559	1.07463	1
TCGGTNVAGSGFEER	2	TRINITY_DN64277_c2_g1 orf length:903 frame:3 start:345 end:1247 gi	N-Term(TMT6plex); C2(Carbamidomethyl)	1770.82	4.33e-16	110.14	3.8247e-11			76.02	1.00014e-07	0	1.28528	1					1.02016	1		0.645533	1					0.681019	1		0.853528	1					1.02116	1
ISGVCGEGSGVTIK	10	TRINITY_DN71625_c1_g2 orf length:693 frame:1 start:652 end:1344 gi	N-Term(TMT6plex); C5(Carbamidomethyl); K14(TMT6plex)	1822.01	4.33e-16	109.89	2.6308e-10	78.24	3.95167e-07	87.97	4.40463e-08	0	0.755224	3	10.8963	1.04434	3	24.4678	1.01974	4	3.25607	0.708525	3	5.74109	0.948141	3	5.65783	0.801433	4	2.58985	1.90325	3	9.01596	1.87128	3	6.01159	1.50371	4	10.412
AMEVTQILLNAQAVDGNVR	13	TRINITY_DN71876_c0_g1 orf length:1950 frame:3 start:189 end:2138 gi	N-Term(Acetyl); M2(Oxidation)	2100.08	1.664e-11	109.46	1.52308e-10	116.56	3.14641e-11	115.16	4.38897e-11	0
DAGAVVPSSYEALETAIK	19	TRINITY_DN69833_c0_g1 orf length:1743 frame:3 start:669 end:2411 gi	N-Term(TMT6plex); K18(TMT6plex)	2279.25	1.209e-18	109.44	2.79856e-10	123.06	1.20365e-11	117.64	4.20997e-11	0	1.05673	6	1.24156	0.976829	5	5.04198	1.26559	8	11.6455	1.00306	6	1.49074	0.829965	5	4.97285	0.682253	8	20.4314	1.12177	6	3.03664	1.52603	5	6.51692	1.08187	8	9.0384
AGELSAAELDTLMTIVANPR	5	TRINITY_DN61330_c0_g4 orf length:453 frame:-2 start:231 end:683 gi	N-Term(TMT6plex)	2301.23	8.875e-14	109.26	2.51383e-10	111.79	1.41714e-10	92.02	1.33776e-08	0	1.10098	1		1.29551	2	5.25067	1.01142	2	3.35349	1.03936	1		1.10845	2	7.22338	0.902129	2	4.08315	0.685142	1		0.974394	2	4.96345	0.922567	2	4.51593
SEASNESQGYTLGGSSLPGSDPIEASR	5	TRINITY_DN64182_c0_g2 orf length:453 frame:1 start:1063 end:1515 gi	N-Term(TMT6plex)	2925.39	4.33e-16	109.19	7.23022e-11	89.1	7.56615e-09	83.62	2.65051e-08	0	1.14092	2	16.5987	1.26732	1		1.14275	2	3.31008	0.884209	2	18.1456	1.03563	1		0.764504	2	6.81116	0.847459	2	9.8803	1.2846	1		0.945656	2	21.9902
VAVFAGGVDTSATETK	25	TRINITY_DN68603_c0_g1 orf length:795 frame:-3 start:1748 end:2542 gi	N-Term(TMT6plex); K16(TMT6plex)	2011.11	4.33e-16	108.85	3.02986e-10	95.07	7.42144e-09	92.05	1.45018e-08	0	1.13653	7	23.8086	1.17698	8	13.2105	1.07059	10	6.40862	0.956764	7	14.8613	0.957386	8	30.6376	0.905772	10	10.1631	0.735826	7	16.112	0.8618	8	20.9233	0.903805	10	4.08158
IETVPELPLVVSDSAEGVEK	29	TRINITY_DN64350_c0_g1 orf length:1212 frame:-2 start:576 end:1787 gi	N-Term(TMT6plex); K20(TMT6plex)	2569.44	1.574e-16	108.73	3.12815e-10	125.06	7.12666e-12	82.87	1.20841e-07	0	0.917498	10	10.464	1.23591	8	6.44077	1.176	10	10.4427	0.85275	10	8.63398	1.22578	8	5.83122	0.655836	10	28.8918	0.739105	10	9.07566	1.21924	8	5.39313	0.671999	10	22.2897
SSSYLPATTDSIAQASEAK	10	TRINITY_DN62485_c0_g1 orf length:1266 frame:-2 start:407 end:1672 gi	N-Term(Acetyl); K19(TMT6plex)	2198.1	4.33e-16	108.68	1.67366e-10	108.21	1.94045e-10	106.72	2.54313e-10	0	1.10719	4	3.27884	1.2984	2	2.05232	1.11375	4	1.58304	0.950547	4	7.8587	1.09105	2	3.38979	0.803367	4	2.21123	0.696851	4	7.5766	0.824963	2	2.95064	0.924995	4	0.37498
SAIILAAEGEAQSILAK	23	TRINITY_DN67589_c0_g1 orf length:1224 frame:1 start:379 end:1602 gi	N-Term(TMT6plex); K17(TMT6plex)	2143.27	4.33e-16	108.6	2.38116e-10	89.64	1.85779e-08	89.16	2.08703e-08	0	1.20779	8	6.32121	1.20436	8	13.8222	1.03747	7	16.5029	0.95727	8	8.37834	0.975853	8	20.2655	0.919887	7	21.4372	0.955436	8	2.82054	1.07602	8	10.6577	1.03588	7	11.1859
DGYMISSGQPVNEYIDAAVR	6	TRINITY_DN64973_c0_g4 orf length:420 frame:-3 start:698 end:1117 gi	N-Term(TMT6plex); M4(Oxidation)	2430.18	1.593e-11	108.19	1.35017e-10	117.33	1.60886e-11	107.16	1.70194e-10	0	1.27122	2	17.6867	1.29255	2	17.3972	1.30989	2	15.4086	0.97161	2	5.51785	0.95744	2	21.2891	0.703999	2	20.658	0.749032	2	6.65224	1.00641	2	5.56653	0.879609	2	10.5109
SNCAAVCQTEGFPGGNCR	27	TRINITY_DN65421_c0_g1 orf length:225 frame:-1 start:1221 end:1445 gi	N-Term(TMT6plex); C3(Carbamidomethyl); C7(Carbamidomethyl); C17(Carbamidomethyl)	2213.97	4.33e-16	107.91	2.34622e-11	100.22	1.04567e-10	100.96	8.81846e-11	0	1.25618	9	32.6593	1.46491	7	45.9466	0.939313	11	11.0601	0.674498	9	49.6508	0.613392	7	77.879	0.773436	11	36.3242	0.821939	9	15.8182	0.692917	7	89.3845	0.862471	10	25.6738
QVANATNDAAGDGTTCATVLTR	4	TRINITY_DN69817_c1_g1 orf length:1530 frame:-2 start:427 end:1956 gi	N-Term(TMT6plex); C16(Carbamidomethyl)	2436.19	3.2e-19	107.53	1.76604e-10	132.26	5.31891e-13	115.94	2.6105e-11	0	1.01676	1		0.862994	2	7.72987	1.0564	1		0.881763	1		0.778689	2	29.141	0.80387	1		1.09232	1		1.5049	2	21.0608	1.16547	1
IEEELGSAAVYAGAK	24	TRINITY_DN65179_c1_g3 orf length:1335 frame:1 start:253 end:1587 gi	N-Term(TMT6plex); K15(TMT6plex)	1966.09	4.33e-16	107.34	4.56641e-10	104.37	9.15815e-10	100.74	2.05774e-09	0	0.996523	6	32.7003	1.04763	6	5.70529	0.874515	12	14.3949	0.707967	6	42.0646	0.543769	6	9.86759	0.680156	12	58.6793	0.515399	6	35.7587	0.534689	6	7.87343	0.717036	12	20.5971
MESATTSSGESEFDYLFK	10	TRINITY_DN64607_c1_g3 orf length:636 frame:1 start:139 end:774 gi	N-Term(Acetyl); M1(Oxidation); K18(TMT6plex)	2316.04	4.501e-11	107.32	3.98509e-11	132.3	1.20713e-13	102.83	1.12057e-10	0	1.3115	3	4.59068	1.44366	4	10.4398	1.42491	3	1.6852	0.892369	3	2.87377	1.03427	4	1.16304	0.677682	3	25.1192	0.65879	3	2.82182	1.18116	4	8.3878	0.831838	3	10.4127
STPTPPPILPVSTTATAVGGGTAQSQAPIATPAFR	4	TRINITY_DN63035_c2_g9 orf length:672 frame:-1 start:421 end:1092 gi	N-Term(Acetyl)	3402.79	4.33e-16	106.79	4.01023e-10	53.82	7.92562e-05	83.11	9.72418e-08	0
AAGGAPANVACAITK	4	TRINITY_DN1405_c0_g1 orf length:846 frame:1 start:154 end:999 gi	N-Term(TMT6plex); C11(Carbamidomethyl); K15(TMT6plex)	1830.03	4.33e-16	106.69	4.76793e-10	88.14	3.39918e-08			0	0.176405	2	38.6565	0.283414	2	148.005				0.221194	2	19.3374	0.336642	2	85.3235				3.81432	2	5.49398	3.42122	2	20.2459
GVNPDEAVAYGAAVQGSILSGEGGEETK	7	TRINITY_DN69303_c2_g1 orf length:1893 frame:-2 start:374 end:2266 gi;TRINITY_DN68682_c0_g3 orf length:213 frame:-2 start:2 end:214 gi	N-Term(TMT6plex); K28(TMT6plex)	3163.61	4.33e-16	106.59	3.78259e-10	105.51	4.83647e-10	91.6	1.21762e-08	0
LVTQNWVDGWDDPR	7	TRINITY_DN70015_c0_g1 orf length:2391 frame:2 start:179 end:2569 gi	N-Term(TMT6plex)	1929.97	3.277e-11	106.58	2.38468e-10	106.58	2.47259e-10	106.63	2.45515e-10	0	1.15747	2	1.92589	0.956195	1		1.03684	4	4.47865	1.10505	2	1.91439	1.12569	1		0.943765	4	0.519761	1.02031	2	8.16734	1.29985	1		1.13955	4	8.49683
DILGSVGAEADDDR	29	TRINITY_DN69151_c1_g1 orf length:192 frame:-3 start:117 end:308 gi	N-Term(TMT6plex)	1661.82	4.33e-16	106.43	1.60394e-10	96.44	1.50946e-09	94.52	2.43696e-09	0	1.02368	10	12.1926	1.29178	9	15.4398	1.24289	10	9.36841	0.930138	10	17.8551	1.00998	9	27.3969	0.643431	10	32.8595	0.62542	10	32.7307	0.947804	9	6.53778	0.82567	10	14.8725
IGPNEPSQLSIQENANGLAR	9	TRINITY_DN66948_c0_g1 orf length:870 frame:-3 start:336 end:1205 gi	N-Term(TMT6plex)	2337.23	4.33e-16	106.41	5.32545e-10	66.55	5.05692e-06	92.41	1.3463e-08	0	1.01896	3	11.6603	0.919935	2	3.98523	1.0434	4	14.126	0.944016	3	1.34231	0.952989	2	3.18345	0.795274	4	14.2395	0.846087	3	9.42781	1.18211	2	14.7146	1.1379	4	11.265
SETQGLFSADAIER	12	TRINITY_DN67224_c0_g1 orf length:1077 frame:2 start:212 end:1288 gi	N-Term(TMT6plex)	1752.9	4.33e-16	105.71	4.14886e-10	103.31	7.23322e-10	68.11	2.54967e-06	0	0.769568	4	20.6312	0.806284	3	14.9977	0.974588	5	11.3658	0.889657	4	13.5996	0.88199	3	12.2503	0.80121	5	22.8171	1.44516	4	33.3043	1.60305	3	9.20117	1.33163	5	7.19729
GTVELAGTNGETTTQGLDGLAQR	6	TRINITY_DN66948_c0_g1 orf length:870 frame:-3 start:336 end:1205 gi;TRINITY_DN67212_c0_g3 orf length:1074 frame:-1 start:186 end:1259 gi	N-Term(TMT6plex)	2518.3	4.33e-16	105.68	4.06946e-10	84.09	5.88812e-08	100.35	1.40231e-09	0
GSFETIHVQDALGHEFATR	17	TRINITY_DN61463_c0_g4 orf length:753 frame:-1 start:512 end:1264 gi	N-Term(TMT6plex)	2344.18	4.33e-16	105.35	3.44256e-10	92.96	7.00567e-09	57.97	1.95495e-05	0	1.00248	4	12.4208	1.04498	3	9.12768	1.00106	10	7.50221	1.0698	4	3.90292	1.16914	3	9.43161	0.950154	10	4.23714	0.801322	4	9.43303	0.829757	3	18.6636	0.870951	10	6.01423
AFNPTQAEETYSMVTANR	10	TRINITY_DN67666_c0_g5 orf length:525 frame:1 start:1 end:525 gi	N-Term(TMT6plex); M13(Oxidation)	2275.09	4.33e-16	105.32	1.76259e-10	100.74	5.10218e-10	89.96	6.05552e-09	0	0.84903	4	3.20851	0.990612	2	11.5534	0.740433	4	17.9962	1.17514	4	55.2849	1.2914	2	37.0349	0.860656	4	11.0683	0.925189	4	11.135	1.13168	2	13.6448	0.864401	4	46.7106
SAPVYITVGDGGNQEGLAGR	4	TRINITY_DN71846_c1_g2 orf length:1260 frame:-1 start:301 end:1560 gi	N-Term(TMT6plex)	2190.14	4.33e-16	105.29	5.39837e-10	100.74	1.518e-09			0	1.18473	2	4.46446	1.1964	2	6.8999				1.01172	2	1.06095	0.961315	2	2.55392				0.965974	2	0.411594	1.10933	2	13.0898
AGELSAAELDTLMTIVANPR	15	TRINITY_DN61330_c0_g4 orf length:453 frame:-2 start:231 end:683 gi	N-Term(TMT6plex); M13(Oxidation)	2317.23	3.149e-12	104.87	6.1909e-10	103.89	7.63557e-10	120.36	1.72584e-11	0	1.15832	3	2.27762	1.55883	3	0.113653	1.13045	9	23.0782	1.06971	3	12.5275	1.15737	3	0.481977	0.887494	9	12.2183	0.846437	3	19.8894	0.7884	3	6.9789	0.762282	9	28.5748
VASSEGVALIAPDTSPR	11	TRINITY_DN71306_c1_g2 orf length:582 frame:-3 start:981 end:1562 gi	N-Term(TMT6plex)	1899.04	4.33e-16	104.13	8.57735e-10	95.62	5.86697e-09	97.86	3.6501e-09	0	1.16406	3	14.8335	1.12058	2	21.7187	1.10929	6	3.4403	0.905407	3	14.7054	0.925993	2	24.8529	0.863609	6	13.5473	0.725428	3	2.4833	1.09418	2	18.5636	1.0045	6	10.9744
AIELDNESDGAQIQSALR	12	TRINITY_DN71554_c1_g3 orf length:318 frame:2 start:305 end:622 gi	N-Term(TMT6plex)	2159.12	9.67e-15	103.96	6.42865e-10	105.78	4.32034e-10	95.65	4.45162e-09	0	1.10573	4	5.58381	1.28637	4	16.7357	1.25088	4	6.72849	0.908216	4	7.73103	0.999368	4	15.5469	0.645747	4	16.1007	0.707742	4	16.3284	1.13726	4	2.6871	0.849218	4	12.0255
IGGSTSSGSIGGGGGGGGAGAGNNMLR	5	TRINITY_DN62857_c0_g5 orf length:330 frame:-1 start:269 end:598 gi	N-Term(TMT6plex)	2435.19	4.33e-16	103.9	3.1572e-10	101.88	4.57287e-10	101.52	5.60231e-10	0	0.992472	1		0.975732	3	7.96122	1.22033	1		0.817632	1		0.944009	3	11.8282	0.618178	1		1.18006	1		1.07239	3	5.4194	1.0363	1
GSIGQVCQVIGAVVDVR	13	TRINITY_DN68139_c2_g3 orf length:1515 frame:-2 start:1088 end:2602 gi	N-Term(TMT6plex); C7(Carbamidomethyl)	1986.1	4.33e-16	103.86	9.55923e-10	94.98	7.44977e-09	53.48	0.00010568	0	1.13606	5	22.7462	0.792472	2	18.8168	0.976563	6	9.38039	1.04245	5	10.9822	0.955606	2	10.1986	1.18064	6	5.09086	0.979621	5	11.4132	1.28813	2	7.14491	0.945783	6	15.9836
LGANVGSAQGPTGLGK	18	TRINITY_DN66888_c0_g2 orf length:1404 frame:-2 start:561 end:1964 gi	N-Term(TMT6plex); K16(TMT6plex)	1885.09	3.161e-12	103.69	9.38501e-10	103.29	1.03373e-09	105.8	5.74714e-10	0	0.918199	9	7.99571	0.966207	3	3.53936	0.564669	6	22.3807	1.73905	9	48.7331	1.47981	3	10.0301	1.96685	6	16.7452	1.07459	9	7.78248	1.10711	3	5.01443	1.22233	6	5.9362
ATTTANNLGTVTAK	8	TRINITY_DN12386_c0_g1 orf length:261 frame:-2 start:687 end:947 gi	N-Term(Acetyl); K14(TMT6plex)	1633.89	1.737e-08	103.61	9.71191e-10	104.93	7.26287e-10	91.29	1.67179e-08	0	1.14869	3	2.91857	1.22688	2	0.0270193	1.10609	3	3.84508	1.02277	3	2.33257	1.14438	2	7.61768	1.05088	3	4.11878	0.913038	3	0.43536	0.668355	2	8.11585	0.838279	3	5.47749
DLYGNIVLSGGSTMFPGIADR	47	TRINITY_DN63117_c0_g2 orf length:990 frame:-3 start:328 end:1317 gi;TRINITY_DN67115_c3_g2 orf length:1131 frame:1 start:244 end:1374 gi;TRINITY_DN67219_c0_g1 orf length:1074 frame:1 start:616 end:1689 gi;TRINITY_DN72075_c1_g1 orf length:417 frame:1 start:1 end:417 gi	N-Term(TMT6plex); M14(Oxidation)	2428.24	3.916e-14	102.73	8.37336e-10	104.53	5.53222e-10	98.47	2.27573e-09	0
TVTNVLSADTNSLSYAR	39	TRINITY_DN48452_c0_g1 orf length:936 frame:2 start:29 end:964 gi	N-Term(TMT6plex)	2041.07	4.33e-16	102.57	1.05413e-09	97.32	3.67926e-09	103.33	9.1974e-10	0	2.19266	9	17.5828	1.34058	7	12.2279	1.19706	23	20.7446	1.02283	9	7.50277	0.838651	7	2.71662	1.00701	23	8.55473	0.403097	9	33.4069	0.515443	7	70.0947	0.801362	23	32.3924
TLGDGETVEYTVEEDAGGR	14	TRINITY_DN65108_c0_g1 orf length:624 frame:-1 start:495 end:1118 gi	N-Term(TMT6plex)	2227.06	4.33e-16	102.39	3.28757e-10	94.99	1.63233e-09	44.5	0.000204018	0	0.864923	3	9.69146	1.01407	9	7.83638	1.05883	2	2.20327	1.0621	3	4.92628	1.24974	9	13.4824	0.962109	2	6.70558	0.870242	3	7.63281	1.21928	9	9.5787	0.70718	2	28.7103
NLGYGVGDNSYGLGTGGYGR	3	TRINITY_DN72930_c0_g3 orf length:990 frame:2 start:296 end:1285 gi	N-Term(TMT6plex)	2206.07	4.174e-17	102.35	4.45309e-10			142.94	3.60793e-14	0	1.34874	1					1.26289	2	15.3777	0.626472	1					0.808024	2	22.2753	1.52064	1					1.28865	2	20.0879
DSSTIVGDGSTQEAVNK	10	TRINITY_DN70645_c0_g4 orf length:1569 frame:-3 start:2 end:1570 gi	N-Term(TMT6plex); K17(TMT6plex)	2166.12	2.293e-15	102.26	1.02218e-09	80.64	1.38508e-07	105.06	5.19295e-10	0	1.11498	4	12.6011	1.32323	3	14.0845	1.64613	3	6.16201	1.06854	4	2.22545	1.02134	3	7.76226	0.583194	3	17.2327	1.22083	4	3.90585	1.29939	3	4.90701	1.38025	3	3.15368
VVIGPATVGGIQAGAFK	4	TRINITY_DN69833_c0_g1 orf length:1743 frame:3 start:669 end:2411 gi	N-Term(TMT6plex); K17(TMT6plex)	2043.23	4.33e-16	102.25	1.05432e-09			96.55	3.83972e-09	0	1.23757	2	0.487984				1.08357	2	2.50731	1.08341	2	2.58567				1.09637	2	3.60009	0.934256	2	3.01176				0.776054	2	4.32041
QALSTIGTYNPSQVSALPK	14	TRINITY_DN66470_c0_g4 orf length:339 frame:-3 start:149 end:487 gi	N-Term(TMT6plex); K19(TMT6plex)	2433.38	1.283e-19	102.19	1.43136e-09	135.41	6.81943e-13	125.37	6.96965e-12	0	0.369623	4	61.1956	0.396844	3	141.447	0.154527	4	145.622	0.392238	7	75.8321	0.388212	3	147.256	0.490468	4	9.28701	3.21777	7	12.6949	3.10249	3	50.7751	4.0478	4	8.42499
SVLSTSQDLDVESVK	11	TRINITY_DN67279_c1_g2 orf length:801 frame:-1 start:381 end:1181 gi	N-Term(TMT6plex); K15(TMT6plex)	2065.14	4.33e-16	102.01	1.67134e-09	91.02	2.06762e-08	102.22	1.56845e-09	0	1.39964	4	12.8009	1.20975	3	6.10027	1.61658	4	13.9605	1.0052	4	1.51256	0.871992	3	25.0479	0.635024	4	19.0918	0.881327	4	6.46798	1.32297	3	9.47659	1.01652	4	2.57623
LAYVALDYEQELETAK	47	TRINITY_DN67115_c3_g4 orf length:855 frame:1 start:262 end:1116 gi;TRINITY_DN67219_c0_g1 orf length:1074 frame:1 start:616 end:1689 gi	N-Term(TMT6plex); K16(TMT6plex)	2314.26	4.33e-16	101.95	1.48396e-09	71.71	1.57502e-06	102.13	1.42984e-09	0
AADAVALPVAEPTLAHYDVK	18	TRINITY_DN65774_c0_g1 orf length:123 frame:-1 start:747 end:869 gi	N-Term(Acetyl); K20(TMT6plex)	2322.26	4.33e-16	101.86	1.57042e-09	77.87	3.82951e-07	101.94	1.51297e-09	0	1.10233	7	17.8219	1.33163	5	19.7515	1.18357	6	15.4495	0.972283	7	10.7452	1.07612	5	5.10236	0.786041	6	7.47826	0.705983	7	20.6402	0.783532	5	1.31246	0.722469	6	7.47271
HTPGTFTNQLQTSFNEPR	17	TRINITY_DN65902_c1_g1 orf length:405 frame:-3 start:1180 end:1584 gi;TRINITY_DN65902_c1_g2 orf length:678 frame:-3 start:478 end:1155 gi	N-Term(TMT6plex)	2304.15	4.33e-16	101.78	8.82778e-10	83.04	5.90945e-08	95.24	4.27894e-09	0
GVSILLPTDVVIADK	34	TRINITY_DN65626_c1_g1 orf length:903 frame:-1 start:1330 end:2232 gi;TRINITY_DN68365_c0_g1 orf length:1161 frame:3 start:405 end:1565 gi	N-Term(TMT6plex); K15(TMT6plex)	1998.22	4.33e-16	101.75	1.09608e-09	89.69	1.68079e-08	86.2	3.75417e-08	0
AANDSLAQFLSSAVDVAK	15	TRINITY_DN64288_c1_g2 orf length:306 frame:2 start:167 end:472 gi	N-Term(Acetyl); K18(TMT6plex)	2078.09	4.33e-16	101.74	1.40341e-09	95.82	5.49818e-09	96.3	4.79395e-09	0	0.811935	3	8.34372	0.799223	3	2.47965	0.823996	9	12.6779	1.00828	3	4.96739	0.934201	3	5.65784	0.880454	9	7.82453	0.937245	3	4.25221	1.40902	3	6.38276	1.02566	9	14.991
SNSTAVGAAAAAATAK	6	TRINITY_DN67513_c0_g1 orf length:1059 frame:-3 start:1210 end:2268 gi	N-Term(TMT6plex); K16(TMT6plex)	1820.03	5.908e-16	101.72	1.74301e-09	119.87	2.6584e-11	97.48	4.60914e-09	0	1.23164	2	11.8015	1.1982	2	8.99561	1.27357	2	6.74443	0.770932	2	24.7226	0.671851	2	25.7104	0.669575	2	14.6834	1.47619	2	28.5867	1.50262	2	17.6791	1.61213	2	16.0529
AGMAATAAALEAAAGAGK	4	TRINITY_DN61209_c0_g1 orf length:921 frame:1 start:1 end:921 gi	N-Term(TMT6plex); M3(Oxidation); K18(TMT6plex)	1977.09	4.952e-13	101.61	1.81188e-09	83.26	1.23208e-07	102.78	1.3998e-09	0	1.05637	1		1.0266	2	5.22829	0.973408	1		1.05488	1		1.04796	2	10.5266	0.997183	1		0.819606	1		0.970751	2	33.1141	0.853625	1
GTVATGFTADSNGEVK	14	TRINITY_DN67034_c0_g2 orf length:1302 frame:3 start:387 end:1688 gi	N-Term(TMT6plex); K16(TMT6plex)	2012.07	4.33e-16	101.53	1.46239e-09	85.64	5.89459e-08	92.48	1.22309e-08	0	1.0531	5	12.7311	1.08111	4	5.32322	1.06058	5	7.24636	0.978964	5	3.22803	1.01952	4	6.08712	0.835237	5	4.41238	1.11451	5	15.6189	1.15402	4	16.431	1.21823	5	2.48245
VENQEGVANFDDILAQSDAFMVAR	4	TRINITY_DN67302_c1_g1 orf length:1485 frame:-3 start:326 end:1810 gi	N-Term(TMT6plex); M21(Oxidation)	2884.4	2.98e-15	101.31	6.80437e-10	120.31	8.56619e-12	70.58	7.74361e-07	0	0.81443	1		0.977095	2	7.21668	1.13927	1		0.974044	1		1.00884	2	3.84367	0.833899	1		1.09659	1		1.4061	2	3.08334	0.992532	1
GVLNSVQDTASSVVK	11	TRINITY_DN70851_c2_g2 orf length:306 frame:-3 start:280 end:585 gi	N-Term(TMT6plex); K15(TMT6plex)	1962.13	8.232e-14	101.25	2.03596e-09	93.82	1.13905e-08	105.31	8.00883e-10	0	0.928418	2	4.79751	0.853369	2	2.12694	0.694146	7	7.64674	0.932964	2	1.42424	0.855553	2	5.57589	0.988495	7	2.56967	1.76749	2	7.6179	1.74797	2	19.3902	2.18268	7	10.4029
IALTDNAIVEEALGK	55	TRINITY_DN71104_c3_g1 orf length:315 frame:-2 start:628 end:942 gi	N-Term(TMT6plex); K15(TMT6plex)	2015.18	4.33e-16	101.14	1.58825e-09	100.38	1.86909e-09	100.07	2.00246e-09	0	1.39548	9	11.2623	1.36192	16	13.3254	1.22433	30	15.6164	0.987239	9	9.07381	0.993102	16	7.66177	0.840724	30	11.3414	0.720596	9	8.45164	1.03382	16	8.05529	0.863169	30	7.56447
SLVANEEFQHILR	30	TRINITY_DN61330_c0_g4 orf length:453 frame:-2 start:231 end:683 gi	N-Term(Acetyl)	1597.83	1.633e-08	101.06	1.14381e-09	81.36	1.03456e-07	101.76	9.43532e-10	0
TGNPISLLGDGLVVLTPDR	9	TRINITY_DN68775_c0_g1 orf length:1206 frame:2 start:194 end:1399 gi	N-Term(TMT6plex)	2166.24	6.384e-15	101.05	2.00235e-09	95.65	7.07902e-09	100.69	2.22659e-09	0	1.02765	2	4.6189	1.00387	3	7.7231	1.01657	4	11.8234	1.02501	2	26.7076	0.898208	3	37.9594	0.944133	4	25.3002	1.21096	2	28.9885	1.18533	3	27.5438	1.155	4	16.8604
ADLNVPLDDSQNITDDTR	7	TRINITY_DN68365_c0_g1 orf length:1161 frame:3 start:405 end:1565 gi	N-Term(TMT6plex)	2231.1	4.33e-16	101.03	6.94197e-10	88.52	1.2795e-08	85.23	2.35434e-08	0	1.0132	3	2.8701	1.02526	2	10.3942	1.12068	2	3.0569	1.04358	3	2.09053	1.47798	2	17.0727	0.755318	2	9.2359	0.790514	3	7.40573	1.28454	2	0.950357	0.715166	2	15.0649
GGLANPLLAQETSISR	12	TRINITY_DN62660_c0_g1 orf length:1503 frame:-1 start:443 end:1945 gi	N-Term(TMT6plex)	1856.05	9.081e-12	100.88	1.91489e-09	87.75	3.94519e-08	103.9	9.55307e-10	0	1.12301	5	1.23698	1.12521	4	7.24035	1.00079	3	7.45353	0.977872	5	1.14322	0.928785	4	3.62462	0.995365	3	3.40038	1.07376	5	8.69547	1.15315	4	5.3795	1.13577	3	1.13238
ASSADAENAENSVDILK	5	TRINITY_DN72722_c0_g2 orf length:4980 frame:1 start:232 end:5211 gi	N-Term(TMT6plex); K17(TMT6plex)	2192.14	4.33e-16	100.76	1.50263e-09	52.56	0.000102606	56.81	3.77293e-05	0	0.940353	1		1.12263	2	4.30029	1.02847	2	23.091	1.0133	1		1.15184	2	4.86913	0.722183	2	1.13373	0.647675	1		1.06483	2	5.58566	0.749885	2	5.41761
IGAGLAENQSLSEAWSK	8	TRINITY_DN69082_c0_g4 orf length:1524 frame:-3 start:329 end:1852 gi	N-Term(TMT6plex); K17(TMT6plex)	2219.21	4.33e-16	100.62	2.15874e-09	96.59	5.5478e-09	98.53	3.45092e-09	0	1.0172	2	11.9053	1.06214	3	15.277	0.785185	3	31.6658	1.6668	2	19.544	1.29646	3	34.9958	1.4527	3	28.0217	1.09168	2	1.43836	1.30247	3	8.24966	1.30527	3	10.5399
AAEDGAVTIYNSSAITDAK	10	TRINITY_DN63013_c1_g2 orf length:282 frame:-2 start:3 end:284 gi	N-Term(Acetyl); K19(TMT6plex)	2168.1	4.33e-16	100.6	1.19322e-09	79.64	1.46124e-07	97.99	2.11277e-09	0	1.27735	3	4.25091	0.992419	4	22.2016	1.30348	3	2.25918	0.697601	3	2.12277	0.904128	4	8.96011	0.497006	3	1.31292	1.31902	3	0.0147561	1.513	4	14.8804	1.49303	3	8.6076
LDSPNPVADAESIVAK	12	TRINITY_DN67707_c2_g2 orf length:1014 frame:1 start:748 end:1761 gi	N-Term(TMT6plex); K16(TMT6plex)	2084.17	4.33e-16	100.5	2.2415e-09	95.66	6.73677e-09	93.65	1.09174e-08	0	1.19227	4	1.23995	1.24571	3	0.230914	1.3003	5	9.61414	0.929609	4	2.71737	0.909998	3	11.9393	0.71819	5	19.7557	0.752412	4	2.80832	1.13649	3	2.5008	0.846849	5	0.545162
MEGVDHLAQER	3	TRINITY_DN58920_c0_g1 orf length:1302 frame:-3 start:1322 end:2623 gi	N-Term(Acetyl)	1326.61	5.644e-15	100.34	1.9881e-10	79.35	2.49711e-08	73.45	9.48897e-08	0
ITVITQGADPVVVAEDGK	20	TRINITY_DN65385_c0_g1 orf length:639 frame:-1 start:430 end:1068 gi	N-Term(TMT6plex); K18(TMT6plex)	2270.3	1.066e-15	100.29	2.04386e-09	113.26	1.03146e-10	107.33	4.04065e-10	0	1.17136	6	8.51833	1.21085	5	15.1344	1.37281	9	7.74548	0.865401	6	11.9918	0.750916	5	19.4446	0.608548	9	13.5571	0.916411	6	19.2241	1.3328	5	27.0498	0.909783	9	3.63324
LLDLNYSGTDDDVDDATR	23	TRINITY_DN73146_c4_g1 orf length:1128 frame:1 start:1 end:1128 gi	N-Term(TMT6plex)	2227.06	4.33e-16	100.08	5.30144e-10	94.04	2.0709e-09	96.67	1.13021e-09	0	0.914171	7	5.58731	1.19965	12	24.512	1.37803	4	12.4771	0.815426	7	23.2554	1.19889	12	8.84584	0.715806	4	10.2099	0.89912	7	2.61952	1.29757	12	26.3893	1.50664	4	7.70281
KDEIAALGGQTATGTNVFSAFYDR	5	TRINITY_DN71622_c0_g1 orf length:1527 frame:2 start:143 end:1669 gi	N-Term(TMT6plex); K1(TMT6plex)	2990.56	4.33e-16	100.01	2.17499e-09	79.74	2.29857e-07	98.72	2.92051e-09	1	1.13011	2	22.532	1.08264	2	18.7594	0.969098	1		1.12565	2	11.0388	1.09712	2	10.0125	1.10147	1		0.838696	2	27.4922	0.99458	2	9.46971	0.871029	1
ATLFPGDGIGPEIAESVK	27	TRINITY_DN66332_c1_g1 orf length:936 frame:-2 start:1019 end:1954 gi	N-Term(TMT6plex); K18(TMT6plex)	2259.27	6.969e-13	99.97	2.38139e-09	114.01	9.51274e-11	95.04	7.66088e-09	0	1.18316	6	4.07619	1.16516	6	4.88682	1.0629	15	4.73977	0.902685	6	4.2301	0.828137	6	9.53926	0.7415	15	16.275	0.818134	6	16.2127	1.20053	6	7.02522	1.00011	15	10.3254
VGPPPPPSGGLAGTLNSDEPR	10	TRINITY_DN61276_c0_g1 orf length:792 frame:1 start:109 end:900 gi	N-Term(TMT6plex)	2244.18	6.732e-10	99.94	2.25595e-09	80.67	1.98404e-07	103.05	1.11724e-09	0	1.2275	3	16.1781	1.28766	3	26.2059	0.968168	4	2.31013	1.09157	3	12.5562	1.27773	3	13.2146	1.20861	4	18.2733	0.857735	3	7.41268	0.959438	3	0.65161	1.09911	4	23.5629
GPDVVGSFGLLQPLADGLK	9	TRINITY_DN68982_c1_g6 orf length:489 frame:-3 start:1 end:489 gi	N-Term(TMT6plex); K19(TMT6plex)	2341.35	4.33e-16	99.92	2.1696e-09	79.41	2.39412e-07	82.22	1.29555e-07	0	1.06139	3	2.43726	1.10302	3	1.98383	0.939561	3	5.56337	1.27117	3	0.0611036	1.15577	3	0.439376	1.07611	3	5.71535	1.07189	3	3.93304	1.17493	3	4.60532	0.961355	3	5.26254
AIFASGSPFDPVEYNGK	8	TRINITY_DN70725_c0_g2 orf length:1716 frame:-2 start:666 end:2381 gi	N-Term(TMT6plex); K17(TMT6plex)	2257.19	4.33e-16	99.79	2.19879e-09	63.45	9.35342e-06	84.75	7.00078e-08	0	1.04013	3	8.7597	0.859477	3	2.60055	0.676005	2	10.8207	0.838384	3	2.60984	0.853572	3	1.66689	0.795674	2	6.53559	0.985981	3	4.62276	1.06756	3	4.55529	1.1831	2	5.37865
AELPQAAITYVDVYAAK	26	TRINITY_DN66773_c1_g1 orf length:528 frame:-2 start:968 end:1495 gi	N-Term(TMT6plex); K17(TMT6plex)	2281.29	1.68e-15	99.77	2.60434e-09	107.07	5.00657e-10	121.74	1.69146e-11	0	1.0375	7	8.41562	1.05159	8	18.2946	0.808069	11	16.4242	1.16232	7	4.91025	1.16508	8	8.51039	1.08558	11	10.0984	0.974976	7	13.8737	1.11732	8	11.0283	1.10339	11	18.674
ITGTLIDEQPVAIYTIDK	32	TRINITY_DN64306_c0_g5 orf length:1089 frame:3 start:384 end:1472 gi	N-Term(TMT6plex); K18(TMT6plex)	2448.4	2.367e-14	99.76	2.49409e-09	92.79	1.2414e-08	102.71	1.28323e-09	0	1.58163	6	18.3458	1.61347	6	14.0974	1.24321	20	19.2719	0.998477	6	7.11153	0.909864	6	8.83621	0.855823	20	11.3109	0.853188	6	3.41916	1.30728	6	10.0615	1.20667	20	17.0737
TVLADSVVVATGAVAK	5	TRINITY_DN72212_c3_g2 orf length:1050 frame:2 start:224 end:1273 gi	N-Term(TMT6plex); K16(TMT6plex)	1959.19	4.33e-16	99.74	2.21894e-09	93.16	8.74336e-09	80.12	1.98927e-07	0	1.08603	2	5.54701	1.11082	2	1.84897	1.07061	1		0.951353	2	2.74478	0.891171	2	7.80588	0.771998	1		1.18993	2	6.18745	1.34353	2	13.5115	1.43259	1
ALLAIPTIIADNAGLDSAELIAK	6	TRINITY_DN66765_c0_g1 orf length:1341 frame:2 start:968 end:2308 gi	N-Term(TMT6plex); K23(TMT6plex)	2751.63	4.33e-16	99.64	1.34717e-09	77.72	2.02853e-07	52.49	7.13002e-05	0	1.40943	3	7.10676	1.20962	2	8.69381	0.909831	1		1.10036	3	2.56318	1.09121	2	0.0483369	1.03456	1		0.48956	3	11.9838	0.898726	2	2.13548	0.755534	1
MQDPLSMSLDDLIK	12	TRINITY_DN67131_c0_g1 orf length:780 frame:-2 start:1269 end:2048 gi	N-Term(Acetyl); M1(Oxidation); M7(Oxidation); K14(TMT6plex)	1908.95	1.121e-15	99.2	1.43671e-09	73.76	4.67007e-07	86.74	2.22428e-08	0	1.26314	3	1.08635	1.30869	5	4.25395	1.37445	4	9.23324	0.95462	3	0.889192	1.30252	5	8.79832	0.654617	4	10.0659	0.648567	3	9.85552	0.949746	5	6.56946	0.722882	4	8.64572
FTQANSEVSALLGR	18	TRINITY_DN68139_c2_g3 orf length:1515 frame:-2 start:1088 end:2602 gi	N-Term(TMT6plex)	1721.94	5.931e-10	99.14	2.82806e-09	105.98	6.10682e-10	106.28	5.38129e-10	0	1.09614	6	18.4377	1.16256	6	3.8917	0.99198	6	13.7461	0.899387	6	12.4423	0.827968	6	12.1142	0.990429	6	11.1871	1.11971	6	3.73397	1.23294	6	7.27328	1.23533	6	1.56665
YNSVGGGANSVASGYSK	15	TRINITY_DN61105_c2_g5 orf length:588 frame:-2 start:618 end:1205 gi	N-Term(TMT6plex); K17(TMT6plex)	2076.08	9.172e-17	99.12	1.99e-09	105.06	5.36449e-10	118.31	2.38327e-11	0	0.641374	5	11.8201	0.672769	4	14.3462	0.728674	6	21.9006	0.903359	5	0.928122	0.911294	4	6.56363	1.1499	6	4.93911	1.60975	5	17.3233	1.74535	4	19.7016	1.47985	6	17.9026
AAVPSGASTGVYEALELR	211	TRINITY_DN65179_c1_g2 orf length:1272 frame:3 start:327 end:1598 gi	N-Term(TMT6plex)	2020.09	7.143e-17	99.08	2.79942e-09	114.52	8.08789e-11	104.78	7.55137e-10	0	1.06073	59	20.9537	1.09182	58	15.6371	1.0617	91	8.99217	1.02149	61	16.4706	1.09458	58	14.6279	0.842696	89	17.7909	0.812066	61	12.6148	0.983729	55	13.4351	0.919556	91	10.39
AAVPSGASTGIYEALELR	51	TRINITY_DN65179_c1_g3 orf length:1335 frame:1 start:253 end:1587 gi	N-Term(TMT6plex)	2034.11	4.33e-16	99.07	3.04125e-09	89.41	2.8466e-08	95.2	7.50458e-09	0	0.973701	11	13.3932	1.09121	7	20.9853	0.961212	33	16.5579	0.882708	11	6.08586	0.795695	7	22.2244	0.80052	33	15.9111	1.0858	11	17.6136	1.16644	7	35.6521	0.915053	33	24.7918
DNQDYGAGSVAGSGGR	4	TRINITY_DN66846_c0_g1 orf length:2778 frame:2 start:173 end:2950 gi	N-Term(TMT6plex)	1739.82	9.764e-15	99.06	4.46995e-10	99.62	4.36576e-10	89.4	5.2241e-09	0	1.10766	1		1.11469	1		1.0774	2	4.89123	0.854005	1		0.848394	1		0.877984	2	19.9901	0.988312	1		1.02528	1		1.16233	2	3.62424
GNSVVTVEALEPVAK	25	TRINITY_DN63991_c0_g1 orf length:240 frame:2 start:215 end:454 gi	N-Term(TMT6plex); K15(TMT6plex)	1971.15	1.825e-13	99.02	2.76318e-09	97.11	4.20198e-09	104.9	7.07052e-10	0	1.32655	6	17.5475	1.69769	6	6.12267	1.2083	13	7.13645	0.948608	6	2.87568	0.953613	6	6.07102	0.843288	13	9.67896	0.733269	6	22.9819	0.818178	6	3.88607	0.911675	13	8.10233
EAGTTVEVVAAQTK	42	TRINITY_DN62768_c0_g1 orf length:516 frame:2 start:329 end:844 gi	N-Term(TMT6plex); K14(TMT6plex)	1862.07	4.33e-16	99.02	3.15165e-09	89.82	2.49114e-08	89.81	2.60658e-08	0	1.23359	15	16.7224	1.32448	13	13.2031	1.21308	14	16.8114	1.19327	15	12.2439	1.14665	13	10.8458	0.988788	14	3.86896	1.10257	15	18.742	1.33259	13	20.6432	1.25145	14	13.4946
EQASSISNIIAQATK	7	TRINITY_DN61910_c0_g1 orf length:396 frame:-1 start:287 end:682 gi	N-Term(TMT6plex); K15(TMT6plex)	2019.15	5.662e-14	98.84	3.61809e-09	102.46	1.57494e-09	104.57	9.8283e-10	0	1.26448	2	11.9769	1.3495	3	1.3184	1.18591	2	3.2271	1.03273	2	5.24784	0.90901	3	3.71365	0.871578	2	23.9803	0.836609	2	4.01793	0.975634	3	3.67972	0.923154	2	0.0624583
DASVSEAANAVIENK	11	TRINITY_DN70937_c5_g1 orf length:417 frame:-3 start:644 end:1060 gi	N-Term(TMT6plex); K15(TMT6plex)	1976.07	4.33e-16	98.76	3.00683e-09	89.69	2.34667e-08	95.6	6.01799e-09	0	1.34225	4	1.40927	1.59187	4	11.4478	1.81274	3	4.41671	1.03585	4	6.17243	0.984528	4	17.2657	0.570851	3	12.9153	0.46463	4	5.82364	0.711747	4	25.9129	0.367266	3	38.6607
YGTVPIVASTGGLVDTVK	10	TRINITY_DN66260_c0_g1 orf length:1851 frame:1 start:79 end:1929 gi	N-Term(TMT6plex); K18(TMT6plex)	2235.3	4.33e-16	98.69	2.95428e-09	95.7	5.75988e-09	91.44	1.60068e-08	0	0.961212	4	2.9163	1.03432	4	1.73703	0.880817	2	7.52518	1.11297	4	3.51805	1.28763	4	0.426712	1.12006	2	4.73872	1.23446	4	6.28016	1.17229	4	4.26439	1.10409	2	5.82629
SIDGGAAFGFPDTPEDAAR	13	TRINITY_DN71340_c1_g1 orf length:1998 frame:-1 start:1142 end:3139 gi	N-Term(TMT6plex)	2123.02	4.33e-16	98.59	8.23222e-10	90.4	5.42646e-09	95.66	1.61628e-09	0	0.992813	5	0.745249	1.11058	4	2.14908	1.13853	4	4.27353	0.950773	5	6.25038	0.893459	4	20.1182	0.68402	4	25.4249	0.761364	5	8.09968	1.17539	4	5.19095	0.777937	4	8.87876
FGLVGQENPLIISAK	1	TRINITY_DN62662_c2_g6 orf length:747 frame:3 start:216 end:962 gi	N-Term(TMT6plex); K15(TMT6plex)	2044.22	4.33e-16	98.54	2.65222e-09					0	1.26964	1								0.996844	1								1.00177	1
GFYGVDGGDVFLSLPAQLGR	4	TRINITY_DN70720_c3_g3 orf length:1023 frame:-1 start:473 end:1495 gi	N-Term(TMT6plex)	2297.21	4.33e-16	98.52	2.91755e-09	95.35	6.19953e-09			0	1.20744	2	13.8807	1.17251	2	7.11606				1.19406	2	2.55084	1.10099	2	0.584041				0.642029	2	35.6592	0.694578	2	40.5528
VDAFVSGIGTGGTITGAGK	8	TRINITY_DN61936_c0_g2 orf length:573 frame:3 start:291 end:863 gi	N-Term(TMT6plex); K19(TMT6plex)	2166.22	3.329e-14	98.48	3.7605e-09	99.84	2.79095e-09	102.91	1.37131e-09	0	0.751168	4	13.6139	0.653311	1		0.669941	3	21.9072	0.725858	4	22.6444	0.564664	1		0.6881	3	6.21297	2.22238	4	15.012	2.57919	1		2.50469	3	11.1118
EETTNLFGTYAIK	10	TRINITY_DN71943_c1_g2 orf length:441 frame:-3 start:1106 end:1546 gi	N-Term(TMT6plex); K13(TMT6plex)	1945.06	3.774e-11	98.48	3.20707e-09	93.17	1.08679e-08	98.59	3.12686e-09	0	0.966391	2	5.98554	0.955239	2	2.30987	0.899575	6	1.43975	2.02039	2	26.8859	1.98303	2	12.0982	1.68384	6	16.6553	0.72224	2	13.1685	0.8891	2	4.9146	0.903963	6	3.44542
MQNEEGIITELYIPR	10	TRINITY_DN66695_c2_g1 orf length:204 frame:-2 start:923 end:1126 gi	N-Term(Acetyl); M1(Oxidation)	1863.92	2.033e-10	98.43	1.12686e-09	98.47	1.12364e-09	91.98	4.97588e-09	0
SGGAYGDSTTGYSSQGR	4	TRINITY_DN69133_c0_g1 orf length:630 frame:-1 start:1183 end:1812 gi	N-Term(TMT6plex)	1879.86	4.33e-16	98.2	2.80009e-10	89.22	2.0943e-09	92.07	1.08652e-09	0	1.00791	2	6.44782	1.13313	1		0.989624	1		0.682424	2	42.9007	0.66682	1		0.868814	1		1.72627	2	46.3226	1.85956	1		1.46964	1
DNQGSANSVETESLAR	12	TRINITY_DN63664_c2_g2 orf length:285 frame:3 start:180 end:464 gi	N-Term(TMT6plex)	1906.93	4.33e-16	98.19	9.93668e-10	92.75	3.4242e-09	91.61	4.59009e-09	0	1.2482	4	8.95625	1.43072	4	8.62918	1.15128	4	4.5426	0.780767	4	5.42446	0.695833	4	12.8059	0.750664	4	6.15907	0.952465	4	8.11165	1.10356	4	9.50166	1.22392	4	6.89793
YFNIAENEGEEED	13	TRINITY_DN65388_c1_g2 orf length:375 frame:-1 start:479 end:853 gi	N-Term(TMT6plex)	1787.78	1.126e-08	98.11	1.54159e-10	98.04	1.56664e-10	92.07	6.19398e-10	0	1.08341	6	13.2263	1.42743	3	30.9504	1.2143	4	10.8483	0.949993	5	15.811	0.994201	3	4.51447	0.635419	4	20.9269	0.664989	5	17.7703	0.856275	3	2.26716	0.672722	4	11.32
TLGDGETVEYTIEEDAGGR	10	TRINITY_DN65108_c0_g4 orf length:627 frame:-2 start:1028 end:1654 gi	N-Term(TMT6plex)	2241.07	4.33e-16	98.02	8.83462e-10	91.56	3.84028e-09	33.66	0.00243248	0	0.894267	3	15.3505	1.17206	6	4.79565	1.11404	1		0.945096	3	8.74541	1.15083	6	9.89038	0.824474	1		0.682584	3	20.4325	1.01876	6	12.675	0.640718	1
LVSEFTQANSSTTPTQLR	5	TRINITY_DN57766_c0_g1 orf length:552 frame:-2 start:2567 end:3118 gi	N-Term(TMT6plex)	2209.16	1.815e-14	97.97	3.54285e-09	101.54	1.54671e-09	92.4	1.26885e-08	0	0.73404	2	42.9575	0.546388	2	98.603	0.427248	1		0.721073	2	48.5925	0.593797	2	85.1367	0.92484	1		1.74974	2	73.3523	1.92861	2	77.7292	2.85903	1
GIQPVSSSAQITEITAVQDHTK	3	TRINITY_DN68264_c1_g1 orf length:480 frame:-1 start:910 end:1389 gi	N-Term(TMT6plex); K22(TMT6plex)	2768.53	4.33e-16	97.94	4.13787e-09			64.44	9.51537e-06	0	1.05867	2	3.19637				1.07388	1		1.02226	2	2.59743				0.780544	1		0.847929	2	2.67765				1.06902	1
ASNTLTIIDSGIGMTK	2	TRINITY_DN63672_c0_g1 orf length:1080 frame:1 start:1093 end:2172 gi	N-Term(TMT6plex); K16(TMT6plex)	2080.17	4.33e-16	97.91	4.06947e-09	92.28	1.49665e-08			0	0.871156	1		1.38664	1					0.787838	1		0.668701	1					1.42421	1		1.33929	1
AMGIMNSFINDIFEK	16	TRINITY_DN71789_c2_g2 orf length:234 frame:3 start:3 end:236 gi	N-Term(TMT6plex); M2(Oxidation); K15(TMT6plex)	2204.15	4.33e-16	97.91	3.12289e-09	56.68	4.16679e-05	88.72	2.59154e-08	0	1.30787	6	8.28435	1.37092	5	7.04185	1.13166	5	4.92381	1.00555	6	6.33084	1.07434	5	8.84084	0.89193	5	5.18008	0.730117	6	14.1627	0.873807	5	0.6659	0.707282	5	20.4309
GGSEAPLLDVTQFGYFK	9	TRINITY_DN61200_c2_g4 orf length:456 frame:-3 start:1298 end:1753 gi	N-Term(TMT6plex); K17(TMT6plex)	2287.24	3.822e-16	97.74	3.72712e-09	95.52	6.25612e-09	112.78	1.16518e-10	0	1.40125	4	4.33904	1.39066	3	3.01037	1.03664	2	0.693086	1.19815	4	2.64755	1.21496	3	0.118467	1.13433	2	0.306077	0.827562	4	2.90393	1.0121	3	0.732428	1.00986	2	0.896336
AMGIMNSFINDIFEK	39	TRINITY_DN71789_c2_g2 orf length:234 frame:3 start:3 end:236 gi	N-Term(TMT6plex); M2(Oxidation); M5(Oxidation); K15(TMT6plex)	2220.14	4.33e-16	97.58	3.2385e-09	97.17	3.57832e-09	93.42	8.50828e-09	0	1.71512	9	14.2186	1.37988	14	5.35402	1.04553	16	4.3967	1.26313	9	2.6122	1.4185	14	11.9808	1.14639	16	3.94373	0.561966	9	27.6875	0.779878	14	16.3312	0.916544	16	3.9952
LDTGNFSWGSEAVTR	39	TRINITY_DN70481_c0_g2 orf length:303 frame:3 start:90 end:392 gi	N-Term(TMT6plex)	1868.93	4.33e-16	97.57	1.80234e-09	95.1	3.19846e-09	91.34	7.74912e-09	0	1.40697	9	3.14383	1.1443	9	19.1491	1.06374	21	10.2274	1.00722	9	4.69478	0.914616	9	7.12088	0.924007	21	6.40465	0.917297	9	4.90864	1.0726	9	3.20603	1.05773	21	9.11703
AHGEGNLGTQALIVAVER	4	TRINITY_DN64701_c0_g2 orf length:1044 frame:2 start:101 end:1144 gi	N-Term(TMT6plex)	2064.14	4.33e-16	97.52	4.61998e-09	20.99	0.209788	19.55	0.290049	0	0.922049	2	6.5915	0.99645	1		1.01446	1		1.01405	2	5.17277	1.01347	1		0.949318	1		0.880857	2	16.2855	1.12404	1		1.07496	1
AVNNVNTIIGPALIGK	11	TRINITY_DN65179_c1_g2 orf length:1272 frame:3 start:327 end:1598 gi	N-Term(TMT6plex); K16(TMT6plex)	2052.26	3.708e-14	97.44	2.33491e-09	97.86	2.04602e-09	100.39	1.17006e-09	0	0.939141	4	0.963227	0.924108	1		0.94175	6	3.58218	0.88637	4	6.2087	0.945208	1		0.942052	6	7.5542	1.04977	4	4.31657	0.973136	1		0.975852	6	2.2776
EGNFDLVGNNFPVFFVR	6	TRINITY_DN71263_c1_g1 orf length:1149 frame:1 start:586 end:1734 gi	N-Term(TMT6plex)	2200.14	6.792e-13	97.44	3.42573e-09	97.41	3.45856e-09	85.81	5.05162e-08	0	1.46879	2	3.11699	1.17537	2	10.1209	0.767351	2	13.9502	1.08977	2	0.599151	0.91709	2	12.0801	1.28957	2	3.11691	0.444497	2	15.3214	0.585879	2	20.7196	0.663341	2	6.07319
MVYDYYASGAEDQWTLAENR	2	TRINITY_DN68673_c0_g1 orf length:1107 frame:-3 start:530 end:1636 gi	N-Term(TMT6plex); M1(Oxidation)	2627.19	4.33e-16	97.42	3.16985e-10	48.54	3.35901e-05			0	1.21515	1		0.987749	1					1.08689	1		1.21006	1					0.620104	1		1.04803	1
IGGSTSSGSIGGGGGGGGAGAGNNMLR	32	TRINITY_DN62857_c0_g5 orf length:330 frame:-1 start:269 end:598 gi	N-Term(TMT6plex); M25(Oxidation)	2451.19	1.6e-15	97.38	1.29795e-09	99.86	7.5908e-10	94.75	2.37825e-09	0	1.13533	9	56.611	1.15052	11	30.5031	1.12424	12	14.6727	0.868462	9	25.608	0.898552	11	17.3075	0.898216	12	27.5057	1.05894	9	22.6274	1.04075	11	34.3523	0.905938	12	20.1245
GSQYGVQIESAVR	76	TRINITY_DN64064_c1_g1 orf length:348 frame:-2 start:350 end:697 gi	N-Term(TMT6plex)	1622.87	4.33e-16	97.38	3.72932e-09	84.08	7.73865e-08	88.81	2.60415e-08	0	1.33921	14	7.51423	1.43293	11	20.7628	1.33102	13	18.6848	1.00062	14	7.94382	1.0732	11	7.74171	0.857596	13	14.31	0.607419	14	24.1737	0.650357	11	34.6672	0.594817	13	38.1722
AAASDLPEGTIQNVLEQESLK	6	TRINITY_DN65084_c1_g1 orf length:906 frame:-3 start:1458 end:2363 gi	N-Term(Acetyl); K21(TMT6plex)	2484.31	4.33e-16	97.38	4.25033e-09	69.7	2.44842e-06	85.34	6.68169e-08	0	1.1202	3	3.66348	1.16374	2	10.4394	1.35979	1		0.91285	3	14.7928	1.23507	2	8.91912	0.541534	1		0.657116	3	5.14695	1.11949	2	15.3859	0.615834	1
YGQDATNVGDEGGFAPNIQENK	22	TRINITY_DN65179_c1_g2 orf length:1272 frame:3 start:327 end:1598 gi;TRINITY_DN65179_c1_g3 orf length:1335 frame:1 start:253 end:1587 gi	N-Term(TMT6plex); K22(TMT6plex)	2782.37	1.602e-16	97.32	2.14083e-09	99.4	1.32612e-09	105.66	3.17823e-10	0
GLGTGGNPLLGEQAAEESK	9	TRINITY_DN61467_c0_g1 orf length:765 frame:2 start:92 end:856 gi	N-Term(TMT6plex); K19(TMT6plex)	2286.23	5.833e-17	97.31	4.39371e-09	106.42	5.17638e-10	114.48	8.12709e-11	0	1.23774	3	4.17789	1.61079	1		1.08878	5	11.3474	1.087	3	13.7296	1.26148	1		0.87283	5	5.6464	0.734533	3	1.86307	1.01726	1		0.806354	5	10.3246
VLGGGSSGGSSSSLGSR	3	TRINITY_DN62858_c2_g1 orf length:600 frame:3 start:489 end:1088 gi	N-Term(TMT6plex)	1680.87	4.33e-16	97.26	2.72501e-09	90.54	1.38202e-08	84.89	4.78401e-08	0	1.19281	1		1.03577	1		0.996427	1		0.658727	1		0.63005	1		0.808393	1		1.81434	1		1.71243	1		1.81555	1
GSVPISFGGTEEPAAYGELVSIGGLNPDVNKK	1	TRINITY_DN69380_c3_g1 orf length:522 frame:-1 start:571 end:1092 gi	N-Term(TMT6plex); K31(TMT6plex); K32(TMT6plex)	3890.11	4.33e-16	97.24	2.92639e-09					1	1.61958	1								1.21945	1								0.744563	1
AAFGTSSQEGQDEFIGILQEFSK	5	TRINITY_DN70993_c0_g1 orf length:1398 frame:-1 start:505 end:1902 gi	N-Term(TMT6plex); K23(TMT6plex)	2947.51	1.087e-15	97.18	3.32123e-09	100.79	1.43393e-09	100.12	1.67799e-09	0	1.50944	2	3.91862	1.53753	2	11.1291	1.96862	1		1.36319	2	0.00123809	1.36376	2	3.52563	0.660541	1		0.418247	2	47.1039	0.619548	2	37.9649	0.272082	1
GPQFSLFDTCFDLSGK	6	TRINITY_DN69325_c2_g6 orf length:1455 frame:-1 start:303 end:1757 gi	N-Term(TMT6plex); C10(Carbamidomethyl); K16(TMT6plex)	2277.16	4.33e-16	97.13	2.98209e-09	83.07	7.86612e-08	95.7	4.01039e-09	0	1.05117	2	3.72579	1.13281	2	0.287021	0.684109	2	2.80275	1.0782	2	0.548828	1.02046	2	0.351953	1.04061	2	0.572231	0.555016	2	3.64562	0.626978	2	6.49316	0.610048	2	0.58547
GISMAVDSVVANLK	4	TRINITY_DN69817_c1_g1 orf length:1530 frame:-2 start:427 end:1956 gi	N-Term(TMT6plex); K14(TMT6plex)	1862.09	4.33e-16	97.1	4.74787e-09	13.47	1.09971	93.61	1.067e-08	0	0.761897	2	1.0169	0.96837	1		1.06607	1		0.684752	2	6.87827	0.950536	1		0.764172	1		1.38796	2	2.53045	1.29612	1		0.982652	1
ISQEVSGDALGEEFK	17	TRINITY_DN64460_c0_g2 orf length:444 frame:-3 start:817 end:1260 gi	N-Term(TMT6plex); K15(TMT6plex)	2067.1	4.33e-16	97.07	4.16232e-09	94.56	7.43633e-09	95.07	6.62796e-09	0	1.22558	6	2.74427	1.37109	6	5.03362	1.56126	5	1.46174	0.933648	6	2.58208	0.922489	6	15.523	0.528481	5	2.06414	0.757462	6	7.49349	1.21058	6	24.037	0.705173	5	2.31274
DLEEEVENMGGHLNAYTSR	12	TRINITY_DN62155_c0_g1 orf length:1209 frame:-1 start:735 end:1943 gi	N-Term(TMT6plex); M9(Oxidation)	2409.12	4.33e-16	97.02	5.85898e-10	72.38	1.64757e-07	81.02	2.37204e-08	0	1.09193	6	12.9016	1.2559	2	5.69203	1.14432	4	3.97115	0.930322	6	3.31174	1.06993	2	1.31938	0.784713	4	1.33824	0.825284	6	14.6221	1.22237	2	4.20299	0.919175	4	3.53662
AFIEAEEAEELLK	5	TRINITY_DN69878_c0_g4 orf length:1629 frame:3 start:2205 end:3833 gi	N-Term(TMT6plex); K13(TMT6plex)	1950.08	4.33e-16	96.94	5.51273e-09	94.01	1.08235e-08	54.9	8.68849e-05	0	1.08904	2	2.87704	1.20366	2	1.33193	1.27967	1		1.00955	2	4.49168	1.25574	2	1.52737	0.716507	1		0.606708	2	0.310289	1.01848	2	1.34336	0.724811	1
VQDDEVGDGTTSVVVLAGELLR	5	TRINITY_DN66765_c0_g1 orf length:1341 frame:2 start:968 end:2308 gi	N-Term(TMT6plex)	2501.33	4.33e-16	96.91	4.70557e-09	77.28	4.24645e-07	85.17	7.05485e-08	0	1.18313	2	6.37002	1.13393	1		1.10802	2	11.2082	1.0463	2	23.6339	1.11734	1		0.739224	2	5.64385	0.782629	2	1.17495	1.01991	1		0.858119	2	1.92608
GSALSALQGTNDEIGK	13	TRINITY_DN69545_c0_g2 orf length:1350 frame:2 start:125 end:1474 gi	N-Term(TMT6plex); K16(TMT6plex)	2019.12	4.33e-16	96.84	5.09255e-09	91.64	1.55949e-08	96.36	5.61832e-09	0	1.1697	5	2.08995	1.23206	3	0.465712	1.13894	5	4.17183	1.01601	5	5.52978	0.976037	3	2.84288	0.82793	5	10.9071	1.12339	5	7.87544	1.12656	3	4.03533	1.16013	5	12.7607
SLVSDLINLDLSDR	2	TRINITY_DN64371_c1_g1 orf length:462 frame:-1 start:719 end:1180 gi	N-Term(Acetyl)	1601.84	4.33e-16	96.82	2.88038e-09			96.78	2.90703e-09	0
VSEAASNILSGAAHYGK	14	TRINITY_DN61991_c0_g2 orf length:528 frame:-2 start:397 end:924 gi	N-Term(TMT6plex); K17(TMT6plex)	2133.17	5.631e-16	96.69	5.19651e-09	89.66	2.62788e-08	107.55	4.27175e-10	0	0.934862	6	12.7707	0.799828	4	8.73717	0.746933	4	13.8132	1.00746	6	2.3644	1.0348	4	4.892	1.05459	4	6.57787	0.76625	6	10.9912	0.651577	4	8.67831	0.857759	4	29.812
SYVDMSTVDVDTSSK	6	TRINITY_DN68395_c2_g3 orf length:615 frame:2 start:227 end:841 gi	N-Term(TMT6plex); M5(Oxidation); K15(TMT6plex)	2108.05	4.33e-16	96.69	2.33575e-09	74.92	3.22107e-07	87.15	1.82151e-08	0	1.16437	2	0.520936	1.11935	2	3.58802	1.11037	2	4.17896	1.0639	2	6.95175	0.938308	2	2.77103	0.895415	2	6.00399	0.864951	2	4.70088	1.35585	2	0.435404	1.18798	2	10.7365
GADVNSQSDAGSPLIWAAGHGQQDAVK	3	TRINITY_DN60818_c0_g1 orf length:1350 frame:-3 start:233 end:1582 gi	N-Term(TMT6plex); K27(TMT6plex)	3137.6	4.33e-16	96.67	3.89653e-09			83.85	7.39715e-08	0	1.0925	2	7.14562				1.07789	1		0.927669	2	8.82665				0.643528	1		0.604239	2	33.4753				0.672199	1
MDSTSEAHSGSR	2	TRINITY_DN66047_c0_g3 orf length:1320 frame:2 start:707 end:2026 gi	N-Term(Acetyl); M1(Oxidation)	1322.53	1.895e-12	96.61	2.17756e-10	94.14	3.84565e-10			0
ASNTLTIIDSGIGMTK	16	TRINITY_DN63672_c0_g1 orf length:1080 frame:1 start:1093 end:2172 gi	N-Term(TMT6plex); M14(Oxidation); K16(TMT6plex)	2096.17	8.055e-11	96.58	5.19794e-09	93.44	1.10281e-08	99.27	2.88662e-09	0	1.04421	3	0.234864	1.02027	4	3.71265	1.10555	9	10.0331	1.03057	3	7.14888	0.9227	4	22.4914	0.932759	9	1.91973	1.16967	3	6.68253	1.02038	4	26.1224	1.09471	9	7.25629
SYGASSVEYSEQAEK	8	TRINITY_DN64702_c0_g1 orf length:1980 frame:2 start:230 end:2209 gi	N-Term(TMT6plex); K15(TMT6plex)	2093.04	9.01e-14	96.39	2.2043e-09	86.04	2.33953e-08	96.52	2.15044e-09	0	0.972524	3	2.04539	0.942126	1		1.03213	4	7.3739	0.857045	3	13.2931	0.65696	1		0.725887	4	10.4866	1.19369	3	13.1694	1.48837	1		1.14065	4	9.58677
EALINAGGIIESSFSPGK	13	TRINITY_DN71255_c1_g3 orf length:1149 frame:-2 start:1033 end:2181 gi	N-Term(TMT6plex); K18(TMT6plex)	2248.25	2.907e-16	96.34	6.16687e-09	113.7	1.11551e-10	134.4	9.49449e-13	0	1.05912	5	17.2268	0.757313	1		0.900103	7	10.9059	0.993575	5	3.67356	0.860674	1		0.846859	7	18.5699	0.812593	5	16.566	1.18034	1		1.03326	7	11.2191
STAPGTEGESTGETAK	8	TRINITY_DN58351_c0_g1 orf length:606 frame:2 start:44 end:649 gi	N-Term(TMT6plex); K16(TMT6plex)	1981.01	4.33e-16	96.3	3.51634e-09	86.5	3.39166e-08	94.56	5.0917e-09	0	1.46654	4	8.55123	1.65435	2	0.64655	1.51132	2	3.84385	0.841944	4	4.57144	0.774946	2	0.753158	0.63921	2	6.9352	0.631788	4	9.77101	0.918582	2	3.7132	0.773613	2	0.871333
ALTYAPSTNSEILSK	2	TRINITY_DN69542_c0_g1 orf length:2868 frame:-2 start:1010 end:3877 gi	N-Term(TMT6plex); K15(TMT6plex)	2053.16	4.33e-16	96.2	5.94911e-09			81.15	1.90689e-07	0	0.581374	1					0.968028	1		1.0125	1					0.77662	1		1.29301	1					0.969779	1
NVVLPVGGDSIVASTAAALATETAVAEK	6	TRINITY_DN71081_c1_g1 orf length:447 frame:2 start:2 end:448 gi	N-Term(TMT6plex); K28(TMT6plex)	3112.75	4.867e-15	96.17	4.54107e-09	99.73	2.00591e-09	106.83	3.90084e-10	0	1.15049	2	0.849917	1.28766	2	8.11673	1.29312	2	6.12306	0.926877	2	11.5946	0.858212	2	12.9456	0.703603	2	37.5182	0.6659	2	36.6612	1.17817	2	16.2108	0.64974	2	34.7408
MDFSPLSDALASK	9	TRINITY_DN72584_c0_g1 orf length:579 frame:-1 start:458 end:1036 gi	N-Term(Acetyl); K13(TMT6plex)	1652.84	2.933e-08	95.94	2.97979e-09	101.77	8.04981e-10	101.82	7.3e-10	0	1.0991	2	3.27985	1.47307	1		1.09633	6	2.12258	0.935482	2	3.63946	0.92873	1		0.836861	6	2.76528	0.821512	2	27.7899	0.935031	1		0.814701	6	0.669959
AGAGSATLSMAYAAAR	6	TRINITY_DN71135_c0_g1 orf length:1239 frame:1 start:259 end:1497 gi	N-Term(TMT6plex)	1697.88	4.33e-16	95.89	3.42651e-09	93.57	5.86788e-09	83.94	5.38867e-08	0	0.843285	2	1.17758	0.91215	3	8.44224	0.99053	1		0.958622	2	2.93339	0.950065	3	0.0656795	0.900184	1		0.95443	2	8.94532	1.23784	3	26.556	1.19308	1
ALIDATSSNSNLEDESGVR	8	TRINITY_DN66672_c0_g1 orf length:1458 frame:1 start:349 end:1806 gi	N-Term(TMT6plex)	2207.1	4.33e-16	95.88	2.7372e-09	93.73	4.46943e-09	86.63	2.23788e-08	0	0.923797	3	6.77974	0.925873	2	15.0512	1.0154	3	13.2451	0.941596	3	5.1908	1.01651	2	5.18996	0.815073	3	55.8396	0.974698	3	2.39954	1.49165	2	27.4284	1.01648	3	0.722112
SVEYEFLEETFGSK	17	TRINITY_DN63294_c1_g2 orf length:384 frame:2 start:233 end:616 gi	N-Term(TMT6plex); K14(TMT6plex)	2123.1	4.33e-16	95.77	4.34354e-09	92.86	8.17819e-09	95.92	4.14491e-09	0	1.43757	5	4.59233	1.2513	4	5.18023	1.64917	8	13.1035	1.783	5	2.36207	1.78716	4	4.41255	1.31746	8	4.80977	1.24225	5	6.97854	1.49084	4	7.7994	1.17698	8	4.93732
GAGLPDPNVSSGEGPSSASR	3	TRINITY_DN66783_c2_g3 orf length:582 frame:3 start:675 end:1256 gi	N-Term(TMT6plex)	2071.03	4.33e-16	95.73	2.84675e-09	86.69	2.38932e-08			0	1.10452	1		1.02303	2	18.6331				0.976806	1		1.09699	2	17.3244				0.945893	1		1.0596	2	20.4197
ANPQTTSTAAEVK	3	TRINITY_DN70509_c0_g2 orf length:363 frame:-1 start:1159 end:1521 gi	N-Term(Acetyl); K13(TMT6plex)	1588.84	2.246e-15	95.73	4.51738e-09	77.08	3.36921e-07	77.78	2.85933e-07	0	0.962651	1		0.973995	1		0.85888	1		0.817787	1		1.00332	1		0.990182	1		1.29555	1		1.34417	1		1.16687	1
MDFSPLSDALASK	7	TRINITY_DN72584_c0_g1 orf length:579 frame:-1 start:458 end:1036 gi	N-Term(Acetyl); M1(Oxidation); K13(TMT6plex)	1668.84	1.357e-09	95.46	2.94402e-09	114.76	3.45892e-11	71.57	7.27975e-07	0	1.25557	2	24.3323	1.10365	2	31.328	0.944776	3	2.60351	1.17556	2	4.00482	1.29528	2	6.88058	1.0217	3	2.02075	0.686583	2	2.28844	0.967021	2	32.1158	0.91814	3	1.48291
IENAEIAVLDSDIGSIETQK	3	TRINITY_DN65778_c0_g1 orf length:1104 frame:-2 start:1203 end:2306 gi	N-Term(TMT6plex); K20(TMT6plex)	2603.42	4.33e-16	95.39	7.02435e-09			85.69	6.58248e-08	0	1.17342	2	5.43336				1.35732	1		0.92798	2	4.79365				0.483554	1		0.731959	2	14.2124				0.623824	1
KLEMDDEYEGNVEATGEDYSVEPAESR	14	TRINITY_DN66381_c0_g1 orf length:708 frame:-1 start:2022 end:2729 gi	N-Term(TMT6plex); K1(TMT6plex); M4(Oxidation)	3536.64	9.168e-18	95.28	8.15329e-10	100.15	3.18797e-10	23.77	0.0128026	1	1.10038	4	14.8515	1.11016	9	50.1802	1.09377	1		1.064	4	7.17078	1.41918	8	16.1019	0.790328	1		0.646554	4	30.2187	1.14618	9	24.863	1.01378	1
LAPILDEVAVSYEK	25	TRINITY_DN65432_c0_g1 orf length:318 frame:1 start:571 end:888 gi	N-Term(TMT6plex); K14(TMT6plex)	2005.16	2.912e-12	95.22	8.02622e-09	94.9	8.63995e-09	94.61	9.34036e-09	0	1.3777	8	0.849702	1.25797	6	5.20577	1.31585	11	2.80093	1.08383	8	5.53821	1.12092	6	9.6567	0.810669	11	4.8603	0.792153	8	8.97304	1.14387	6	5.13423	0.89111	11	5.07645
LSIATFQNPAQDAVVYPLSVR	3	TRINITY_DN62856_c3_g4 orf length:303 frame:2 start:896 end:1198 gi	N-Term(TMT6plex)	2518.38	4.039e-14	95.22	6.70355e-09			115.18	7.06897e-11	0	1.91177	1					1.14557	2	9.17207	1.03583	1					1.03696	2	10.7593	0.352406	1					0.673991	2	56.976
EAPAFVEQATEQQILVTGIK	318	TRINITY_DN68139_c2_g3 orf length:1515 frame:-2 start:1088 end:2602 gi	N-Term(TMT6plex); K20(TMT6plex)	2630.48	2.28e-16	95.16	7.05588e-09	109.16	2.65732e-10	118.24	3.26181e-11	0	1.18511	78	13.1453	1.31018	93	11.2901	1.21017	136	9.04952	0.925801	80	14.6293	0.870126	93	14.0104	0.732081	128	16.6469	0.806789	79	10.5144	1.17293	94	12.1998	0.903204	133	10.9988
GILFVGSGVSGGEEGAR	28	TRINITY_DN65004_c1_g1 orf length:1437 frame:1 start:109 end:1545 gi	N-Term(TMT6plex)	1820.97	7.081e-15	94.99	6.38668e-09	96.89	4.14405e-09	99.07	2.46521e-09	0	0.46039	4	20.3641	0.27026	4	60.5927	0.374463	6	67.3846	0.616536	4	18.0753	0.429823	4	18.2879	0.762089	6	11.2875	1.10464	4	1.26545	0.32657	4	42.2956	0.547645	6	31.3475
GFGFITPNDGGEDLFVHQSSIR	10	TRINITY_DN65108_c0_g1 orf length:624 frame:-1 start:495 end:1118 gi;TRINITY_DN65108_c0_g4 orf length:627 frame:-2 start:1028 end:1654 gi	N-Term(TMT6plex)	2622.32	4.33e-16	94.95	4.6224e-09	58.23	2.09688e-05	92.47	8.55021e-09	0
GLGLVLPFGGEGGLTEMVDSPEGK	4	TRINITY_DN64159_c2_g1 orf length:1074 frame:1 start:1 end:1074 gi	N-Term(TMT6plex); M17(Oxidation); K24(TMT6plex)	2833.51	2.411e-13	94.92	8.10099e-09			98.58	3.51543e-09	0	1.37942	1					1.06747	3	5.89945	0.918568	1					0.628884	3	7.20651	0.594178	1					0.594133	3	7.41208
LNSNVLEQFVAENYTASR	9	TRINITY_DN62660_c0_g1 orf length:1503 frame:-1 start:443 end:1945 gi	N-Term(TMT6plex)	2284.18	4.33e-16	94.84	5.74167e-09	93.96	6.99116e-09	93.01	8.7506e-09	0	1.24687	2	25.1558	1.21628	2	14.5795	0.986816	5	4.00822	1.01272	2	4.9169	0.885812	2	8.42957	0.914619	5	2.67389	1.03465	2	0.818572	1.25968	2	5.12778	1.18323	5	8.59535
HGLGPLGQQTLGGGPAPSSSSTK	3	TRINITY_DN60797_c0_g1 orf length:618 frame:2 start:110 end:727 gi	N-Term(TMT6plex); K23(TMT6plex)	2592.42	4.33e-16	94.79	7.8493e-09	88.12	3.63841e-08	85.62	6.25079e-08	0	0.959671	1		0.987056	1		0.997723	1		0.977889	1		1.16802	1		1.05348	1		1.07269	1		0.882879	1		0.724047	1
AAEQGSAIAAAVEGVER	7	TRINITY_DN70791_c1_g1 orf length:1617 frame:-2 start:1047 end:2663 gi	N-Term(TMT6plex)	1857.99	4.33e-16	94.62	6.22984e-09	58.19	2.70793e-05	50.15	0.00017244	0	0.91594	3	5.74373	0.981374	2	9.01263	1.07563	2	5.72725	1.10386	3	5.43304	1.09879	2	6.66635	0.867979	2	4.39187	0.823535	3	7.03238	0.960504	2	0.403095	0.886698	2	0.968539
GSAPVTGEAVATPPVADTK	20	TRINITY_DN71625_c1_g2 orf length:693 frame:1 start:652 end:1344 gi	N-Term(TMT6plex); K19(TMT6plex)	2226.24	5.66e-10	94.57	7.94294e-09	98.27	3.3883e-09	98.63	3.12561e-09	0	1.20353	7	4.6456	1.34968	2	5.95625	1.29171	9	8.19206	0.891636	7	2.07738	0.867343	2	7.33604	0.67211	9	13.5652	0.716271	7	10.3265	0.933758	2	1.21587	0.841342	9	8.85817
LASVPSGGGAVAYSAPAAAGGSGAAAPAAAEQK	18	TRINITY_DN64492_c1_g4 orf length:342 frame:1 start:301 end:642 gi	N-Term(TMT6plex); K33(TMT6plex)	3241.73	7.206e-17	94.5	7.43334e-09	95.23	6.28325e-09	111.19	1.59288e-10	0	1.25174	4	19.7082	1.26861	6	6.30302	1.17705	8	10.6273	0.869695	4	12.4691	0.785477	6	6.51926	0.713659	8	15.4929	0.815842	4	8.19584	0.970241	6	5.68266	0.940892	8	3.77357
YTTVDEYLNQFV	25	TRINITY_DN67964_c0_g1 orf length:957 frame:3 start:255 end:1211 gi	N-Term(TMT6plex)	1720.86	8.615e-07	94.42	3.95744e-09	94.44	3.83133e-09	94.79	3.43511e-09	0	1.01975	4	14.8187	1.00161	7	9.92249	0.968772	14	16.1234	1.08337	4	12.9554	1.10342	7	15.6524	0.878777	14	14.0551	0.990762	4	19.7241	1.31739	7	17.8268	1.12194	14	30.499
MDWGNVTAEDVIDALR	2	TRINITY_DN62140_c0_g2 orf length:627 frame:-1 start:536 end:1162 gi	N-Term(Acetyl); M1(Oxidation)	1862.86	4.33e-16	94.41	9.96168e-10			81.4	2.10086e-08	0
AQPLVDLGAHLVDSPSAVASK	1	TRINITY_DN64701_c0_g2 orf length:1044 frame:2 start:101 end:1144 gi	N-Term(TMT6plex); K21(TMT6plex)	2533.45	4.33e-16	94.38	8.26168e-09					0	1.04853	1								1.01738	1								0.746193	1
EADVDGDGQINYEEFVK	61	TRINITY_DN62492_c0_g2 orf length:441 frame:3 start:54 end:494 gi;TRINITY_DN66346_c0_g4 orf length:450 frame:-1 start:12 end:461 gi	N-Term(TMT6plex); K17(TMT6plex)	2386.18	4.33e-16	94.34	3.88376e-09	86.18	2.54245e-08	94	4.18013e-09	0
ETPSVAGIINPGSEGFQK	35	TRINITY_DN69833_c0_g1 orf length:1743 frame:3 start:669 end:2411 gi	N-Term(TMT6plex); K18(TMT6plex)	2289.25	5.637e-17	94.31	9.21142e-09	97.41	4.56602e-09	95.04	7.89588e-09	0	1.14313	9	14.7634	1.19817	7	2.11907	1.25734	18	13.837	1.01042	9	10.026	0.942207	7	7.7702	0.68131	18	7.25673	0.873461	9	24.5819	1.05136	7	13.5128	0.879437	18	13.7596
HTDPGTITLLLQDQVGGLQATR	7	TRINITY_DN62856_c3_g2 orf length:795 frame:-3 start:1543 end:2337 gi	N-Term(TMT6plex)	2563.4	4.33e-16	94.28	9.79782e-09	73.37	1.21508e-06	88.78	3.54261e-08	0	1.34792	3	38.6756	1.33207	3	7.94015	1.51089	1		0.952507	3	6.28422	0.95222	3	8.55428	0.724154	1		0.853742	3	44.6379	0.921103	3	5.26049	0.556872	1
EGASSPDELLEGPSLIR	5	TRINITY_DN61456_c0_g1 orf length:669 frame:-2 start:101 end:769 gi	N-Term(TMT6plex)	1999.06	4.33e-16	94.22	6.43352e-09	74.87	5.68585e-07	71.93	1.058e-06	0	0.203294	3	92.6055	0.386797	1		0.453542	1		0.344365	3	42.009	0.782313	1		0.590909	1		1.22001	3	2.78031	0.368114	1		0.38421	1
STGPNGETLTASDAFK	7	TRINITY_DN63296_c0_g3 orf length:681 frame:1 start:901 end:1581 gi	N-Term(TMT6plex); K16(TMT6plex)	2054.08	1.488e-10	94.17	7.96275e-09	76.52	4.36773e-07	93.55	9.38337e-09	0	1.22098	2	8.18786	0.92746	2	9.40665	1.39863	3	2.57265	0.87469	2	2.31897	0.792452	2	15.2658	0.592178	3	1.19143	1.19657	2	18.7381	1.55247	2	9.7023	1.18427	3	0.114754
AAALNIVPTSTGAAK	10	TRINITY_DN59775_c0_g1 orf length:726 frame:-3 start:561 end:1286 gi;TRINITY_DN71343_c0_g1 orf length:1071 frame:-2 start:372 end:1442 gi	N-Term(TMT6plex); K15(TMT6plex)	1843.11	4.33e-16	94.15	7.30724e-09	88.76	2.4946e-08	92.41	1.07647e-08	0
IINEPTAAALSYGMNNK	16	TRINITY_DN68682_c0_g1 orf length:1344 frame:-1 start:1352 end:2695 gi	N-Term(TMT6plex); M14(Oxidation); K17(TMT6plex)	2281.22	4.33e-16	94.07	9.20593e-09	58.25	3.51615e-05	62.52	1.27905e-05	0	1.15261	4	24.3352	1.14225	4	4.04943	0.994527	8	7.31891	0.919445	4	7.11319	1.03217	4	14.9639	0.969117	8	23.8614	1.28769	4	13.9421	1.11493	4	3.22949	1.32028	8	19.2007
NFVGQASTSPGISGQTIQESMR	14	TRINITY_DN72839_c2_g1 orf length:2121 frame:3 start:426 end:2546 gi	N-Term(TMT6plex); M21(Oxidation)	2540.26	1.159e-08	94.04	4.20097e-09	87.68	1.66343e-08	95.98	2.59919e-09	0	1.08438	4	5.40139	0.939762	3	1.77718	0.910972	7	4.69826	0.906617	4	16.9476	0.848854	3	10.2039	0.869176	7	4.50767	1.04294	4	12.692	1.11777	3	1.1648	1.18652	7	4.67949
SGSAADSQVVSDYVR	11	TRINITY_DN61396_c0_g1 orf length:345 frame:3 start:219 end:563 gi	N-Term(TMT6plex)	1769.89	2.087e-14	93.9	3.76827e-09	97.54	1.85007e-09	88.88	1.36538e-08	0	1.03392	4	14.0098	1.11731	3	0.992885	1.0537	4	1.72964	0.868974	4	14.0765	0.73993	3	1.66648	0.7337	4	9.04635	0.864179	4	2.24974	1.12851	3	12.1483	0.987394	4	3.48861
WVFPETNSGIIVLAEGR	23	TRINITY_DN67177_c0_g4 orf length:744 frame:3 start:555 end:1298 gi	N-Term(TMT6plex)	2117.16	4.33e-16	93.85	9.45764e-09	85.12	7.05964e-08	84.64	7.88465e-08	0	1.09138	8	20.1862	1.09177	9	4.32997	0.967971	5	4.13394	1.09662	8	11.6048	1.0417	9	4.6109	1.05383	5	6.36023	1.01034	8	13.3714	1.15987	9	10.0049	0.949726	5	3.56163
TASQSDANTQLPAPFSDIATLTANFASK	3	TRINITY_DN67203_c1_g5 orf length:552 frame:1 start:682 end:1233 gi	N-Term(TMT6plex); K28(TMT6plex)	3325.73	3.667e-16	93.84	8.7153e-09	101.7	1.41639e-09			0	1.85794	1		1.29243	2	6.1344				0.90606	1		0.648935	2	19.7561				0.34879	1		0.389315	2	13.0095
AVPASIELVDIAGLVK	6	TRINITY_DN68569_c0_g1 orf length:1194 frame:-1 start:1219 end:2412 gi	N-Term(TMT6plex); K16(TMT6plex)	2053.27	4.33e-16	93.84	5.55549e-09	93.13	6.54218e-09	64.03	5.13977e-06	0	1.08633	3	4.95733	1.12209	1		0.861155	2	1.70017	1.4807	3	8.08873	1.41327	1		1.26195	2	6.75382	0.565546	3	26.0826	0.733616	1		0.708872	2	10.2404
TTENLTTMYQQMVSK	5	TRINITY_DN73146_c4_g1 orf length:1128 frame:1 start:1 end:1128 gi	N-Term(TMT6plex); K15(TMT6plex)	2233.16	4.33e-16	93.77	7.38776e-09	91.22	1.34029e-08	23.28	0.0796471	0	0.905715	2	14.8791	1.49262	2	3.27494	1.18363	1		0.506219	2	22.8845	0.487557	2	29.6289	0.63878	1		1.16322	2	2.73257	1.53713	2	13.0546	1.35134	1
DLITAESLSDDVAK	6	TRINITY_DN72564_c2_g1 orf length:618 frame:-2 start:2290 end:2907 gi	N-Term(TMT6plex); K14(TMT6plex)	1935.07	4.33e-16	93.72	1.07853e-08	90.83	2.11053e-08	44.2	0.00098279	0	0.952478	2	5.67564	1.01842	2	2.46659	1.18753	2	5.17565	1.02066	2	6.09983	1.05907	2	2.40576	0.708421	2	3.96334	0.833621	2	1.49963	1.35672	2	5.7117	0.878537	2	7.16952
DSVLAFSENVPGTSSK	17	TRINITY_DN64109_c1_g1 orf length:360 frame:-2 start:315 end:674 gi	N-Term(TMT6plex); K16(TMT6plex)	2096.13	1.098e-13	93.53	9.33796e-09	91.52	1.48338e-08	93.93	8.7793e-09	0	0.981845	4	11.178	0.870644	4	2.76477	0.783563	9	8.16545	0.850344	4	3.0649	0.730547	4	4.18351	0.853269	9	5.20188	1.06677	4	12.2171	1.35261	4	1.26919	1.5449	9	8.55516
HIPSNTFSYYDQVLDTTALLGAVPPR	14	TRINITY_DN72029_c1_g3 orf length:2295 frame:1 start:1201 end:3495 gi	N-Term(TMT6plex)	3104.62	4.33e-16	93.51	9.3365e-09	85.08	6.79899e-08	80.57	1.83732e-07	0	1.32005	6	11.5248	1.1586	6	17.911	1.0823	2	1.58087	1.25949	6	6.7396	1.03201	6	14.0919	1.13149	2	16.6959	0.781727	6	25.2405	1.15124	6	20.666	0.788975	2	8.65142
SPASDTYVIFGEAK	43	TRINITY_DN61895_c1_g1 orf length:459 frame:-3 start:367 end:825 gi	N-Term(TMT6plex); K14(TMT6plex)	1943.05	2.2e-12	93.45	9.60194e-09	93.48	9.60315e-09	87.47	3.8498e-08	0	1.17805	11	10.4498	1.25189	11	9.27562	1.16949	21	5.49306	0.901616	11	3.64344	0.899411	11	5.49202	0.828146	21	5.87393	0.800384	11	14.3715	0.946558	11	8.5121	0.91808	21	4.77462
GILGYTEDDVVSTDFIGDSR	106	TRINITY_DN67753_c1_g5 orf length:423 frame:2 start:2 end:424 gi	N-Term(TMT6plex)	2388.18	6.906e-19	93.41	4.65158e-09	104.18	4.23958e-10	101.12	7.84271e-10	0	1.1004	34	26.1788	1.20375	53	16.658	1.12808	18	12.427	0.87125	34	18.6826	1.10328	53	13.8545	0.7584	18	18.0338	0.804062	33	22.9914	1.14382	53	10.9921	0.827884	18	13.2641
TSENFANATGEQGYPGGK	11	TRINITY_DN72490_c0_g1 orf length:432 frame:1 start:427 end:858 gi	N-Term(TMT6plex); K18(TMT6plex)	2286.14	1.167e-16	93.21	6.66153e-09	104.83	4.22574e-10	96.22	3.25936e-09	0	1.51173	3	8.26431	1.4644	3	6.56916	0.927765	4	7.53096	1.26132	3	8.41995	1.10759	3	3.08886	1.24282	4	6.17644	0.924692	3	8.76835	0.990718	3	1.18832	1.16204	4	8.53549
GVYTFENEYTSEIPPPR	9	TRINITY_DN68644_c1_g2 orf length:477 frame:-2 start:279 end:755 gi	N-Term(Acetyl)	2040.96	1.194e-08	93.04	2.08569e-09	94.9	1.48853e-09	93.09	2.06181e-09	0
ETAATPDNAQTYNTNLIR	6	TRINITY_DN67233_c0_g4 orf length:714 frame:-1 start:1346 end:2059 gi	N-Term(TMT6plex)	2222.13	4.33e-16	92.9	7.23135e-09	86.65	2.80072e-08	90.6	1.1758e-08	0	1.38698	1		1.41773	2	20.5041	1.20595	2	11.1182	1.01952	1		1.03477	2	6.85465	0.827309	2	4.01056	0.428428	1		0.829823	2	24.7273	0.822158	2	20.781
LTVNFVLPYASELSAK	6	TRINITY_DN70593_c2_g2 orf length:600 frame:-1 start:419 end:1018 gi	N-Term(TMT6plex); K16(TMT6plex)	2210.28	4.33e-16	92.89	1.07435e-08	64.37	7.54953e-06	3.04	10.5029	0	1.44141	3	18.3053	1.27054	2	8.58038	0.99258	1		1.11163	3	3.6992	0.925353	2	0.00306903	1.08186	1		0.902813	3	10.0943	0.9246	2	5.63594	1.08538	1
MDSESVIEFLGR	3	TRINITY_DN71656_c0_g2 orf length:447 frame:-2 start:2218 end:2664 gi	N-Term(Acetyl); M1(Oxidation)	1440.67	9.117e-08	92.87	1.16194e-09	92.91	1.15128e-09	86.42	4.6747e-09	0
SSGGGSGTGLGAGDR	3	TRINITY_DN63900_c2_g1 orf length:1917 frame:2 start:575 end:2491 gi	N-Term(TMT6plex)	1464.73	4.33e-16	92.84	4.13397e-09	53.08	3.83791e-05	19.02	0.0996247	0	1.15956	1		0.871973	1		1.12463	1		0.993316	1		1.26731	1		1.05009	1		1.12183	1		0.759778	1		0.928256	1
GSDQFSNATLLVDQLK	12	TRINITY_DN68837_c0_g1 orf length:1518 frame:2 start:338 end:1855 gi	N-Term(TMT6plex); K16(TMT6plex)	2194.21	4.33e-16	92.82	1.31644e-08	51.82	0.000165072	66.56	5.59729e-06	0	1.01128	2	5.28562	1.01967	2	6.39111	1.03394	8	5.79806	1.1094	2	5.57328	1.1532	2	1.54586	0.927616	8	3.04925	0.958423	2	4.93579	1.25599	2	4.06989	1.09252	8	4.95705
ALTVPELTQQMWDAK	10	TRINITY_DN70275_c3_g3 orf length:630 frame:-1 start:435 end:1064 gi	N-Term(TMT6plex); K15(TMT6plex)	2189.21	1.26e-12	92.72	1.16e-08	92.54	1.22302e-08	84.72	7.35286e-08	0	1.10038	3	8.51856	1.27941	4	1.22764	1.2648	3	15.9923	1.0991	3	2.81978	1.02991	4	10.7028	0.94471	3	22.4189	0.741307	3	9.23602	0.8525	4	1.56802	0.594538	3	6.49924
ESFQPYGGEAAVGLGTFK	12	TRINITY_DN66842_c1_g2 orf length:462 frame:2 start:1511 end:1972 gi	N-Term(TMT6plex); K18(TMT6plex)	2316.23	1.475e-14	92.72	1.1012e-08	81.15	1.61913e-07	97.18	4.01994e-09	0	1.69638	3	21.007	1.74123	2	7.91632	1.97527	7	7.561	1.05616	3	20.4861	0.847183	2	0.198084	0.800765	7	8.20265	0.76813	3	104.201	0.700812	2	43.2934	0.298455	7	19.2072
VGAGAPVYLSAVLEYLAAEVLELAGNAAR	4	TRINITY_DN66093_c4_g2 orf length:423 frame:-3 start:237 end:659 gi	N-Term(TMT6plex)	3116.72	4.33e-16	92.7	1.25128e-08			61.71	1.59189e-05	0							0.987551	1		2.05672	2	24.9924				1.32574	1		0.973811	2	7.46657
QPIGTSAQTQDEGK	14	TRINITY_DN65631_c0_g3 orf length:867 frame:-3 start:469 end:1335 gi	N-Term(TMT6plex); K14(TMT6plex)	1918.03	4.33e-16	92.67	1.15992e-08	81.98	1.3343e-07	79.17	2.627e-07	0	0.803788	4	2.98251	0.900613	5	2.53707	0.850793	5	5.98926	0.909182	4	4.09159	0.892016	5	2.48052	0.768077	5	11.5265	1.23738	4	9.2348	1.48506	5	9.57052	1.31675	5	8.92593
AVDVTGPDGAPLIGNK	7	TRINITY_DN59784_c0_g1 orf length:759 frame:-3 start:1005 end:1763 gi	N-Term(TMT6plex); K16(TMT6plex)	1982.14	4.33e-16	92.59	1.6056e-08	33.01	0.014576	85.45	8.36774e-08	0	0.876953	2	16.6759	1.07066	1		1.13607	4	8.23104	0.970626	2	3.70713	1.06832	1		0.885327	4	8.53937	1.13234	2	25.029	1.15175	1		0.965137	4	4.13722
YAMLGAVGAIAPEILGK	7	TRINITY_DN62671_c0_g2 orf length:627 frame:2 start:806 end:1432 gi	N-Term(TMT6plex); M3(Oxidation); K17(TMT6plex)	2148.25	4.33e-16	92.42	1.20001e-08	89.86	2.16364e-08	91.77	1.44032e-08	0	1.37745	2	0.179276	1.18452	2	0.988944	0.798286	3	0.348565	1.79746	2	6.29159	1.60996	2	2.29202	1.81064	3	1.41082	0.9406	2	3.41001	1.0655	2	5.29557	1.09209	3	10.5359
AIVSSDLGLTPNNDGEVIR	5	TRINITY_DN60269_c1_g1 orf length:279 frame:-3 start:602 end:880 gi	N-Term(TMT6plex)	2199.18	4.33e-16	92.4	1.30625e-08	87.03	4.46834e-08	90.99	1.77942e-08	0	0.997069	2	22.5497	0.931697	2	51.1577	1.16266	1		1.07079	2	13.4981	1.44394	2	19.2825	0.992605	1		0.809033	2	19.2448	1.26582	2	22.2606	0.81472	1
VVIGMDVAASEFYGSDK	299	TRINITY_DN65179_c1_g2 orf length:1272 frame:3 start:327 end:1598 gi	N-Term(TMT6plex); M5(Oxidation); K17(TMT6plex)	2262.18	2.336e-10	92.27	1.07319e-08	93.69	7.93129e-09	91.78	1.21797e-08	0	1.2907	84	13.1167	1.23304	88	11.1993	1.14854	126	9.49965	0.937224	84	8.42349	0.947574	87	14.0549	0.765135	126	14.6112	0.744414	82	15.1257	1.08808	89	8.83277	0.96977	125	11.3527
LISLNSGNENVVK	5	TRINITY_DN69248_c1_g3 orf length:864 frame:2 start:386 end:1249 gi	N-Term(TMT6plex); K13(TMT6plex)	1845.09	4.33e-16	92.26	1.23613e-08	92.18	1.28938e-08	77.46	3.79586e-07	0	1.54015	2	13.5911	1.57509	2	15.637	1.58004	1		0.880082	2	9.80762	0.852031	2	8.94265	0.680232	1		0.736713	2	6.2515	0.947543	2	30.1044	0.796178	1
ELIGPAMYFGLMGDGQPIGR	10	TRINITY_DN68676_c0_g1 orf length:1167 frame:1 start:1 end:1167 gi	N-Term(TMT6plex); M12(Oxidation)	2367.21	1.203e-11	92.24	8.98538e-09	94.62	4.78024e-09	85.75	3.63189e-08	0	1.14305	3	1.39383	1.1258	4	5.02351	0.924698	3	9.53864	1.0014	3	2.1041	0.952976	4	8.17967	0.991654	3	10.3699	0.960455	3	0.392114	1.18846	4	9.39052	0.92109	3	1.24043
DNAPLIDVTQYGFFK	10	TRINITY_DN61200_c2_g3 orf length:411 frame:-2 start:352 end:762 gi	N-Term(TMT6plex); K15(TMT6plex)	2186.19	1.511e-14	92.17	1.38943e-08	108.95	2.83354e-10	85.67	6.08438e-08	0	1.56129	3	1.18595	1.44323	3	2.16612	1.04565	4	3.47462	1.16608	3	1.74514	1.14921	3	0.727511	1.18913	4	2.52777	0.799092	3	1.60518	0.970301	3	0.102543	0.949083	4	4.06708
GDILSASYYHSVNPLSNTAVGAEVTHR	3	TRINITY_DN64837_c1_g4 orf length:825 frame:-2 start:387 end:1211 gi	N-Term(TMT6plex)	3087.57	4.33e-16	92.16	1.04903e-08	69.87	1.77742e-06			0	0.92591	1		0.980545	2	10.7833				1.06122	1		1.23881	2	3.09271				0.908852	1		1.11754	2	20.0747
ASNGDLDNTAIIDSILK	9	TRINITY_DN72315_c2_g2 orf length:1467 frame:-3 start:1169 end:2635 gi	N-Term(TMT6plex); K17(TMT6plex)	2218.23	4.33e-16	92.04	1.62857e-08	46	0.000654346	89.19	3.10899e-08	0	1.39566	1		1.21217	1		1.23214	7	8.44571	1.00639	1		1.08493	1		0.813654	7	5.70387	0.786684	1		1.05878	1		0.882147	7	5.8368
FTVSTYSDAGVALTSTAVK	101	TRINITY_DN68527_c0_g3 orf length:186 frame:-2 start:3 end:188 gi	N-Term(TMT6plex); K19(TMT6plex)	2376.31	4.33e-16	91.86	1.57694e-08	77.77	4.02733e-07	82.57	1.33634e-07	0	1.31239	34	5.40772	1.19344	31	10.0667	0.964481	36	7.18502	1.0533	34	7.13629	0.95542	31	8.23892	1.05601	36	4.05791	1.2385	34	12.0139	1.22451	31	7.66256	1.26272	36	11.8628
ASLSTENEIYNCVGTVLAK	2	TRINITY_DN69276_c0_g3 orf length:1320 frame:-2 start:1110 end:2429 gi	N-Term(TMT6plex); C12(Carbamidomethyl); K19(TMT6plex)	2527.35	4.33e-16	91.82	1.41725e-08			48.13	0.000335318	0	1.35038	1					1.19207	1		1.01744	1					0.913782	1		0.560431	1					0.864279	1
ISPSNPGSDLAGETAAAMAAASIVFR	3	TRINITY_DN72557_c2_g1 orf length:708 frame:-1 start:1905 end:2612 gi	N-Term(TMT6plex); M18(Oxidation)	2749.39	1.594e-13	91.77	1.07774e-08	104.49	5.56563e-10	85.22	4.71954e-08	0	1.12971	1		1.1036	1		0.904632	1		1.03447	1		0.932983	1		1.18709	1		1.10732	1		1.35341	1		1.01623	1
ALGTAGQNYINWAAK	4	TRINITY_DN71150_c1_g3 orf length:2547 frame:-3 start:1051 end:3597 gi	N-Term(TMT6plex); K15(TMT6plex)	2036.13	1.333e-13	91.72	1.8305e-08			98.65	3.74578e-09	0	0.701001	2	19.5827				0.65799	2	37.5014	1.00968	2	5.092				1.37567	2	9.4312	1.14134	2	4.22789				1.23698	2	6.51163
LEDSVVIANLDADK	11	TRINITY_DN64833_c0_g1 orf length:930 frame:1 start:751 end:1680 gi	N-Term(TMT6plex); K14(TMT6plex)	1960.1	4.33e-16	91.62	1.68375e-08	73.35	1.14439e-06	91.94	1.53536e-08	0	1.07235	4	2.18476	1.18004	3	0.815027	1.21391	4	2.83157	0.712393	4	7.91791	0.763892	3	2.49811	0.490804	4	13.0444	0.609812	4	17.092	0.969755	3	2.76028	0.659487	4	16.7921
TYPEEMIQTGISTIDVMNSIAR	6	TRINITY_DN67811_c0_g1 orf length:1596 frame:-2 start:504 end:2099 gi	N-Term(TMT6plex); M6(Oxidation); M17(Oxidation)	2730.36	4.33e-16	91.62	7.98837e-09	68.5	1.61029e-06	59.97	1.13783e-05	0	1.3217	2	34.9339	1.07494	1		1.00552	3	15.4978	1.01959	2	8.17311	1.08164	1		0.896867	3	2.51774	0.748556	2	3.15031	1.11655	1		0.969327	3	2.96181
EAVLQSLFPTSELMPGASR	2	TRINITY_DN65210_c0_g1 orf length:522 frame:1 start:445 end:966 gi	N-Term(TMT6plex); M14(Oxidation)	2278.19	4.33e-16	91.55	1.42068e-08	72.44	1.2173e-06			0	1.47712	1		1.46979	1					1.29581	1		1.09625	1					0.737509	1		0.973649	1
MDQSVLDDIINR	2	TRINITY_DN66026_c0_g2 orf length:741 frame:-2 start:1648 end:2388 gi	N-Term(Acetyl); M1(Oxidation)	1476.7	1.054e-13	91.54	2.42002e-09	87.71	6.09962e-09			0
QSGTGAGYSYSAANK	9	TRINITY_DN69022_c0_g1 orf length:336 frame:-2 start:779 end:1114 gi	N-Term(TMT6plex); K15(TMT6plex)	1919.98	3.459e-16	91.44	1.00491e-08	105.17	4.60694e-10	88.99	1.91167e-08	0	1.02767	2	5.82509	1.02974	4	3.44555	0.918626	3	0.431884	0.952439	2	1.00623	0.810408	4	6.52589	1.08975	3	3.88621	1.42641	2	10.4723	1.22058	4	9.39641	1.39182	3	0.262611
AAPTTSELMSSAK	20	TRINITY_DN61991_c0_g2 orf length:528 frame:-2 start:397 end:924 gi	N-Term(TMT6plex); K13(TMT6plex)	1751.97	4.33e-16	91.41	1.72742e-08	76.14	5.72784e-07	80.76	1.96014e-07	0	0.821283	7	19.7469	0.964668	4	8.37961	0.810574	9	9.35233	0.749826	7	14.3497	0.723463	4	8.1131	0.793471	9	13.4618	0.825658	7	10.8552	0.965536	4	3.01609	0.74924	9	9.91035
FGSGQTPEINLAGHCNPASGGCAIVSR	3	TRINITY_DN90023_c0_g1 orf length:870 frame:1 start:7 end:876 gi	N-Term(TMT6plex); C15(Carbamidomethyl); C22(Carbamidomethyl)	2986.44	4.33e-16	91.35	6.41221e-09	72.77	4.96739e-07			0	2.02017	2	0.279411	1.69105	1					0.556799	2	4.91279	0.453335	1					0.456472	2	14.243	0.540878	1
AAADVAAPVLEPTQPHYDVK	7	TRINITY_DN71400_c1_g3 orf length:108 frame:2 start:41 end:148 gi	N-Term(Acetyl); K20(TMT6plex)	2363.24	2.065e-10	91.31	1.6789e-08	94.7	7.45457e-09	92.21	1.34663e-08	0	1.87481	3	14.4906	1.8488	2	13.9536	1.70225	2	18.4891	1.21256	3	3.15059	1.29786	2	4.50641	0.823086	2	4.62088	0.703675	3	18.8821	0.985776	2	4.38746	0.835719	2	4.5164
LVPLLTQAEAVAK	8	TRINITY_DN71554_c1_g3 orf length:318 frame:2 start:305 end:622 gi	N-Term(TMT6plex); K13(TMT6plex)	1811.14	4.33e-16	91.3	6.48646e-09	76.71	2.01573e-07	83.15	4.96277e-08	0	1.21393	4	13.6155	1.22543	2	3.62153	1.03305	2	1.48769	0.959613	4	6.73966	0.897829	2	2.44246	0.914899	2	8.64519	0.963173	4	5.60266	1.0477	2	7.17875	1.02055	2	5.07153
AFFTNSGSEANDTQVK	17	TRINITY_DN70562_c0_g1 orf length:1167 frame:-1 start:1288 end:2454 gi	N-Term(TMT6plex); K16(TMT6plex)	2174.11	4.513e-13	91.25	1.0611e-08	91.17	1.14575e-08	100.23	1.47005e-09	0	0.933786	5	4.27962	0.965964	4	5.98212	0.868848	8	9.5438	0.901529	5	6.56452	0.801645	4	8.2383	0.822044	8	10.3143	0.985936	5	14.4861	0.997418	4	3.60157	1.07354	8	7.82482
DNLTLWTSDMQDDAADEVK	13	TRINITY_DN66700_c0_g3 orf length:852 frame:-3 start:1037 end:1888 gi	N-Term(TMT6plex); M10(Oxidation); K19(TMT6plex)	2641.27	1.608e-10	91.21	6.39524e-09	94.62	3.00275e-09	87.16	1.62501e-08	0	0.99091	4	4.28982	1.47746	5	1.98762	1.35041	4	3.8467	0.789287	4	3.80488	1.34043	5	3.72907	0.406262	4	13.167	0.5445	4	11.7175	0.91053	5	6.50895	0.44007	4	21.9722
ADAAGVTSDLYGAYK	7	TRINITY_DN71547_c0_g1 orf length:3465 frame:-1 start:1 end:3465 gi	N-Term(TMT6plex); K15(TMT6plex)	1960.05	4.417e-12	91.18	1.467e-08	84.78	6.2041e-08	93	9.64785e-09	0	0.781268	3	20.1056	0.793944	2	12.3177	1.0221	2	2.09068	1.05691	3	1.45881	1.23569	2	5.61041	0.862165	2	18.5623	1.10342	3	0.333929	1.2736	2	3.69042	0.988116	2	5.96862
MDSSSASAGDHNIR	4	TRINITY_DN71529_c1_g4 orf length:270 frame:-3 start:3 end:272 gi	N-Term(Acetyl); M1(Oxidation)	1505.63	1.402e-06	91.17	7.62026e-10	94.74	3.34942e-10	95.67	2.70377e-10	0
ELHTVVGNAVTEGK	18	TRINITY_DN71978_c2_g2 orf length:588 frame:-1 start:2242 end:2829 gi	N-Term(TMT6plex); K14(TMT6plex)	1912.1	2.745e-12	91.17	1.73391e-08	91.32	1.72301e-08	86.35	5.37636e-08	0	1.03617	4	14.7066	0.865147	5	3.46286	1.18505	9	4.51985	1.03548	4	5.49991	0.889973	5	5.07892	0.888895	9	13.2344	1.02826	4	17.8758	1.3493	5	10.37	1.15767	9	5.18541
GLPSSTTETQITDGK	13	TRINITY_DN71669_c1_g3 orf length:2067 frame:2 start:116 end:2182 gi	N-Term(TMT6plex); K15(TMT6plex)	1993.09	2.024e-13	91.12	2.03215e-08	91.24	1.97301e-08	96.92	5.213e-09	0	1.14479	4	6.51829	1.02843	4	1.89785	0.796349	5	7.83085	1.33747	4	7.77736	1.25796	4	7.33547	1.29178	5	1.73507	0.771211	4	18.9485	0.862352	4	9.73867	1.01817	5	3.3687
QLLIGTINDQVLALDK	3	TRINITY_DN70614_c0_g1 orf length:2949 frame:-2 start:334 end:3282 gi	N-Term(TMT6plex); K16(TMT6plex)	2212.34	4.33e-16	91.1	1.24588e-08	86.38	3.77436e-08	74.81	5.43458e-07	0	1.20482	1		1.2528	1		1.25353	1		0.960324	1		0.801877	1		0.728827	1		1.14855	1		1.38466	1		1.12956	1
AGISVIQIDEAALR	558	TRINITY_DN72029_c1_g3 orf length:2295 frame:1 start:1201 end:3495 gi	N-Term(TMT6plex)	1684.98	2.462e-11	91	1.60851e-08	92.84	1.09459e-08	94.74	6.79869e-09	0	1.18532	141	17.8873	1.21079	142	15.525	1.18722	269	19.6058	1.05421	144	10.8003	0.981822	141	13.5386	0.836718	269	21.2453	0.886122	143	11.5593	1.04194	140	10.5605	0.919112	269	13.2795
AQLNATLNQYNNEFGNAINK	8	TRINITY_DN65022_c1_g2 orf length:510 frame:2 start:1055 end:1564 gi	N-Term(TMT6plex); K20(TMT6plex)	2695.43	1.467e-10	90.99	1.8033e-08	92.46	1.35076e-08	92.7	1.27814e-08	0	1.18036	3	6.94994	1.15709	2	5.56269	0.824165	3	2.87275	0.861352	3	7.40305	0.77071	2	2.83705	0.75425	3	4.03446	0.54389	3	34.6693	0.463032	2	11.9125	0.565563	3	15.8781
ANMHELGMGTTGNNSNYGTTR	2	TRINITY_DN71747_c0_g1 orf length:1473 frame:-1 start:3593 end:5065 gi	N-Term(TMT6plex); M3(Oxidation); M8(Oxidation)	2487.12	9.61e-12	90.99	1.47289e-09			94.65	6.16982e-10	0	1.00653	1					0.935749	1		1.04941	1					0.976962	1		1.09188	1					1.11301	1
TILDGTLVLDSANK	6	TRINITY_DN58091_c0_g1 orf length:549 frame:1 start:76 end:624 gi;TRINITY_DN58091_c0_g2 orf length:729 frame:1 start:82 end:810 gi	N-Term(TMT6plex); K14(TMT6plex)	1918.13	4.33e-16	90.98	2.01095e-08	48.9	0.000318842	57.96	4.23883e-05	0
LSYGEVSDVSGIQAK	13	TRINITY_DN69479_c1_g1 orf length:441 frame:3 start:441 end:881 gi	N-Term(TMT6plex); K15(TMT6plex)	2011.11	4.514e-13	90.95	1.87222e-08	95.29	6.90696e-09	90.83	1.97423e-08	0	1.29087	3	0.635819	1.37724	3	0.0279187	1.01459	7	2.78483	1.061	3	2.28589	0.984439	3	0.832797	1.00757	7	3.04159	0.918284	3	10.1362	0.949841	3	2.82148	1.11079	7	5.22597
AVTFFDVNSAAGLK	3	TRINITY_DN71625_c1_g2 orf length:693 frame:1 start:652 end:1344 gi	N-Term(TMT6plex); K14(TMT6plex)	1898.08	4.33e-16	90.89	1.87382e-08	47.2	0.000446831	88.87	3.01594e-08	0	1.14621	1		1.06131	1		0.885465	1		0.976846	1		1.01387	1		0.947814	1		0.979193	1		0.942749	1		0.918392	1
GGAPISSTNNPISK	7	TRINITY_DN66828_c1_g1 orf length:843 frame:2 start:1733 end:2575 gi	N-Term(TMT6plex); K14(TMT6plex)	1801.02	2.456e-11	90.88	2.01696e-08	90.87	1.95204e-08	92.32	1.4419e-08	0	0.901036	4	1.18166	0.958972	2	7.65163	0.873109	1		0.834354	4	7.58263	0.847087	2	9.75422	0.863799	1		0.880409	4	1.52069	0.796145	2	4.93377	0.825279	1
TTENLTTMYQQMVSK	31	TRINITY_DN73146_c4_g1 orf length:1128 frame:1 start:1 end:1128 gi	N-Term(TMT6plex); M8(Oxidation); K15(TMT6plex)	2249.16	4.33e-16	90.87	1.37093e-08	88.6	2.26383e-08	86.79	3.34011e-08	0	0.997763	8	5.58095	1.35481	9	12.4626	1.11298	14	6.12584	0.758569	8	13.5901	0.688439	9	9.69151	0.824486	14	15.6072	1.25946	8	17.7027	1.176	9	6.85688	1.56126	14	20.1142
AAEAVEEFGGMITNLK	47	TRINITY_DN61512_c4_g2 orf length:684 frame:2 start:233 end:916 gi	N-Term(TMT6plex); M11(Oxidation); K16(TMT6plex)	2154.15	2.765e-10	90.87	1.73924e-08	72.37	1.16465e-06	110.15	2.05769e-10	0	1.24972	7	9.81393	1.16994	12	8.26279	1.07023	28	5.34248	0.960264	7	11.0309	0.974219	12	12.8366	0.841507	28	12.8131	0.701747	7	4.58264	1.05735	12	7.58105	0.970047	28	11.0199
VQASSGDSGANVK	12	TRINITY_DN68206_c0_g2 orf length:240 frame:1 start:709 end:948 gi	N-Term(TMT6plex); K13(TMT6plex)	1677.92	4.33e-16	90.86	2.02627e-08	86.69	5.22865e-08	87.83	4.01328e-08	0	1.41407	4	3.77504	1.5546	3	0.950141	1.09891	5	9.38481	0.961411	4	1.9248	0.901381	3	7.60376	1.02316	5	3.57201	1.00607	4	2.40367	0.824357	3	7.59692	1.08695	5	6.85523
VSGPVVVADGMAGAAMYELVR	6	TRINITY_DN69452_c0_g1 orf length:2097 frame:-3 start:643 end:2739 gi	N-Term(TMT6plex); M11(Oxidation); M16(Oxidation)	2353.21	4.33e-16	90.73	1.51728e-08	91.38	1.31e-08	86.39	4.00678e-08	0	1.20789	2	19.5838	1.05251	2	4.20528	1.02437	2	14.4575	0.982085	2	1.46487	0.985096	2	3.69449	0.729622	2	5.56592	0.877472	2	10.0823	1.17161	2	3.5254	1.01126	2	30.0698
VVDGPASSAAGNPEEIAK	10	TRINITY_DN66766_c0_g1 orf length:1437 frame:-2 start:1760 end:3196 gi	N-Term(TMT6plex); K18(TMT6plex)	2170.18	4.33e-16	90.71	1.96585e-08	87.5	4.06337e-08	82.15	1.36231e-07	0	1.10865	5	12.6874	1.15008	3	15.7446	1.31225	2	4.87214	0.838031	5	3.49273	0.899012	3	13.7006	0.607311	2	23.9897	0.720261	5	7.6668	1.1528	3	5.78968	0.89151	2	22.5325
ILNEPTAAAIAYGIDKK	64	TRINITY_DN63558_c0_g5 orf length:825 frame:3 start:147 end:971 gi;TRINITY_DN66200_c2_g7 orf length:2019 frame:-1 start:430 end:2448 gi;TRINITY_DN69303_c1_g2 orf length:1830 frame:-3 start:166 end:1995 gi;TRINITY_DN71690_c3_g1 orf length:1374 frame:2 start:2 end:1375 gi;TRINITY_DN71690_c3_g4 orf length:828 frame:1 start:157 end:984 gi;TRINITY_DN71926_c6_g1 orf length:1143 frame:2 start:98 end:1240…	N-Term(TMT6plex); K16(TMT6plex); K17(TMT6plex)	2475.49	4.996e-16	90.62	1.43916e-08	99.96	1.56939e-09	44.03	0.000666193	1
MNHIAAMEEQLVSER	4	TRINITY_DN63866_c1_g3 orf length:267 frame:2 start:122 end:388 gi	N-Term(Acetyl); M1(Oxidation); M7(Oxidation)	1831.83	4.33e-16	90.48	1.79073e-09	62.97	1.00932e-06	76.51	4.46714e-08	0
EINQSSIGYQPPLPAELVK	19	TRINITY_DN69098_c0_g3 orf length:759 frame:-1 start:624 end:1382 gi	N-Term(TMT6plex); K19(TMT6plex)	2541.43	7.526e-13	90.41	2.16104e-08	59.12	3.01256e-05	102.1	1.47983e-09	0	1.09257	4	9.34425	1.35686	3	4.60941	1.35348	12	12.3191	0.926998	4	9.02159	1.09681	3	0.999855	0.674859	12	14.0207	0.863505	4	12.6435	1.0479	3	20.4445	0.905046	12	13.4111
QISELGIYPAVDPLDSTSR	23	TRINITY_DN68139_c2_g3 orf length:1515 frame:-2 start:1088 end:2602 gi;TRINITY_DN64633_c0_g1 orf length:810 frame:2 start:344 end:1153 gi	N-Term(TMT6plex)	2290.21	2.912e-13	90.28	1.95013e-08	92.65	1.12724e-08	90.6	1.83773e-08	0
GEVDPAFIQAIDR	3	TRINITY_DN58697_c0_g3 orf length:921 frame:-2 start:1665 end:2585 gi	N-Term(Acetyl)	1472.74	2.332e-15	90.28	6.51606e-09	72.26	4.10062e-07	84.91	2.22766e-08	0
IGGYNSLLQTSLPEK	8	TRINITY_DN64307_c6_g1 orf length:687 frame:2 start:158 end:844 gi	N-Term(TMT6plex); K15(TMT6plex)	2078.2	5.895e-14	90.23	2.39001e-08	95.79	6.52492e-09	86.51	5.53926e-08	0	0.400558	1		0.38807	2	22.766	0.388778	5	87.0957	0.995484	1		0.757288	2	3.30758	1.35776	5	6.62037	1.78032	1		2.04109	2	7.33321	1.7729	5	16.553
GVYTFENEFTSEIPPSR	26	TRINITY_DN68644_c1_g3 orf length:87 frame:-2 start:3 end:89 gi	N-Term(Acetyl)	2014.94	2.312e-08	90.21	3.28715e-09	90.24	3.21721e-09	87.34	6.64206e-09	0
ADDSMPSSAQLAK	3	TRINITY_DN64827_c2_g2 orf length:1341 frame:3 start:285 end:1625 gi	N-Term(Acetyl); K13(TMT6plex)	1591.78	6.22e-15	90.2	6.68495e-09	56.27	1.64053e-05	42.53	0.000418853	0	0.82934	1		1.08819	1		1.21323	1		0.795093	1		0.950271	1		0.674349	1		0.931094	1		1.04796	1		0.821088	1
VEDGIFGTSGGIGFTK	7	TRINITY_DN65543_c2_g1 orf length:810 frame:2 start:173 end:982 gi	N-Term(TMT6plex); K16(TMT6plex)	2043.12	4.567e-11	90.11	2.24735e-08	89.56	2.5397e-08	73.51	1.02278e-06	0	1.09719	3	1.21336	1.00145	3	4.83993	0.642523	1		1.87823	3	11.806	1.83247	3	3.75787	2.02271	1		1.12604	3	1.55116	1.31964	3	3.37757	1.38742	1
ITAVPATDEEIWGATFK	16	TRINITY_DN67812_c0_g2 orf length:111 frame:1 start:1 end:111 gi	N-Term(TMT6plex); K17(TMT6plex)	2307.28	4.33e-16	90.08	2.39546e-08	74.52	8.28215e-07	69.12	2.90234e-06	0	1.35581	4	8.44564	1.39814	2	7.82087	1.23414	10	12.8678	1.08253	4	3.61055	0.928311	2	0.63871	0.782492	10	6.6003	0.619923	4	29.8801	0.99453	2	9.8813	0.80476	10	48.6688
AAAVFTEQGGLAVK	22	TRINITY_DN72742_c6_g1 orf length:1098 frame:2 start:1673 end:2770 gi	N-Term(TMT6plex); K14(TMT6plex)	1820.07	4.33e-16	90.06	2.49036e-08	89.95	2.45308e-08	82.48	1.40952e-07	0	1.11713	6	1.98085	1.0742	5	17.3352	0.979187	11	3.60087	1.07565	6	8.44344	1.06248	5	5.5115	1.01732	11	3.69659	0.94303	6	5.85969	0.975084	5	3.97403	1.10594	11	8.55904
IEDLSSQIQTQAAQQFR	32	TRINITY_DN65350_c2_g1 orf length:687 frame:2 start:50 end:736 gi	N-Term(TMT6plex)	2192.15	4.33e-16	90	1.885e-08	88.87	2.44518e-08	86.14	4.35365e-08	0	1.15381	4	40.4953	1.23762	4	17.2675	1.47595	7	3.83305	0.888252	4	1.43475	1.04001	4	6.56194	0.765112	7	6.75779	0.916108	4	12.7197	1.1717	4	4.89691	0.998572	7	4.83278
VENQEGVINFDEILR	12	TRINITY_DN65660_c0_g1 orf length:1455 frame:-3 start:433 end:1887 gi	N-Term(TMT6plex)	2004.06	4.33e-16	89.83	1.99665e-08	83.93	7.82854e-08	83.97	7.75677e-08	0	0.989015	4	11.7648	1.05853	4	19.4478	1.13512	4	18.0422	0.933444	4	9.73468	1.02406	4	16.8438	0.608248	4	25.7252	0.64869	4	21.2599	1.13433	4	1.38842	0.746519	4	20.2144
DADQGGSIVNISSIAGLNR	3	TRINITY_DN71021_c2_g1 orf length:507 frame:-2 start:978 end:1484 gi	N-Term(TMT6plex)	2116.12	1.015e-14	89.79	2.03611e-08	97.58	3.42181e-09	31.16	0.0147377	0	0.741206	1		0.570534	1		1.07158	1		0.688084	1		0.54667	1		0.981191	1		2.29894	1		2.38022	1		1.04046	1
AIELPDAMENAGAALIR	12	TRINITY_DN67662_c0_g1 orf length:1755 frame:3 start:153 end:1907 gi	N-Term(TMT6plex); M8(Oxidation)	2000.07	4.33e-16	89.78	2.20912e-08	81.64	1.44638e-07	84.77	6.85191e-08	0	1.49475	2	6.14402	1.41756	3	10.2614	1.32893	5	12.26	1.29872	2	5.37582	1.42451	3	4.03069	0.947293	5	1.08088	0.628951	2	6.1899	0.981383	3	8.38472	0.983738	5	3.8872
VPIDVFTGITDEDAAK	19	TRINITY_DN66243_c0_g2 orf length:999 frame:2 start:155 end:1153 gi	N-Term(TMT6plex); K16(TMT6plex)	2149.18	1.137e-11	89.7	2.69487e-08	92.61	1.37892e-08	87.16	4.82696e-08	0	1.3049	6	8.12075	1.35649	5	7.79161	1.36396	8	11.3883	1.38159	6	3.17057	1.2028	5	6.36959	0.869105	8	4.8886	1.07787	6	7.11264	1.75036	5	8.98969	1.06728	8	10.7994
VFLMGEEVGEYQGAYK	89	TRINITY_DN70071_c0_g1 orf length:774 frame:-3 start:1864 end:2637 gi	N-Term(TMT6plex); M4(Oxidation); K16(TMT6plex)	2294.18	4.33e-16	89.62	1.72448e-08	84.38	5.81783e-08	89.02	1.9549e-08	0	1.22278	21	6.19507	1.13	28	9.4714	1.00607	37	11.2663	1.00635	22	17.2743	0.897372	29	18.7047	0.849969	37	11.7502	0.869084	22	19.1882	1.15482	29	10.8203	1.04701	37	13.5789
VVDLADIVANNWK	10	TRINITY_DN71343_c0_g1 orf length:1071 frame:-2 start:372 end:1442 gi	N-Term(TMT6plex); K13(TMT6plex)	1915.11	4.33e-16	89.59	2.57717e-08	89.35	2.73521e-08	89.92	2.39369e-08	0	0.910726	3	7.00704	0.908747	3	16.1062	0.61905	4	11.4582	1.8907	3	1.34253	1.68802	3	6.59979	1.67521	4	2.16976	0.789666	3	0.776879	1.20598	3	3.06424	1.21627	4	1.85787
AAAIGANNQAAQSMLK	25	TRINITY_DN64254_c3_g4 orf length:750 frame:3 start:213 end:962 gi	N-Term(TMT6plex); M14(Oxidation); K16(TMT6plex)	2033.12	4.33e-16	89.55	2.72302e-08	88.88	3.17078e-08	87.85	4.01124e-08	0	1.03081	8	27.5906	1.06249	5	4.2083	1.02483	12	15.9143	0.97524	8	21.4969	1.11954	5	5.84363	1.07959	12	21.1703	1.01947	8	9.49665	0.882001	5	2.59103	1.00134	12	13.4863
YTTVDEYLDQFV	17	TRINITY_DN69648_c2_g2 orf length:924 frame:-2 start:459 end:1382 gi	N-Term(TMT6plex)	1721.85	4.33e-16	89.54	9.33855e-09	89.48	9.29938e-09	59.74	7.53804e-06	0	1.38206	6	18.4887	1.10606	6	5.06519	1.05499	5	16.258	1.08368	6	4.06933	1.07264	6	5.65785	0.917975	5	17.5039	0.691	6	8.37062	1.02351	6	4.95623	1.0396	5	22.3571
ELIGPAMYFGLMGDGQPIGR	32	TRINITY_DN68676_c0_g1 orf length:1167 frame:1 start:1 end:1167 gi	N-Term(TMT6plex); M7(Oxidation); M12(Oxidation)	2383.2	4.858e-12	89.53	1.57116e-08	89.63	1.52995e-08	92.49	7.83456e-09	0	1.1297	9	5.225	1.01115	8	19.3052	0.992157	14	12.0737	1.29041	9	15.4656	1.24449	8	17.8832	1.04056	15	12.5158	0.8859	9	7.83035	1.105	8	7.4151	1.06502	15	15.0716
AMLDEFYVGDIDSASIPTNR	10	TRINITY_DN63144_c3_g2 orf length:255 frame:1 start:1540 end:1794 gi	N-Term(TMT6plex); M2(Oxidation)	2459.2	2.893e-13	89.4	1.09649e-08	93.04	4.56865e-09	93.08	4.45296e-09	0	1.29998	4	25.7517	1.46098	2	21.4976	1.35355	4	35.3183	1.0369	4	3.64901	1.23869	2	11.0613	0.753057	4	22.2316	0.497409	4	71.6238	0.81483	2	24.6915	0.608238	4	34.5267
IVVSETGWPSAGGDEK	10	TRINITY_DN65934_c0_g1 orf length:954 frame:-1 start:335 end:1288 gi	N-Term(TMT6plex); K16(TMT6plex)	2090.12	4.33e-16	89.2	2.62695e-08	87.83	3.50235e-08	87.54	3.90278e-08	0	1.13404	3	0.809319	1.0138	3	2.13737	0.854511	4	5.68082	0.815669	3	0.0613566	0.724116	3	1.04279	0.800705	4	3.0133	0.820512	3	4.15684	1.13554	3	3.26259	1.15958	4	0.407524
EITDVLDAVGNTTK	9	TRINITY_DN71052_c0_g1 orf length:2400 frame:2 start:884 end:3283 gi	N-Term(TMT6plex); K14(TMT6plex)	1934.09	4.33e-16	89.17	3.11729e-08	55.54	7.17684e-05	87.59	4.55482e-08	0	1.03798	3	1.49674	1.19509	1		1.11738	5	3.02747	1.058	3	7.09815	1.009	1		0.769179	5	2.78126	0.917478	3	24.294	1.04573	1		0.951987	5	2.12348
AGTLNSISEQQK	33	TRINITY_DN64187_c3_g3 orf length:681 frame:1 start:250 end:930 gi	N-Term(TMT6plex); K12(TMT6plex)	1733.98	1.169e-11	89.16	3.21548e-08	89.34	2.93942e-08	89.07	3.20848e-08	0	1.3523	9	19.7057	1.32423	9	12.9306	1.71812	15	15.3251	1.00371	9	8.56497	0.790837	9	5.60101	0.705528	15	12.333	0.57084	9	21.6157	0.486919	9	18.4155	0.474436	15	24.8136
TNDSAGDGTTTASILAR	12	TRINITY_DN67662_c0_g1 orf length:1755 frame:3 start:153 end:1907 gi	N-Term(TMT6plex)	1879.96	5.467e-10	89.02	1.60402e-08	96.78	2.49774e-09	98.22	2.03392e-09	0	1.30775	4	14.008	1.48142	4	17.0937	1.39187	4	8.31593	0.958649	4	2.45294	1.0083	4	8.02212	0.827306	4	11.8831	0.912513	4	6.33177	1.02895	4	14.5391	1.10313	4	9.07806
SDSGFGGATGYGGSAR	3	TRINITY_DN58256_c0_g1 orf length:822 frame:2 start:137 end:958 gi	N-Term(TMT6plex)	1675.79	4.33e-16	89.01	4.0821e-09	81.8	1.94905e-08	87.92	5.32738e-09	0	1.3441	1		1.35324	1		1.15808	1		0.915131	1		0.854967	1		0.881862	1		1.21302	1		1.11931	1		1.3657	1
AAVVPFSPIPPSETCCGALK	14	TRINITY_DN63467_c0_g3 orf length:321 frame:-2 start:2353 end:2673 gi	N-Term(TMT6plex); C15(Carbamidomethyl); C16(Carbamidomethyl); K20(TMT6plex)	2559.37	4.33e-16	89.01	2.93911e-08	75.11	7.21466e-07	64.04	9.19086e-06	0	0.488209	7	96.7532	0.247196	3	171.225	0.356224	4	19.1977	1.55207	7	21.6709	2.7541	3	21.4632	2.40497	4	10.228	1.72432	7	33.6583	1.48936	3	9.64227	1.583	4	8.33618
EADEDGDGQVNYEEFVR	5	TRINITY_DN66346_c0_g5 orf length:117 frame:-1 start:283 end:399 gi	N-Term(TMT6plex)	2200.98	1.178e-10	88.92	1.79526e-09	70.87	1.18677e-07	101.42	1.04561e-10	0	1.00027	3	0.715643	1.47258	1		1.29653	1		0.698999	3	31.9911	1.39928	1		0.29218	1		0.55911	3	17.7019	0.85732	1		0.342956	1
YGVTPDAETIDIANTATQK	13	TRINITY_DN62245_c0_g1 orf length:492 frame:2 start:179 end:670 gi	N-Term(TMT6plex); K19(TMT6plex)	2466.31	6.511e-11	88.89	3.16994e-08	87.95	3.952e-08	95.15	7.43873e-09	0	1.35927	3	1.73137	1.52712	4	3.69358	1.23995	6	0.403001	0.961008	3	0.160948	0.957044	4	1.07964	0.758616	6	4.67053	0.559721	3	6.54928	0.903207	4	2.62586	0.76537	6	6.17121
DQVEAVVDTIIEAAR	6	TRINITY_DN61382_c0_g2 orf length:231 frame:2 start:1094 end:1324 gi	N-Term(TMT6plex)	1858.02	4.33e-16	88.87	2.5749e-08	79.31	2.29164e-07	77.72	3.32172e-07	0	1.41758	2	7.84186	1.67728	1		1.15529	3	22.6001	0.920281	2	15.4324	0.997878	1		0.763958	3	21.9733	0.549746	2	12.2182	0.945727	1		0.735528	3	8.46339
IEDLSSQLQTQAAEQFK	24	TRINITY_DN61895_c1_g1 orf length:459 frame:-3 start:367 end:825 gi	N-Term(TMT6plex); K17(TMT6plex)	2394.3	1.916e-15	88.8	3.28905e-08	100.31	2.34639e-09	121.95	1.6531e-11	0	1.46393	4	6.5895	1.51076	6	14.45	1.28843	14	13.858	0.777012	4	2.77674	0.784719	6	10.3174	0.721155	14	24.0559	0.651687	4	6.50757	1.00692	6	2.11778	0.920964	14	11.6499
LIGAPPGYIGHDEGGQLTEAVR	12	TRINITY_DN72741_c1_g1 orf length:2703 frame:2 start:215 end:2917 gi	N-Term(TMT6plex)	2479.32	4.209e-10	88.77	2.96009e-08	84.16	8.28808e-08	98.54	3.07209e-09	0	1.16967	4	8.52331	1.18409	2	17.9055	1.21489	5	0.0915003	0.898749	4	17.7618	0.801913	2	22.1289	0.781859	5	23.3497	1.03453	4	14.4227	1.46647	2	31.0488	1.04531	5	12.8201
VGVNYGQLGNNLPPPSQSVK	11	TRINITY_DN66178_c0_g2 orf length:1356 frame:2 start:395 end:1750 gi	N-Term(TMT6plex); K20(TMT6plex)	2526.4	4.33e-16	88.72	3.33006e-08	87.41	4.52063e-08	73.27	1.17038e-06	0	1.2192	5	7.57218	1.2443	3	2.21981	0.930157	2	6.80027	1.00983	5	3.00377	0.894285	3	5.80972	0.99609	2	14.0972	1.03742	5	8.82401	1.07855	3	3.86349	1.19059	2	5.55856
SSDKDNINMSDLSSALNDVDR	6	TRINITY_DN70551_c1_g1 orf length:894 frame:-1 start:885 end:1778 gi	N-Term(Acetyl); K4(TMT6plex); M9(Oxidation)	2583.21	4.33e-16	88.71	4.97968e-09	87.99	5.7982e-09	82.85	1.9455e-08	1	0.992933	1		1.12636	3	25.0461	1.50235	2	3.85298	0.952467	1		1.06	3	2.0396	0.555305	2	11.8784	0.602749	1		0.985573	3	1.51109	0.555507	2	3.71043
IFVGGLASTVTESDFK	4	TRINITY_DN63670_c0_g1 orf length:1419 frame:2 start:560 end:1978 gi;TRINITY_DN72930_c0_g3 orf length:990 frame:2 start:296 end:1285 gi;TRINITY_DN63670_c0_g2 orf length:450 frame:2 start:614 end:1063 gi	N-Term(TMT6plex); K16(TMT6plex)	2129.19	4.33e-16	88.71	3.31755e-08	61.46	1.71479e-05	55.59	6.72201e-05	0
DAALAAVPSDAPTIFDK	23	TRINITY_DN52706_c0_g1 orf length:480 frame:-3 start:581 end:1060 gi	N-Term(TMT6plex); K17(TMT6plex)	2160.2	1.232e-11	88.67	3.28712e-08	98.11	3.69316e-09	94.25	8.96372e-09	0	1.3596	5	4.6558	1.38913	5	4.37911	1.27402	13	2.48128	0.970371	5	3.8029	0.961428	5	2.88767	0.757036	13	4.85891	0.787015	5	2.48846	1.18456	5	1.76436	1.0296	13	3.68396
AVTFFDVNSASGLK	3	TRINITY_DN71625_c1_g1 orf length:702 frame:3 start:60 end:761 gi	N-Term(TMT6plex); K14(TMT6plex)	1914.08	2.865e-12	88.66	3.2062e-08	97.78	3.95971e-09			0	1.25447	2	1.26713	1.21357	1					1.08005	2	1.32395	1.06289	1					0.859645	2	3.8621	0.806695	1
DLINNPDLVATDPVVSFR	10	TRINITY_DN64868_c1_g1 orf length:906 frame:-2 start:260 end:1165 gi	N-Term(TMT6plex)	2214.2	2.893e-13	88.65	3.00891e-08	91.64	1.45666e-08	97.29	4.01272e-09	0	1.40529	3	9.41821	1.09259	3	17.275	1.25736	4	14.8147	0.83391	3	20.7242	0.671589	3	5.22406	0.803217	4	19.2747	0.848111	3	11.1481	1.47423	3	13.9256	1.17286	4	9.21116
ECILSGLLSVDGLK	5	TRINITY_DN66170_c0_g3 orf length:1377 frame:-3 start:988 end:2364 gi	N-Term(TMT6plex); C2(Carbamidomethyl); K14(TMT6plex)	1962.14	4.33e-16	88.61	3.66338e-08	88.5	3.84916e-08	39.51	0.0029945	0	0.592099	2	2.10231	0.560676	2	3.88547	0.693263	1		0.740684	2	5.06746	0.93294	2	1.82747	0.776034	1		1.5248	2	3.2907	1.57785	2	4.00292	1.11465	1
SAEILEGDGGVGTIK	32	TRINITY_DN68644_c1_g1 orf length:477 frame:-2 start:16 end:492 gi	N-Term(TMT6plex); K15(TMT6plex)	1904.07	4.33e-16	88.61	3.31907e-08	75.99	6.02984e-07	82.59	1.32745e-07	0	1.1434	13	16.4683	1.07171	8	7.70459	0.975075	11	7.26554	0.747637	13	14.1086	0.650708	8	32.6468	0.685375	11	20.4741	1.32604	13	15.6104	1.3319	8	13.6297	1.6018	11	21.0635
SYQQASGEVYVTQK	10	TRINITY_DN65392_c0_g1 orf length:1575 frame:1 start:367 end:1941 gi	N-Term(TMT6plex); K14(TMT6plex)	2046.09	1.147e-12	88.6	2.91261e-08	91.9	1.32359e-08	81	1.5688e-07	0	0.736285	5	2.59057	0.753006	3	0.588804	0.751934	2	12.5568	0.714391	5	13.2182	0.74768	3	7.7533	0.95799	2	13.4314	1.89892	5	5.79318	1.47534	3	6.80593	1.36032	2	18.0492
AFVDSGAQSTIISK	7	TRINITY_DN67309_c0_g1 orf length:654 frame:-3 start:2205 end:2858 gi	N-Term(TMT6plex); K14(TMT6plex)	1882.07	3.292e-13	88.6	3.07135e-08	89.42	2.57148e-08	86.04	5.53771e-08	0	0.917426	1		0.855667	3	6.09061	0.899406	3	4.39611	0.984412	1		1.0526	3	6.0885	1.06709	3	2.81254	1.08942	1		1.14476	3	2.87234	1.04478	3	3.90438
VIFPSDDSAAISSK	11	TRINITY_DN69472_c0_g2 orf length:486 frame:-1 start:779 end:1264 gi	N-Term(TMT6plex); K14(TMT6plex)	1895.05	1.282e-12	88.55	3.40714e-08	87.95	4.03216e-08			0	0.515793	6	24.9963	0.604417	5	26.3565				0.519224	6	31.459	0.624885	5	38.3918				2.53203	6	20.2545	2.24008	5	26.2565
AVENVNSIIGPALIGK	16	TRINITY_DN65179_c1_g3 orf length:1335 frame:1 start:253 end:1587 gi	N-Term(TMT6plex); K16(TMT6plex)	2053.24	4.33e-16	88.51	2.37465e-08	52.04	0.000109093	84.47	6.05577e-08	0	0.9792	7	2.84382	0.969503	5	2.10225	0.892129	4	16.6847	0.91099	7	4.94156	1.04171	5	0.993048	0.881402	4	20.3514	0.971566	7	7.14009	0.966126	5	2.8804	0.852536	4	6.79631
CPAIIPLGSQTTGVVVGNNAVK	1	TRINITY_DN63947_c1_g9 orf length:621 frame:-3 start:1281 end:1901 gi	N-Term(TMT6plex); C1(Carbamidomethyl); K22(TMT6plex)	2653.53	4.33e-16	88.49	3.00148e-08					0	1.23822	1								0.804242	1								1.48095	1
AVAGAGVLAGYDK	35	TRINITY_DN65061_c0_g2 orf length:1149 frame:-1 start:310 end:1458 gi	N-Term(TMT6plex); K13(TMT6plex)	1649.96	3.19e-11	88.35	3.96981e-08	88.9	3.40098e-08	100.61	2.26364e-09	0	0.911343	10	9.08888	0.891828	9	2.5563	0.755974	16	13.6924	0.953661	10	2.68359	0.957244	9	9.46457	1.03604	16	5.25643	1.20821	10	3.97072	1.02207	9	7.49531	1.08167	16	11.2425
AQPPVASLDQLAAEGLSFACK	3	TRINITY_DN67034_c0_g2 orf length:1302 frame:3 start:387 end:1688 gi	N-Term(TMT6plex); C20(Carbamidomethyl); K21(TMT6plex)	2631.43	4.33e-16	88.32	3.6587e-08	82.49	1.40064e-07	85.2	7.59518e-08	0	0.693521	1		0.713206	1		0.828814	1		0.876867	1		0.927556	1		0.965548	1		1.90901	1		2.13106	1		1.5772	1
APEAAWQHDMYGDLGAAAYAAPAGR	6	TRINITY_DN67131_c0_g1 orf length:780 frame:-2 start:1269 end:2048 gi	N-Term(TMT6plex); M10(Oxidation)	2805.32	6.157e-12	88.23	9.24432e-09	88.58	8.04318e-09	77.82	1.05726e-07	0	1.1085	2	11.8897	1.47627	1		1.10128	3	11.1594	1.04189	2	7.43807	1.2954	1		0.900737	3	20.0339	0.743137	2	23.3095	0.868178	1		0.882125	3	12.2243
TQETLEEGAQLIDK	7	TRINITY_DN68619_c0_g1 orf length:1899 frame:1 start:337 end:2235 gi	N-Term(TMT6plex); K14(TMT6plex)	2033.12	1.198e-11	88.19	3.67885e-08	90.74	2.06195e-08	85.54	6.79984e-08	0	0.830903	2	8.90362	1.00899	3	5.1835	1.17827	2	2.62203	0.689511	2	26.5196	0.573821	3	14.4148	0.418833	2	4.71039	1.11993	2	23.0059	1.84828	3	3.12674	1.00008	2	7.00091
NIQNAISSAGLGNQIK	5	TRINITY_DN51164_c0_g2 orf length:1035 frame:2 start:2 end:1036 gi	N-Term(TMT6plex); K16(TMT6plex)	2086.2	2.005e-13	88.19	3.55748e-08			88.16	3.62033e-08	0	0.481329	2	3.74388				0.709561	3	3.31202	0.455552	2	19.89				0.745195	3	54.7511	0.610186	2	13.5935				0.637182	3	6.19444
VLSDAAPIPDTANNASR	3	TRINITY_DN64340_c2_g1 orf length:537 frame:1 start:388 end:924 gi	N-Term(TMT6plex)	1941.03	4.33e-16	88.17	2.98714e-08	85.32	5.53747e-08	76.82	3.87863e-07	0	0.806525	1		1.02597	1		0.89411	1		0.576285	1		0.731071	1		0.814824	1		1.82868	1		1.57389	1		1.80604	1
VETLAGSGISTIPK	18	TRINITY_DN64727_c4_g2 orf length:1176 frame:-1 start:305 end:1480 gi	N-Term(TMT6plex); K14(TMT6plex)	1831.1	4.33e-16	88.17	3.3834e-08	78.33	3.36384e-07	71.09	1.81672e-06	0	1.46419	7	35.7466	1.83772	5	16.1708	1.3015	6	19.873	0.988888	7	19.1306	0.855337	5	11.3306	0.929138	6	15.486	0.636232	7	88.1036	0.391337	5	66.9459	0.75497	6	19.3035
GALDGGLDIPHSEK	28	TRINITY_DN66381_c0_g1 orf length:708 frame:-1 start:2022 end:2729 gi	N-Term(TMT6plex); K14(TMT6plex)	1867.03	4.33e-16	88.14	3.80585e-08	79.82	2.50677e-07	74.47	8.646e-07	0	1.24501	8	10.4895	1.2988	10	8.33004	1.18196	10	5.63283	0.982524	8	10.515	1.08437	10	9.31011	0.890604	10	3.85291	0.823989	8	23.6438	0.868289	10	10.2297	0.886844	10	6.19601
SFAAVGVDPAVMGVGPAAAIPVAVK	6	TRINITY_DN69543_c3_g1 orf length:1107 frame:1 start:787 end:1893 gi	N-Term(TMT6plex); M12(Oxidation); K25(TMT6plex)	2768.57	4.33e-16	88.1	3.26026e-08	75.57	5.72691e-07	63.06	1.04547e-05	0	1.10033	3	5.89765	0.955117	1		0.886957	2	9.56041	0.9544	3	6.45089	0.767462	1		0.948304	2	1.41611	1.25	3	14.4536	1.37542	1		1.56974	2	11.8132
AATNNFSSDYIVSESGEK	1	TRINITY_DN63755_c4_g2 orf length:522 frame:-3 start:2 end:523 gi	N-Term(TMT6plex); K18(TMT6plex)	2377.19	4.33e-16	88.07	2.25355e-08					0	0.860794	1								1.07343	1								0.769536	1
ALVDDDTLSSSPPNDAR	4	TRINITY_DN63002_c2_g5 orf length:1380 frame:2 start:371 end:1750 gi	N-Term(TMT6plex)	2001.99	4.33e-16	88.03	1.30641e-08	70.48	6.89431e-07	69.31	9.55339e-07	0	1.00646	2	17.4912	1.52923	1		1.40748	1		0.975163	2	30.0558	0.877204	1		0.567282	1		0.776686	2	1.57443	1.07128	1		0.781923	1
AVFVDLEPTVIDEVR	12	TRINITY_DN63712_c4_g2 orf length:270 frame:-1 start:3 end:272 gi	N-Term(TMT6plex)	1931.07	4.33e-16	88.01	3.62106e-08	78.7	3.12285e-07	88.08	3.56316e-08	0	1.45042	3	2.46506	1.44844	3	1.89226	1.40889	6	15.8095	1.1184	3	4.19769	1.19664	3	5.59102	0.792742	6	15.4646	0.411596	3	25.67	0.703691	3	11.0409	0.522581	6	28.7186
VLVTGTGPLGCVPAELAMR	8	TRINITY_DN71034_c2_g1 orf length:1089 frame:-3 start:1360 end:2448 gi	N-Term(TMT6plex); C11(Carbamidomethyl); M18(Oxidation)	2186.19	1.426e-14	87.95	3.58325e-08	90.02	2.24962e-08	87.1	4.32866e-08	0	1.44698	3	45.2261	1.27545	3	39.646	1.66477	2	25.2752	1.09701	3	5.02558	0.892181	3	6.79715	0.857646	2	21.3786	1.03647	3	12.9542	0.775973	3	63.6795	0.558668	2	24.1298
LYQVEYAMEAIGNAGTAIGILSK	8	TRINITY_DN64254_c3_g4 orf length:750 frame:3 start:213 end:962 gi	N-Term(TMT6plex); M8(Oxidation); K23(TMT6plex)	2886.57	4.33e-16	87.91	3.66495e-08	77.02	4.54816e-07			0	1.28799	3	10.7146	1.30454	5	10.174				1.24119	3	0.12956	1.1151	5	8.60957				0.929161	3	42.596	1.04008	5	10.8594
IINEPTAAALSYGMNNK	4	TRINITY_DN68682_c0_g1 orf length:1344 frame:-1 start:1352 end:2695 gi	N-Term(TMT6plex); K17(TMT6plex)	2265.23	4.33e-16	87.91	3.84294e-08	76.33	5.84351e-07	84.27	9.20312e-08	0	0.764592	1		0.977094	2	1.31195	1.15042	1		0.540835	1		0.647737	2	2.24956	0.55739	1		1.66481	1		1.52643	2	0.613969	1.12959	1
SSYSTSSNPGWVITCR	5	TRINITY_DN65088_c0_g5 orf length:585 frame:3 start:30 end:614 gi	N-Term(TMT6plex); C15(Carbamidomethyl)	2030.97	1.289e-10	87.9	9.00105e-09	82.27	3.2018e-08	89.08	6.11794e-09	0	0.632656	2	13.7291	0.767642	2	8.45515	0.666834	1		0.77202	2	2.44058	0.842699	2	16.4527	1.10235	1		1.66295	2	2.98867	1.41048	2	1.48633	1.19953	1
LLNDGDPVLGDEIVYATR	5	TRINITY_DN63900_c2_g1 orf length:1917 frame:2 start:575 end:2491 gi	N-Term(TMT6plex)	2189.17	1.634e-12	87.9	3.36526e-08	32.75	0.0109893	112.28	1.22157e-10	0	1.07215	2	6.72183	1.26401	1		1.47194	2	23.3583	0.970918	2	21.2498	1.01422	1		0.533386	2	31.4668	0.59566	2	16.0993	1.05656	1		0.533169	2	66.9313
HAEILEGDGGPGTIK	45	TRINITY_DN68644_c1_g2 orf length:477 frame:-2 start:279 end:755 gi	N-Term(TMT6plex); K15(TMT6plex)	1952.09	4.33e-16	87.89	4.35647e-08	84.23	1.00812e-07	86.21	6.41409e-08	0	0.623562	15	103.029	0.772092	13	29.7727	0.693983	16	30.4845	0.484758	15	75.9116	0.462112	13	58.794	0.638707	16	65.9114	0.411558	15	83.0773	0.567765	13	75.6004	0.788344	16	47.6142
AAGGAPANVAVGIAR	14	TRINITY_DN63443_c0_g2 orf length:1158 frame:2 start:251 end:1408 gi	N-Term(TMT6plex)	1523.89	4.246e-13	87.88	4.35022e-08	67.35	4.7584e-06	93.83	1.08261e-08	0	0.891131	4	15.501	0.84465	3	6.04062	0.80883	7	14.5106	1.15802	4	4.07032	1.20802	3	2.49697	1.23041	7	9.57627	0.894816	4	2.00796	0.966463	3	0.300693	0.997231	7	4.34986
ILQNIQEGVFDVSNESSGIK	3	TRINITY_DN70074_c1_g2 orf length:576 frame:-3 start:436 end:1011 gi	N-Term(TMT6plex); K20(TMT6plex)	2635.43	2.39e-13	87.87	3.78868e-08	86.1	5.7072e-08	107.77	3.88529e-10	0	1.60225	1		1.60848	1		1.34963	1		0.939248	1		0.745448	1		0.62231	1		0.729942	1		1.16599	1		0.917458	1
IMVSQADDVAGIISSK	16	TRINITY_DN62485_c0_g1 orf length:1266 frame:-2 start:407 end:1672 gi	N-Term(TMT6plex); M2(Oxidation); K16(TMT6plex)	2108.17	2.862e-15	87.86	4.40304e-08	107.16	5.19235e-10	62.73	1.44267e-05	0	1.15413	3	7.289	1.27836	4	12.786	0.990196	9	4.03094	0.944205	3	0.439919	1.05249	4	3.42928	0.972924	9	8.54571	0.889089	3	2.5953	1.01518	4	13.7235	1.033	9	3.60517
DLAGGFYDAGDAIK	13	TRINITY_DN70109_c2_g1 orf length:1818 frame:3 start:510 end:2327 gi	N-Term(TMT6plex); K14(TMT6plex)	1871	4.33e-16	87.85	3.07611e-08	87.26	3.45794e-08	87.69	3.09793e-08	0	1.59568	3	5.91091	1.79803	4	2.3811	1.95604	6	7.76396	1.06056	3	0.37639	0.931781	4	4.18977	0.588335	6	7.4629	0.550829	3	11.1095	0.759854	4	1.98693	0.565863	6	16.8439
QALDAQDYEAAANYVQR	5	TRINITY_DN64386_c0_g1 orf length:1575 frame:3 start:87 end:1661 gi	N-Term(TMT6plex)	2155.06	9.419e-13	87.83	1.42566e-08	85.74	2.16016e-08	93.3	4.09268e-09	0	1.04808	2	12.4486	1.23382	1		1.11699	2	17.3128	0.942999	2	4.43705	0.844154	1		0.75008	2	18.2175	0.810275	2	0.425304	1.176	1		0.849203	2	4.12963
ASTSSAGASSVSNSK	7	TRINITY_DN71346_c2_g1 orf length:2157 frame:1 start:808 end:2964 gi	N-Term(TMT6plex); K15(TMT6plex)	1798.96	7.325e-12	87.82	3.14699e-08	92.59	1.11814e-08	30.16	0.0195657	0	0.948168	3	9.0558	0.798908	3	8.06368	1.01354	1		1.22266	3	9.03991	0.973309	3	2.93237	1.21143	1		1.03721	3	15.3164	0.966135	3	31.7125	0.795822	1
IVSSTGALALQEIPK	7	TRINITY_DN62887_c0_g1 orf length:1530 frame:-3 start:239 end:1768 gi	N-Term(TMT6plex); K15(TMT6plex)	1985.21	4.33e-16	87.76	2.9814e-08	84.97	5.20616e-08	86.96	3.67505e-08	0	1.00838	2	0.197639	0.961234	2	3.67593	0.92312	3	0.491764	0.986142	2	23.0818	0.870918	2	14.5108	0.870993	3	5.08498	1.36654	2	11.2215	1.45817	2	6.18197	1.38575	3	5.4773
VSAQVPDSGPCVTYIGK	13	TRINITY_DN68256_c0_g1 orf length:1464 frame:2 start:1292 end:2755 gi	N-Term(TMT6plex); C11(Carbamidomethyl); K17(TMT6plex)	2236.2	3.511e-15	87.69	4.03412e-08	94.45	8.5244e-09	88.83	3.14858e-08	0	0.889433	3	25.6269	0.793345	2	45.3684	0.836928	8	6.83032	0.855305	3	3.80724	0.732703	2	18.8615	0.775007	8	10.5981	1.36107	3	9.97785	1.4167	2	25.4419	1.3468	8	10.5277
EASDMVLADDNFSTIVAAVGEGR	2	TRINITY_DN67953_c0_g2 orf length:1578 frame:3 start:2538 end:4115 gi	N-Term(TMT6plex); M5(Oxidation)	2612.26	4.33e-16	87.69	1.38726e-08					0	0.884449	2	32.6745							1.10159	2	1.44296							0.902294	2	25.047
EVEAVCNPIISAVYQR	10	TRINITY_DN69303_c2_g1 orf length:1893 frame:-2 start:374 end:2266 gi	N-Term(TMT6plex); C6(Carbamidomethyl)	2077.09	4.33e-16	87.67	2.72747e-08	84.07	7.26681e-08	84.37	5.97747e-08	0	1.01912	3	16.0502	0.856006	2	29.0848	0.942186	5	3.82604	0.980148	3	2.01508	1.05432	2	16.1114	0.78982	5	2.5358	1.10834	3	16.2559	1.37268	2	51.2621	1.39724	5	15.7366
AIADASQQGDLDALR	5	TRINITY_DN39838_c0_g1 orf length:615 frame:-3 start:205 end:819 gi	N-Term(TMT6plex)	1772.93	9.603e-11	87.65	2.74006e-08	91.94	9.91589e-09	46.57	0.00036128	0	1.238	2	6.37511	1.40875	2	5.40262	1.10145	1		0.977679	2	3.05849	1.13195	2	3.12411	0.778353	1		0.708657	2	4.84725	0.870413	2	1.05465	0.900628	1
VVIGMDVAASEFYDNK	35	TRINITY_DN65179_c1_g3 orf length:1335 frame:1 start:253 end:1587 gi	N-Term(TMT6plex); M5(Oxidation); K16(TMT6plex)	2232.16	4.31e-09	87.65	3.05788e-08	87.53	3.12589e-08	87.35	3.27657e-08	0	0.867801	11	15.9536	1.11516	9	12.7213	1.02021	15	8.25967	0.880191	11	8.22733	0.958001	9	26.0414	0.707752	15	12.4163	0.752046	11	28.0159	0.884056	9	16.6569	0.860669	15	14.1215
AGGSCYFGGLATQTIK	4	TRINITY_DN66178_c0_g2 orf length:1356 frame:2 start:395 end:1750 gi	N-Term(TMT6plex); C5(Carbamidomethyl); K16(TMT6plex)	2089.12	1.201e-14	87.55	3.87622e-08	94.06	8.73635e-09			0	0.915307	2	9.2769	1.06161	2	7.92032				0.994075	2	0.708641	0.968118	2	0.848008				1.0385	2	1.45953	0.928391	2	6.10556
SSSAAGLTATVAK	3	TRINITY_DN69233_c2_g1 orf length:2439 frame:1 start:127 end:2565 gi	N-Term(TMT6plex); K13(TMT6plex)	1621.95	4.33e-16	87.47	4.52128e-08	71.56	1.79446e-06	70.18	2.50404e-06	0	1.3319	1		1.44547	1		1.45499	1		1.10473	1		1.11335	1		0.846052	1		0.474027	1		0.556085	1		0.536937	1
GGTFTDVYAEIPGQPDGR	6	TRINITY_DN70432_c0_g1 orf length:3801 frame:-3 start:787 end:4587 gi	N-Term(TMT6plex)	2109.04	4.33e-16	87.42	1.66643e-08	81.47	7.12853e-08	44.24	0.000344684	0	1.08195	2	4.02071	0.997501	3	3.39777	1.00262	1		1.02811	2	10.3024	1.05355	3	6.54609	0.787208	1		0.879333	2	11.4676	1.05124	3	2.22592	1.12958	1
TIAMDGTEGLVR	13	TRINITY_DN45534_c0_g1 orf length:1401 frame:-1 start:163 end:1563 gi;TRINITY_DN68139_c2_g3 orf length:1515 frame:-2 start:1088 end:2602 gi;TRINITY_DN64099_c1_g4 orf length:501 frame:-1 start:6 end:506 gi	N-Term(TMT6plex)	1491.8	4.33e-16	87.38	3.00722e-08	87.32	3.0954e-08	84.27	6.15412e-08	0
ADGSFVVAEDTENEPLGR	32	TRINITY_DN71811_c1_g1 orf length:1443 frame:-3 start:3774 end:5216 gi	N-Term(TMT6plex)	2135.05	6.498e-15	87.35	1.56466e-08	99.33	9.85954e-10	90.69	7.25135e-09	0	1.23526	9	9.52377	1.44801	14	21.6738	1.30682	9	11.9653	0.866403	9	12.6036	1.09761	14	13.6498	0.654174	9	17.907	0.76815	9	6.84044	1.06291	14	11.2249	0.803028	9	10.816
YSVIEGDAISETIEK	48	TRINITY_DN68644_c1_g1 orf length:477 frame:-2 start:16 end:492 gi	N-Term(TMT6plex); K15(TMT6plex)	2112.15	2.309e-12	87.33	4.0499e-08	88.73	2.94059e-08	88.52	3.07924e-08	0	1.07563	11	4.23586	1.1244	26	8.20957	0.966388	11	7.11811	0.800155	11	14.4433	0.720838	26	26.248	0.66574	11	25.5162	1.19299	11	17.2102	1.35584	26	15.4373	1.37397	11	27.4334
YGGGANELADGYNK	8	TRINITY_DN61105_c2_g1 orf length:732 frame:-3 start:572 end:1303 gi	N-Term(TMT6plex); K14(TMT6plex)	1886.96	4.33e-16	87.29	2.42629e-08	83.61	5.92296e-08	73.61	6.16249e-07	0	1.02221	2	3.19716	0.827312	3	0.132506	1.13586	3	14.5791	1.11042	2	3.55403	1.03053	3	9.19004	0.873672	3	11.7815	1.13725	2	5.54802	1.3461	3	10.7974	0.987454	3	7.7852
SLVEDSQNVQGDATK	5	TRINITY_DN68930_c0_g1 orf length:1020 frame:1 start:310 end:1329 gi	N-Term(TMT6plex); K15(TMT6plex)	2049.09	9.652e-13	87.25	3.85206e-08	86.03	5.01414e-08	93.48	9.26659e-09	0	1.29968	1		1.25337	2	18.0742	1.21806	2	14.8932	0.811635	1		0.805313	2	1.64013	0.750755	2	22.6164	0.657343	1		0.93037	2	10.3322	0.907132	2	0.827343
AVSAYCATWDADK	18	TRINITY_DN70110_c0_g2 orf length:279 frame:2 start:581 end:859 gi	N-Term(TMT6plex); C6(Carbamidomethyl); K13(TMT6plex)	1915.97	8.356e-11	87.24	2.00127e-08	83.69	4.33976e-08	91.43	7.77005e-09	0	0.949616	5	9.56073	0.605058	4	0.847916	0.738277	9	17.0326	0.73743	5	13.14	0.520545	4	3.21256	0.94092	9	4.63741	1.68103	5	3.51834	1.19204	4	4.04274	1.64995	9	18.6615
AVMQAAQEVAEGK	13	TRINITY_DN67155_c0_g1 orf length:1203 frame:-3 start:1150 end:2352 gi	N-Term(TMT6plex); K13(TMT6plex)	1789.99	4.33e-16	87.24	4.19134e-08	43.51	0.000980444	87.23	4.201e-08	0	1.12359	5	21.7829	1.29525	3	1.24171	1.21986	5	4.18216	0.88069	5	14.7828	0.89979	3	4.1472	0.740504	5	8.28652	0.984333	5	9.79389	1.17889	3	3.69109	0.911596	5	5.65156
GVADFLQEVTSK	8	TRINITY_DN62400_c0_g1 orf length:1269 frame:1 start:1 end:1269 gi;TRINITY_DN72656_c0_g1 orf length:1860 frame:2 start:146 end:2005 gi;TRINITY_DN62400_c0_g4 orf length:414 frame:2 start:2 end:415 gi;TRINITY_DN72656_c0_g3 orf length:582 frame:2 start:2 end:583 gi	N-Term(TMT6plex); K12(TMT6plex)	1751.99	3.403e-10	87.22	5.11162e-08			87.79	4.29992e-08	0
DPWGGPLEINTADSATDDDR	2	TRINITY_DN70109_c2_g1 orf length:1818 frame:3 start:510 end:2327 gi	N-Term(TMT6plex)	2374.09	1.999e-12	87.13	6.09973e-09	90.68	2.39419e-09			0	1.31189	1		1.35801	1					0.790827	1		1.16042	1					0.512358	1		0.930926	1
EYPNSYVFVVDMPGLK	66	TRINITY_DN71113_c2_g1 orf length:375 frame:2 start:2 end:376 gi	N-Term(TMT6plex); M12(Oxidation); K16(TMT6plex)	2332.23	4.33e-16	87.07	3.92672e-08	70.05	1.93262e-06	83.65	8.41462e-08	0	1.83205	16	20.2053	1.45079	16	19.5863	1.20359	34	18.624	0.690641	16	17.7635	0.719969	16	19.4424	0.807503	34	14.2673	1.63293	16	18.6803	1.57985	16	19.1728	1.43715	34	39.1746
AVVAQYNASQLITQR	13	TRINITY_DN65323_c1_g1 orf length:852 frame:1 start:58 end:909 gi;TRINITY_DN65323_c2_g2 orf length:576 frame:-2 start:457 end:1032 gi	N-Term(TMT6plex)	1891.06	4.33e-16	87.03	5.33031e-08	69.29	3.1972e-06	80.37	2.4795e-07	0
AQLVSNINACTAVADVVR	7	TRINITY_DN65849_c0_g1 orf length:1686 frame:2 start:164 end:1849 gi	N-Term(TMT6plex); C10(Carbamidomethyl)	2130.16	1.504e-17	87.01	4.1406e-08	104.05	7.98907e-10	97.12	4.00793e-09	0	1.05335	4	13.5857	1.28378	2	110.662	0.760513	1		0.952247	4	9.28826	0.814497	2	31.862	0.823196	1		0.870234	4	1.26465	1.06128	2	9.36223	0.854403	1
DYQGSEDPGVQSVTK	2	TRINITY_DN67007_c0_g1 orf length:933 frame:3 start:63 end:995 gi	N-Term(TMT6plex); K15(TMT6plex)	2068.06	4.33e-16	86.95	3.10828e-08					0	0.214597	2	2.05759							0.337203	2	6.53613							0.697817	2	1.38408
DNLVASGLGSTQQVYR	13	TRINITY_DN60550_c0_g1 orf length:465 frame:-2 start:419 end:883 gi	N-Term(TMT6plex)	1937.03	4.33e-16	86.92	3.93261e-08	83.13	9.82543e-08	87.21	3.76413e-08	0	0.976037	4	6.92924	0.942534	4	10.5002	0.856948	5	6.76603	0.932005	4	9.36963	0.862137	4	21.7295	1.01642	5	4.47722	1.29785	4	25.2286	1.32099	4	30.1346	1.33643	5	36.6751
DGSTTAGNSSQVSDGAGAVLLMK	15	TRINITY_DN69543_c2_g1 orf length:960 frame:2 start:56 end:1015 gi	N-Term(TMT6plex); M22(Oxidation); K23(TMT6plex)	2640.36	3.675e-13	86.89	3.75523e-08	84.58	6.23524e-08	113.51	8.37834e-11	0	1.10034	6	14.8411	1.04136	2	16.4408	1.23446	7	6.0575	1.01053	6	8.27716	0.874428	2	19.3153	0.671768	7	22.8915	1.04001	6	7.00361	1.20401	2	40.1546	1.06591	7	24.2743
VAINDIAENYMAFNTNYK	6	TRINITY_DN62155_c0_g1 orf length:1209 frame:-1 start:735 end:1943 gi	N-Term(TMT6plex); M11(Oxidation); K18(TMT6plex)	2565.31	3.298e-14	86.87	3.39222e-08	92.59	9.22603e-09	79.92	1.6654e-07	0	1.2769	2	6.62736	1.14603	2	0.995403	1.01358	2	11.1659	1.0422	2	0.840647	0.962554	2	5.47368	0.908195	2	8.51357	1.10338	2	5.72642	1.27344	2	2.91118	1.23231	2	0.0830145
EGDNVVEEAPADIPSLLELK	6	TRINITY_DN66100_c4_g1 orf length:1110 frame:-3 start:1568 end:2677 gi	N-Term(TMT6plex); K20(TMT6plex)	2596.41	4.33e-16	86.84	5.36167e-08	78.41	3.77834e-07	74.19	9.98392e-07	0	0.803497	3	5.25104	0.895888	2	0.143093	1.131	1		0.975225	3	4.49136	1.58011	2	1.87965	0.419802	1		0.703321	3	1.7948	1.20871	2	8.13039	0.529755	1
GLNYASGTAGIR	18	TRINITY_DN68562_c1_g2 orf length:1014 frame:-3 start:1861 end:2874 gi	N-Term(TMT6plex)	1408.77	2.951e-11	86.82	4.67932e-08	89.2	2.68706e-08	70.08	2.21875e-06	0	0.641263	7	114.467	0.242742	4	112.684	0.461925	7	36.8589	0.852883	7	15.431	0.48595	4	31.5542	1.21358	7	8.72216	1.75589	7	83.1962	2.95042	4	41.9513	2.43862	7	12.5994
VNQIGSVTESIEAVK	21	TRINITY_DN65179_c1_g3 orf length:1335 frame:1 start:253 end:1587 gi	N-Term(TMT6plex); K15(TMT6plex)	2032.17	2.433e-14	86.8	5.26503e-08	86.76	5.31374e-08	87.02	4.94538e-08	0	0.682704	5	5.39897	0.992027	4	2.57986	0.931812	12	8.12287	0.470693	5	16.0701	0.561976	4	19.6632	0.658385	12	22.6002	0.54636	5	43.8723	0.641848	4	32.6717	0.770344	12	13.8985
VLLQDFTGVPAVVDLACMR	6	TRINITY_DN69026_c0_g1 orf length:2694 frame:2 start:353 end:3046 gi;TRINITY_DN70990_c2_g1 orf length:2130 frame:-3 start:1 end:2130 gi	N-Term(TMT6plex); C17(Carbamidomethyl); M18(Oxidation)	2349.25	4.33e-16	86.8	4.70092e-08	71.46	1.61119e-06	82.98	1.11777e-07	0
SAQDIALAELAPTHPIR	30	TRINITY_DN61697_c0_g2 orf length:609 frame:-1 start:1545 end:2153 gi	N-Term(TMT6plex)	2032.14	1.958e-14	86.79	5.24575e-08	83.75	1.05213e-07	91.14	1.91513e-08	0	1.37577	7	16.1187	1.20604	10	15.1627	0.950002	13	16.8233	1.06751	7	13.988	1.07252	10	10.2099	1.02395	13	15.9166	0.812848	7	24.5284	0.842754	10	5.98273	0.924315	13	7.3721
VIDTGAPITIPVGVATLGR	2	TRINITY_DN64099_c1_g2 orf length:516 frame:-1 start:1 end:516 gi	N-Term(TMT6plex)	2079.23	4.33e-16	86.76	4.80767e-08					0	0.407118	2	127.142							0.695968	2	49.356							1.34003	2	5.66959
GIGDGTVSYGMDDGDDIYMR	8	TRINITY_DN61065_c0_g1 orf length:174 frame:-1 start:3418 end:3591 gi	N-Term(TMT6plex); M11(Oxidation); M19(Oxidation)	2398.04	4.33e-16	86.75	2.10848e-09	81.02	7.88806e-09	86.34	2.31723e-09	0	1.07401	3	5.24691	1.17522	3	0.545715	1.25107	2	3.92723	0.953409	3	4.0989	0.997125	3	0.118033	0.604812	2	29.0079	0.746535	3	2.70659	1.14485	3	5.58492	0.789827	2	0.046816
STQILEGDGGVGTIK	18	TRINITY_DN63846_c0_g1 orf length:405 frame:2 start:2 end:406 gi	N-Term(TMT6plex); K15(TMT6plex)	1933.1	5.997e-13	86.71	5.08731e-08	89.39	2.63533e-08	88.54	3.27503e-08	0	1.07823	4	6.18561	1.00959	5	1.59125	1.26948	9	8.0874	1.03902	4	0.229202	0.910745	5	8.68371	0.75385	9	11.2775	1.03743	4	6.2066	1.14512	5	1.82893	1.02173	9	12.3669
ASMGGYISSQSVK	11	TRINITY_DN62995_c2_g2 orf length:594 frame:2 start:134 end:727 gi	N-Term(TMT6plex); K13(TMT6plex)	1772.96	2.111e-11	86.71	3.99946e-08	86.6	4.16769e-08	88.32	2.79003e-08	0	0.913549	3	0.0574243	1.0915	4	4.25509	1.0319	4	7.27904	0.807242	3	19.7028	0.86718	4	8.68181	0.785819	4	3.83876	0.932364	3	1.98247	1.06742	4	2.74851	1.01202	4	6.45282
SVEVIASCLNAGMSVAR	8	TRINITY_DN68775_c0_g1 orf length:1206 frame:2 start:194 end:1399 gi	N-Term(TMT6plex); C8(Carbamidomethyl); M13(Oxidation)	2009.04	4.33e-16	86.71	3.66884e-08	75.1	4.95992e-07	87.38	3.21746e-08	0	0.919868	3	2.93745	0.84034	3	20.3523	0.845787	2	12.1192	0.940442	3	0.836615	0.783448	3	2.9844	0.738746	2	6.87235	1.19166	3	15.7078	1.27182	3	11.5877	1.27656	2	14.616
SVVSAEEAAATVK	11	TRINITY_DN73133_c1_g3 orf length:1650 frame:1 start:1339 end:2988 gi	N-Term(TMT6plex); K13(TMT6plex)	1719.99	4.33e-16	86.59	6.13985e-08	86.97	5.67569e-08	55.08	8.77038e-05	0	1.22329	4	8.97408	1.26345	4	4.3709	1.13862	3	0.210226	1.02644	4	2.06405	1.05259	4	3.32872	0.928423	3	5.79541	0.860688	4	3.81433	0.954917	4	3.95477	1.02619	3	2.03516
STEIIEGDGGVGTIK	60	TRINITY_DN72620_c3_g2 orf length:480 frame:1 start:70 end:549 gi;TRINITY_DN72620_c3_g4 orf length:483 frame:2 start:425 end:907 gi	N-Term(TMT6plex); K15(TMT6plex)	1934.09	4.33e-16	86.56	5.69665e-08	79.59	2.91237e-07	85.44	7.4726e-08	0
APFTQGLGLENVDVATQR	7	TRINITY_DN66143_c0_g1 orf length:1665 frame:-1 start:524 end:2188 gi	N-Term(TMT6plex)	2145.15	1.476e-14	86.56	4.97905e-08	51.69	0.000147048	99.86	2.24626e-09	0	0.741405	1		1.02992	2	18.97	0.900707	4	3.53555	1.29655	1		1.2614	2	30.5474	1.29356	4	17.4131	1.33236	1		1.0149	2	16.7817	1.26866	4	12.6285
AMALNMGMLASYDQSVEFFK	12	TRINITY_DN62890_c0_g1 orf length:894 frame:-2 start:570 end:1463 gi	N-Term(TMT6plex); M2(Oxidation); M6(Oxidation); M8(Oxidation); K20(TMT6plex)	2759.35	1.733e-09	86.51	2.03255e-08	77.67	1.49626e-07	89.04	1.06028e-08	0	1.56863	2	0.869216	1.14684	4	2.31347	1.06384	6	3.97422	1.3146	2	2.68177	1.0637	4	5.53331	0.975896	6	4.95119	0.828227	2	5.0703	1.39915	4	1.03552	1.43694	6	8.85935
VLGSEDLPIFALQDDR	18	TRINITY_DN68872_c0_g1 orf length:1623 frame:-1 start:415 end:2037 gi	N-Term(TMT6plex)	2017.08	4.33e-16	86.5	4.80206e-08	67.31	3.90139e-06	84.22	8.06083e-08	0	1.20718	5	17.0379	1.45478	4	3.55235	1.38379	9	6.81198	0.967028	5	2.38175	0.957649	4	1.6695	0.633886	9	13.4397	0.637699	5	6.89204	1.08657	4	2.22818	0.767716	9	5.83451
LVTESDLPNLTYLQAVIK	6	TRINITY_DN73048_c2_g2 orf length:648 frame:-3 start:261 end:908 gi	N-Term(TMT6plex); K18(TMT6plex)	2475.45	4.33e-16	86.42	4.59489e-08	48.75	0.000264704	51.15	0.000155391	0	1.75413	2	8.45975	1.4598	3	26.4694	1.39184	1		1.00847	2	6.30417	1.09682	3	3.4958	0.83205	1		0.242371	2	65.4971	0.697386	3	43.9424	0.443737	1
APLSLSQDLYPIGIVQQDR	7	TRINITY_DN71209_c2_g2 orf length:516 frame:3 start:63 end:578 gi	N-Term(TMT6plex)	2342.29	2.077e-16	86.41	5.30259e-08	117.9	3.73016e-11	117.81	3.79999e-11	0	1.12212	2	0.507263	1.19974	2	4.91912	1.01714	3	5.48509	1.03678	2	1.57553	1.10035	2	4.35763	0.989762	3	4.40704	0.836945	2	3.56265	1.00604	2	1.41713	0.906723	3	8.98738
TALSTEQIGEVGEGLVR	10	TRINITY_DN67138_c0_g2 orf length:1197 frame:3 start:510 end:1706 gi	N-Term(TMT6plex)	1988.09	1.014e-15	86.38	5.46592e-08	96.33	5.42445e-09	70.9	1.85732e-06	0	1.16474	3	2.66142	1.34662	4	14.5772	1.39472	3	16.0843	0.993519	3	1.4008	0.945017	4	18.3397	0.712409	3	7.12796	0.789854	3	25.1751	1.07629	4	5.49425	0.999577	3	9.1913
APLESYADIGGLDAQIQEIK	8	TRINITY_DN66673_c1_g4 orf length:1338 frame:2 start:59 end:1396 gi	N-Term(TMT6plex); K20(TMT6plex)	2589.42	1.351e-13	86.37	5.82454e-08	98.89	3.31843e-09	92.78	1.35234e-08	0	1.08999	1		1.26428	2	6.96	1.26534	5	11.7714	0.958628	1		1.20413	2	2.03772	0.643837	5	20.2436	0.676953	1		0.990813	2	0.545539	0.738666	5	12.3875
ATAGSYIASGTVK	3	TRINITY_DN52407_c0_g1 orf length:699 frame:1 start:145 end:843 gi	N-Term(TMT6plex); K13(TMT6plex)	1683.97	4.33e-16	86.34	4.71516e-08	86	5.1996e-08	81.39	1.51393e-07	0	0.318918	1		0.364015	1		0.35205	1		0.628922	1		0.57079	1		1.03639	1		1.00713	1		0.333896	1		0.311254	1
QMPTNINANTFAAQGK	14	TRINITY_DN59514_c0_g1 orf length:996 frame:-2 start:71 end:1066 gi	N-Term(TMT6plex); M2(Oxidation); K16(TMT6plex)	2180.15	5.329e-07	86.32	4.98193e-08	82.42	1.07113e-07	85.75	5.02877e-08	0	0.41622	5	104.806	0.4645	3	177.546	0.543508	4	46.6773	0.564341	6	42.4168	0.570991	3	7.09409	0.866113	4	3.69913	1.24879	7	2.52713	0.416363	3	1.73529	0.563115	4	12.2211
DMPVLQDGPPPGGFAPVR	18	TRINITY_DN71315_c0_g1 orf length:429 frame:3 start:183 end:611 gi	N-Term(TMT6plex); M2(Oxidation)	2095.08	3.439e-11	86.27	4.33148e-08	93.28	8.50508e-09	87.52	3.23045e-08	0	1.08095	6	10.185	1.18018	6	16.4401	1.09539	6	13.5325	0.982146	6	11.2158	0.980506	6	6.16015	0.92272	6	4.16688	0.930702	6	30.6316	0.957995	6	2.75828	0.97398	6	17.7067
ACPGVVSCADILAIASR	6	TRINITY_DN63068_c1_g1 orf length:606 frame:-1 start:1270 end:1875 gi	N-Term(TMT6plex); C2(Carbamidomethyl); C8(Carbamidomethyl)	1989.04	4.33e-16	86.26	4.53074e-08	83.96	8.15635e-08	23.94	0.0803254	0	1.29511	3	15.7602	2.04404	1		0.910269	2	32.8582	1.0561	3	2.86768	0.803063	1		1.02347	2	8.81417	0.925252	3	2.69202	0.640988	1		1.02096	2	24.5113
SAITGVGAASAAPK	7	TRINITY_DN66849_c4_g1 orf length:546 frame:-2 start:1062 end:1607 gi	N-Term(TMT6plex); K14(TMT6plex)	1658.99	2.178e-12	86.19	5.46993e-08	87.56	3.99885e-08	52.02	0.00014728	0	1.31695	3	5.31228	1.13799	2	38.8184	0.908508	2	2.5594	0.894709	3	5.77884	0.978784	2	17.7663	1.07098	2	9.85542	0.908968	3	0.842484	1.01757	2	28.0126	1.06414	2	15.9284
FPAQAAGGVGGAK	11	TRINITY_DN69664_c0_g5 orf length:696 frame:1 start:280 end:975 gi	N-Term(TMT6plex); K13(TMT6plex)	1588.92	4.33e-16	86.17	6.08696e-08			72.41	1.46113e-06	0	1.0648	7	6.4989				0.920602	3	8.21033	1.35867	7	14.5178				1.53628	3	1.9545	0.932405	7	5.94385				0.803593	3	4.7057
VVAGTEFPISLGSK	8	TRINITY_DN63811_c1_g3 orf length:1779 frame:-1 start:975 end:2753 gi	N-Term(TMT6plex); K14(TMT6plex)	1863.1	4.662e-12	86.16	5.89521e-08	83.94	9.7884e-08	87.76	4.16223e-08	0	1.73839	3	13.3637	1.85709	2	13.5597	2.07978	3	8.18811	0.624337	3	4.67601	0.740869	2	28.4626	0.531673	3	11.954	0.85909	3	12.6059	0.669682	2	18.051	0.804218	3	2.79814
YGPAISGIGSASSESGPASTESK	4	TRINITY_DN72768_c0_g1 orf length:408 frame:3 start:1149 end:1556 gi	N-Term(TMT6plex); K23(TMT6plex)	2598.33	3.757e-13	86.16	3.72838e-08	76.54	3.58239e-07	89.04	2.00829e-08	0	1.26363	1		1.20225	1		1.01256	2	5.77675	0.902989	1		0.914788	1		0.842379	2	20.2347	0.825282	1		0.902962	1		0.98236	2	13.6328
DAAGGQGVPALATALANASTEQQR	9	TRINITY_DN67621_c0_g3 orf length:1671 frame:1 start:562 end:2232 gi	N-Term(TMT6plex)	2526.31	4.33e-16	86.15	4.74402e-08	59.82	1.99604e-05	72.98	9.74274e-07	0	1.10178	1		0.822517	2	27.1199	0.952634	6	3.34059	0.88775	1		0.78582	2	20.0366	0.966239	6	14.571	0.843571	1		1.01651	2	15.9903	0.988647	6	33.4538
DDLFNINAGIVK	29	TRINITY_DN65175_c1_g1 orf length:885 frame:-1 start:1577 end:2461 gi;TRINITY_DN71135_c0_g1 orf length:1239 frame:1 start:259 end:1497 gi;TRINITY_DN68219_c1_g1 orf length:909 frame:1 start:154 end:1062 gi	N-Term(TMT6plex); K12(TMT6plex)	1777.03	5.938e-10	86.12	6.27962e-08	86.39	5.94702e-08	83.49	1.13271e-07	0
IEEELGSEAVYAGAK	19	TRINITY_DN65179_c1_g2 orf length:1272 frame:3 start:327 end:1598 gi	N-Term(TMT6plex); K15(TMT6plex)	2024.1	4.33e-16	86.12	5.92532e-08	76.5	5.38412e-07	79.32	2.68985e-07	0	1.22278	6	5.44344	1.31288	8	15.1189	1.45369	5	6.06916	0.854497	6	7.39366	0.973956	8	21.2292	0.521687	5	13.5344	0.745713	6	4.62658	1.10923	8	13.2902	0.772501	5	1.82889
IPLSAASSSGAASSSR	2	TRINITY_DN70937_c4_g1 orf length:984 frame:2 start:245 end:1228 gi	N-Term(TMT6plex)	1677.89	4.33e-16	86.11	4.86139e-08	82.76	1.05668e-07			0	0.795862	1		0.851362	1					1.05062	1		1.09357	1					1.20747	1		1.37661	1
IALTTAEYLAYECGK	1	TRINITY_DN67811_c0_g1 orf length:1596 frame:-2 start:504 end:2099 gi	N-Term(TMT6plex); C13(Carbamidomethyl); K15(TMT6plex)	2161.17	4.33e-16	86.11	5.31447e-08					0	0.8773	1								0.91097	1								1.35886	1
QDLPNAMNAAEITDK	8	TRINITY_DN66595_c0_g1 orf length:531 frame:-2 start:312 end:842 gi;TRINITY_DN62278_c0_g3 orf length:507 frame:2 start:809 end:1315 gi	N-Term(TMT6plex); K15(TMT6plex)	2089.1	3.494e-13	86.1	4.4062e-08	62.98	8.78609e-06	100.6	1.61128e-09	0
VDQSALTGESLAVTK	7	TRINITY_DN70573_c1_g1 orf length:1329 frame:2 start:365 end:1693 gi	N-Term(TMT6plex); K15(TMT6plex)	1977.12	8.87e-13	86.07	6.63658e-08	88.35	3.92595e-08	89.11	3.29567e-08	0	1.13905	2	2.16221	0.96856	1		1.02453	4	2.94645	0.841956	2	12.7631	0.766893	1		0.777933	4	9.22722	1.09523	2	15.2508	1.58285	1		1.26243	4	10.6584
HVVFGQVIEGLDVVK	7	TRINITY_DN67641_c1_g2 orf length:516 frame:2 start:50 end:565 gi	N-Term(TMT6plex); K15(TMT6plex)	2097.25	4.33e-16	86.07	4.63448e-08	82.13	1.15428e-07			0	1.10865	4	1.22812	1.12846	3	3.77413				1.08683	4	2.18023	1.02309	3	5.22962				1.13513	4	3.02639	1.30999	3	3.54813
GSASTSTGISGGGR	6	TRINITY_DN68752_c1_g1 orf length:930 frame:2 start:713 end:1642 gi	N-Term(TMT6plex)	1423.73	4.33e-16	86.01	3.06998e-08	85.35	3.57385e-08	79.56	1.33348e-07	0	0.555367	2	9.98573	0.716016	1		0.64091	3	0.125557	0.543443	2	10.5022	0.566629	1		0.727119	3	1.14199	2.27414	2	6.98791	2.00403	1		2.0122	3	10.3874
FEQEIECGGGYIK	11	TRINITY_DN69508_c0_g2 orf length:945 frame:-3 start:907 end:1851 gi	N-Term(TMT6plex); C7(Carbamidomethyl); K13(TMT6plex)	1988.02	4.33e-16	85.97	3.56631e-08	71.57	9.8921e-07	74.22	5.33604e-07	0	1.34589	2	13.0458	1.33596	4	2.76491	1.13516	5	10.2429	1.0018	2	5.81181	0.729332	4	8.37199	0.72476	5	9.18869	0.698453	2	19.6914	0.722982	4	11.1885	0.848518	5	7.47367
LSAGEQTLPSGNLQGSR	7	TRINITY_DN72878_c3_g1 orf length:5442 frame:3 start:231 end:5672 gi	N-Term(TMT6plex)	1944.03	5.101e-13	85.9	4.51104e-08	92.58	9.49573e-09	84.03	6.89915e-08	0	0.794029	2	3.45676	0.75341	3	2.52108	0.947277	2	28.601	0.922094	2	7.75687	0.900521	3	4.56561	0.972666	2	10.1896	1.28959	2	15.4436	1.47704	3	3.49176	1.11052	2	33.9772
QLTNPETVQQMLALQQSLFSGNR	2	TRINITY_DN68975_c4_g1 orf length:1365 frame:-1 start:1001 end:2365 gi	N-Term(TMT6plex); M11(Oxidation)	2848.48	5.072e-14	85.9	5.12794e-08			91.68	1.33464e-08	0	1.25816	1					0.968765	1		1.14701	1					1.26605	1		0.794294	1					0.969402	1
IQIVGDDLLVTNPK	44	TRINITY_DN65179_c1_g2 orf length:1272 frame:3 start:327 end:1598 gi	N-Term(TMT6plex); K14(TMT6plex)	1983.19	9.277e-12	85.88	4.4544e-08	94.06	6.77313e-09	92.91	8.82651e-09	0	1.10102	12	6.14494	1.16096	10	8.78132	1.07348	22	7.57299	0.882326	12	14.1648	0.831324	10	7.58463	0.838953	22	16.281	0.844831	12	8.40146	1.06335	10	8.53316	0.99156	22	6.29965
ALAPEYEEAATTLK	5	TRINITY_DN71406_c0_g1 orf length:285 frame:3 start:66 end:350 gi	N-Term(TMT6plex); K14(TMT6plex)	1965.1	4.33e-16	85.78	6.88347e-08	51.54	0.000180625	43.45	0.00116805	0	0.490278	3	146.951	0.44073	1		0.672523	1		0.679467	3	47.0961	0.682708	1		0.893348	1		0.758911	3	19.4721	0.715514	1		0.509243	1
STGELLSIEPLELK	9	TRINITY_DN66669_c0_g2 orf length:708 frame:-1 start:450 end:1157 gi	N-Term(Acetyl); K14(TMT6plex)	1800.03	3.004e-15	85.75	5.68065e-08	68.76	2.92035e-06	59.5	2.33941e-05	0	1.03991	3	2.14398	1.15305	3	3.66197	1.17694	3	16.138	1.11691	3	2.60006	1.31108	3	2.90593	0.85989	3	26.9209	0.952357	3	0.105366	1.12318	3	5.62263	0.83598	3	8.95659
AFAEASMTTAYEK	23	TRINITY_DN67298_c0_g1 orf length:1188 frame:-2 start:684 end:1871 gi	N-Term(TMT6plex); K13(TMT6plex)	1877.97	2.123e-13	85.74	4.36031e-08	98.69	2.21064e-09	90.62	1.39581e-08	0	0.91388	7	15.3008	1.03185	7	4.96158	1.21104	9	3.95922	0.915219	7	5.46557	0.914971	7	9.31166	0.731172	9	12.7223	1.0815	7	22.5672	1.24796	7	12.2492	0.860302	9	7.74404
DAFNTFFSETGSGK	9	TRINITY_DN66996_c1_g1 orf length:966 frame:2 start:2 end:967 gi	N-Term(TMT6plex); K14(TMT6plex)	1966	4.33e-16	85.67	3.5639e-08	43.21	0.000565872	84.26	4.91215e-08	0	1.00894	2	2.83817	0.957024	1		1.18294	6	0.75141	0.878975	2	1.59163	0.769453	1		0.749547	6	10.267	1.05614	2	1.5305	1.15283	1		0.980817	6	5.65857
AVPSGDSLVVMALTANK	5	TRINITY_DN70813_c0_g1 orf length:1362 frame:3 start:186 end:1547 gi	N-Term(TMT6plex); M11(Oxidation); K17(TMT6plex)	2147.22	9.815e-16	85.66	7.13065e-08	104.31	1.01567e-09			0	1.21176	3	0.291983	1.04662	2	4.18525				0.977721	3	2.50818	1.00727	2	2.08315				1.04061	3	14.7272	1.20544	2	6.70867
AIAGAGVLSGYDK	42	TRINITY_DN63690_c1_g2 orf length:1122 frame:3 start:111 end:1232 gi	N-Term(TMT6plex); K13(TMT6plex)	1679.98	2.627e-11	85.65	6.82037e-08	91.15	1.89922e-08	85.76	6.64979e-08	0	1.33739	10	10.7771	1.22686	13	6.8535	0.984334	19	7.43591	1.15039	10	6.58139	1.02615	13	5.47582	1.08835	19	4.17666	0.816198	10	8.95153	0.918028	13	6.14602	0.983986	19	9.75393
MEAIEELLQLSDSMR	3	TRINITY_DN70651_c0_g2 orf length:177 frame:-1 start:3 end:179 gi	N-Term(Acetyl); M1(Oxidation); M14(Oxidation)	1838.85	4.33e-16	85.64	7.77759e-09	70.53	2.3013e-07			0
AVSQNNHDMDEGNLEVGMEYR	3	TRINITY_DN67811_c0_g1 orf length:1596 frame:-2 start:504 end:2099 gi	N-Term(Acetyl); M9(Oxidation); M18(Oxidation)	2482.03	3.265e-08	85.64	2.72251e-09			32.54	0.000555866	0
KVEQPPVGVGIEEVTGYQGK	17	TRINITY_DN60555_c0_g1 orf length:744 frame:-3 start:289 end:1032 gi	N-Term(TMT6plex); K1(TMT6plex); K20(TMT6plex)	2801.6	1.634e-16	85.62	4.66068e-08	76.08	4.35256e-07	92.37	1.13568e-08	1	1.11223	5	2.96756	1.22207	3	5.91293	1.11194	9	5.30932	0.750362	5	8.94375	0.688041	3	1.15467	0.613897	9	24.0805	0.821152	5	30.64	0.788567	3	4.95792	0.730335	9	40.6364
GSGFVAFSTAEEASR	13	TRINITY_DN67621_c0_g3 orf length:1671 frame:1 start:562 end:2232 gi	N-Term(TMT6plex)	1744.87	4.33e-16	85.61	2.51432e-08	85.38	2.6221e-08	77.54	1.59459e-07	0	0.855441	5	5.78361	1.08315	2	18.0074	0.914702	6	6.13042	1.01998	5	5.35383	0.970855	2	3.34355	0.875335	6	9.65951	0.770503	5	6.49821	0.901315	2	7.36789	0.912818	6	8.49944
GLELIPSENFTSLSVMQAVGSVMTNK	4	TRINITY_DN66206_c2_g1 orf length:1506 frame:-2 start:567 end:2072 gi	N-Term(TMT6plex); M16(Oxidation); M23(Oxidation); K26(TMT6plex)	3242.71	4.33e-16	85.61	5.55075e-08	31.63	0.0139475	47.61	0.000345894	0	1.81801	2	4.79426	1.24364	1		1.23811	1		1.47108	2	10.9933	1.14388	1		1.23309	1		0.71508	2	18.8889	1.14542	1		1.04458	1
AVQSGLGTAAVIVMDK	11	TRINITY_DN67818_c0_g1 orf length:1533 frame:2 start:110 end:1642 gi	N-Term(TMT6plex); M14(Oxidation); K16(TMT6plex)	2034.17	2.167e-14	85.59	7.1499e-08	89.85	2.68102e-08	102.17	1.59268e-09	0	1.07705	2	6.67145	1.04493	2	2.13807	1.02743	7	5.02454	0.934264	2	6.17746	1.04867	2	2.23856	1.01975	7	12.5256	1.02972	2	4.75076	1.04741	2	4.01288	1.03048	7	16.3767
DLQQEIADGDVEIPLD	9	TRINITY_DN61861_c4_g2 orf length:498 frame:-3 start:510 end:1007 gi	N-Term(TMT6plex)	1999.01	3.4e-10	85.54	3.01595e-08	89.66	1.16795e-08	79.81	1.13352e-07	0	1.11044	3	1.46231	1.00586	4	2.76313	1.07912	2	5.02649	0.853429	3	8.08755	1.19956	4	6.88562	0.765389	2	0.740658	0.571985	3	21.3456	1.10346	4	9.79361	0.787196	2	33.275
VVGQDQAVDAVAEAVLR	8	TRINITY_DN72741_c1_g1 orf length:2703 frame:2 start:215 end:2917 gi	N-Term(TMT6plex)	1969.09	3.189e-15	85.47	6.31437e-08	92.9	1.1565e-08	106.78	4.76459e-10	0	1.33517	2	0.92021	1.60617	2	0.942936	1.46973	4	11.7938	0.735022	2	13.8316	0.610213	2	26.0856	0.603958	4	28.929	1.01643	2	6.36176	1.48507	2	15.938	1.16119	4	14.2919
AAEVVTTIVQNNPK	15	TRINITY_DN60799_c0_g1 orf length:888 frame:-1 start:190 end:1077 gi	N-Term(TMT6plex); K14(TMT6plex)	1942.13	3.08e-11	85.45	5.64502e-08	83.3	9.12084e-08	87.16	3.79811e-08	0	1.01772	6	5.95786	1.08287	4	10.8445	1.09969	5	2.23903	0.865564	6	8.45604	0.854578	4	5.98672	0.870269	5	2.6707	1.41922	6	11.6918	1.28645	4	2.4612	1.21514	5	21.2566
EAEQVVAESLACLTESK	11	TRINITY_DN60896_c0_g3 orf length:1305 frame:2 start:173 end:1477 gi	N-Term(TMT6plex); C12(Carbamidomethyl); K17(TMT6plex)	2322.22	4.33e-16	85.41	6.01376e-08	55.35	6.43293e-05	63.91	8.92143e-06	0	1.20258	5	15.8139	1.39487	2	16.6813	1.05601	4	1.09623	1.05208	5	4.63988	1.15131	2	1.99911	0.874363	4	7.56269	0.815196	5	5.92208	1.24209	2	6.97051	1.01728	4	8.03698
SGNLTGAVADANK	6	TRINITY_DN68944_c0_g1 orf length:498 frame:-3 start:1293 end:1790 gi	N-Term(TMT6plex); K13(TMT6plex)	1675.94	4.33e-16	85.39	7.31342e-08	81.51	1.79052e-07	71.5	1.7734e-06	0	1.32227	2	14.193	1.43362	1		1.30739	3	2.88108	0.866468	2	4.74634	0.797181	1		0.721406	3	3.24259	0.877818	2	3.3766	0.944996	1		0.954003	3	4.71577
AFADEIGIPFMETSAK	20	TRINITY_DN67492_c2_g3 orf length:423 frame:2 start:1310 end:1732 gi	N-Term(TMT6plex); M11(Oxidation); K16(TMT6plex)	2201.16	4.33e-16	85.37	4.95136e-08	69.52	1.73672e-06	60.64	1.4196e-05	0	1.42643	5	26.0639	1.24681	4	12.9857	1.15934	11	12.6648	1.04727	5	7.2174	0.995567	4	10.6205	0.915554	11	13.5369	0.834536	5	14.8244	1.02036	4	15.6898	1.00752	11	9.18036
VAYQGVPGAYSEAAAGK	7	TRINITY_DN63621_c0_g2 orf length:1197 frame:-3 start:949 end:2145 gi	N-Term(TMT6plex); K17(TMT6plex)	2097.14	4.519e-12	85.34	7.14955e-08	47.97	0.000385405	91.96	1.47418e-08	0	0.937326	3	7.58007	0.92019	1		0.971266	3	4.97645	0.805013	3	28.1207	0.887322	1		0.945817	3	11.4087	1.31947	3	2.26389	1.5794	1		1.37672	3	5.46439
LASLADVYVNDAFGTAHR	6	TRINITY_DN65626_c1_g1 orf length:903 frame:-1 start:1330 end:2232 gi	N-Term(TMT6plex)	2149.12	2.273e-10	85.31	4.90246e-08	94.95	5.32616e-09	88.45	2.45055e-08	0	1.29107	2	1.0086	1.24341	2	11.5314	1.0016	2	3.1672	1.08693	2	6.29992	1.03227	2	19.1698	1.02764	2	14.9909	0.912221	2	7.39349	1.16344	2	2.5705	1.04157	2	4.86085
IGAVPSGLSTDSDVAK	29	TRINITY_DN71811_c1_g1 orf length:1443 frame:-3 start:3774 end:5216 gi	N-Term(TMT6plex); K16(TMT6plex)	1975.11	1.877e-13	85.27	6.89427e-08	89.46	2.70644e-08	101.34	1.7812e-09	0	1.53513	11	10.9202	1.45127	10	20.334	1.48831	8	7.05039	0.928923	11	10.3135	0.865559	10	8.4273	0.702409	8	12.774	1.01317	11	9.54819	1.12145	10	3.63556	1.23165	8	4.80556
TDALDAAGNTTAAIGK	18	TRINITY_DN71902_c0_g1 orf length:1788 frame:2 start:1529 end:3316 gi;TRINITY_DN66252_c1_g1 orf length:1470 frame:-1 start:1 end:1470 gi	N-Term(TMT6plex); K16(TMT6plex)	1948.08	5.39e-14	85.25	7.16492e-08	94.99	7.62281e-09	89.33	2.71867e-08	0
GELFLGDVNTQLK	15	TRINITY_DN64837_c1_g4 orf length:825 frame:-2 start:387 end:1211 gi	N-Term(TMT6plex); K13(TMT6plex)	1892.09	4.33e-16	85.23	7.40793e-08	69.96	2.47772e-06	77.23	4.70247e-07	0	1.15408	3	2.03127	1.13848	3	0.32498	0.932872	9	3.68016	1.11848	3	0.698528	1.15258	3	3.46347	1.0558	9	2.75327	0.902622	3	0.109948	1.00593	3	2.86224	0.978381	9	2.73468
SAGFEYSLNAPDVDK	10	TRINITY_DN68256_c0_g1 orf length:1464 frame:2 start:1292 end:2755 gi	N-Term(TMT6plex); K15(TMT6plex)	2071.08	4.33e-16	85.19	4.84306e-08	79.04	1.98958e-07	79.54	1.77321e-07	0	1.0467	3	7.52278	0.948465	3	0.505451	1.11714	4	2.59636	0.865521	3	3.00417	0.840366	3	15.8805	0.66627	4	14.925	1.0076	3	4.82572	1.2923	3	5.25742	1.08843	4	6.57057
TLGLSAFDQFQPEK	12	TRINITY_DN65923_c2_g3 orf length:1299 frame:-1 start:231 end:1529 gi	N-Term(TMT6plex); K14(TMT6plex)	2039.12	4.33e-16	85.18	7.35719e-08	62.66	1.32519e-05	84.89	8.04362e-08	0	1.57714	4	6.85378	1.58818	4	4.68798	1.09093	4	1.55025	0.330307	4	36.578	0.329508	4	12.2502	0.369453	4	61.1988	0.183849	4	40.6185	0.170931	4	39.3901	0.204242	4	62.9214
GLGAGGNPDIGMNAAK	12	TRINITY_DN68784_c1_g1 orf length:1269 frame:-2 start:717 end:1985 gi	N-Term(TMT6plex); M12(Oxidation); K16(TMT6plex)	1917.02	2.269e-10	85.16	6.38534e-08	86.92	4.13585e-08	76.82	4.23218e-07	0	0.952862	4	19.7497	1.18589	3	8.39901	0.941563	5	1.57526	1.11855	4	9.49547	1.31638	3	1.04567	1.10669	5	6.84688	0.976598	4	9.05159	0.928661	3	0.464973	1.08192	5	6.32878
ILVFEDAPAGVLAAK	11	TRINITY_DN65210_c0_g1 orf length:522 frame:1 start:445 end:966 gi	N-Term(TMT6plex); K15(TMT6plex)	1972.19	1.021e-13	85.16	5.15094e-08	85.57	5.17224e-08	83.92	7.0964e-08	0	1.36421	3	1.34495	1.30458	4	1.06565	1.20406	4	5.60922	1.23199	3	4.77503	1.15557	4	3.65019	1.01488	4	1.80362	0.769428	3	2.60697	1.00362	4	2.84582	0.851121	4	10.0404
IWMFSGDNDAIIPITSTR	6	TRINITY_DN58302_c0_g1 orf length:1473 frame:3 start:123 end:1595 gi	N-Term(TMT6plex); M3(Oxidation)	2282.17	4.33e-16	85.01	4.38546e-08	76.97	2.63191e-07	84.79	4.58014e-08	0	1.27612	3	0.141218	1.2183	2	3.35412	0.788496	1		1.20034	3	1.30857	1.1378	2	2.839	1.21703	1		0.891685	3	19.7486	1.00762	2	8.92046	1.11408	1
ADGIISMLLDR	2	TRINITY_DN62516_c0_g4 orf length:318 frame:3 start:357 end:674 gi	N-Term(Acetyl); M7(Oxidation)	1261.65	2.788e-11	84.98	2.79565e-08			73.17	4.24114e-07	0
AALLQGVSEVAEAVK	11	TRINITY_DN71340_c1_g6 orf length:1794 frame:-3 start:287 end:2080 gi	N-Term(TMT6plex); K15(TMT6plex)	1943.16	3.946e-13	84.96	6.52669e-08	92.99	1.10515e-08	94.89	7.03817e-09	0	1.06895	4	3.57886	1.12045	3	3.18843	0.996109	4	5.06458	1.07159	4	4.13401	1.13479	3	2.70187	0.977426	4	1.57561	0.879412	4	10.1999	1.0922	3	0.0719314	0.952766	4	1.92553
LDQDILSPLAGK	19	TRINITY_DN70122_c1_g1 orf length:708 frame:1 start:325 end:1032 gi;TRINITY_DN70612_c1_g1 orf length:570 frame:3 start:678 end:1247 gi	N-Term(TMT6plex); K12(TMT6plex)	1728.03	1.054e-09	84.95	6.39779e-08	85.19	6.05383e-08	84.8	6.62262e-08	0
STGFGLIYDSVENAK	32	TRINITY_DN64385_c0_g1 orf length:258 frame:-3 start:336 end:593 gi	N-Term(TMT6plex); K15(TMT6plex)	2059.12	1.403e-15	84.92	7.8272e-08	105.28	7.30831e-10	99.67	2.63802e-09	0	1.66076	6	6.56421	1.48908	6	11.2725	1.20124	18	10.311	1.04967	6	2.17136	0.964263	6	4.19326	0.923117	18	4.77061	0.848044	6	3.62556	0.92253	6	6.42489	0.983506	18	8.59711
VFADTLLATSDAFK	26	TRINITY_DN64306_c0_g5 orf length:1089 frame:3 start:384 end:1472 gi	N-Term(TMT6plex); K14(TMT6plex)	1957.11	6.192e-12	84.91	7.28025e-08	87.32	4.16118e-08	86.72	4.79895e-08	0	1.34835	11	14.0419	1.25968	7	16.9129	1.0901	8	9.14751	1.07026	11	6.23861	0.973658	7	10.8307	1.05472	8	5.50565	1.0109	11	16.7807	1.24482	7	11.334	1.24918	8	9.82489
ALPYMDYVFGNETEAR	19	TRINITY_DN65385_c0_g1 orf length:639 frame:-1 start:430 end:1068 gi	N-Term(TMT6plex)	2105.02	4.33e-16	84.91	2.40523e-08	68.54	9.58717e-07	72.99	3.54152e-07	0	0.897962	5	7.80331	1.11602	5	10.9237	1.0979	9	10.2182	0.91673	5	8.86367	0.862188	5	37.4354	0.799538	9	3.03577	1.1795	5	16.4163	1.16908	5	14.9778	0.812863	9	9.21799
ALGLQSLPVAFGSETAK	1	TRINITY_DN65927_c2_g2 orf length:795 frame:1 start:697 end:1491 gi	N-Term(TMT6plex); K17(TMT6plex)	2147.24	4.33e-16	84.89	8.38418e-08					0	0.714559	1								1.52963	1								0.785098	1
ASGYDVESSASGDAILK	15	TRINITY_DN67171_c0_g1 orf length:837 frame:-2 start:1493 end:2329 gi	N-Term(TMT6plex); K17(TMT6plex)	2128.12	2.936e-15	84.87	5.70214e-08	81.64	1.23045e-07	92.2	1.05448e-08	0	1.17014	4	17.0551	1.24542	7	7.01758	1.30503	4	2.17506	1.05793	4	0.971713	1.08441	7	4.18934	0.858946	4	4.67779	0.824153	4	10.3244	1.14677	7	9.14244	1.06152	4	3.27033
QGAAILADEDVDENTTSSR	3	TRINITY_DN70651_c0_g2 orf length:177 frame:-1 start:3 end:179 gi;TRINITY_DN72304_c3_g1 orf length:1476 frame:-1 start:2957 end:4432 gi	N-Term(TMT6plex)	2221.08	4.33e-16	84.82	2.71928e-08	78.15	1.24018e-07	68.48	1.17782e-06	0
TITLEVESSDTIDNVK	112	TRINITY_DN64886_c3_g1 orf length:429 frame:1 start:58 end:486 gi	N-Term(TMT6plex); K16(TMT6plex)	2222.22	4.33e-16	84.79	1.01228e-07	68.71	4.15198e-06	63.24	1.46778e-05	0	1.2689	39	11.6016	1.42073	46	17.5104	1.32229	27	16.0655	0.917589	39	12.6168	0.865132	45	23.3902	0.676026	26	19.1648	0.735461	38	10.8669	1.23112	46	13.4007	0.808534	27	23.3118
GGFGDASSTGNTQR	3	TRINITY_DN68053_c0_g1 orf length:1803 frame:2 start:551 end:2353 gi	N-Term(TMT6plex)	1583.76	4.33e-16	84.77	1.66713e-08			76.71	1.00253e-07	0	0.834132	1					1.03688	2	9.73904	0.98558	1					0.947004	2	5.16659	1.019	1					0.79094	2	1.99616
GAGQNIIPSSTGAAK	21	TRINITY_DN68429_c2_g1 orf length:1407 frame:-1 start:846 end:2252 gi	N-Term(TMT6plex); K15(TMT6plex)	1830.05	4.33e-16	84.76	7.48597e-08	83.24	1.10024e-07	77.66	3.80499e-07	0	0.850175	8	19.7556	0.839523	5	10.6009	1.04612	8	28.4174	1.05175	8	9.22385	1.14608	5	2.28911	0.975936	8	17.5383	1.32713	8	10.3965	1.54018	5	14.9052	1.10447	8	29.8971
LEALSLSGAGGSATAR	5	TRINITY_DN69917_c0_g1 orf length:981 frame:2 start:155 end:1135 gi	N-Term(TMT6plex)	1689.93	1.71e-13	84.75	6.66581e-08	74.62	7.35156e-07	88.43	2.91404e-08	0	1.28291	2	2.29376	1.16474	1		1.38575	2	4.74332	0.89827	2	5.49404	0.807242	1		0.823633	2	1.76368	1.06774	2	1.51927	1.02161	1		0.874251	2	2.21627
YLGPFSGEPPSYLK	14	TRINITY_DN72063_c1_g2 orf length:369 frame:-1 start:1 end:369 gi	N-Term(TMT6plex); K14(TMT6plex)	2013.12	1.103e-10	84.74	7.50374e-08	84.59	7.80219e-08	64.3	8.41527e-06	0	1.10574	4	6.37517	1.10943	4	10.0025	0.687396	6	19.6215	1.84935	4	13.3239	1.58326	4	18.4462	1.83816	6	7.86886	1.11851	4	4.23577	1.0133	4	7.16963	1.15736	6	11.5942
GLLHSDQEFFNNGPQDSLVTTYSR	4	TRINITY_DN67203_c1_g5 orf length:552 frame:1 start:682 end:1233 gi	N-Term(TMT6plex)	2954.44	6.688e-18	84.69	3.75286e-08	110.96	8.13703e-11	94.71	3.38065e-09	0	1.1942	1		0.948169	1		1.13547	2	5.07007	0.927372	1		0.859128	1		0.849051	2	10.2771	0.585182	1		0.491244	1		0.73351	2	9.28273
AFALLSEEGIAK	11	TRINITY_DN70681_c0_g1 orf length:3060 frame:2 start:26 end:3085 gi	N-Term(TMT6plex); K12(TMT6plex)	1707.01	1.836e-10	84.69	8.6095e-08	85.41	7.32298e-08	75.04	8.45987e-07	0	0.961783	2	0.521978	0.865332	2	0.484864	0.983686	7	2.2345	1.11769	2	2.00804	1.24438	2	2.40482	0.871596	7	8.39008	0.978724	2	2.34934	1.0694	2	2.19475	0.952141	7	2.89483
SDTFQGPQVSQIQFDR	3	TRINITY_DN70154_c0_g1 orf length:1458 frame:-2 start:119 end:1576 gi;TRINITY_DN70154_c0_g2 orf length:1455 frame:-1 start:70 end:1524 gi	N-Term(TMT6plex)	2082.04	4.239e-15	84.69	3.75286e-08	37.52	0.00196482			0
YGAGIGPGVYDIHSPR	48	TRINITY_DN72029_c1_g3 orf length:2295 frame:1 start:1201 end:3495 gi	N-Term(TMT6plex)	1887.99	6.087e-11	84.66	6.12143e-08	85.52	4.86743e-08	86.23	4.27626e-08	0	1.21703	13	10.648	1.20709	12	8.27521	1.10759	22	12.5568	0.96677	13	7.78242	0.819259	12	12.0763	0.92353	22	11.9563	1.09955	13	14.7441	1.02307	12	16.5081	1.00502	22	13.6133
SLEDLGVPQYNPLFLK	4	TRINITY_DN69052_c1_g1 orf length:1887 frame:3 start:978 end:2864 gi	N-Term(TMT6plex); K16(TMT6plex)	2291.31	4.33e-16	84.64	8.02208e-08	70.13	2.26129e-06			0	1.06415	2	1.37726	1.09923	2	3.74909				1.18533	2	0.589321	1.10719	2	0.44357				0.862668	2	0.169564	0.96955	2	1.87369
DELVNIGDIFEQEK	19	TRINITY_DN64727_c4_g2 orf length:1176 frame:-1 start:305 end:1480 gi	N-Term(TMT6plex); K14(TMT6plex)	2107.13	4.33e-16	84.6	8.33902e-08	73.87	1.005e-06	82.61	1.3378e-07	0	1.47603	6	0.941619	1.83452	5	7.26398	1.9682	8	2.78199	0.721278	6	3.16668	1.04155	5	3.84129	0.346244	8	24.0654	0.123307	6	63.9585	0.527947	5	35.4387	0.208453	8	35.6297
AQNALAEVQEFTSFLR	4	TRINITY_DN63621_c0_g2 orf length:1197 frame:-3 start:949 end:2145 gi	N-Term(TMT6plex)	2053.09	4.33e-16	84.58	7.62859e-08	71.11	1.6922e-06	74.44	7.80656e-07	0	0.818936	2	3.01241	0.887449	1		0.892347	1		1.09725	2	46.1349	0.780051	1		0.695027	1		1.20473	2	75.9695	2.31125	1		1.98385	1
SASPASGGSVSNVK	15	TRINITY_DN66202_c3_g1 orf length:2679 frame:-2 start:628 end:3306 gi	N-Term(TMT6plex); K14(TMT6plex)	1705.95	8.145e-10	84.56	8.15372e-08	80.23	2.28095e-07	88.85	3.01032e-08	0	0.871196	6	18.2731	1.05653	3	4.49751	1.01459	6	16.1075	0.944623	6	2.17596	0.836579	3	4.15129	0.88673	6	22.2418	0.692199	6	60.2189	0.44208	3	5.58449	0.569066	6	74.1616
VAAGATGQELGGDK	2	TRINITY_DN71035_c1_g1 orf length:483 frame:-1 start:14 end:496 gi	N-Term(TMT6plex); K14(TMT6plex)	1731.97	4.33e-16	84.55	7.66393e-08	64.43	7.55412e-06			0	1.10067	1		1.14509	1					0.883407	1		0.952787	1					1.26461	1		1.1282	1
EQAVWALGNVAGDSPR	15	TRINITY_DN61523_c0_g1 orf length:1101 frame:-2 start:707 end:1807 gi	N-Term(TMT6plex)	1899	4.509e-15	84.52	5.91582e-08	92.06	1.04546e-08	82.11	1.02427e-07	0	0.920215	5	11.3794	0.959664	5	1.92276	1.00848	5	8.49185	1.16123	5	0.839387	1.23956	5	7.98416	0.947755	5	9.06584	0.90792	5	5.84463	1.03889	5	0.523561	1.00829	5	5.26081
MQDPLSMSLDDLIK	10	TRINITY_DN67131_c0_g1 orf length:780 frame:-2 start:1269 end:2048 gi	N-Term(Acetyl); M1(Oxidation); K14(TMT6plex)	1892.95	3.047e-05	84.46	5.12078e-08	84.16	5.69805e-08	84.97	4.42603e-08	0	0.891586	4	14.7818	1.40847	3	21.7847	1.28607	2	18.6031	0.979965	4	9.3258	1.14119	3	12.2312	0.619691	2	21.0975	0.742229	4	19.3843	1.05215	3	3.14488	0.662547	2	25.721
EVENNVWPAIVAGK	10	TRINITY_DN71265_c1_g1 orf length:963 frame:3 start:2940 end:3902 gi	N-Term(TMT6plex); K14(TMT6plex)	1984.13	4.33e-16	84.43	7.95076e-08	46	0.000562663	77.33	4.0499e-07	0	1.07326	2	7.39569	1.04928	1		0.925209	7	5.00026	0.94288	2	1.15125	0.845164	1		0.975296	7	12.7075	1.09748	2	4.04465	1.08872	1		1.03578	7	4.58092
AAVIGDTIGDPLK	22	TRINITY_DN66252_c1_g1 orf length:1470 frame:-1 start:1 end:1470 gi;TRINITY_DN71902_c0_g2 orf length:672 frame:2 start:290 end:961 gi	N-Term(TMT6plex); K13(TMT6plex)	1728.03	5.869e-11	84.41	6.48415e-08	84.39	7.13273e-08	82.52	1.09712e-07	0
TTSETDFMTEYVVTR	5	TRINITY_DN70373_c1_g3 orf length:1122 frame:-2 start:598 end:1719 gi;TRINITY_DN66489_c0_g2 orf length:966 frame:3 start:3 end:968 gi	N-Term(TMT6plex); M8(Oxidation)	2024.96	4.33e-16	84.39	1.81958e-08	74.66	1.91508e-07	69.56	6.75041e-07	0
SPNSDTYVIFGEAK	20	TRINITY_DN65350_c2_g1 orf length:687 frame:2 start:50 end:736 gi	N-Term(TMT6plex); K14(TMT6plex)	1986.06	4.33e-16	84.38	7.49569e-08	73.57	9.03258e-07	75.09	6.45812e-07	0	1.38212	6	7.73623	1.52072	6	10.413	1.28812	8	11.7316	1.01266	6	2.93634	1.00407	6	6.1344	0.823987	8	5.33417	0.907807	6	3.38834	1.07448	6	3.14523	1.01261	8	2.74279
ASVGGASPTTATK	12	TRINITY_DN72789_c2_g1 orf length:3651 frame:2 start:2 end:3652 gi	N-Term(TMT6plex); K13(TMT6plex)	1605.92	4.227e-09	84.37	1.05291e-07	79.54	3.16288e-07	84.82	9.47628e-08	0	0.857576	4	4.46058	0.726723	2	8.23672	0.76891	6	2.34407	0.982997	4	2.74149	1.11612	2	0.540109	1.12117	6	3.39135	0.853892	4	6.40714	0.830255	2	3.29016	0.740586	6	11.2599
SGSAADSQIVSDYVR	5	TRINITY_DN62225_c1_g1 orf length:507 frame:-2 start:1036 end:1542 gi	N-Term(TMT6plex)	1783.9	4.33e-16	84.36	4.65376e-08	64.28	4.85225e-06	49.46	0.000163066	0	1.44658	2	8.05498	1.38641	2	5.21429	1.2936	1		0.902481	2	1.77611	0.866686	2	12.2217	0.736156	1		0.955265	2	9.26666	1.10201	2	14.6324	0.991537	1
EIAEAYLGSTIK	97	TRINITY_DN66200_c2_g1 orf length:345 frame:-2 start:2 end:346 gi	N-Term(TMT6plex); K12(TMT6plex)	1753.01	9.462e-11	84.28	9.20062e-08	88.01	3.89778e-08	87.13	4.77328e-08	0	0.968664	26	15.9074	0.958199	24	20.363	1.03426	47	6.95467	1.03058	26	9.13969	1.07493	24	13.1017	0.878328	47	7.44366	1.0259	26	11.8044	1.12536	24	11.1883	1.04841	47	12.2393
LVYLPPAEEAAISALK	12	TRINITY_DN61345_c1_g2 orf length:1260 frame:-1 start:300 end:1559 gi	N-Term(TMT6plex); K16(TMT6plex)	2143.28	2.052e-09	84.27	6.30376e-08	85.58	4.60696e-08	81.24	1.26648e-07	0	1.05798	4	0.974515	1.15309	4	2.32298	1.17225	4	2.89257	0.992092	4	4.76111	0.97456	4	3.92332	0.784766	4	5.75925	0.933252	4	0.940947	1.15228	4	6.16893	0.883604	4	1.03841
EDTISTSPDTSPAQK	6	TRINITY_DN63955_c4_g3 orf length:1095 frame:1 start:1 end:1095 gi	N-Term(TMT6plex); K15(TMT6plex)	2035.06	1.324e-09	84.24	6.743e-08	74.53	5.69079e-07	83.91	6.84857e-08	0	0.948901	3	2.43152	1.17036	1		1.39589	2	1.64879	0.992568	3	0.897804	0.9331	1		0.657558	2	2.64196	1.00556	3	13.4928	1.28413	1		0.981186	2	8.83014
EFLWQEGHTAFATK	5	TRINITY_DN68100_c2_g1 orf length:879 frame:2 start:491 end:1369 gi	N-Term(TMT6plex); K14(TMT6plex)	2123.13	7.201e-12	84.22	8.36358e-08	16.37	0.477497	86.45	4.9256e-08	0	0.988703	2	4.74943	1.1454	1		0.997286	2	2.63437	1.12637	2	2.92835	1.02488	1		1.03943	2	1.25618	1.02181	2	7.07217	0.995972	1		0.903642	2	5.37051
ATSFFTTEDGQNPR	16	TRINITY_DN68447_c1_g6 orf length:414 frame:1 start:34 end:447 gi	N-Term(TMT6plex)	1799.88	6.139e-12	84.18	2.75e-08	84.05	2.89259e-08	86.25	1.74296e-08	0	0.438135	2	0.59974	0.791804	5	76.4666	0.835149	9	19.9956	0.321659	2	2.751	0.838555	5	10.536	0.636679	9	50.3171	0.409844	2	9.06657	0.792823	5	15.6528	0.822761	9	21.1334
QDLPNAMNAAEITDK	26	TRINITY_DN66595_c0_g1 orf length:531 frame:-2 start:312 end:842 gi;TRINITY_DN62278_c0_g3 orf length:507 frame:2 start:809 end:1315 gi	N-Term(TMT6plex); M7(Oxidation); K15(TMT6plex)	2105.1	2.785e-15	84.18	6.56944e-08	66.83	3.56885e-06	77.2	3.13448e-07	0
DQNFPPGASILFTQSPK	12	TRINITY_DN70937_c5_g1 orf length:417 frame:-3 start:644 end:1060 gi	N-Term(TMT6plex); K17(TMT6plex)	2305.26	5.63e-14	84.08	1.04355e-07	75.27	7.90463e-07	84.99	8.4469e-08	0	1.26435	3	17.7038	1.27544	4	11.9098	1.33193	5	6.78602	1.01664	3	7.59548	0.985847	4	2.45457	0.818775	5	8.25162	0.576045	3	88.5311	0.76768	4	2.08231	0.47404	5	18.4561
ATDNQLYVATCSPAR	3	TRINITY_DN69851_c0_g1 orf length:1140 frame:2 start:74 end:1213 gi	N-Term(TMT6plex); C11(Carbamidomethyl)	1895.95	4.33e-16	84.06	5.16328e-08	73.46	6.0184e-07	78.29	2.02364e-07	0	0.80596	1		0.767889	1		0.701604	1		0.775768	1		0.817845	1		0.690668	1		0.937977	1		0.945041	1		0.935715	1
VGDDVTVLDATGK	8	TRINITY_DN67408_c2_g5 orf length:1617 frame:2 start:77 end:1693 gi	N-Term(TMT6plex); K13(TMT6plex)	1747.98	3.117e-11	84.03	9.68648e-08	95.99	6.24384e-09	71.28	1.80598e-06	0	1.00986	3	0.682671	0.97963	3	6.23029	1.12711	2	16.999	0.834978	3	6.2634	0.798491	3	9.24149	0.66983	2	8.49213	0.815554	3	0.402721	1.14155	3	1.01178	0.933763	2	12.7799
VWLDPNEVSEISMANSR	9	TRINITY_DN65557_c3_g1 orf length:825 frame:3 start:45 end:869 gi	N-Term(TMT6plex)	2176.09	4.33e-16	84.03	4.7444e-08	77.41	2.17862e-07	78.46	1.71073e-07	0	0.807643	3	4.85619	1.14771	2	9.89785	1.05061	4	11.1696	0.875352	3	15.845	0.903499	2	8.08654	0.791855	4	8.20767	1.02566	3	1.53984	1.29182	2	8.12356	0.903569	4	14.4913
SISTAISAGAALAVTSALIDAGGQTTR	6	TRINITY_DN60746_c0_g1 orf length:486 frame:1 start:673 end:1158 gi	N-Term(TMT6plex)	2732.5	8.331e-09	84.01	9.41344e-08			88.75	3.13378e-08	0	1.13987	2	8.21186				1.05366	3	5.98158	0.96586	2	5.33656				0.770338	3	8.19752	0.761397	2	19.5174				1.15208	3	17.6934
FKDGYMISSGQPVNEYIDAAVR	4	TRINITY_DN64973_c0_g4 orf length:420 frame:-3 start:698 end:1117 gi	N-Term(TMT6plex); K2(TMT6plex); M6(Oxidation)	2934.51	4.33e-16	84	7.40479e-08	24.82	0.060813	79	2.32272e-07	1	1.65326	1		1.11389	1		1.17101	2	5.55439	0.991626	1		1.19375	1		0.92253	2	0.660484	0.696946	1		0.830518	1		0.863552	2	3.87873
IPTGVSIAQPGTK	5	TRINITY_DN67368_c1_g1 orf length:927 frame:-1 start:1745 end:2671 gi	N-Term(TMT6plex); K13(TMT6plex)	1727.05	4.33e-16	83.92	6.77199e-08			72.42	9.10746e-07	0	0.960445	1					1.04301	4	4.97658	1.07719	1					1.08984	4	5.4643	1.01953	1					0.929959	4	8.5181
YNVEYIAGGATQNSIR	10	TRINITY_DN65385_c0_g2 orf length:852 frame:-2 start:724 end:1575 gi	N-Term(TMT6plex)	1985.03	4.634e-15	83.88	6.83465e-08	85.69	4.43778e-08	76.14	3.97665e-07	0	1.02318	2	7.41401	1.05563	4	9.29439	0.993587	4	4.04158	0.987718	2	45.1565	1.02345	4	49.9907	0.934275	4	15.5856	0.892206	2	9.18641	1.03329	4	9.02313	0.954453	4	2.28407
GLYPVETISIVGK	9	TRINITY_DN65986_c0_g1 orf length:996 frame:-1 start:789 end:1784 gi	N-Term(TMT6plex); K13(TMT6plex)	1834.11	2.18e-11	83.88	9.80179e-08	83.95	9.28263e-08	83.96	9.92423e-08	0	0.953619	2	2.01938	0.940073	4	0.681425	0.935522	3	4.22974	0.92435	2	1.06266	0.912076	4	5.28681	0.78105	3	5.2361	0.738233	2	1.24477	0.854871	4	11.8347	0.679767	3	4.96924
EAFVAPSASIIGQVQVGR	4	TRINITY_DN62761_c0_g2 orf length:804 frame:3 start:930 end:1733 gi	N-Term(TMT6plex)	2058.16	4.33e-16	83.88	9.49485e-08	82.58	1.28358e-07			0	1.2895	2	1.21223	1.21652	2	7.0221				1.10144	2	10.2733	1.0114	2	5.15995				0.927565	2	8.28297	1.07338	2	12.8027
GVYTFENEFTSEIPPSR	419	TRINITY_DN68644_c1_g3 orf length:87 frame:-2 start:3 end:89 gi	N-Term(TMT6plex)	2202.09	1.567e-11	83.86	4.04982e-08	88.36	1.42964e-08	83.97	3.96858e-08	0	1.39032	115	24.9459	1.24822	131	17.5927	1.2404	156	14.8785	1.05921	117	11.0058	0.954085	125	25.9899	0.858917	149	12.6413	0.767562	113	18.4963	0.95496	132	14.5317	0.890799	145	13.5721
AQGADLSVYGSSK	16	TRINITY_DN69005_c0_g1 orf length:624 frame:-2 start:366 end:989 gi	N-Term(TMT6plex); K13(TMT6plex)	1740.95	7.114e-12	83.85	9.56066e-08	84.08	9.38018e-08	99.5	2.6143e-09	0	1.18628	5	2.02345	1.28818	4	11.6627	1.18999	7	13.8944	0.768102	5	4.51621	0.852418	4	4.51064	0.760265	7	11.9376	0.64051	5	8.5037	0.650287	4	37.3214	0.752548	7	34.1431
DGPGAPGGQSWTAQWLK	4	TRINITY_DN64008_c0_g1 orf length:936 frame:-1 start:1244 end:2179 gi	N-Term(TMT6plex); K17(TMT6plex)	2214.17	4.33e-16	83.83	8.42489e-08	82.43	1.17153e-07	20.85	0.168149	0	0.730786	1		0.864933	2	4.98379	0.728315	1		1.26511	1		1.14039	2	21.2344	1.06841	1		1.10769	1		1.06926	2	18.4491	0.864183	1
GVYTFENEYTSEIPPPR	36	TRINITY_DN68644_c1_g2 orf length:477 frame:-2 start:279 end:755 gi	N-Term(TMT6plex)	2228.11	4.33e-16	83.81	4.30467e-08	73.94	4.31901e-07	78.23	1.34531e-07	0	1.2245	9	30.8745	1.12204	18	15.3815	0.853496	9	10.7133	1.05706	9	9.96015	0.99045	18	14.1115	0.971552	9	4.69654	0.751232	9	19.0081	0.978845	18	12.5355	0.920918	9	7.53394
DGSTTAGNSSQVSDGAGAVLLMK	1	TRINITY_DN69543_c2_g1 orf length:960 frame:2 start:56 end:1015 gi	N-Term(TMT6plex); K23(TMT6plex)	2624.36	4.33e-16	83.72	8.36501e-08					0	0.780152	1								0.768384	1								1.41737	1
TATITASPSLSIQR	2	TRINITY_DN60962_c0_g1 orf length:1323 frame:-1 start:505 end:1827 gi	N-Term(TMT6plex)	1674.96	4.33e-16	83.68	1.07351e-07	71.89	1.62109e-06			0	1.11546	1		1.07613	1					0.904436	1		0.835128	1					0.949835	1		0.972829	1
QDIGGADDLYIGDIR	6	TRINITY_DN66329_c0_g1 orf length:723 frame:1 start:643 end:1365 gi	N-Term(TMT6plex)	1849.95	6.853e-13	83.63	5.80905e-08	93.37	6.0984e-09	101.34	9.73231e-10	0	1.5596	1		1.44095	3	10.826	1.75522	2	8.05764	1.13639	1		1.02465	3	5.31945	0.72712	2	6.1021	0.87504	1		1.39002	3	5.55405	0.999068	2	5.94395
GVDSSETSAGIIAK	4	TRINITY_DN72352_c2_g1 orf length:2301 frame:-1 start:1003 end:3303 gi	N-Term(TMT6plex); K14(TMT6plex)	1793	4.33e-16	83.63	1.0686e-07	57.14	4.88788e-05	75.15	7.43873e-07	0	1.11328	2	0.587558	1.00083	1		1.20307	1		0.953971	2	0.298246	1.03537	1		0.775651	1		0.984922	2	2.79721	0.979619	1		0.872067	1
AVENTNYAVELAK	2	TRINITY_DN70575_c0_g2 orf length:1782 frame:-2 start:47 end:1828 gi	N-Term(TMT6plex); K13(TMT6plex)	1880.05	4.33e-16	83.62	1.17752e-07					0	0.508147	2	9.14362							0.644318	2	13.8147							0.957187	2	0.32894
LVDIGTVTAQQAK	16	TRINITY_DN72976_c6_g3 orf length:894 frame:1 start:1 end:894 gi	N-Term(TMT6plex); K13(TMT6plex)	1802.08	4.33e-16	83.6	8.77397e-08	82.19	1.25923e-07	81.48	1.42954e-07	0	1.15781	4	12.027	1.10871	6	7.62284	1.02785	6	1.74289	0.999559	4	4.15683	0.959605	6	8.54893	0.957266	6	9.68349	0.966601	4	1.42218	0.945224	6	10.8222	1.05714	6	7.0871
SLSQVLNMVDQFMDNPFLAGPR	6	TRINITY_DN62389_c3_g2 orf length:435 frame:1 start:379 end:813 gi	N-Term(TMT6plex); M8(Oxidation); M13(Oxidation)	2740.37	9.153e-13	83.56	5.90344e-08	86.92	2.74368e-08	84.97	4.1713e-08	0	2.92497	2	46.283	1.25517	2	24.2822	1.07598	2	13.5633	0.813122	2	22.3265	0.989546	2	4.73719	1.07189	2	0.902494	0.76043	2	41.182	1.25761	2	4.60011	1.27111	2	18.9827
SATGGVNLEVGAK	2	TRINITY_DN66068_c0_g3 orf length:600 frame:3 start:123 end:722 gi	N-Term(TMT6plex); K13(TMT6plex)	1660.97	4.33e-16	83.51	1.09631e-07					0	0.496454	2	6.21005							0.743619	2	3.0798							1.32606	2	2.54551
SNFDSWPLGSATSGTEEGR	4	TRINITY_DN71988_c0_g1 orf length:1482 frame:1 start:223 end:1704 gi	N-Term(TMT6plex)	2227.05	1.946e-15	83.5	2.05474e-08	89.71	5.34527e-09	84.19	1.84817e-08	0	1.30634	1		1.23162	1		1.37712	2	15.0506	0.990956	1		0.699291	1		0.680789	2	15.797	0.969714	1		1.32462	1		0.992248	2	2.80208
ATAGDTHLGGEDFDNR	27	TRINITY_DN66200_c2_g7 orf length:2019 frame:-1 start:430 end:2448 gi;TRINITY_DN71690_c3_g1 orf length:1374 frame:2 start:2 end:1375 gi;TRINITY_DN71690_c3_g4 orf length:828 frame:1 start:157 end:984 gi;TRINITY_DN73218_c0_g3 orf length:807 frame:3 start:150 end:956 gi;TRINITY_DN71926_c6_g2 orf length:528 frame:3 start:3 end:530 gi;TRINITY_DN70449_c0_g1 orf length:294 frame:2 start:2 end:295 gi	N-Term(TMT6plex)	1904.89	4.33e-16	83.49	1.81324e-08	80.27	3.85287e-08	76.85	7.53864e-08	0
EGLVLLIDAIEK	4	TRINITY_DN70992_c1_g1 orf length:1503 frame:-3 start:1949 end:3451 gi	N-Term(TMT6plex); K12(TMT6plex)	1771.1	4.33e-16	83.48	6.84337e-08	34.12	0.00586695	66.19	3.76283e-06	0	1.05461	2	1.39228	1.21982	1		1.16079	1		1.23526	2	5.62945	1.21868	1		1.01249	1		0.702174	2	7.84646	0.985932	1		0.82705	1
QGLFTSDQDLYTDK	10	TRINITY_DN65442_c2_g2 orf length:585 frame:-3 start:272 end:856 gi	N-Term(TMT6plex); K14(TMT6plex)	2089.09	1.659e-12	83.44	7.3143e-08	83.61	7.16417e-08	81.72	1.12387e-07	0	1.23348	3	4.29095	1.0315	3	0.969245	0.852096	4	2.22272	0.849881	3	1.95122	0.639155	3	0.160769	0.72493	4	6.72495	0.932018	3	0.594486	0.953308	3	2.21625	1.24334	4	4.93422
AVVENTNVNPSEIGDIVVGTVLAPGSQR	8	TRINITY_DN69543_c2_g1 orf length:960 frame:2 start:56 end:1015 gi	N-Term(TMT6plex)	3064.65	4.068e-18	83.44	1.02581e-07	74.78	7.40168e-07	95.2	6.71939e-09	0	0.724942	2	54.5619	0.955555	2	41.3586	1.16428	3	9.88392	1.08785	2	1.08562	0.944363	2	6.14404	0.849725	3	7.10796	1.04053	2	35.2745	1.27532	2	18.8895	0.783385	3	36.6053
EGQQDIYYITGESK	24	TRINITY_DN64795_c0_g2 orf length:1284 frame:3 start:3 end:1286 gi	N-Term(TMT6plex); K14(TMT6plex)	2089.09	4.33e-16	83.42	7.5983e-08	63.02	7.03427e-06	74.86	5.35604e-07	0	1.11987	7	4.89789	1.18897	10	8.37688	1.29278	7	8.37231	0.882624	7	4.6914	0.864142	10	14.0124	0.616	7	15.6026	1.17072	7	9.34191	1.15401	10	19.2819	1.1444	7	2.83211
TNLMFLGDGIGNTVVK	4	TRINITY_DN62915_c4_g4 orf length:1737 frame:1 start:163 end:1899 gi	N-Term(TMT6plex); M4(Oxidation); K16(TMT6plex)	2153.2	4.33e-16	83.38	1.13652e-07	82.19	1.52799e-07	81.47	1.74293e-07	0	1.46974	1		1.29513	2	4.22269	0.840511	1		1.05268	1		0.90701	2	2.17336	1.13722	1		1.26601	1		1.26872	2	7.48147	1.58665	1
KQDITITGASTLPSDEVER	9	TRINITY_DN71445_c2_g3 orf length:1173 frame:3 start:3 end:1175 gi	N-Term(TMT6plex); K1(TMT6plex)	2518.37	4.33e-16	83.36	1.01721e-07	71.6	1.51511e-06	66.58	4.83529e-06	1	0.881984	2	8.69289	1.06201	3	1.96848	1.15878	4	9.86636	0.970138	2	9.80398	0.893422	3	0.63808	0.915943	4	15.0954	1.22417	2	0.694989	1.88695	3	13.3603	1.25484	4	2.68395
AIVQVFEGTSGIDNK	32	TRINITY_DN67811_c0_g1 orf length:1596 frame:-2 start:504 end:2099 gi	N-Term(TMT6plex); K15(TMT6plex)	2036.13	4.33e-16	83.35	1.22531e-07	77.62	4.58401e-07	77.82	4.60071e-07	0	1.10943	8	5.20863	1.15906	7	0.647749	1.06369	17	5.65223	0.922409	8	3.79531	0.980956	7	5.28082	0.844167	17	10.4997	0.957645	8	3.78258	1.10887	7	2.88567	1.02579	17	4.73167
GNGFVSTEYDDGGYDR	3	TRINITY_DN69098_c0_g3 orf length:759 frame:-1 start:624 end:1382 gi	N-Term(TMT6plex)	1980.88	4.33e-16	83.34	6.02481e-09	60.45	1.12696e-06	62.85	6.7444e-07	0	1.25515	1		1.31344	1		1.45836	1		0.818836	1		1.09319	1		0.605027	1		0.82984	1		1.12045	1		0.86967	1
IPAQSGSVVGSGNYIVSVGLGSPK	3	TRINITY_DN64332_c0_g2 orf length:1296 frame:3 start:2427 end:3722 gi	N-Term(TMT6plex); K24(TMT6plex)	2731.54	4.33e-16	83.29	1.12281e-07			71.98	1.51495e-06	0	1.14623	2	3.45286				0.801863	1		1.13537	2	1.45449				1.48955	1		1.53003	2	1.67296				1.31703	1
SQYLDDIAILTGGTVIR	7	TRINITY_DN70645_c0_g4 orf length:1569 frame:-3 start:2 end:1570 gi	N-Term(TMT6plex)	2064.16	3.873e-15	83.28	1.23112e-07	84.48	9.33902e-08	47.42	0.000479099	0	1.17481	2	2.56857	1.22865	3	6.35446	0.928782	2	24.3661	1.21124	2	12.6117	1.2545	3	4.16416	1.15204	2	9.03056	1.03186	2	29.0424	1.23893	3	36.6767	1.04473	2	1.21823
ALCGLTAGAIGASVGSPADLALIR	2	TRINITY_DN62890_c0_g1 orf length:894 frame:-2 start:570 end:1463 gi	N-Term(TMT6plex); C3(Carbamidomethyl)	2483.38	4.33e-16	83.28	1.20998e-07			68.83	3.3646e-06	0	0.835593	1					0.902251	1		1.0385	1					1.121	1		1.36162	1					1.15695	1
AVANQPIAVAIEGGGR	26	TRINITY_DN65177_c1_g1 orf length:909 frame:2 start:1070 end:1978 gi	N-Term(TMT6plex)	1752	4.33e-16	83.26	1.26277e-07	75.12	8.15166e-07	60.4	2.35755e-05	0	0.85811	7	15.6128	0.826632	7	16.0713	0.92308	12	8.61805	1.06636	7	11.8591	1.05147	7	1.99057	1.01423	12	8.17885	1.30781	7	17.9335	1.10761	7	6.34304	1.18833	12	18.477
LSPEFPTVGEGLTK	14	TRINITY_DN68381_c0_g1 orf length:306 frame:2 start:1994 end:2299 gi	N-Term(TMT6plex); K14(TMT6plex)	1933.11	6.547e-12	83.26	1.12587e-07	74.6	8.28701e-07	85.72	6.37642e-08	0	1.06857	4	2.31529	1.19005	2	2.01257	1.01521	8	3.35496	1.14184	4	6.93513	1.18427	2	3.95394	1.08442	8	2.52367	0.847723	4	6.52207	0.87864	2	11.4671	0.855792	8	5.17326
SSGELSSDDVFGGGK	4	TRINITY_DN61998_c1_g2 orf length:3048 frame:2 start:2360 end:5407 gi	N-Term(TMT6plex); K15(TMT6plex)	1899.97	4.33e-16	83.26	6.08961e-08	73.9	5.17373e-07	70.62	1.12705e-06	0	0.650111	2	22.5513	0.938771	1		0.777597	1		0.781552	2	9.52402	0.911788	1		0.823625	1		0.797974	2	26.339	0.928645	1		0.831657	1
DSTDALAQAMADAFR	9	TRINITY_DN63448_c0_g1 orf length:1542 frame:-1 start:328 end:1869 gi	N-Term(TMT6plex)	1811.88	4.33e-16	83.26	3.42246e-08	60.54	5.82833e-06	71.49	5.14444e-07	0	0.485044	3	93.6336	0.590917	2	7.00929	0.718226	4	24.4717	0.845975	3	19.0815	0.835791	2	8.3881	1.26423	4	21.4635	2.09403	3	55.08	2.34285	2	5.24511	1.68124	4	58.1584
TVTAMDVVYALK	16	TRINITY_DN64704_c4_g8 orf length:246 frame:-3 start:208 end:453 gi;TRINITY_DN65033_c1_g3 orf length:255 frame:-1 start:234 end:488 gi	N-Term(TMT6plex); K12(TMT6plex)	1769.03	4.33e-16	83.25	1.16632e-07	76.59	5.38334e-07	76.25	5.85729e-07	0
AQIVSDTFAEGK	8	TRINITY_DN72789_c2_g1 orf length:3651 frame:2 start:2 end:3652 gi	N-Term(TMT6plex); K12(TMT6plex)	1723.97	4.33e-16	83.24	1.22592e-07	72.58	1.4078e-06	33.47	0.0120091	0	1.02786	3	0.336302	1.05544	3	10.4331	1.05536	2	2.4957	1.16427	3	0.0713874	1.22093	3	5.78078	0.96149	2	10.6517	0.785808	3	10.2986	0.97964	3	2.01641	0.938535	2	13.8566
VVGYGPEAVQGQLIK	5	TRINITY_DN56420_c0_g2 orf length:666 frame:1 start:133 end:798 gi	N-Term(TMT6plex); K15(TMT6plex)	2016.19	4.33e-16	83.23	1.10991e-07	67.69	3.87241e-06	80.73	1.95259e-07	0	1.05153	1		1.02081	2	1.52236	0.777457	2	13.0143	1.2076	1		1.16041	2	6.35945	1.19865	2	14.0154	1.12671	1		1.01195	2	5.78603	1.13489	2	28.6783
ALVDGGSSYSSIGR	8	TRINITY_DN67153_c1_g1 orf length:1413 frame:-3 start:347 end:1759 gi	N-Term(TMT6plex)	1597.84	4.33e-16	83.22	6.97971e-08	19.45	0.166279	65.82	3.82255e-06	0	0.985772	2	12.4062	1.02337	1		0.840049	5	4.14202	1.02905	2	3.76614	1.08985	1		1.03593	5	3.38664	0.944823	2	16.0834	0.946781	1		1.08428	5	11.1035
NIAVGRPEETYHPDALR	13	TRINITY_DN38387_c0_g1 orf length:861 frame:-3 start:314 end:1174 gi	N-Term(TMT6plex)	2167.15	4.33e-16	83.19	9.7146e-08	39.03	0.00255678	29.45	0.0228137	0	0.899416	5	19.4554	0.861544	4	5.04701	0.896046	4	6.03341	0.813465	5	15.6433	0.875782	4	9.01011	0.940534	4	9.23607	1.36323	5	21.7964	1.30636	4	1.65707	1.27689	4	9.17472
LLNYNNYAEVSMATK	8	TRINITY_DN72315_c2_g2 orf length:1467 frame:-3 start:1169 end:2635 gi	N-Term(TMT6plex); M12(Oxidation); K15(TMT6plex)	2205.16	1.218e-09	83.18	9.30424e-08	83.3	9.191e-08	86.7	4.11558e-08	0	1.44544	1		1.15554	2	19.9576	1.03178	5	9.42717	1.02253	1		1.03938	2	18.5499	0.933169	5	6.01373	0.984658	1		0.81013	2	25.4898	1.06838	5	12.9147
ALMLQGVDILADAVAVTMGPK	6	TRINITY_DN1749_c0_g1 orf length:366 frame:2 start:98 end:463 gi	N-Term(TMT6plex); K21(TMT6plex)	2571.47	4.33e-16	83.18	1.06987e-07	63.97	8.95937e-06	71.64	1.54578e-06	0	1.12993	2	25.2164	1.22868	1		1.04126	3	14.7249	0.856378	2	4.43484	1.03069	1		0.764395	3	2.81754	0.896061	2	6.42345	1.02133	1		1.07589	3	11.5453
GGLATGQGTDASR	6	TRINITY_DN70681_c0_g1 orf length:3060 frame:2 start:26 end:3085 gi	N-Term(TMT6plex)	1419.74	4.33e-16	83.16	6.11069e-08	62.7	6.79345e-06	77.52	2.23919e-07	0	0.853761	2	0.614401	0.921696	2	14.1146	0.945357	2	1.99347	1.13287	2	3.76593	1.12276	2	1.30591	1.06038	2	5.88198	1.17075	2	15.7683	0.993369	2	21.286	1.1389	2	18.0648
AADVIAAANTAAEVALR	67	TRINITY_DN64437_c0_g1 orf length:1185 frame:3 start:288 end:1472 gi	N-Term(TMT6plex)	1856.04	7.115e-16	83.1	1.13629e-07	91.39	1.69546e-08	87.24	4.38014e-08	0	1.16083	21	13.0768	1.13747	23	12.1993	1.02629	23	3.95275	1.06419	21	7.91085	1.01141	23	10.388	1.04611	23	10.9672	0.831688	21	8.78838	1.04596	23	14.1608	0.918809	23	11.9495
DDFISNPQAFGFSTSK	10	TRINITY_DN71034_c2_g1 orf length:1089 frame:-3 start:1360 end:2448 gi	N-Term(TMT6plex); K16(TMT6plex)	2219.14	1.356e-13	83.09	8.41907e-08	83.17	8.14492e-08	93.62	7.29977e-09	0	1.99887	3	4.5557	2.00148	3	8.79387	1.91399	4	12.7406	1.15646	3	3.41873	0.877362	3	1.18849	0.829846	4	13.5177	0.429889	3	14.5518	0.560176	3	16.8336	0.563796	4	24.1639
ADFITYYEDVDAK	6	TRINITY_DN65473_c0_g4 orf length:477 frame:1 start:64 end:540 gi	N-Term(TMT6plex); K13(TMT6plex)	2008.03	7.474e-11	83.08	7.479e-08	85.61	4.1768e-08	71.25	1.16609e-06	0	0.862486	2	26.6131	0.647268	2	2.37388	0.709974	2	2.02774	1.19231	2	5.83057	1.16887	2	0.336172	1.07734	2	3.22699	0.960015	2	3.19033	1.54849	2	1.85602	1.33424	2	3.05488
AVEAVSVLSNTTDAK	10	TRINITY_DN64725_c3_g1 orf length:1068 frame:-2 start:543 end:1610 gi	N-Term(TMT6plex); K15(TMT6plex)	1963.11	4.33e-16	83.08	1.19566e-07	36.02	0.00623836	81.39	1.81526e-07	0	0.925191	2	3.39761	0.999504	1		0.969047	7	8.12209	1.06409	2	8.53134	0.953112	1		0.925089	7	13.0529	0.903389	2	0.106059	1.22917	1		1.01617	7	3.55424
LFNAVAAEDLIIK	14	TRINITY_DN63896_c0_g4 orf length:489 frame:2 start:1157 end:1645 gi	N-Term(TMT6plex); K13(TMT6plex)	1875.14	7.527e-12	83.03	1.05769e-07	85.64	5.64898e-08	76.56	4.62577e-07	0	0.993908	5	16.5846	1.01943	5	8.58392	1.01381	4	4.30475	1.24848	5	3.88566	1.27008	5	3.44222	1.1731	4	1.08092	1.41561	5	12.4197	1.47501	5	8.86831	1.31607	4	2.8193
MPSAVGYQPTLSTEMGTLQER	7	TRINITY_DN68273_c1_g2 orf length:1476 frame:2 start:2723 end:4198 gi	N-Term(TMT6plex); M1(Oxidation); M15(Oxidation)	2557.25	6.068e-15	83	4.03456e-08	67.57	1.41738e-06	45.66	0.000232256	0	1.00159	3	37.8822	0.799785	2	18.1224	0.983221	2	7.00009	1.1151	3	30.3838	1.01853	2	29.6683	0.909299	2	13.8796	0.945867	3	35.1805	1.10109	2	10.9819	0.920076	2	6.82527
LIGEAIANNPAFITLR	1	TRINITY_DN65323_c2_g2 orf length:576 frame:-2 start:457 end:1032 gi	N-Term(TMT6plex)	1942.13	4.33e-16	82.97	1.05474e-07					0	1.44151	1								1.18088	1								0.980545	1
DVEDVTNFLQLIK	13	TRINITY_DN65658_c1_g1 orf length:1551 frame:-1 start:843 end:2393 gi	N-Term(TMT6plex); K13(TMT6plex)	1992.14	5.309e-11	82.95	1.33846e-07	83.9	1.04697e-07	85.59	7.19131e-08	0	1.36383	3	2.53106	1.18598	5	0.405454	1.42377	5	12.4277	1.12328	3	6.61231	0.95944	5	2.91518	0.788532	5	15.6452	0.799904	3	0.194356	1.10206	5	6.13927	0.80244	5	4.69313
DWLSSYETLTNYVVPR	6	TRINITY_DN66990_c0_g3 orf length:717 frame:-3 start:458 end:1174 gi	N-Term(TMT6plex)	2172.12	4.33e-16	82.93	8.32756e-08	78.26	2.38847e-07	80.47	1.38204e-07	0	1.3153	2	12.7278	1.16763	2	7.66075	0.922461	2	10.6172	1.17393	2	7.64502	1.07596	2	7.89038	1.22542	2	12.2131	0.89091	2	14.6093	1.05882	2	13.1743	0.915439	2	17.0015
AFAAVGGGGSSSK	6	TRINITY_DN65739_c3_g1 orf length:1437 frame:-1 start:220 end:1656 gi	N-Term(TMT6plex); K13(TMT6plex)	1553.87	4.33e-16	82.93	9.14249e-08	74.39	7.00536e-07	70.75	1.52293e-06	0	0.980065	3	0.162697	0.916392	1		0.781129	2	4.46762	0.840513	3	13.7359	0.906298	1		0.977747	2	8.75111	0.592487	3	0.385337	0.538093	1		0.669165	2	29.0307
VPTPNVSVVDLTCR	7	TRINITY_DN68429_c2_g1 orf length:1407 frame:-1 start:846 end:2252 gi	N-Term(TMT6plex); C13(Carbamidomethyl)	1785.98	4.33e-16	82.89	1.03837e-07	62.65	1.07835e-05	38.98	0.0025358	0	0.983664	3	5.26367	0.842172	3	2.9636	0.920525	1		1.02139	3	1.15011	1.01597	3	3.95167	0.974578	1		1.14384	3	21.124	1.27143	3	15.7011	1.30241	1
EELLVALAEAER	15	TRINITY_DN72741_c1_g1 orf length:2703 frame:2 start:215 end:2917 gi	N-Term(TMT6plex)	1571.88	4.33e-16	82.87	1.07156e-07	72.77	1.09388e-06	78.82	2.72281e-07	0	1.26083	5	8.10226	1.23484	5	1.96213	1.44819	4	12.5032	0.823246	5	19.1614	0.88259	5	15.1387	0.514894	4	42.798	1.25834	5	13.2396	1.18178	5	13.2362	1.50468	4	17.2216
VFSPEEISAMILGK	5	TRINITY_DN68931_c0_g1 orf length:2196 frame:3 start:90 end:2285 gi	N-Term(TMT6plex); M10(Oxidation); K14(TMT6plex)	1995.13	4.33e-16	82.86	1.29143e-07	72.08	1.53002e-06	83.01	1.24509e-07	0	1.43336	2	12.5103	1.30496	1		1.5283	2	0.00819642	0.608383	2	32.9309	0.319664	1		0.550147	2	19.0296	1.66972	2	20.5082	2.12416	1		1.74819	2	12.4031
ALTVPELTQQMWDSK	19	TRINITY_DN62958_c3_g1 orf length:633 frame:-2 start:2 end:634 gi	N-Term(TMT6plex); M11(Oxidation); K15(TMT6plex)	2221.19	1.454e-15	82.85	1.23215e-07	53.56	0.000105293	75.65	6.67062e-07	0	1.17688	5	7.58514	1.09222	3	4.74654	1.0954	11	6.72232	1.2225	5	3.14353	1.34591	3	2.88906	0.908415	11	9.51516	0.574453	5	31.1496	0.948709	3	6.69363	0.7862	11	5.14618
SYDDTGLAAVPSGWK	12	TRINITY_DN65186_c1_g1 orf length:2313 frame:2 start:209 end:2521 gi	N-Term(TMT6plex); K15(TMT6plex)	2025.07	4.33e-16	82.81	1.05244e-07	79.01	2.48066e-07	70.24	1.89721e-06	0	0.835638	4	6.08973	0.913287	3	1.25122	0.735471	5	5.4828	0.67921	4	4.02676	0.508432	3	15.3616	0.904063	5	15.9259	1.72693	4	5.31624	1.79355	3	2.90829	1.59598	5	26.4586
LIVTGEDENQGLPGLAR	13	TRINITY_DN55575_c0_g2 orf length:630 frame:-2 start:251 end:880 gi	N-Term(TMT6plex)	2011.1	2.945e-13	82.8	1.20968e-07	94.88	7.41199e-09	75.49	6.46898e-07	0	0.636212	4	50.2995	0.407087	2	34.4159	0.76022	7	23.5624	0.58358	4	63.3825	0.422662	2	56.255	0.732737	7	15.4216	2.14009	4	39.2579	2.17657	2	13.1758	2.12929	7	46.1792
TEMGVEGSSSPSASLK	4	TRINITY_DN65780_c0_g1 orf length:147 frame:2 start:2525 end:2671 gi	N-Term(TMT6plex); M3(Oxidation); K16(TMT6plex)	2041.05	1.273e-10	82.79	7.94286e-08	99.07	1.87678e-09	81.63	1.089e-07	0	1.93767	1		1.95655	1		1.42717	2	6.31816	0.795994	1		0.76786	1		0.703309	2	5.78424	0.551549	1		0.538786	1		0.905148	2	3.92941
EYPNSYVFVVDMPGLK	6	TRINITY_DN71113_c2_g1 orf length:375 frame:2 start:2 end:376 gi	N-Term(TMT6plex); K16(TMT6plex)	2316.24	4.33e-16	82.79	1.08097e-07	76.43	4.72083e-07	73.36	9.71073e-07	0	1.31666	2	4.53318	1.62768	2	1.13908	1.47958	2	1.13725	0.545634	2	4.9521	0.376524	2	0.14434	0.575351	2	3.30966	2.13324	2	5.89002	2.0597	2	0.349663	1.44054	2	4.76721
GDSVIVVDNFFTGR	17	TRINITY_DN66464_c0_g2 orf length:627 frame:-1 start:459 end:1085 gi	N-Term(TMT6plex)	1754.93	4.33e-16	82.77	9.69697e-08	66.2	4.26992e-06	69.85	1.93572e-06	0	1.24586	3	13.4184	1.22772	3	2.44066	1.13343	11	2.98266	1.09543	3	4.5228	1.0676	3	3.54184	0.867738	11	9.66415	0.735307	3	10.6727	0.868906	3	1.39054	0.89565	11	10.3264
GPIQLTHNYNYGQAGQAIGK	3	TRINITY_DN64868_c1_g1 orf length:906 frame:-2 start:260 end:1165 gi	N-Term(TMT6plex); K20(TMT6plex)	2588.4	8.78e-18	82.76	1.19969e-07	109.87	2.38019e-10			0	1.52305	1		0.861683	2	4.94784				0.845421	1		0.685184	2	5.76806				0.718076	1		1.27577	2	3.00964
EVEAIGGHIGASASR	26	TRINITY_DN68736_c2_g2 orf length:1647 frame:3 start:96 end:1742 gi	N-Term(TMT6plex)	1682.9	4.33e-16	82.76	1.14672e-07	74.17	8.02018e-07	73.71	8.91629e-07	0	0.931568	8	5.45263	0.973166	8	18.6667	0.946897	10	4.79042	1.00211	8	15.4828	0.972442	8	9.89304	1.0679	10	9.6497	0.972162	8	10.1004	0.983727	8	2.84244	0.966881	10	10.528
FSTVGGESGSADTAR	3	TRINITY_DN103653_c0_g1 orf length:225 frame:2 start:8 end:232 gi	N-Term(TMT6plex)	1670.82	2.794e-11	82.75	3.6631e-08	86.5	1.60069e-08			0	0.443883	2	28.1636	0.543182	1					0.509925	2	10.8342	0.66757	1					1.3241	2	3.50971	0.412119	1
YAVNSVSYVQPDTPLK	24	TRINITY_DN67836_c1_g1 orf length:1629 frame:2 start:1205 end:2833 gi	N-Term(TMT6plex); K16(TMT6plex)	2239.24	1.347e-13	82.73	1.296e-07	100.79	2.00083e-09	77.7	4.12673e-07	0	0.974754	7	2.19738	1.11397	7	12.4858	0.937877	10	4.98364	0.905126	7	5.3612	0.902754	7	13.852	0.933585	10	3.45676	1.31297	7	5.64416	1.1065	7	6.11576	1.29687	10	19.4953
IVPASSIPDGWMGLDIGPDSIK	6	TRINITY_DN68365_c0_g1 orf length:1161 frame:3 start:405 end:1565 gi	N-Term(TMT6plex); M12(Oxidation); K22(TMT6plex)	2742.48	2.223e-15	82.73	1.352e-07	90.66	2.14753e-08	76.01	6.22768e-07	0	1.40695	2	0.0581373	1.21954	2	15.3106	1.03751	2	5.3653	1.54338	2	0.629671	1.28147	2	11.9577	1.21513	2	2.62099	0.744314	2	2.88426	1.24771	2	7.46901	1.10926	2	7.03611
AAVAAGPDHLFNLR	11	TRINITY_DN67716_c0_g2 orf length:831 frame:-2 start:400 end:1230 gi	N-Term(Acetyl)	1493.79	1.873e-08	82.72	8.49957e-08	96.1	4.06254e-09	93.03	7.66515e-09	0
QCSSGLQAVADVAASIR	2	TRINITY_DN69543_c2_g1 orf length:960 frame:2 start:56 end:1015 gi	N-Term(TMT6plex); C2(Carbamidomethyl)	1962.03	4.33e-16	82.72	8.31248e-08					0	0.814484	2	44.5303							0.881997	2	13.9348							1.1932	2	8.77128
ALEESAAPLVNFLQNAAAVQELR	3	TRINITY_DN66067_c0_g1 orf length:1311 frame:3 start:51 end:1361 gi	N-Term(TMT6plex)	2683.46	4.636e-15	82.7	1.29962e-07	86.12	5.90088e-08			0	1.06528	2	4.1251	1.17546	1					1.30658	2	9.83691	1.15253	1					0.819642	2	27.1124	1.12746	1
QYGVTGEGISFDQGAR	14	TRINITY_DN63382_c1_g3 orf length:744 frame:-1 start:1695 end:2438 gi	N-Term(TMT6plex)	1913.96	7.739e-15	82.65	5.67697e-08	90.98	8.37894e-09	88.85	1.43348e-08	0	1.31858	4	2.56495	1.43277	4	2.76642	1.31391	5	12.0321	0.852558	4	6.39202	0.851086	4	22.4061	0.708795	5	27.8701	0.80002	4	7.06605	0.876005	4	2.22376	0.796469	5	14.1619
GGGSQGLGAAEDWISK	9	TRINITY_DN62744_c2_g1 orf length:375 frame:-3 start:615 end:989 gi	N-Term(TMT6plex); K16(TMT6plex)	1991.06	2.005e-14	82.64	8.95707e-08	79.77	1.76083e-07	86.12	4.276e-08	0	1.30745	2	0.444186	1.2668	2	6.95813	1.49652	5	7.61015	1.02736	2	5.23969	0.994988	2	3.90652	0.753488	5	7.41082	0.891447	2	2.20747	1.03741	2	2.11123	0.785583	5	6.46769
APNQASLGEEGIDLPR	8	TRINITY_DN62310_c0_g2 orf length:1932 frame:2 start:278 end:2209 gi	N-Term(TMT6plex)	1896	4.33e-16	82.61	1.08285e-07			78.02	3.17889e-07	0	0.846993	4	5.96962				1.07046	4	3.93577	1.0221	4	5.17581				0.836883	4	9.34256	0.82273	4	13.3293				1.07986	4	9.54441
SINPDEAVAYGAAVQAAILSGEGNEK	25	TRINITY_DN69303_c1_g2 orf length:1830 frame:-3 start:166 end:1995 gi;TRINITY_DN71690_c3_g1 orf length:1374 frame:2 start:2 end:1375 gi;TRINITY_DN69125_c4_g1 orf length:1080 frame:1 start:1 end:1080 gi	N-Term(TMT6plex); K26(TMT6plex)	3032.58	2.765e-15	82.57	1.2229e-07	77.78	3.75131e-07	90.8	1.6968e-08	0
QDISSFESGDIYDQADAAGFIR	4	TRINITY_DN62724_c0_g1 orf length:903 frame:-3 start:132 end:1034 gi	N-Term(TMT6plex)	2634.25	3.11e-18	82.56	3.13364e-08	104	2.24931e-10	103.86	2.36411e-10	0	0.950408	1		1.08614	2	7.69884	1.12536	1		1.0007	1		1.17254	2	12.3526	0.783536	1		0.742481	1		1.20694	2	11.809	0.773062	1
AAPTTSELMSSAK	43	TRINITY_DN61991_c0_g2 orf length:528 frame:-2 start:397 end:924 gi	N-Term(TMT6plex); M9(Oxidation); K13(TMT6plex)	1767.96	3.402e-08	82.56	1.19522e-07	77.36	3.88428e-07	90.44	1.92026e-08	0	0.827013	12	26.1084	0.847944	12	7.8341	0.779915	19	12.5187	0.973374	12	16.9077	1.00556	12	7.83268	1.03426	19	9.91867	0.820833	12	19.4635	0.79267	12	24.9481	0.822241	19	13.1212
GATDAEGTSGSTTK	10	TRINITY_DN69524_c1_g1 orf length:1398 frame:1 start:679 end:2076 gi	N-Term(TMT6plex); K14(TMT6plex)	1740.9	8.476e-12	82.46	8.68343e-08	84.86	5.02945e-08	82.25	9.59016e-08	0	1.01853	3	11.8373	0.846844	4	7.56675	1.12886	3	4.66943	1.31327	3	1.98957	1.3375	4	39.7612	1.03846	3	0.899073	0.710103	3	5.42391	0.719772	4	3.31806	0.831244	3	0.937027
DGYNATYFVDLLGK	2	TRINITY_DN62814_c1_g6 orf length:672 frame:1 start:43 end:714 gi	N-Term(TMT6plex); K14(TMT6plex)	2034.1	4.33e-16	82.46	1.3167e-07					0	0.880677	2	4.93322							1.19659	2	1.9671							1.76918	2	4.07256
LITYAEGSALVK	41	TRINITY_DN62897_c2_g1 orf length:459 frame:-3 start:476 end:934 gi	N-Term(TMT6plex); K12(TMT6plex)	1723.04	4.33e-16	82.43	1.24011e-07	76.38	4.99413e-07	42.15	0.00132574	0	1.30988	12	17.3229	1.29598	7	22.9768	1.11716	22	9.49965	1.16362	12	9.78855	1.11354	7	3.43755	1.13495	22	8.87442	1.19272	12	20.6878	1.69859	7	26.6241	1.27979	22	14.2461
GQAGDASVTGEQIK	2	TRINITY_DN71560_c1_g1 orf length:1659 frame:-3 start:291 end:1949 gi	N-Term(TMT6plex); K14(TMT6plex)	1818.99	4.33e-16	82.43	1.25154e-07					0	0.375648	2	123.546							0.706338	2	76.4119							1.47594	2	39.8864
AAMENGVLTVTVPK	9	TRINITY_DN69572_c2_g2 orf length:285 frame:-1 start:810 end:1094 gi	N-Term(TMT6plex); K14(TMT6plex)	1888.1	3.701e-12	82.42	1.33461e-07	87.21	4.25842e-08	84.56	8.13623e-08	0	1.17781	3	1.72582	1.66858	4	9.83159	1.46324	2	6.60498	0.350638	3	7.21175	0.54634	4	71.0725	0.619377	2	64.6592	1.72424	3	1.78436	1.42343	4	27.6424	1.12071	2	1.65604
GISMAVDSVVANLK	10	TRINITY_DN69817_c1_g1 orf length:1530 frame:-2 start:427 end:1956 gi	N-Term(TMT6plex); M4(Oxidation); K14(TMT6plex)	1878.08	1.5e-10	82.38	1.45969e-07	80.53	2.25262e-07	83.88	1.06817e-07	0	1.11234	4	3.07099	1.1597	3	0.419063	0.889994	3	1.10402	1.00225	4	2.91573	1.10156	3	0.0217772	1.03884	3	0.299156	1.14173	4	2.68022	1.13747	3	1.16516	1.19933	3	2.35857
YGYLSTDNVAAVR	10	TRINITY_DN67118_c0_g1 orf length:2019 frame:2 start:344 end:2362 gi	N-Term(TMT6plex)	1657.88	4.33e-16	82.36	9.98915e-08	75.37	5.1256e-07	57.87	2.64554e-05	0	0.964785	2	2.5438	0.903954	1		0.923977	7	7.99979	0.984403	2	7.44696	0.936083	1		1.00791	7	2.62111	1.1623	2	10.4694	1.12187	1		1.04637	7	6.82291
VWSEVQEGEFALSK	34	TRINITY_DN72371_c0_g4 orf length:735 frame:-2 start:605 end:1339 gi	N-Term(TMT6plex); K14(TMT6plex)	2067.12	4.33e-16	82.33	1.36548e-07	73.61	1.01474e-06	80.78	1.9386e-07	0	1.02398	8	5.13756	1.16681	11	4.06982	1.07149	15	6.3348	1.05266	8	10.4537	0.985469	11	7.72068	0.933736	15	6.79808	1.0616	8	11.2352	1.20464	11	18.617	1.21473	15	26.7964
ANVTGITINEYQVK	22	TRINITY_DN63095_c0_g1 orf length:1068 frame:-3 start:1112 end:2179 gi	N-Term(TMT6plex); K14(TMT6plex)	2008.14	2.903e-12	82.3	1.59282e-07	80.22	2.55237e-07	89.47	3.0335e-08	0	1.1138	6	7.94298	1.20871	4	7.3185	1.11489	12	8.78266	0.959827	6	5.11088	0.96642	4	5.91898	0.862538	12	11.5846	0.668845	6	36.1952	0.7144	4	5.4958	0.692034	12	18.203
VTVENPQGTTVAELK	9	TRINITY_DN65442_c2_g1 orf length:1245 frame:-2 start:441 end:1685 gi	N-Term(TMT6plex); K15(TMT6plex)	2044.16	4.33e-16	82.27	1.50899e-07	71.63	1.66614e-06	69.64	2.6889e-06	0	1.07055	2	5.28891	1.22838	3	1.2821	0.976031	4	10.1772	0.946641	2	1.53469	0.86316	3	4.06958	0.983006	4	2.4894	1.03175	2	5.30352	1.2434	3	7.68684	1.27522	4	10.6594
ALAEQLFDDENLIVR	15	TRINITY_DN72741_c1_g1 orf length:2703 frame:2 start:215 end:2917 gi	N-Term(TMT6plex)	1975.07	1.119e-12	82.26	1.27179e-07	64.03	8.87598e-06	90.16	2.07705e-08	0	1.20081	4	8.3645	1.18193	4	10.8265	1.40377	7	10.5325	0.807238	4	23.3186	0.921373	4	6.0272	0.534103	7	39.6083	1.1828	4	23.0271	1.10344	4	8.04546	1.49681	7	27.0323
AQVENGVLTIVVPK	5	TRINITY_DN59099_c0_g1 orf length:294 frame:1 start:787 end:1080 gi	N-Term(TMT6plex); K14(TMT6plex)	1925.18	4.33e-16	82.25	8.19035e-08	52.04	8.22102e-05	79.47	1.50828e-07	0	1.53721	1		1.4033	2	0.199713	1.13964	2	1.12218	0.785159	1		0.854702	2	1.99982	0.860307	2	1.85686	1.17304	1		1.27755	2	7.45171	1.45207	2	8.22885
LDATADELSEEK	14	TRINITY_DN70269_c0_g4 orf length:972 frame:-3 start:987 end:1958 gi	N-Term(TMT6plex); K12(TMT6plex)	1778.94	3.295e-10	82.25	1.16154e-07	48.73	0.000256548	82.66	1.06503e-07	0	0.936919	5	2.42265	1.0147	3	9.84429	1.22249	6	16.5296	0.826679	5	4.34138	1.015	3	2.95037	0.566933	6	35.0854	0.856975	5	3.2483	1.22573	3	3.51682	0.761536	6	19.488
GTFVQNSAQEDEHIFR	8	TRINITY_DN70796_c0_g3 orf length:1344 frame:-1 start:1015 end:2358 gi	N-Term(Acetyl)	1919.89	4.51e-15	82.22	1.64943e-08	62.35	1.74631e-06	69.85	3.10543e-07	0
QAYNLDDQGAYQAVAHAVR	2	TRINITY_DN60964_c0_g1 orf length:525 frame:-3 start:4 end:528 gi	N-Term(TMT6plex)	2319.17	4.33e-16	82.21	7.33432e-08	54.32	4.47492e-05			0	0.939226	1		0.94633	1					0.810571	1		0.873158	1					0.985068	1		0.985676	1
GVVFGTEALLAEYGK	5	TRINITY_DN67308_c0_g1 orf length:927 frame:-3 start:859 end:1785 gi	N-Term(TMT6plex); K15(TMT6plex)	2012.15	4.33e-16	82.19	1.35888e-07	69.48	2.57001e-06			0	0.553096	3	5.97656	0.543736	2	3.26096				0.633393	3	7.40577	0.620235	2	7.30336				2.69282	3	5.37667	2.61801	2	1.42623
AEPAYTVASDSETTGEEK	2	TRINITY_DN69318_c0_g1 orf length:1698 frame:3 start:165 end:1862 gi	N-Term(Acetyl); K18(TMT6plex)	2156.01	3.478e-10	82.18	3.05697e-08	82.44	2.50872e-08			0	0.858068	1		1.17988	1					0.679769	1		0.75802	1					1.20225	1		2.17307	1
VNQIGSVTESIEAVR	39	TRINITY_DN65179_c1_g2 orf length:1272 frame:3 start:327 end:1598 gi	N-Term(TMT6plex)	1831.02	2.331e-12	82.18	1.30451e-07	80.51	1.90734e-07	81.87	1.42053e-07	0	1.23839	5	6.50036	1.15781	8	20.2246	1.11523	26	10.435	0.809236	5	12.0308	0.796881	8	13.8846	0.804721	26	17.6489	0.943715	5	8.18193	1.1223	8	5.9133	0.884919	26	13.4166
ASTFVATVAGDASK	7	TRINITY_DN62930_c0_g2 orf length:984 frame:3 start:21 end:1004 gi	N-Term(TMT6plex); K14(TMT6plex)	1783	4.33e-16	82.11	1.43029e-07	27.46	0.0400226	78.1	3.43063e-07	0	0.432414	4	49.6528	0.573348	1		0.561488	2	38.7934	0.650555	4	23.9455	0.769892	1		1.06197	2	1.91836	0.832437	4	2.99377	0.553526	1		0.512372	2	40.9132
HVVFGQVVEGLDVVK	111	TRINITY_DN67641_c1_g5 orf length:516 frame:1 start:235 end:750 gi	N-Term(TMT6plex); K15(TMT6plex)	2083.23	9.286e-13	82.09	1.38127e-07	80.14	2.12537e-07	88.71	2.95416e-08	0	1.21448	43	9.21425	1.22978	23	4.56977	1.05612	45	9.96358	1.10045	43	8.52716	1.08341	23	8.05946	0.977505	45	9.42273	0.829238	43	10.2326	0.953793	23	7.862	0.829749	45	13.7863
AYSYAYDDPTSIATCTR	9	TRINITY_DN65718_c0_g1 orf length:660 frame:-3 start:540 end:1199 gi	N-Term(TMT6plex); C15(Carbamidomethyl)	2184.01	4.33e-16	82.06	1.83579e-08	65.85	7.67047e-07	66.11	7.22474e-07	0	1.44114	3	14.2606	1.72578	3	14.9308	1.21281	3	1.23158	1.24848	3	3.90263	1.24501	3	9.3825	0.908069	3	10.6556	0.483835	3	37.1312	0.701541	3	17.3426	0.556704	3	16.9885
ITIDPEDPAAVSQYAK	21	TRINITY_DN70794_c1_g4 orf length:300 frame:-2 start:3 end:302 gi	N-Term(TMT6plex); K16(TMT6plex)	2176.19	4.33e-16	81.97	1.55974e-07	81.75	1.60068e-07	79.76	2.53108e-07	0	1.37374	6	3.62304	1.57106	6	6.12158	1.20012	9	7.26676	0.849718	6	4.17891	0.777191	6	3.34959	0.748924	9	9.57678	0.666483	6	8.8815	0.864143	6	2.39849	0.884643	9	7.12098
VIGVGGGGSNAVNR	7	TRINITY_DN68784_c1_g1 orf length:1269 frame:-2 start:717 end:1985 gi	N-Term(TMT6plex)	1485.83	4.33e-16	81.94	1.16752e-07	82.02	1.15563e-07	75.07	5.63221e-07	0	1.13767	2	0.991724	1.18849	2	0.670876	0.789961	3	2.9473	1.16441	2	1.61058	1.11509	2	7.6736	1.25251	3	1.57795	1.05329	2	3.55372	1.0101	2	7.72184	1.12079	3	17.798
DGWVVNPSQSYTLWAER	8	TRINITY_DN69511_c1_g1 orf length:180 frame:-3 start:820 end:999 gi	N-Term(TMT6plex)	2237.12	4.33e-16	81.93	8.07924e-08	73.67	5.41216e-07	74.38	4.66885e-07	0	1.21115	2	12.25	0.963217	2	14.4324	0.761382	4	12.2678	1.32798	2	3.30462	0.927771	2	15.9429	1.51504	4	13.8297	1.06074	2	8.11078	1.33729	2	20.2555	1.18433	4	4.72819
GYGSGVISASEFR	3	TRINITY_DN60265_c0_g1 orf length:2592 frame:2 start:1790 end:4381 gi	N-Term(TMT6plex)	1558.8	3.406e-11	81.79	7.11883e-08	85.45	3.12187e-08	59.35	1.23694e-05	0	0.67886	1		0.793557	1		0.8795	1		1.00653	1		1.06377	1		1.04436	1		1.30754	1		1.2514	1		1.15733	1
FIEDVIGEN	3	TRINITY_DN71074_c0_g1 orf length:1488 frame:1 start:73 end:1560 gi	N-Term(TMT6plex)	1264.66	4.732e-09	81.77	9.87931e-08			42.43	0.000805785	0	1.00047	2	9.9911				0.919489	1		1.18798	2	1.23231				0.971514	1		0.746123	2	14.4167				0.802793	1
TLQIDGTTEQIEAAK	7	TRINITY_DN69376_c0_g1 orf length:870 frame:3 start:93 end:962 gi	N-Term(TMT6plex); K15(TMT6plex)	2076.16	7.028e-13	81.74	1.75845e-07	84.29	1.01849e-07	84.43	9.98803e-08	0	1.09667	2	0.2733	1.27836	3	0.563586	1.30419	2	10.4613	0.855613	2	5.36942	0.897958	3	1.29274	0.643516	2	28.0523	0.8473	2	3.48373	1.18091	3	4.91366	0.782997	2	14.1851
AASFNIIPSSTGAAK	46	TRINITY_DN67753_c1_g2 orf length:1017 frame:2 start:47 end:1063 gi;TRINITY_DN67753_c1_g4 orf length:759 frame:3 start:333 end:1091 gi;TRINITY_DN67753_c1_g5 orf length:423 frame:2 start:2 end:424 gi	N-Term(TMT6plex); K15(TMT6plex)	1893.09	2.218e-12	81.72	1.86078e-07	74.75	9.31204e-07	84.13	1.0741e-07	0
AAATNIIPSSTGAAK	5	TRINITY_DN67753_c1_g3 orf length:990 frame:1 start:52 end:1041 gi	N-Term(TMT6plex); K15(TMT6plex)	1831.07	4.33e-16	81.71	1.62224e-07	80.9	1.97924e-07			0	0.771577	3	12.3271	0.292375	2	190.263				0.625514	3	104.002	0.236462	2	234.49				1.87376	3	45.108	3.0065	2	49.8332
LVQNFELLPPPGQSK	7	TRINITY_DN72306_c5_g2 orf length:597 frame:3 start:543 end:1139 gi	N-Term(TMT6plex); K15(TMT6plex)	2125.25	4.33e-16	81.71	1.47722e-07	78.15	3.26122e-07	65.03	6.7992e-06	0	1.34715	3	1.1933	1.53351	2	8.77508	1.30156	2	7.94916	0.96488	3	2.2436	1.06681	2	7.07684	0.768422	2	4.59253	0.648804	3	5.59506	0.636417	2	6.82232	0.540371	2	16.7231
IIQEEIFGPVVAIAK	3	TRINITY_DN70154_c0_g1 orf length:1458 frame:-2 start:119 end:1576 gi;TRINITY_DN70154_c0_g2 orf length:1455 frame:-1 start:70 end:1524 gi	N-Term(TMT6plex); K15(TMT6plex)	2085.27	4.33e-16	81.71	8.90377e-08	35.72	0.00356329	39.44	0.00150167	0
LLDSNLVPSASASESK	17	TRINITY_DN69462_c1_g1 orf length:507 frame:1 start:85 end:591 gi	N-Term(TMT6plex); K16(TMT6plex)	2076.16	4.33e-16	81.66	1.8662e-07	70.2	2.64533e-06	78.27	4.0883e-07	0	1.41984	5	4.04698	1.46415	3	6.38299	1.00746	9	6.82553	0.916929	5	7.66376	0.871218	3	3.97912	0.905548	9	32.6238	0.550589	5	4.40668	0.769892	3	9.20313	0.874008	9	8.0663
GYAGEEQLAQALEGADVVIIPAGVPR	15	TRINITY_DN68219_c1_g1 orf length:909 frame:1 start:154 end:1062 gi	N-Term(TMT6plex)	2852.54	4.33e-16	81.65	1.60035e-07	80.06	2.28817e-07	79.87	2.3905e-07	0	1.29017	3	11.6256	1.01754	5	14.0853	1.061	7	4.28921	0.958255	3	33.4554	1.15935	5	13.6809	0.760871	7	15.198	0.687913	3	1.24221	0.943649	5	15.1118	0.757999	7	22.1771
LDGQPELFIHIIPDK	31	TRINITY_DN63672_c0_g1 orf length:1080 frame:1 start:1093 end:2172 gi	N-Term(TMT6plex); K15(TMT6plex)	2193.27	4.33e-16	81.63	1.77607e-07	55.79	6.64356e-05	67.93	4.12325e-06	0	1.30543	6	3.80927	1.24075	7	13.7254	1.25026	18	7.47279	0.965144	6	4.35139	0.938193	7	13.3342	0.817851	18	21.4808	0.920528	6	4.95167	1.12827	7	7.07761	0.993407	18	7.12413
ESGVINEQNIAESK	11	TRINITY_DN68273_c1_g2 orf length:1476 frame:2 start:2723 end:4198 gi	N-Term(TMT6plex); K14(TMT6plex)	1976.07	3.492e-12	81.62	1.50471e-07	84.24	8.21214e-08	80.95	1.80392e-07	0	1.081	4	5.24426	1.26472	3	4.91133	0.94508	4	4.48303	1.54608	4	7.6217	1.44242	3	0.980472	1.22492	4	7.10223	0.6651	4	8.8652	1.12625	3	2.45689	0.953676	4	1.60234
AQTLESLLISGDR	30	TRINITY_DN69714_c0_g1 orf length:1626 frame:-1 start:396 end:2021 gi	N-Term(TMT6plex)	1631.92	8.833e-10	81.59	1.55674e-07	79.18	2.71154e-07	91.41	1.60455e-08	0	1.09187	5	9.91994	1.07128	6	17.7672	1.19321	19	22.6239	1.05028	5	7.28142	1.03663	6	9.9321	0.947463	19	5.40423	1.0572	5	10.2779	1.17668	6	14.8246	1.0406	19	12.4505
TMISDSDYTEFDNFTK	12	TRINITY_DN64350_c0_g1 orf length:1212 frame:-2 start:576 end:1787 gi	N-Term(TMT6plex); K16(TMT6plex)	2372.14	7.139e-14	81.57	5.15504e-08	61.05	5.81074e-06	84.96	2.40961e-08	0	0.901038	4	5.64579	1.53886	2	9.92267	1.38564	6	8.54041	0.660436	4	10.7945	0.646064	2	21.2144	0.428354	6	28.8086	0.854854	4	2.93643	1.20869	2	0.27387	0.592587	6	20.1316
LAVITTDPFMDVTSAIHVK	3	TRINITY_DN65807_c1_g1 orf length:978 frame:3 start:231 end:1208 gi	N-Term(TMT6plex); M10(Oxidation); K19(TMT6plex)	2532.42	4.33e-16	81.56	1.71765e-07	64.33	9.15064e-06			0	0.946042	2	31.6051	1.04797	1					0.86303	2	49.1235	1.2769	1					1.34509	2	93.2236	1.01218	1
EEDTPNFAGSFYSK	9	TRINITY_DN69250_c0_g2 orf length:2037 frame:1 start:1204 end:3240 gi	N-Term(TMT6plex); K14(TMT6plex)	2050.01	7.127e-12	81.54	5.64672e-08	90.16	7.80702e-09	81.59	5.75543e-08	0	2.23836	3	4.10707	1.86423	4	3.79225	1.16616	2	5.14933	0.574725	3	6.01454	0.545604	4	14.9322	0.410478	2	44.2516	0.37073	3	11.0355	0.425375	4	4.54514	0.454587	2	35.6071
EGYQSLLNTDMGR	9	TRINITY_DN63076_c0_g1 orf length:1167 frame:2 start:575 end:1741 gi	N-Term(TMT6plex); M11(Oxidation)	1728.84	9.779e-16	81.43	4.71239e-08	57.98	9.9513e-06	76.52	1.45963e-07	0	1.0966	3	2.51232	1.02601	3	14.7687	0.932362	3	7.60148	1.07762	3	0.285943	1.02038	3	9.62643	1.14735	3	0.886737	0.988781	3	8.20696	1.02332	3	12.1756	1.06609	3	5.73654
EAIIQDDTATLLYSSGTTGASK	4	TRINITY_DN66249_c2_g1 orf length:1443 frame:-1 start:1268 end:2710 gi	N-Term(TMT6plex); K22(TMT6plex)	2700.44	1.368e-19	81.42	1.79916e-07	139.55	2.7563e-13	77.76	4.10361e-07	0				1.16696	1		0.994812	2	6.81222				0.651994	1		0.659575	2	10.6942				1.18922	1		0.953367	2	5.67482
GESVGGVVTCIVR	4	TRINITY_DN70197_c1_g1 orf length:669 frame:-3 start:362 end:1030 gi	N-Term(TMT6plex); C10(Carbamidomethyl)	1561.86	4.33e-16	81.42	1.4999e-07	80.71	1.80451e-07	58.46	2.99378e-05	0	0.677407	1		0.774108	1		0.898105	2	1.678	0.96243	1		1.15166	1		1.00137	2	16.8281	0.844407	1		0.985429	1		0.922438	2	8.76828
AQELVSSNSVVVFSK	6	TRINITY_DN71554_c1_g3 orf length:318 frame:2 start:305 end:622 gi	N-Term(TMT6plex); K15(TMT6plex)	2052.18	2.789e-14	81.4	1.94149e-07	97.43	4.67155e-09	83.85	1.10236e-07	0	1.23318	1		1.15745	3	12.7039	0.981968	2	0.685385	0.943565	1		0.911356	3	10.78	0.884023	2	3.20869	0.842108	1		1.00465	3	3.4303	0.906046	2	1.72555
DAGVIAGINVLR	54	TRINITY_DN66200_c2_g1 orf length:345 frame:-2 start:2 end:346 gi;TRINITY_DN71926_c6_g2 orf length:528 frame:3 start:3 end:530 gi;TRINITY_DN71690_c3_g1 orf length:1374 frame:2 start:2 end:1375 gi	N-Term(TMT6plex)	1426.86	5.196e-10	81.37	1.29479e-07	85.22	5.36585e-08	77	3.33209e-07	0
GISACAVCDGAAPIFR	3	TRINITY_DN72212_c3_g2 orf length:1050 frame:2 start:224 end:1273 gi	N-Term(TMT6plex); C5(Carbamidomethyl); C8(Carbamidomethyl)	1893.95	1.504e-12	81.32	7.82178e-08	82.71	5.38476e-08	82.8	5.48424e-08	0	1.00166	1		1.365	1		0.903047	1		0.796976	1		0.816271	1		0.761832	1		0.971484	1		0.967663	1		0.787309	1
GAGYTFGQDISEQFNHTNNLK	4	TRINITY_DN68744_c1_g1 orf length:480 frame:-2 start:454 end:933 gi	N-Term(TMT6plex); K21(TMT6plex)	2799.41	2.403e-16	81.21	1.02929e-07	86.56	3.15745e-08	76.69	2.80719e-07	0	0.910814	1		0.978356	1		0.939158	2	3.04261	1.03419	1		1.06779	1		0.957828	2	8.96952	0.981429	1		1.16517	1		0.798828	2	0.475968
DIQDALSELVGR	24	TRINITY_DN54871_c0_g2 orf length:309 frame:-1 start:582 end:890 gi	N-Term(TMT6plex)	1544.85	4.174e-09	81.21	1.3623e-07	81.2	1.36544e-07	78.07	2.73701e-07	0	1.31214	7	12.6509	1.23537	6	18.9624	1.04285	11	13.1804	1.03235	7	7.76239	1.16287	6	7.20709	0.936307	11	24.9252	0.67025	7	13.9623	0.820459	6	15.6621	0.846259	11	14.4334
ATGGEVGASSALAPK	6	TRINITY_DN60786_c1_g1 orf length:489 frame:2 start:32 end:520 gi	N-Term(TMT6plex); K15(TMT6plex)	1774.01	4.33e-16	81.19	1.79057e-07	75.47	6.34275e-07			0	0.319093	4	40.1302	0.53791	2	83.1034				0.664431	4	40.1736	0.952478	2	36.638				1.18029	4	10.9431	0.669248	2	11.682
EINSVNDNPLIDVSR	9	TRINITY_DN70728_c1_g1 orf length:1752 frame:-3 start:464 end:2215 gi;TRINITY_DN63296_c0_g1 orf length:1098 frame:-2 start:338 end:1435 gi	N-Term(TMT6plex)	1914.01	4.33e-16	81.15	1.30068e-07	77.17	3.40564e-07	78.84	2.29233e-07	0
LASGEVFGPDQPIALK	9	TRINITY_DN66254_c0_g1 orf length:615 frame:-2 start:1209 end:1823 gi	N-Term(TMT6plex); K16(TMT6plex)	2100.21	4.33e-16	81.14	1.75362e-07	76.61	4.97662e-07	77.11	4.38679e-07	0	0.883361	2	6.2071	0.988646	2	1.4094	0.94986	5	7.82325	1.42293	2	5.77975	1.46828	2	4.85668	1.17937	5	5.84681	0.776669	2	14.4426	1.14654	2	0.607568	0.983713	5	4.56838
VWLDPNEVSEISMANSR	21	TRINITY_DN65557_c3_g1 orf length:825 frame:3 start:45 end:869 gi	N-Term(TMT6plex); M13(Oxidation)	2192.09	1.035e-10	81.13	7.70903e-08	77.61	1.71647e-07	89.36	1.2341e-08	0	1.15278	6	3.69448	1.19548	6	2.17808	1.16059	9	4.16075	1.11646	6	4.17925	1.15243	6	2.30903	0.869683	9	5.95075	0.835336	6	5.45686	1.24051	6	8.23523	1.01073	9	6.47201
ANVILPAAAFSEK	8	TRINITY_DN67351_c0_g1 orf length:1446 frame:1 start:2356 end:3801 gi	N-Term(TMT6plex); K13(TMT6plex)	1789.06	4.33e-16	81.11	1.87807e-07	68.74	3.16773e-06	77.82	4.03905e-07	0	0.988627	4	4.9884	0.977651	2	1.18615	0.988807	2	0.225407	1.01396	4	0.795221	0.954937	2	4.89054	0.963902	2	0.428689	1.11396	4	5.09745	1.11069	2	4.23264	1.01966	2	0.173343
NVPEANAYWDAEK	4	TRINITY_DN70170_c0_g1 orf length:1113 frame:-2 start:957 end:2069 gi	N-Term(TMT6plex); K13(TMT6plex)	1965.01	4.33e-16	81.1	1.27693e-07	66.18	3.7233e-06	70.11	1.61848e-06	0	0.7813	1		0.849618	1		0.997084	2	4.49615	0.658481	1		0.562525	1		0.672042	2	33.6254	1.2789	1		1.48663	1		1.15384	2	12.4763
FVIGGPHGDAGLTGR	15	TRINITY_DN61648_c0_g2 orf length:1179 frame:-2 start:445 end:1623 gi;TRINITY_DN61730_c0_g1 orf length:966 frame:1 start:1 end:966 gi;TRINITY_DN71584_c0_g1 orf length:1179 frame:1 start:622 end:1800 gi	N-Term(TMT6plex)	1682.92	6.714e-11	81.08	1.78581e-07	91.35	1.65985e-08	79.01	2.95167e-07	0
GQGAPTGNSPPPFGPSLK	14	TRINITY_DN59713_c0_g1 orf length:1425 frame:-1 start:268 end:1692 gi	N-Term(TMT6plex); K18(TMT6plex)	2167.19	1.361e-11	81.08	2.01586e-07	80.96	2.08436e-07	51.49	0.00018449	0	0.806234	8	8.75105	0.947114	2	11.2434	1.00497	4	2.18788	0.917248	8	6.05179	0.955205	2	1.15121	0.897169	4	6.0331	1.01672	8	8.60703	0.893508	2	17.6269	0.87358	4	7.97351
GVDAQVASGGGR	24	TRINITY_DN68838_c0_g1 orf length:1386 frame:3 start:711 end:2096 gi	N-Term(TMT6plex)	1302.7	4.33e-16	81.06	9.94956e-08	79.61	1.49325e-07	77.11	2.49979e-07	0	0.914292	7	5.75687	0.94512	7	5.74094	0.921207	10	7.90162	0.958324	7	3.95023	1.0563	7	6.32276	1.02727	10	4.79211	1.35281	7	10.4482	1.1324	7	6.09156	1.19571	10	7.43927
LAMQEFMILPIGASSFK	4	TRINITY_DN65179_c1_g2 orf length:1272 frame:3 start:327 end:1598 gi	N-Term(TMT6plex); M3(Oxidation); M7(Oxidation); K17(TMT6plex)	2373.3	3.952e-09	81.02	1.83833e-07	31.25	0.0172476	80.99	1.87894e-07	0	1.1937	2	0.522027	1.07312	1		0.972758	1		1.10281	2	2.20218	1.0408	1		1.06395	1		0.643194	2	3.81989	0.928739	1		0.97155	1
AFADELGIPFLETSAK	14	TRINITY_DN62670_c0_g1 orf length:198 frame:-2 start:499 end:696 gi	N-Term(TMT6plex); K16(TMT6plex)	2167.21	1.177e-11	80.98	2.16656e-07	87.56	4.73548e-08	88.12	4.13947e-08	0	1.2777	3	11.2456	1.46155	4	16.3454	1.20721	7	7.26517	1.01403	3	4.96924	1.02392	4	5.65827	0.799231	7	1.81766	0.706437	3	17.1297	0.897448	4	34.3144	0.774279	7	25.2967
GSSEVVSANYDEQR	2	TRINITY_DN64609_c2_g3 orf length:2100 frame:-2 start:193 end:2292 gi	N-Term(TMT6plex)	1769.85	4.33e-16	80.96	4.4894e-08	80.03	5.41248e-08			0	0.616063	1		0.542422	1					0.786594	1		0.749091	1					1.99914	1		2.1554	1
VTGGEVGAASSLAPK	47	TRINITY_DN61861_c4_g2 orf length:498 frame:-3 start:510 end:1007 gi	N-Term(TMT6plex); K15(TMT6plex)	1802.05	1.05e-11	80.95	1.7999e-07	81	1.78327e-07	80.65	1.88988e-07	0	1.40175	11	5.72248	1.23225	15	17.8713	1.15656	21	9.2038	0.887535	11	9.09182	0.81303	15	7.33323	0.890492	21	9.36296	0.772047	11	16.2741	0.799746	15	3.07749	0.907233	21	10.3206
LYISNLDYGVSNEDIK	6	TRINITY_DN67131_c0_g1 orf length:780 frame:-2 start:1269 end:2048 gi	N-Term(TMT6plex); K16(TMT6plex)	2301.23	4.33e-16	80.86	1.74735e-07	76.85	4.48187e-07	74.34	7.84115e-07	0	1.12674	2	0.0914896	1.53955	1		1.34792	3	4.16929	0.887599	2	0.567897	1.13096	1		0.751072	3	0.182218	0.803715	2	4.6772	1.09	1		0.75194	3	3.07189
GSSTLTIQGQK	5	TRINITY_DN66629_c5_g1 orf length:1206 frame:-3 start:207 end:1412 gi	N-Term(TMT6plex); K11(TMT6plex)	1577.93	4.33e-16	80.8	2.11268e-07	67.02	5.04468e-06	51.22	0.000198589	0	1.09242	1		0.935243	3	9.91271	0.889307	1		0.896765	1		0.92602	3	2.75175	1.06125	1		0.935899	1		0.774777	3	6.96436	0.85976	1
AIELPDAMENAGAALIR	16	TRINITY_DN67662_c0_g1 orf length:1755 frame:3 start:153 end:1907 gi	N-Term(TMT6plex)	1984.08	9.194e-15	80.78	1.60854e-07	81.18	1.47843e-07	80.26	1.71895e-07	0	0.881122	5	1.82982	1.53304	2	3.49509	1.13342	8	8.0769	1.00642	5	5.25552	0.955017	2	5.15975	0.728653	8	19.1955	0.856958	5	2.7381	1.34756	2	0.693107	0.826612	8	8.79622
TTAGILLPESSTK	26	TRINITY_DN60997_c0_g1 orf length:291 frame:-3 start:1016 end:1306 gi	N-Term(TMT6plex); K13(TMT6plex)	1776.06	1.191e-08	80.78	2.29373e-07	70.25	2.54896e-06	83.49	1.17301e-07	0	1.39033	5	11.6229	1.34946	7	7.06651	1.10792	14	5.71094	0.82166	5	13.0883	0.760138	7	8.17984	0.836682	14	8.00685	1.03255	5	7.34911	1.00951	7	9.67433	1.17086	14	13.661
DFGALCGPLLDEVK	17	TRINITY_DN65030_c1_g2 orf length:1101 frame:-3 start:593 end:1693 gi	N-Term(TMT6plex); C6(Carbamidomethyl); K14(TMT6plex)	1992.09	4.33e-16	80.76	1.93915e-07	72.79	1.23088e-06	75.07	7.11027e-07	0	1.52642	4	3.00039	1.96135	4	2.30891	1.27272	9	7.61235	1.21438	4	5.83218	1.1543	4	6.72956	0.932091	9	2.50892	0.369322	4	29.6958	0.600705	4	2.94912	0.772328	9	27.277
DTTLNGAVEAMYTELASR	6	TRINITY_DN65074_c0_g2 orf length:288 frame:-1 start:2 end:289 gi	N-Term(TMT6plex); M11(Oxidation)	2187.08	2.06e-10	80.75	8.49809e-08	87.04	2.05605e-08	98.18	1.53575e-09	0	1.21826	2	32.3437	1.36727	2	14.5313	1.29646	2	15.362	0.936954	2	7.25916	1.03931	2	16.2125	0.688901	2	10.2768	0.695305	2	14.4482	0.954951	2	0.715701	0.890055	2	0.302612
GLDAEDMTVLAGAHTLGYAQCANFR	3	TRINITY_DN67203_c1_g5 orf length:552 frame:1 start:682 end:1233 gi	N-Term(TMT6plex); M7(Oxidation); C21(Carbamidomethyl)	2926.4	4.33e-16	80.75	4.83802e-08	55.48	1.82625e-05	79.47	6.49633e-08	0	2.86479	1		2.16557	1		1.74182	1		1.28204	1		1.25916	1		1.19907	1		0.531348	1		0.738186	1		0.737477	1
QLLTDLEEVEEVNK	6	TRINITY_DN61552_c0_g1 orf length:480 frame:-1 start:1139 end:1618 gi	N-Term(TMT6plex); K14(TMT6plex)	2117.18	4.33e-16	80.75	2.00252e-07	46.71	0.000506598	68.25	3.47875e-06	0	1.12815	3	7.86312	1.24167	2	12.1077	1.46839	1		0.826007	3	7.97579	1.10393	2	6.07462	0.5144	1		0.676395	3	12.6444	1.12203	2	4.13297	0.614289	1
LPVGPITQSTSVEK	6	TRINITY_DN68042_c2_g1 orf length:1224 frame:1 start:490 end:1713 gi	N-Term(TMT6plex); K14(TMT6plex)	1914.13	4.33e-16	80.73	1.86807e-07	77.59	3.89294e-07	63.1	1.07506e-05	0	0.974629	1		1.28625	2	8.96327	0.931254	3	3.74736	0.917771	1		1.04197	2	6.42137	0.922562	3	6.99334	0.95993	1		0.796446	2	9.74334	1.01678	3	6.05147
TVTYGGYSDTMVANER	4	TRINITY_DN67444_c1_g2 orf length:1092 frame:-1 start:205 end:1296 gi	N-Term(TMT6plex)	1992.95	1.292e-13	80.72	4.44794e-08	62.31	3.05494e-06	82.14	3.20745e-08	0	1.04619	1		0.837187	1		1.3686	2	24.1713	0.773598	1		1.18604	1		0.685872	2	23.6447	0.982554	1		1.048	1		0.797317	2	14.6362
ESITSFQGVLDGK	54	TRINITY_DN64633_c0_g1 orf length:810 frame:2 start:344 end:1153 gi	N-Term(TMT6plex); K13(TMT6plex)	1839.03	1.08e-11	80.69	1.9536e-07	80.7	1.95336e-07	80.93	1.84857e-07	0	1.07853	10	6.0981	1.02489	14	12.4972	1.07003	30	8.56312	0.966344	10	10.3616	0.90206	14	12.0824	0.881059	30	17.2532	0.951864	10	11.4852	1.15952	14	6.66967	1.07039	30	6.93736
MEITNVSEYEAIAK	8	TRINITY_DN68673_c0_g1 orf length:1107 frame:-3 start:530 end:1636 gi	N-Term(Acetyl); M1(Oxidation); K14(TMT6plex)	1884.94	1.085e-07	80.68	9.66225e-08	85.62	3.01573e-08	92.19	6.58304e-09	0	1.25757	3	25.0197	1.48861	2	3.00055	0.862997	3	1.89782	1.4796	3	23.5953	1.69504	2	3.33458	1.59032	3	2.93337	0.520906	3	17.745	0.516182	2	4.83562	0.567699	3	6.16738
LAPYADLPGDDSYNSR	11	TRINITY_DN65805_c1_g2 orf length:1350 frame:-2 start:357 end:1706 gi	N-Term(TMT6plex)	1982.97	6.097e-10	80.67	6.6849e-08	75.61	2.22579e-07	84.44	3.02189e-08	0	0.990599	3	1.73491	0.819136	4	3.28195	0.995577	4	8.99101	1.10902	3	10.573	0.953752	4	7.24867	0.843463	4	9.28473	1.06325	3	32.3781	1.30758	4	22.7479	1.31737	4	16.0772
YLADAALGDANQDSISR	5	TRINITY_DN65038_c0_g2 orf length:870 frame:-1 start:343 end:1212 gi	N-Term(TMT6plex)	2009.01	4.33e-16	80.66	1.12531e-07	67.06	2.61729e-06	68.07	2.082e-06	0	0.959266	2	5.48364	0.970206	1		0.984609	2	1.28483	1.61552	2	11.8579	1.62754	1		1.10123	2	3.52903	0.639287	2	16.2431	1.02718	1		0.877908	2	2.57183
AISAMYSELAVSESSPR	6	TRINITY_DN70104_c0_g1 orf length:1974 frame:-2 start:369 end:2342 gi	N-Term(TMT6plex); M5(Oxidation)	2043.03	4.33e-16	80.64	1.00106e-07	79.53	1.2703e-07	65.64	3.11103e-06	0	1.08573	2	2.77808	1.00401	2	13.8234	1.015	2	2.31988	1.08501	2	12.0672	1.0957	2	12.1106	0.928351	2	1.04975	0.925045	2	8.04723	1.11795	2	9.22408	1.05001	2	15.2055
VTAELLFGADNPVIK	8	TRINITY_DN69747_c1_g2 orf length:1068 frame:3 start:768 end:1835 gi	N-Term(TMT6plex); K15(TMT6plex)	2045.21	2.212e-14	80.63	2.05862e-07	96.87	4.49212e-09	39.61	0.00242858	0	0.849133	3	2.21905	0.808597	4	2.74194	0.921475	1		1.19267	3	0.722129	1.02603	4	6.09701	1.02046	1		1.30502	3	11.3374	1.91276	4	3.52671	1.23984	1
ETGDIYSTNEPQAAFDTR	13	TRINITY_DN67707_c2_g2 orf length:1014 frame:1 start:748 end:1761 gi	N-Term(TMT6plex)	2244.06	8.585e-10	80.58	3.63118e-08	84.55	1.42055e-08	90.85	3.45342e-09	0	1.15513	5	18.5745	1.35111	5	3.43377	1.14818	3	0.0228593	0.880863	5	18.4941	0.900812	5	5.34685	0.637088	3	10.9473	0.727631	5	11.4742	1.01811	5	22.333	0.853407	3	4.21533
MEQSLGQESVPGFGSLDK	8	TRINITY_DN72311_c1_g2 orf length:1167 frame:-1 start:2 end:1168 gi	N-Term(Acetyl); M1(Oxidation); K18(TMT6plex)	2196.07	1.001e-09	80.53	6.63837e-08	65.71	2.21541e-06	87.21	1.55888e-08	0	1.10048	3	5.62582	1.11143	2	6.01496	1.05928	3	3.30495	1.0008	3	0.86471	1.01406	2	4.55556	0.704528	3	9.25216	0.730088	3	7.80014	1.00238	2	0.396649	0.91577	3	1.93609
VEATEVFFSVTK	8	TRINITY_DN70733_c0_g2 orf length:2022 frame:2 start:218 end:2239 gi	N-Term(TMT6plex); K12(TMT6plex)	1815.03	5.823e-10	80.5	2.00086e-07	80.33	2.05293e-07	80.35	2.02043e-07	0	1.08902	3	2.49388	1.04768	2	1.64707	1.17802	3	3.3755	0.976871	3	5.89497	0.965657	2	0.896166	0.812037	3	3.89698	0.942764	3	3.99792	1.16844	2	3.09488	0.963201	3	1.47706
VTAVGTVTGGTEGSSR	3	TRINITY_DN72628_c0_g1 orf length:4974 frame:-2 start:520 end:5493 gi	N-Term(TMT6plex)	1707.91	4.33e-16	80.45	1.65438e-07	61.62	1.26712e-05	69.17	2.17302e-06	0	0.996643	1		0.913923	1		0.877081	1		1.04235	1		1.08113	1		0.960138	1		0.543397	1		0.648562	1		0.643841	1
YGGGANELSAGYNK	3	TRINITY_DN64496_c2_g1 orf length:276 frame:-2 start:3 end:278 gi	N-Term(TMT6plex); K14(TMT6plex)	1858.98	4.33e-16	80.41	1.58325e-07	71.73	1.08436e-06	54.53	5.69079e-05	0	0.679535	1		0.53893	1		0.625437	1		0.972809	1		0.784801	1		1.29844	1		2.15855	1		2.06874	1		1.6362	1
GFGFVTMSSVQEAESAAR	10	TRINITY_DN67103_c1_g6 orf length:393 frame:-2 start:1619 end:2011 gi	N-Term(TMT6plex); M7(Oxidation)	2119.03	1.462e-09	80.38	7.37557e-08	79.5	7.91023e-08	93.6	3.4703e-09	0	1.22534	3	11.8255	1.30265	3	4.31592	1.19516	4	4.46505	1.41625	3	6.69351	1.37722	3	4.42808	0.980365	4	12.1088	0.475419	3	2.81331	0.593817	3	7.66783	0.641499	4	36.8221
GINQVYVIGGDGTQK	24	TRINITY_DN71748_c1_g2 orf length:1215 frame:1 start:10 end:1224 gi	N-Term(TMT6plex); K15(TMT6plex)	2007.13	2.121e-09	80.37	2.44276e-07	89.59	2.96732e-08	66.59	5.8219e-06	0	0.919363	6	4.9915	0.911199	8	5.95231	0.875389	10	4.55476	0.949938	6	13.7459	0.887583	8	6.82516	0.814946	10	17.8445	0.961684	6	16.5923	1.03338	8	15.3476	1.01553	10	8.63547
TNLNVEEVFFSIAR	12	TRINITY_DN68100_c1_g1 orf length:228 frame:3 start:1338 end:1565 gi	N-Term(TMT6plex)	1868.01	4.33e-16	80.35	2.13114e-07	78.58	3.21034e-07	65.84	5.96809e-06	0	1.63759	4	14.4458	1.49242	4	23.784	1.11224	4	2.3943	1.05104	4	6.3586	0.935953	4	11.6339	0.981673	4	4.7318	0.72903	4	3.79218	0.926317	4	2.91689	0.884718	4	1.93285
LAEMPADSGYPAYLAAR	10	TRINITY_DN69452_c0_g1 orf length:2097 frame:-3 start:643 end:2739 gi	N-Term(TMT6plex)	2025.03	4.33e-16	80.35	1.33773e-07	77.86	2.38975e-07	79.17	1.64036e-07	0	0.929406	3	14.0222	1.16793	3	2.26928	1.10199	4	6.0269	0.834173	3	6.36252	0.743602	3	14.6934	0.76581	4	33.2347	1.24764	3	11.8482	1.37177	3	7.92997	0.986752	4	20.1414
LLEQDNPDLGYDAAK	20	TRINITY_DN69817_c1_g1 orf length:1530 frame:-2 start:427 end:1956 gi	N-Term(TMT6plex); K15(TMT6plex)	2120.13	1.154e-12	80.34	1.9095e-07	80.04	2.03121e-07	80.48	1.8355e-07	0	1.14227	8	4.92002	1.35641	6	8.8223	1.21321	6	2.4267	0.856804	8	11.9373	0.905555	6	11.4029	0.641876	6	5.16824	0.868948	8	4.64229	1.20384	6	6.27927	0.979388	6	3.38897
VYSEAVPAVLESAATEFASTDDMIR	4	TRINITY_DN72536_c1_g1 orf length:1551 frame:-1 start:1129 end:2679 gi	N-Term(TMT6plex); M23(Oxidation)	2917.43	4.33e-16	80.33	9.2683e-08	68.64	1.39508e-06			0	1.09948	2	12.5865	1.04296	2	13.5228				1.27362	2	7.14829	1.15126	2	1.22219				0.537239	2	56.9127	0.917395	2	11.3874
FNPQGTMLAVAGGGSASVK	5	TRINITY_DN72877_c1_g1 orf length:951 frame:1 start:55 end:1005 gi	N-Term(TMT6plex); M7(Oxidation); K19(TMT6plex)	2266.23	8.48e-09	80.33	2.22903e-07			55.98	5.87971e-05	0	1.27727	3	0.367797				0.841518	2	7.2906	1.05221	3	0.0108713				1.32413	2	19.7572	0.854387	3	20.2537				0.97247	2	12.0943
QLLLLPESDDSAQLSQIETEK	7	TRINITY_DN66836_c0_g3 orf length:1851 frame:2 start:113 end:1963 gi	N-Term(TMT6plex); K21(TMT6plex)	2815.54	5.682e-10	80.31	2.29518e-07	83.71	1.06612e-07	75.15	7.54566e-07	0	0.798272	2	9.09046	0.889489	2	4.35604	1.33053	3	0.340692	0.864681	2	6.2757	1.11394	2	0.70251	0.432135	3	0.911875	0.956707	2	1.98682	1.6356	2	0.643746	0.535871	3	4.47099
IADFDLSNQAPDNAAR	9	TRINITY_DN65749_c0_g1 orf length:870 frame:1 start:472 end:1341 gi	N-Term(TMT6plex)	1946.98	4.502e-12	80.25	9.67662e-08	68.81	1.35468e-06	84.1	3.92936e-08	0	1.04669	3	3.98099	1.01673	3	10.3214	1.06481	3	16.0123	0.934507	3	12.6726	0.9898	3	17.0904	0.917824	3	6.27112	0.974007	3	0.38915	1.2672	3	2.71695	1.1375	3	14.2601
EDPNQNTGISILNCK	8	TRINITY_DN62915_c4_g4 orf length:1737 frame:1 start:163 end:1899 gi	N-Term(TMT6plex); C14(Carbamidomethyl); K15(TMT6plex)	2161.13	4.33e-16	80.23	1.84467e-07	74.19	7.31646e-07	55.7	5.15429e-05	0	0.898199	2	0.558181	0.906768	3	0.664466	0.928556	3	8.57988	0.980052	2	5.32258	0.937708	3	10.2712	0.874517	3	4.49174	1.0602	2	6.21468	1.28861	3	1.29391	1.13951	3	6.75674
AFFVFGDSLVDNGNNNYLATTAR	3	TRINITY_DN71034_c2_g1 orf length:1089 frame:-3 start:1360 end:2448 gi	N-Term(TMT6plex)	2735.36	3.946e-12	80.21	1.16241e-07	78.5	1.62442e-07	89.3	1.3805e-08	0	1.42841	1		1.31986	1		1.02574	1		1.33536	1		1.11983	1		1.34372	1		0.751762	1		0.841193	1		0.66891	1
LDYDEEIGAVLK	12	TRINITY_DN71356_c1_g1 orf length:720 frame:1 start:163 end:882 gi	N-Term(TMT6plex); K12(TMT6plex)	1823.02	1.007e-09	80.18	2.49924e-07	80.66	2.22914e-07	83.06	1.28274e-07	0	1.02812	4	5.30485	1.27476	4	1.89749	1.26996	4	4.76952	1.03435	4	0.998713	1.07467	4	2.31322	0.709107	4	2.50981	0.711301	4	2.20245	1.07386	4	2.3252	0.810852	4	3.6559
AVAEQAAWAEAK	3	TRINITY_DN66029_c0_g1 orf length:1017 frame:2 start:326 end:1342 gi	N-Term(TMT6plex); K12(TMT6plex)	1702.95	4.33e-16	80.1	2.28185e-07	80.02	2.29939e-07	18.36	0.29541	0	1.1494	1		1.062	1		1.08289	1		1.25521	1		1.04461	1		1.02675	1		0.786269	1		0.887934	1		1.25008	1
LDYALFTAPSVVVQDGQR	8	TRINITY_DN51164_c0_g2 orf length:1035 frame:2 start:2 end:1036 gi	N-Term(TMT6plex)	2208.19	2.117e-11	80.1	2.20367e-07	76.78	4.90102e-07	86.29	5.49814e-08	0	0.589422	2	2.10209	0.422775	4	52.6004	0.517619	2	12.3139	0.468878	2	7.27663	0.470738	4	56.2448	0.649349	2	17.8602	0.417046	2	5.38625	0.609785	4	31.0227	0.645704	2	12.4807
IDQSALTGESLAVTK	7	TRINITY_DN71868_c1_g2 orf length:1065 frame:1 start:187 end:1251 gi	N-Term(TMT6plex); K15(TMT6plex)	1991.14	3.747e-13	80.04	2.48699e-07	85.37	7.2165e-08	86.41	5.67971e-08	0	0.87568	2	10.272	0.799466	1		0.942522	4	2.91035	1.01612	2	7.62045	0.966196	1		0.912969	4	5.50206	1.06587	2	12.2469	1.39414	1		1.28788	4	1.72829
AMDPGLIYDITNDDYVR	4	TRINITY_DN61965_c0_g1 orf length:2268 frame:-1 start:269 end:2536 gi	N-Term(TMT6plex); M2(Oxidation)	2216.08	2.745e-11	80.03	8.5408e-08	86.32	1.91344e-08	73.94	3.26953e-07	0	0.656003	1		0.906119	2	5.46506	0.844793	1		1.57706	1		1.93247	2	12.3368	1.18387	1		0.218734	1		0.710817	2	47.2731	0.331557	1
QSLAAAVESSNLK	13	TRINITY_DN71653_c1_g2 orf length:2274 frame:-2 start:613 end:2886 gi	N-Term(TMT6plex); K13(TMT6plex)	1776.03	4.33e-16	80.03	2.88004e-07	75.74	7.76056e-07	80.43	2.62662e-07	0	0.919587	4	4.99685	0.954776	3	7.97802	1.07689	6	2.49423	1.08794	4	7.50167	1.1116	3	1.71001	1.10182	6	14.2325	1.33732	4	10.6113	1.30716	3	8.2705	1.17544	6	14.0068
GGDNNITPLDFASPAR	5	TRINITY_DN52234_c0_g1 orf length:1083 frame:-3 start:156 end:1238 gi	N-Term(TMT6plex)	1873.96	1.596e-14	80.03	1.5443e-07	69.51	1.65677e-06	49.6	0.000141446	0	0.462231	2	27.0155	0.483672	1		0.672245	2	66.1024	3.02313	2	26.5708	3.46781	1		1.76138	2	91.7613	0.343917	2	38.92	0.46714	1		0.663004	2	49.6054
ASEAENEDGSYSLVMEAK	5	TRINITY_DN63999_c0_g1 orf length:1317 frame:2 start:5 end:1321 gi	N-Term(TMT6plex); M15(Oxidation); K18(TMT6plex)	2404.16	4.33e-16	80.02	7.51531e-08	70.44	6.9581e-07	55.25	2.26889e-05	0	1.22343	2	13.6757	1.25069	2	1.3678	1.02946	1		1.05964	2	5.7721	1.29482	2	2.07486	0.662888	1		0.596843	2	29.6406	0.847419	2	5.44415	0.742491	1
LTAGVQYEPEYGSK	3	TRINITY_DN70151_c0_g1 orf length:1086 frame:-2 start:1164 end:2249 gi	N-Term(TMT6plex); K14(TMT6plex)	2000.08	4.33e-16	80.01	2.21988e-07	66.38	5.18975e-06	66.94	4.26857e-06	0	0.899447	1		1.07679	1		0.929249	1		0.877699	1		0.965145	1		0.904672	1		1.63122	1		1.62927	1		1.3747	1
LNLEAVGVELDK	14	TRINITY_DN68105_c1_g3 orf length:1242 frame:-3 start:1470 end:2711 gi	N-Term(TMT6plex); K12(TMT6plex)	1758.04	6.323e-10	79.98	2.19006e-07	68.02	3.32087e-06	83.33	1.02426e-07	0	0.880622	2	10.8921	1.09405	3	12.6013	1.03378	9	4.13634	0.8542	2	8.72174	0.892333	3	12.2215	0.81255	9	8.29263	1.57215	2	5.44673	1.24548	3	38.3098	1.34904	9	28.5145
NSWQDGVFGTTCPIPPGR	1	TRINITY_DN67836_c1_g1 orf length:1629 frame:2 start:1205 end:2833 gi	N-Term(TMT6plex); C12(Carbamidomethyl)	2218.09	4.33e-16	79.96	9.94114e-08					0	1.1019	1								0.894887	1								1.26343	1
IQVGVFSATMPPEALEITR	4	TRINITY_DN72078_c2_g5 orf length:621 frame:1 start:943 end:1563 gi	N-Term(TMT6plex); M10(Oxidation)	2304.24	4.33e-16	79.95	2.271e-07	9.76	2.64204			0	1.1344	3	10.8454	1.0459	1					1.11831	3	5.74009	0.90299	1					0.802834	3	19.6031	1.18917	1
SEAAAAFGNDGVYLEK	9	TRINITY_DN71173_c0_g1 orf length:1389 frame:2 start:188 end:1576 gi	N-Term(TMT6plex); K16(TMT6plex)	2100.1	8.7e-14	79.93	1.7327e-07	83.17	8.2895e-08	85.44	4.87219e-08	0	0.96244	3	0.264919	1.01829	3	1.97533	1.30661	3	3.87203	1.04293	3	2.20675	0.983057	3	4.9073	0.830963	3	1.98891	1.18011	3	6.97012	1.82282	3	0.291451	1.25871	3	12.0343
GVDGVEGAEGVLYR	10	TRINITY_DN64340_c2_g1 orf length:537 frame:1 start:388 end:924 gi	N-Term(TMT6plex)	1649.87	4.33e-16	79.89	1.74361e-07	72.05	1.06035e-06	72.16	9.97341e-07	0	0.91769	4	13.038	0.828598	3	15.6238	0.800641	3	20.3032	1.20065	4	20.5745	1.114	3	25.8189	1.26564	3	31.5842	1.3068	4	21.0311	1.24563	3	19.4963	1.49621	3	16.6486
SVAIQSQVGGTNIR	7	TRINITY_DN65752_c1_g1 orf length:744 frame:1 start:415 end:1158 gi	N-Term(TMT6plex)	1658.94	4.459e-13	79.83	2.21503e-07	87.81	3.38605e-08	64.57	7.52397e-06	0	0.839295	2	5.82586	0.891909	2	7.38222	0.849582	3	27.0616	0.870872	2	2.04916	0.851838	2	0.394004	1.1476	3	6.27601	0.924047	2	6.04151	1.06352	2	4.90637	0.960676	3	6.47641
ASGDYAVVISHNPDNDTSR	24	TRINITY_DN67104_c3_g1 orf length:777 frame:3 start:33 end:809 gi	N-Term(TMT6plex)	2247.08	5.465e-13	79.83	7.07146e-08	78.36	9.77406e-08	95.05	1.98506e-09	0	0.847472	8	11.5176	0.929849	6	17.1654	0.975678	10	14.4567	1.08106	8	6.58279	1.13795	6	17.8522	1.04028	10	23.2835	0.977005	8	8.0221	1.1594	6	17.6933	0.971092	10	6.43865
ICGESACGGIANDYLSVLAK	3	TRINITY_DN66132_c3_g1 orf length:1509 frame:3 start:156 end:1664 gi	N-Term(TMT6plex); C2(Carbamidomethyl); C7(Carbamidomethyl); K20(TMT6plex)	2556.32	4.33e-16	79.82	1.74067e-07	73.26	7.67102e-07	69.82	1.77194e-06	0	1.18353	1		1.14331	1		0.903826	1		0.78888	1		0.72637	1		0.769697	1		0.728501	1		0.844112	1		0.749095	1
AMSNIESSPEGFNMLR	15	TRINITY_DN68975_c4_g1 orf length:1365 frame:-1 start:1001 end:2365 gi	N-Term(TMT6plex); M2(Oxidation)	2027.97	4.33e-16	79.79	4.93285e-08	71.02	3.87433e-07	61.28	3.53748e-06	0	0.941654	4	9.96933	1.14801	3	3.22381	0.970545	8	12.2453	0.908672	4	9.35817	0.783316	3	1.017	0.714128	8	12.33	0.96361	4	8.09069	1.24038	3	5.61575	0.883369	8	7.60028
SAQDIATSELAPTHPIR	14	TRINITY_DN66700_c0_g7 orf length:717 frame:-3 start:265 end:981 gi	N-Term(TMT6plex)	2036.09	2.31e-12	79.74	2.54807e-07	79.98	2.43117e-07	84.17	8.70926e-08	0	1.04459	3	21.9042	1.15333	4	16.3849	1.0743	7	8.18476	0.873034	3	14.7553	1.02541	4	16.5793	0.908361	7	6.18865	1.02469	3	32.8379	1.06352	4	21.9197	1.01179	7	15.048
LLDVVYNASNNELVR	56	TRINITY_DN70481_c0_g2 orf length:303 frame:3 start:90 end:392 gi;TRINITY_DN56213_c0_g1 orf length:600 frame:2 start:23 end:622 gi	N-Term(TMT6plex)	1948.07	4.33e-16	79.72	2.4905e-07	78.67	3.16487e-07	77.38	4.25033e-07	0
AVVITSPGGPDVLK	12	TRINITY_DN71265_c1_g1 orf length:963 frame:3 start:2940 end:3902 gi	N-Term(TMT6plex); K14(TMT6plex)	1811.11	4.33e-16	79.72	1.5839e-07	72.51	8.38767e-07	72.46	8.71181e-07	0	0.876492	4	1.65232	0.75246	4	8.72796	0.808868	4	7.83084	0.959701	4	0.659124	0.995187	4	2.01182	0.957195	4	4.62932	1.21053	4	5.09063	1.26331	4	2.47207	1.24251	4	7.73097
APQDPNAPSGSGSGK	3	TRINITY_DN71841_c0_g2 orf length:81 frame:-2 start:160 end:240 gi	N-Term(TMT6plex); K15(TMT6plex)	1827.96	6.936e-14	79.71	1.8655e-07	70.57	1.4339e-06			0	0.902992	2	16.7627	1.08137	1					1.08257	2	16.6732	1.32085	1					1.08888	2	17.934	0.780738	1
AYLDGLVLDGK	18	TRINITY_DN71978_c2_g2 orf length:588 frame:-1 start:2242 end:2829 gi	N-Term(TMT6plex); K11(TMT6plex)	1621.96	4.33e-16	79.71	2.52297e-07	60.43	2.35038e-05	79.62	2.60309e-07	0	1.04009	3	6.87468	0.988924	4	1.84941	1.27018	11	5.63037	0.845619	3	2.40509	0.747617	4	1.36977	0.661522	11	12.5966	1.17719	3	6.74602	1.34426	4	2.64007	1.1263	11	11.0187
GAAAQILDAISK	5	TRINITY_DN72398_c1_g1 orf length:1977 frame:2 start:98 end:2074 gi	N-Term(TMT6plex); K12(TMT6plex)	1615.98	4.33e-16	79.7	2.3252e-07	78.63	2.87885e-07	79.56	2.40137e-07	0	0.802401	2	9.72748	0.857233	2	1.86806	0.972884	1		0.989033	2	2.59666	1.06625	2	8.63375	0.982968	1		1.3504	2	4.62136	1.26181	2	1.25583	1.07328	1
DTSQDEAGTAAIK	4	TRINITY_DN71988_c0_g1 orf length:1482 frame:1 start:223 end:1704 gi	N-Term(TMT6plex); K13(TMT6plex)	1764.94	3.716e-12	79.69	1.85263e-07	79.77	1.90844e-07	74.91	5.74672e-07	0	1.14463	1		1.20411	1		1.45369	2	28.47	0.956307	1		0.756495	1		0.705753	2	38.3689	1.00286	1		1.31566	1		0.885344	2	2.44171
VNYNPYGIDFPAGPTGR	8	TRINITY_DN67110_c0_g1 orf length:1104 frame:-3 start:396 end:1499 gi	N-Term(TMT6plex)	2067.05	4.33e-16	79.67	1.42421e-07	69.68	1.37249e-06	70.62	1.11405e-06	0	1.33454	2	17.0713	1.36838	2	15.7178	0.913321	4	5.0305	0.694322	2	40.4968	0.561896	2	47.1748	0.761716	4	35.6971	0.320306	2	117.595	0.35253	2	157.843	0.799659	3	29.6273
EILEQDPVPV	3	TRINITY_DN59349_c1_g2 orf length:1647 frame:1 start:784 end:2430 gi	N-Term(TMT6plex)	1367.76	2.267e-05	79.64	2.16742e-07	79.81	2.11556e-07	80.05	1.94745e-07	0	0.886919	1		0.88204	1		1.04169	1		1.19326	1		1.24065	1		0.99103	1		0.87885	1		1.54558	1		1.12067	1
MDGEELTEQETALYDR	3	TRINITY_DN66965_c1_g1 orf length:579 frame:1 start:688 end:1266 gi	N-Term(Acetyl); M1(Oxidation)	1957.84	4.33e-16	79.64	1.08385e-08	62.95	5.0579e-07	63.13	4.85255e-07	0
LQEVQAVVNPITGK	2	TRINITY_DN72487_c2_g1 orf length:339 frame:1 start:1 end:339 gi	N-Term(TMT6plex); K14(TMT6plex)	1954.17	4.33e-16	79.61	1.91442e-07					0	0.4115	2	76.4663							0.66373	2	18.8675							1.01017	2	0.206125
SANEVILVIEAYK	6	TRINITY_DN63020_c0_g1 orf length:285 frame:-3 start:207 end:491 gi	N-Term(TMT6plex); K13(TMT6plex)	1907.13	2.285e-12	79.58	2.88603e-07	84.52	8.8649e-08	44.16	0.000980372	0	1.19758	2	2.65151	1.19395	2	0.0725493	0.89726	2	1.99372	0.986398	2	1.73155	0.864402	2	0.100631	0.935414	2	3.0602	0.676178	2	8.61556	0.860333	2	2.96251	0.865131	2	5.50477
LAMQEFMILPVGASSFK	10	TRINITY_DN65179_c1_g3 orf length:1335 frame:1 start:253 end:1587 gi	N-Term(TMT6plex); M3(Oxidation); M7(Oxidation); K17(TMT6plex)	2359.28	4.33e-16	79.58	2.67674e-07	64.95	7.78931e-06	73.76	1.03288e-06	0	1.15685	4	5.4696	0.927985	3	2.66655	0.959489	3	2.11676	0.99982	4	1.09197	0.992426	3	5.177	0.922664	3	2.9158	0.821013	4	20.4245	0.909194	3	0.484568	0.867081	3	1.70791
AILDGYDGFEGVER	5	TRINITY_DN66454_c2_g1 orf length:1104 frame:-3 start:281 end:1384 gi	N-Term(TMT6plex)	1769.89	2.306e-11	79.54	1.21735e-07	64.05	4.23066e-06	81.31	7.95076e-08	0	1.29004	1		1.24159	2	12.6618	1.0315	2	6.61573	0.662136	1		0.85895	2	36.0089	0.613049	2	32.8548	0.280273	1		0.49913	2	45.9292	0.424691	2	103.661
GAITLASAEVK	6	TRINITY_DN70294_c0_g2 orf length:2610 frame:1 start:229 end:2838 gi	N-Term(TMT6plex); K11(TMT6plex)	1517.93	4.33e-16	79.53	2.79688e-07	64.19	9.56475e-06	65.62	6.88135e-06	0	1.05226	2	2.02309	1.10999	1		1.01795	3	3.60264	0.936948	2	6.99456	0.993289	1		0.961742	3	1.4021	1.13336	2	9.61693	1.09037	1		1.18135	3	2.14331
GQSWALDVSAGTK	16	TRINITY_DN58899_c0_g1 orf length:675 frame:2 start:44 end:718 gi	N-Term(TMT6plex); K13(TMT6plex)	1777.98	4.33e-16	79.52	2.75865e-07	78.7	3.30496e-07	71.85	1.60997e-06	0	1.55684	6	27.5585	1.40063	5	16.2307	1.30121	5	11.9854	0.889944	6	2.89202	0.696807	5	9.89462	0.924463	5	5.77703	0.665739	6	17.1546	0.542455	5	34.5938	0.654302	5	42.781
TVQSEAVDPSSQDWK	5	TRINITY_DN70561_c3_g1 orf length:1380 frame:-1 start:1596 end:2975 gi;TRINITY_DN68418_c6_g1 orf length:291 frame:1 start:484 end:774 gi	N-Term(TMT6plex); K15(TMT6plex)	2135.11	4.33e-16	79.47	1.81332e-07	44.14	0.000572435	73.41	7.04577e-07	0
TAAYEALNEVVR	13	TRINITY_DN64315_c0_g1 orf length:1287 frame:2 start:2 end:1288 gi;TRINITY_DN71876_c0_g1 orf length:1950 frame:3 start:189 end:2138 gi;TRINITY_DN71876_c0_g2 orf length:2604 frame:2 start:191 end:2794 gi	N-Term(TMT6plex)	1564.85	4.33e-16	79.46	2.47429e-07	72	1.41019e-06	76.05	5.53739e-07	0
VATNVGNNVDAVYK	12	TRINITY_DN68293_c0_g4 orf length:2316 frame:-2 start:455 end:2770 gi	N-Term(TMT6plex); K14(TMT6plex)	1922.08	5.284e-10	79.45	2.89428e-07	77.02	4.88579e-07	79.96	2.57864e-07	0	1.12274	4	6.3514	0.972777	3	6.35695	0.912293	5	1.45066	0.933763	4	1.24805	0.950297	3	2.41855	1.00296	5	7.2321	1.11723	4	6.03251	1.10387	3	1.80624	1.11445	5	8.10576
GLGAVIYNDSWEVPAVFK	5	TRINITY_DN72987_c1_g1 orf length:567 frame:2 start:2 end:568 gi	N-Term(TMT6plex); K18(TMT6plex)	2423.33	8.11e-15	79.42	3.05149e-07	126.17	6.49759e-12	62.09	1.65319e-05	0	0.921429	2	6.45604	0.913501	1		0.680115	1		1.28702	2	0.495082	1.35749	1		1.43745	1		0.795407	2	4.73374	0.983688	1		0.832748	1
TDEFVINSPTLTSSK	21	TRINITY_DN58920_c0_g1 orf length:1302 frame:-3 start:1322 end:2623 gi	N-Term(TMT6plex); K15(TMT6plex)	2097.15	6.377e-13	79.4	2.87038e-07	80.69	2.11569e-07	73.51	1.12305e-06	0	1.0518	6	1.66353	0.989898	6	8.34797	1.05084	9	9.88493	0.825192	6	13.3141	0.768577	6	8.70726	0.673937	9	22.4477	1.22146	6	11.8457	1.36819	6	13.39	1.15994	9	8.84838
AAIEHTVLQFSTSPSSSLSAK	8	TRINITY_DN71644_c0_g3 orf length:768 frame:1 start:289 end:1056 gi	N-Term(Acetyl); K21(TMT6plex)	2432.3	2.645e-13	79.37	2.09256e-07	98.03	2.85678e-09	99.8	2.04714e-09	0	1.23311	2	7.92669	1.02869	3	8.00899	0.900571	3	2.75629	1.18621	2	3.07312	1.31591	3	2.40506	1.03674	3	4.55875	0.79462	2	6.30916	0.81618	3	5.15413	0.930038	3	5.71503
MEAYGGYLVDEK	3	TRINITY_DN69233_c2_g1 orf length:2439 frame:1 start:127 end:2565 gi	N-Term(Acetyl); M1(Oxidation); K12(TMT6plex)	1661.79	3.233e-08	79.37	5.31812e-08	79.55	5.1022e-08	79.44	5.23309e-08	0	1.47016	1		1.67739	1		1.37135	1		1.05922	1		1.39751	1		0.812423	1		0.402109	1		0.581427	1		0.418035	1
ESMQSAGQNVQAK	12	TRINITY_DN70400_c0_g2 orf length:144 frame:-1 start:1618 end:1761 gi	N-Term(TMT6plex); K13(TMT6plex)	1835.97	1.878e-12	79.34	2.19438e-07	82.08	1.11499e-07	69.8	1.84818e-06	0	0.22848	3	27.7967	0.483584	4	40.5732	0.545317	5	6.86172	0.130784	3	6.2734	0.344762	4	77.8772	0.258604	5	28.7474	3.23347	3	0.919275	2.69429	4	25.8328	1.91544	5	6.55912
GAVGALLVYDVTR	14	TRINITY_DN65448_c1_g1 orf length:432 frame:1 start:1084 end:1515 gi;TRINITY_DN67470_c0_g1 orf length:651 frame:-1 start:255 end:905 gi;TRINITY_DN65384_c1_g1 orf length:618 frame:2 start:3185 end:3802 gi	N-Term(TMT6plex)	1562.91	0.0001067	79.31	3.42281e-07	76.99	5.8296e-07	78.98	3.63612e-07	0
ALAGAGTSSGMPHAAVNADR	4	TRINITY_DN68973_c1_g2 orf length:987 frame:-2 start:972 end:1958 gi	N-Term(TMT6plex); M11(Oxidation)	2099.05	4.33e-16	79.29	1.30714e-07	72.4	6.32984e-07	60.11	1.06761e-05	0	0.946217	2	7.64985	0.9935	1		1.05821	1		1.09379	2	1.68452	1.12693	1		0.936868	1		0.967511	2	9.05877	0.757343	1		0.953627	1
VQNSQIDEAVSLLR	12	TRINITY_DN71791_c2_g1 orf length:1404 frame:-2 start:2270 end:3673 gi	N-Term(TMT6plex)	1801	4.33e-16	79.28	2.76785e-07	64.05	9.32714e-06	72.92	1.18437e-06	0	1.03825	2	17.263	1.06639	2	2.68324	0.997742	8	3.05474	0.994303	2	28.8412	0.990121	2	21.8757	0.847826	8	21.1682	0.927785	2	22.718	1.10403	2	11.9949	1.09365	8	8.1226
MDAIDSVVDPLR	3	TRINITY_DN69046_c1_g1 orf length:195 frame:2 start:35 end:229 gi	N-Term(Acetyl); M1(Oxidation)	1388.67	7.752e-07	79.25	5.22941e-08	79.2	5.28996e-08	79.27	5.20538e-08	0
AIAQSNSAEIAESLFR	7	TRINITY_DN70376_c2_g1 orf length:912 frame:-1 start:2020 end:2931 gi	N-Term(TMT6plex)	1936.03	4.33e-16	79.19	2.63903e-07	75.91	5.73162e-07	67.06	4.03417e-06	0	1.23034	1		1.26985	1		1.11022	5	5.15697	0.938971	1		0.908711	1		0.79362	5	9.03003	1.07915	1		1.32387	1		1.17491	5	11.2892
GNVAVVGTGIDQAK	1	TRINITY_DN62711_c0_g1 orf length:1233 frame:-3 start:26 end:1258 gi	N-Term(TMT6plex); K14(TMT6plex)	1787.05	4.33e-16	79.19	2.76556e-07					0	0.341709	1								0.210503	1								0.298258	1
GALVNLYQETSMLTFEGQK	12	TRINITY_DN61629_c0_g1 orf length:300 frame:1 start:97 end:396 gi	N-Term(TMT6plex); M12(Oxidation); K19(TMT6plex)	2603.38	6.057e-14	79.18	2.62096e-07	84.62	7.50688e-08	53.66	9.40701e-05	0	1.52289	4	8.54475	1.43421	6	6.96943	1.2228	2	7.35545	1.21491	4	7.40838	1.12004	6	6.41835	1.19611	2	17.5097	0.844226	4	1.51757	1.01505	6	3.51734	0.721637	2	47.5176
GQAGGLTFFAPSEER	10	TRINITY_DN63658_c1_g2 orf length:2139 frame:1 start:2728 end:4866 gi	N-Term(TMT6plex)	1795.92	2.957e-11	79.16	1.80795e-07	82.39	9.11291e-08	64.54	5.25583e-06	0	0.862335	4	17.6278	0.905508	3	21.2524	0.936397	3	9.3846	1.36323	4	11.1043	1.34901	3	16.9586	1.09509	3	11.7038	0.999362	4	10.4057	1.39649	3	12.253	1.12054	3	16.6833
GGTVVDSGTTLTFLK	4	TRINITY_DN60487_c0_g1 orf length:864 frame:-2 start:191 end:1054 gi	N-Term(TMT6plex); K15(TMT6plex)	1954.12	4.33e-16	79.15	2.88844e-07	77.93	3.80918e-07	60.45	2.12771e-05	0	0.652455	2	16.0371	0.54774	1		0.588866	1		0.774352	2	3.25687	0.615721	1		0.917531	1		1.77235	2	68.54	2.83852	1		2.98217	1
DTPDWTSDTAALEAFEK	13	TRINITY_DN61932_c0_g1 orf length:1014 frame:-3 start:292 end:1305 gi	N-Term(TMT6plex); K17(TMT6plex)	2355.18	1.24e-08	79.15	1.50199e-07	75.6	3.45656e-07	93.5	5.51654e-09	0	1.15181	4	1.76686	1.38257	3	6.70274	1.88873	6	6.76052	1.06192	4	1.3149	1.09057	3	5.66992	0.503469	6	36.3363	0.652056	4	2.39995	0.734234	3	2.56829	0.301806	6	52.8461
LVLEVAQHLGENMVR	4	TRINITY_DN68139_c2_g3 orf length:1515 frame:-2 start:1088 end:2602 gi	N-Term(TMT6plex)	1937.09	4.33e-16	79.12	3.09216e-07	70.2	2.43523e-06	74.98	8.14868e-07	0	0.951714	2	4.78861	1.30312	1		1.05686	1		0.953312	2	0.961197	0.632348	1		0.690009	1		1.06674	2	4.08282	1.33904	1		0.739282	1
AVLASSGFQADVK	16	TRINITY_DN67216_c4_g1 orf length:669 frame:3 start:72 end:740 gi	N-Term(TMT6plex); K13(TMT6plex)	1751.01	1.101e-11	79.11	3.35705e-07	78.73	3.79129e-07	74.85	9.37831e-07	0	0.960211	7	6.05988	0.904814	5	6.75664	0.94733	4	4.00679	1.07969	7	7.32116	1.1782	5	8.15301	1.10053	4	2.26994	1.14089	7	1.53256	1.03693	5	5.10088	1.00001	4	2.55645
LVVGSTPAAELTVEER	5	TRINITY_DN69462_c1_g1 orf length:507 frame:1 start:85 end:591 gi	N-Term(TMT6plex)	1900.06	4.33e-16	79.11	2.65741e-07	52.45	0.000124579	72.44	1.23155e-06	0	1.36119	1		1.43579	1		1.073	3	2.45108	0.802164	1		0.860459	1		0.846139	3	1.22245	0.512747	1		0.977558	1		0.90158	3	12.0529
LNLSANSGSGSLTVQGQNR	5	TRINITY_DN70474_c0_g1 orf length:1836 frame:-3 start:960 end:2795 gi	N-Term(TMT6plex)	2132.13	4.33e-16	79.1	2.62662e-07	44.76	0.000658364	70.85	1.7596e-06	0	0.986146	1		0.818043	1		0.879715	3	0.94973	0.967649	1		0.81742	1		1.06656	3	0.183773	0.874204	1		1.07253	1		1.00118	3	2.12644
SGWDEYGIAFGMPTK	13	TRINITY_DN70719_c0_g3 orf length:714 frame:2 start:1664 end:2377 gi;TRINITY_DN65536_c0_g1 orf length:1101 frame:2 start:497 end:1597 gi	N-Term(TMT6plex); M12(Oxidation); K15(TMT6plex)	2133.07	4.33e-16	79.09	1.58454e-07	75.05	4.37651e-07	73.35	5.89536e-07	0
SATLTTLFQSTGEAR	4	TRINITY_DN58919_c0_g1 orf length:765 frame:1 start:49 end:813 gi	N-Term(TMT6plex)	1811.97	4.33e-16	79.06	2.47089e-07	77.77	3.48422e-07			0	0.657706	2	47.2023	0.550857	2	76.2126				0.60236	2	71.4476	0.485809	2	80.8083				1.80499	2	100.729	1.89615	2	105.203
CLVGADPASSPK	7	TRINITY_DN69799_c1_g3 orf length:732 frame:1 start:445 end:1176 gi	N-Term(TMT6plex); C1(Carbamidomethyl); K12(TMT6plex)	1659.91	6.908e-10	79.06	2.4771e-07	77.52	3.46941e-07	90.85	1.64037e-08	0	0.744727	3	1.18529	0.618337	2	16.1801	0.714087	2	11.9075	0.982478	3	1.76073	1.00571	2	12.2203	1.11333	2	6.52881	1.01268	3	0.874853	1.06654	2	2.34008	1.02231	2	4.18405
EEAPVGFTPPELDPTTPSPIFGGSTGGLLR	4	TRINITY_DN64429_c1_g3 orf length:639 frame:-3 start:294 end:932 gi	N-Term(TMT6plex)	3268.7	1.793e-12	79.05	2.6197e-07	79.71	2.25571e-07			0	1.17311	1		1.02782	3	12.3542				1.81545	1		1.13739	3	9.45359				0.752372	1		1.27428	3	36.1143
ALEQLHDAIGK	53	TRINITY_DN68909_c0_g1 orf length:648 frame:-2 start:1006 end:1653 gi	N-Term(TMT6plex); K11(TMT6plex)	1652.97	4.33e-16	79.05	2.71926e-07	69.96	2.16485e-06	76.72	4.44781e-07	0	1.03307	18	12.2444	1.01859	11	9.75524	0.923159	24	5.01787	1.06575	18	7.89283	1.16092	11	10.7585	1.08084	24	6.23902	0.919956	18	8.8746	0.82105	11	9.72531	0.973306	24	4.40843
ILPVMLDVGTNNQK	6	TRINITY_DN70784_c0_g1 orf length:1284 frame:-3 start:1851 end:3134 gi	N-Term(TMT6plex); M5(Oxidation); K14(TMT6plex)	2016.16	1.47e-11	79.04	3.11846e-07	79.13	3.09115e-07	70.05	2.44667e-06	0	1.28225	2	4.20796	1.0599	2	6.59324	0.868957	2	4.77307	0.970691	2	3.02857	0.908821	2	9.22934	0.997465	2	2.70443	0.836828	2	5.90127	0.938085	2	1.93637	1.17754	2	13.2842
GLDVIQQAQSGTGK	29	TRINITY_DN72130_c4_g6 orf length:330 frame:-3 start:2 end:331 gi;TRINITY_DN72078_c2_g1 orf length:282 frame:3 start:747 end:1028 gi	N-Term(TMT6plex); K14(TMT6plex)	1860.06	2.268e-10	79	3.01513e-07	85.44	6.84393e-08	90.17	2.31268e-08	0
VVAIIAEGVPESDTK	15	TRINITY_DN69833_c0_g1 orf length:1743 frame:3 start:669 end:2411 gi	N-Term(TMT6plex); K15(TMT6plex)	1986.15	9.982e-10	78.97	3.02335e-07	78.93	3.06412e-07	69.25	2.90589e-06	0	1.29365	4	8.03417	1.41873	3	4.30873	1.26258	8	10.4646	0.94892	4	2.99348	0.934889	3	17.3569	0.692937	8	12.3039	0.827911	4	1.47179	0.98183	3	7.48582	0.849283	8	26.639
VLEAVHIAANK	6	TRINITY_DN66206_c2_g1 orf length:1506 frame:-2 start:567 end:2072 gi	N-Term(TMT6plex); K11(TMT6plex)	1623	1.917e-09	78.96	2.82703e-07	79.54	2.50696e-07	53.32	0.00010336	0	1.20808	2	3.62597	1.12874	2	2.57734	0.872087	2	4.1677	1.42601	2	10.1834	1.25701	2	1.22192	1.24155	2	8.08777	0.785099	2	10.3283	0.874511	2	9.92468	0.999473	2	9.08149
VQEAMASIAASSEADR	11	TRINITY_DN59663_c0_g1 orf length:186 frame:1 start:265 end:450 gi	N-Term(TMT6plex); M5(Oxidation)	1880.93	4.334e-08	78.96	1.18799e-07	58.74	1.02918e-05	79.3	1.11615e-07	0	1.42964	5	7.8209	1.09358	3	23.7207	1.26153	3	2.62524	0.841281	5	6.44087	0.970731	3	9.78995	0.783728	3	14.7391	0.665605	5	9.10236	0.846567	3	0.105809	0.931908	3	4.73678
SVVDVGEGESGILGR	3	TRINITY_DN65720_c3_g1 orf length:1449 frame:-1 start:415 end:1863 gi	N-Term(TMT6plex)	1702.92	4.33e-16	78.95	2.31141e-07	33.48	0.0081896	59.14	2.24904e-05	0	1.50848	1		1.6415	1		1.48315	1		0.974564	1		0.881728	1		0.800247	1		0.524368	1		0.939934	1		0.792174	1
YLGQQLYVGVENIK	4	TRINITY_DN67134_c0_g1 orf length:1617 frame:2 start:158 end:1774 gi	N-Term(TMT6plex); K14(TMT6plex)	2082.2	4.33e-16	78.94	3.21024e-07					0	0.610987	4	36.6936							0.63193	4	38.8571							2.50184	4	22.8327
APNLNTVTANPEPSTLAQDDEDVDETGVEPK	7	TRINITY_DN61895_c1_g1 orf length:459 frame:-3 start:367 end:825 gi	N-Term(TMT6plex); K31(TMT6plex)	3724.84	3.632e-14	78.92	1.35927e-07	84.7	3.60869e-08	64.51	3.64617e-06	0	0.722304	2	5.05548	0.751082	4	6.31244	1.11951	1		0.704857	2	3.0783	1.75721	4	4.46242	0.380507	1		0.599261	2	3.13583	1.31573	4	1.31256	0.433854	1
TSVPDVYAVGDVATFPLK	8	TRINITY_DN67034_c0_g2 orf length:1302 frame:3 start:387 end:1688 gi	N-Term(TMT6plex); K18(TMT6plex)	2337.31	1.042e-14	78.89	3.18931e-07	99.12	3.07991e-09	97.24	4.73886e-09	0	1.20187	2	10.546	1.13005	3	1.20074	1.11133	3	2.07781	1.05326	2	15.5956	0.728901	3	4.15588	0.885907	3	1.40482	1.17295	2	21.8579	1.64701	3	12.0118	1.37829	3	5.87921
VQVEDDNVLLISGER	218	TRINITY_DN71113_c2_g1 orf length:375 frame:2 start:2 end:376 gi	N-Term(TMT6plex)	1915.03	2.244e-10	78.88	2.56251e-07	90.07	1.9631e-08	76.56	4.40497e-07	0	1.29477	57	21.7981	1.53263	107	18.3587	1.29771	48	27.6801	0.87685	56	28.6833	0.737835	109	42.6668	0.67604	45	55.4063	0.956778	57	19.3054	1.59827	109	18.8499	1.09123	47	13.3077
SNNGLVNTLATDK	5	TRINITY_DN61874_c0_g1 orf length:1173 frame:-1 start:156 end:1328 gi	N-Term(TMT6plex); K13(TMT6plex)	1805.02	4.33e-16	78.88	2.93135e-07	76.93	4.65353e-07	79.06	2.82476e-07	0	1.83262	1		1.53601	1		1.05228	3	0.824692	0.575335	1		0.559527	1		0.707594	3	6.00557	1.12858	1		1.08984	1		1.36373	3	3.65
VGGEGGEGGEQINIR	5	TRINITY_DN68975_c4_g1 orf length:1365 frame:-1 start:1001 end:2365 gi	N-Term(TMT6plex)	1700.88	8.947e-13	78.88	1.67598e-07	73.84	5.39027e-07	82.73	6.96002e-08	0	1.00131	1		0.965898	2	27.7284	1.11231	2	21.0133	1.06443	1		0.872331	2	13.8666	0.732637	2	6.99474	0.928813	1		1.06669	2	29.2232	0.955737	2	20.7794
LNESTGYIDYDQMEK	10	TRINITY_DN65277_c1_g1 orf length:1005 frame:2 start:2360 end:3364 gi	N-Term(TMT6plex); M13(Oxidation); K15(TMT6plex)	2280.12	6.439e-10	78.86	1.22216e-07	51.5	5.76976e-05	82.78	4.74507e-08	0	1.3914	3	21.4558	1.39287	3	26.1393	1.55171	4	21.6258	1.02217	3	12.4757	1.00719	3	0.0133407	0.716138	4	7.73404	0.883112	3	2.70708	1.1709	3	16.0078	0.862954	4	1.98694
LGITDLLEDVGADGDDSIK	5	TRINITY_DN62126_c0_g1 orf length:465 frame:-1 start:194 end:658 gi	N-Term(TMT6plex); K19(TMT6plex)	2404.28	2.6e-10	78.84	2.79521e-07	48.15	0.000315404	82.14	1.2677e-07	0	0.987926	2	6.90032	0.92435	1		1.00144	2	3.94492	0.979299	2	12.2812	1.29535	1		0.612896	2	39.5428	0.777224	2	19.7574	1.04225	1		0.793845	2	4.44352
ELEGLCNPIIAK	24	TRINITY_DN64080_c5_g3 orf length:882 frame:1 start:1 end:882 gi;TRINITY_DN66200_c2_g7 orf length:2019 frame:-1 start:430 end:2448 gi	N-Term(TMT6plex); C6(Carbamidomethyl); K12(TMT6plex)	1815.04	1.341e-10	78.82	2.86716e-07	80.96	1.71559e-07	73.07	1.04553e-06	0
SLAVAYQEVPEGR	10	TRINITY_DN69733_c1_g1 orf length:2868 frame:-1 start:1405 end:4272 gi	N-Term(TMT6plex)	1647.89	1.548e-15	78.81	2.70279e-07	73.65	9.08348e-07	62.77	1.0701e-05	0	0.929843	3	2.94371	0.893164	4	5.17807	1.0548	3	1.57094	0.962404	3	6.13659	0.960686	4	11.3517	0.884076	3	9.19786	1.00934	3	3.93504	1.16071	4	18.1525	1.10835	3	0.366382
EHVVGWYSTGPK	8	TRINITY_DN64272_c0_g2 orf length:930 frame:-3 start:1409 end:2338 gi;TRINITY_DN64272_c0_g1 orf length:954 frame:-1 start:1202 end:2155 gi	N-Term(TMT6plex); K12(TMT6plex)	1818	4.33e-16	78.79	3.01916e-07	66.72	4.74575e-06	65.01	7.17764e-06	0
LLSFVDDEENAAAPSR	1	TRINITY_DN68625_c0_g1 orf length:2649 frame:3 start:360 end:3008 gi	N-Term(TMT6plex)	1963	4.33e-16	78.74	1.72421e-07					0	1.17065	1								1.08089	1								0.783956	1
AHCSYAVNSYFQK	7	TRINITY_DN71051_c1_g1 orf length:288 frame:3 start:360 end:647 gi	N-Term(TMT6plex); C3(Carbamidomethyl); K13(TMT6plex)	2033.04	4.33e-16	78.72	2.00072e-07	73.17	6.4822e-07	31.34	0.00962213	0	0.866001	3	3.63427	0.811048	3	1.32161	0.668451	1		0.872626	3	10.013	0.961017	3	0.90928	1.15249	1		0.627759	3	17.6442	0.391875	3	85.3381	0.61434	1
FEPEQAYYATADSVR	10	TRINITY_DN71719_c1_g1 orf length:2538 frame:-3 start:367 end:2904 gi	N-Term(TMT6plex)	1975.96	1.402e-13	78.68	8.1989e-08	91.24	4.81039e-09	60.3	6.06615e-06	0	0.950948	3	3.09357	0.772708	3	22.0931	0.98422	4	23.9563	0.708689	3	4.22091	0.861447	3	25.9892	0.704066	4	13.0355	1.00728	3	17.9231	1.61773	3	39.5371	1.15785	4	26.6472
GWDEGVLQMQVGEVAR	12	TRINITY_DN45886_c0_g1 orf length:336 frame:1 start:190 end:525 gi	N-Term(TMT6plex); M9(Oxidation)	2019.02	2.385e-10	78.61	1.49427e-07	85.4	3.20127e-08	77.47	2.0592e-07	0	1.13535	3	21.9243	1.09589	4	7.19155	1.2627	5	11.7577	1.04517	3	5.91534	1.14926	4	3.96317	0.807184	5	11.8738	0.83559	3	18.2384	1.1472	4	7.11787	0.875788	5	7.5265
GLLGWSDSCEPEK	4	TRINITY_DN63999_c0_g1 orf length:1317 frame:2 start:5 end:1321 gi	N-Term(TMT6plex); C9(Carbamidomethyl); K13(TMT6plex)	1935.99	4.33e-16	78.58	2.05933e-07	78.36	2.12257e-07			0	1.02062	2	1.59706	1.13545	2	4.28673				0.986213	2	6.44618	0.942637	2	12.1823				0.668701	2	36.8914	0.698831	2	37.4605
NYELPDGQVITIGAER	11	TRINITY_DN67115_c3_g4 orf length:855 frame:1 start:262 end:1116 gi;TRINITY_DN72075_c1_g1 orf length:417 frame:1 start:1 end:417 gi	N-Term(TMT6plex)	2004.06	4.33e-16	78.58	2.5655e-07	69.8	2.03667e-06	68.02	2.92647e-06	0
NEVIVADNYFTGSK	11	TRINITY_DN66191_c0_g1 orf length:507 frame:2 start:692 end:1198 gi	N-Term(TMT6plex); K14(TMT6plex)	2015.08	4.33e-16	78.58	2.94686e-07	61.47	1.50768e-05	62.88	1.13093e-05	0	1.33529	4	7.40368	1.32696	2	9.16381	1.78386	5	13.6888	1.01671	4	3.87123	0.816158	2	0.804121	0.523197	5	16.4527	0.726944	4	6.33716	0.878146	2	6.12815	0.655279	5	32.4256
GADATPEDQQTVDQIAR	4	TRINITY_DN65151_c1_g1 orf length:441 frame:-3 start:1737 end:2177 gi	N-Term(TMT6plex)	2044.02	1.171e-12	78.56	1.28867e-07	65.36	2.67786e-06	56.52	2.1393e-05	0	1.24441	1		1.18879	2	22.8282	1.04137	1		1.2718	1		1.13268	2	11.5977	0.936483	1		0.727934	1		1.02265	2	0.752144	0.830819	1
QLALPDDSAVTGESK	9	TRINITY_DN71878_c2_g6 orf length:153 frame:1 start:1 end:153 gi	N-Term(TMT6plex); K15(TMT6plex)	1989.1	4.33e-16	78.55	3.27448e-07	74.72	7.75761e-07	74.52	7.98194e-07	0	1.46321	4	11.6521	1.55183	2	12.2867	1.55119	3	22.2177	0.886838	4	2.96487	0.936502	2	2.31969	0.856858	3	19.6787	1.00176	4	4.44494	1.21409	2	7.98849	0.970651	3	0.890828
VESASGDTTFQALK	10	TRINITY_DN72741_c1_g1 orf length:2703 frame:2 start:215 end:2917 gi	N-Term(TMT6plex); K14(TMT6plex)	1912.04	4.33e-16	78.54	2.85516e-07	78.83	2.73619e-07	75.11	6.36678e-07	0	1.4999	3	2.35405	1.44509	3	1.56276	1.2421	4	1.24198	0.443743	3	20.1137	0.409668	3	19.5057	0.514811	4	36.7429	1.84304	3	6.29314	2.04411	3	5.56162	1.97832	4	24.4061
GLVPVLSAGSSR	6	TRINITY_DN67302_c1_g1 orf length:1485 frame:-3 start:326 end:1810 gi	N-Term(TMT6plex)	1371.82	4.418e-16	78.52	2.71367e-07			72.09	1.22985e-06	0	0.754004	4	14.8833				0.822615	2	9.74179	0.882855	4	10.7005				0.963426	2	1.60792	1.49789	4	4.41498				1.3463	2	2.30999
AVLNPMAAMFGGIVGQEVVK	4	TRINITY_DN67925_c1_g1 orf length:1560 frame:-1 start:805 end:2364 gi;TRINITY_DN67925_c1_g2 orf length:2643 frame:-3 start:1614 end:4256 gi	N-Term(TMT6plex); M6(Oxidation); M9(Oxidation); K20(TMT6plex)	2521.4	1.504e-11	78.5	3.21352e-07	82.06	1.40951e-07	61.07	1.78602e-05	0
GQLNALQEASGGK	20	TRINITY_DN66856_c0_g2 orf length:1629 frame:3 start:93 end:1721 gi	N-Term(TMT6plex); K13(TMT6plex)	1730.98	1.908e-11	78.49	2.93777e-07	75.17	6.37065e-07	87.09	3.81096e-08	0	0.95148	7	10.9839	0.927096	4	3.1902	0.990008	9	5.39835	0.909012	7	4.53499	0.876039	4	6.81329	0.895058	9	5.40697	1.33777	7	8.45096	1.20515	4	3.556	1.07421	9	5.68933
GEFPGDYGWDTAGLSADPETFAK	26	TRINITY_DN72063_c1_g2 orf length:369 frame:-1 start:1 end:369 gi	N-Term(TMT6plex); K23(TMT6plex)	2889.4	1.502e-18	78.48	1.21329e-07	108.75	1.11349e-10	105.31	2.35554e-10	0	1.14188	5	5.02548	1.12417	9	13.2608	0.966794	12	2.82804	1.54277	5	2.11117	1.56715	9	12.6768	1.12623	12	4.88848	0.853372	5	4.17506	1.2062	9	4.9154	0.929714	12	3.57585
VELAPNFEMGVTNK	7	TRINITY_DN61345_c1_g2 orf length:1260 frame:-1 start:300 end:1559 gi	N-Term(TMT6plex); K14(TMT6plex)	2007.1	4.33e-16	78.45	3.40077e-07	43.58	0.000997657	66.16	5.67731e-06	0	0.742383	2	2.74965	1.10683	2	3.67156	1.12686	3	4.8644	0.771143	2	7.81323	0.822334	2	8.50227	0.752022	3	9.49003	1.23134	2	5.16358	1.18084	2	5.70351	0.872723	3	10.1247
ALDMNTAEDAIVK	3	TRINITY_DN63896_c0_g4 orf length:489 frame:2 start:1157 end:1645 gi	N-Term(TMT6plex); K13(TMT6plex)	1849.01	4.33e-16	78.42	3.33801e-07	78.35	3.42149e-07			0	0.616096	1		1.07231	2	0.367492				0.961345	1		1.00684	2	4.1605				1.70224	1		1.73837	2	11.9312
DIDSFTQQFASR	23	TRINITY_DN72976_c6_g3 orf length:894 frame:1 start:1 end:894 gi	N-Term(TMT6plex)	1643.82	4.508e-16	78.41	1.37722e-07	74.58	3.27437e-07	74.37	3.43659e-07	0	1.05488	5	5.41647	0.950776	5	9.70163	0.955388	13	8.21846	1.00754	5	3.25983	1.0067	5	2.48192	0.93526	13	9.51062	0.94487	5	4.65218	1.0085	5	9.74357	1.00875	13	9.44702
EAAWAISNATSGGSHEQIK	6	TRINITY_DN71073_c1_g1 orf length:630 frame:-2 start:726 end:1355 gi	N-Term(TMT6plex); K19(TMT6plex)	2415.27	3.124e-14	78.4	2.98483e-07	44.56	0.000750632	91.88	1.41727e-08	0	1.12076	2	16.4559	0.986384	1		0.948936	3	3.36977	0.949695	2	3.29186	1.09394	1		0.98451	3	4.77148	0.955424	2	17.7866	0.917285	1		0.938347	3	22.7522
AVCMISNSTSVAEVFSR	14	TRINITY_DN70223_c2_g1 orf length:1317 frame:1 start:463 end:1779 gi;TRINITY_DN71593_c4_g1 orf length:984 frame:3 start:3 end:986 gi	N-Term(TMT6plex); C3(Carbamidomethyl); M4(Oxidation)	2103.04	2.022e-11	78.39	1.62262e-07	83.91	4.65378e-08	89.48	1.27373e-08	0
ATSFSYLDTLFDLK	4	TRINITY_DN66697_c2_g1 orf length:1485 frame:-3 start:487 end:1971 gi	N-Term(TMT6plex); K14(TMT6plex)	2079.14	4.33e-16	78.39	3.50603e-07	76.77	5.10166e-07	39.76	0.00262619	0	1.49959	1		1.35889	2	0.928973	1.05464	1		1.45762	1		1.37762	2	6.17928	1.38646	1		0.429702	1		0.579356	2	10.006	0.804845	1
SDVASLSQISENEK	18	TRINITY_DN64501_c2_g1 orf length:1413 frame:2 start:398 end:1810 gi	N-Term(TMT6plex); K14(TMT6plex)	1965.05	4.33e-16	78.38	3.17286e-07	70.37	2.08002e-06	68.78	2.92679e-06	0	1.27492	6	12.7678	1.22724	6	4.92902	1.43142	6	14.4325	0.840672	6	6.15234	0.821124	6	26.6739	0.600283	6	26.6682	0.944473	6	6.08584	1.26424	6	15.2513	0.9683	6	3.4126
GAEEVVVWGTGSPLR	14	TRINITY_DN67461_c2_g4 orf length:996 frame:3 start:90 end:1085 gi	N-Term(TMT6plex)	1785.97	4.33e-16	78.38	2.86066e-07	57.45	3.58875e-05	71.17	1.50476e-06	0	1.08722	4	15.8061	1.16896	4	6.97959	1.01744	6	1.4331	1.01515	4	1.76118	1.18061	4	6.71935	0.971519	6	1.92703	0.933247	4	20.9624	0.884412	4	16.1349	0.89832	6	11.8812
LDQLIYIPLPDEESR	24	TRINITY_DN72040_c0_g2 orf length:2412 frame:3 start:252 end:2663 gi	N-Term(TMT6plex)	2030.1	3.483e-10	78.31	3.32772e-07	78.76	2.99352e-07	74.46	8.11088e-07	0	0.87905	6	5.79843	0.913699	7	5.39774	1.25292	11	4.91802	0.987953	6	6.56247	1.13092	7	15.4507	0.660399	11	19.2623	0.90249	6	19.216	1.27074	7	24.788	0.899276	11	7.83801
FSPNTMQPTIVSASWDK	10	TRINITY_DN62074_c1_g2 orf length:891 frame:-2 start:1531 end:2421 gi	N-Term(TMT6plex); M6(Oxidation); K17(TMT6plex)	2383.24	1.312e-10	78.28	2.46665e-07	91.69	1.17232e-08	89.14	2.02352e-08	0	1.15351	4	8.49429	1.0529	2	8.7194	1.0549	4	0.123111	1.01469	4	1.89413	1.03457	2	13.5567	0.933339	4	4.4409	1.1383	4	6.48513	1.16145	2	0.855901	1.01066	4	3.84773
GILAADESTGTLGK	178	TRINITY_DN67212_c0_g3 orf length:1074 frame:-1 start:186 end:1259 gi;TRINITY_DN70326_c1_g2 orf length:1071 frame:3 start:30 end:1100 gi	N-Term(TMT6plex); K14(TMT6plex)	1791.03	6.149e-13	78.25	4.09969e-07	89	3.38651e-08	88.16	4.10151e-08	0
ESEPVLLGAAILGAVAAR	7	TRINITY_DN71355_c1_g4 orf length:216 frame:-2 start:731 end:946 gi	N-Term(TMT6plex)	1966.16	4.33e-16	78.19	3.25407e-07	60.51	1.95624e-05	37.69	0.00369368	0	1.04997	2	2.9199	0.909157	2	9.18036	0.981761	3	1.53418	1.30746	2	2.90645	1.36366	2	22.124	1.18772	3	4.62748	0.920893	2	15.0207	1.10825	2	11.9628	1.10711	3	12.6839
TVSGVAGPLVILEK	7	TRINITY_DN67811_c0_g1 orf length:1596 frame:-2 start:504 end:2099 gi	N-Term(TMT6plex); K14(TMT6plex)	1841.15	1.761e-12	78.17	1.74504e-07	77.55	1.91614e-07	61.58	7.95803e-06	0	1.22229	3	2.30737	1.19136	2	10.0479	1.05084	2	3.46709	0.901466	3	5.85821	0.794381	2	2.02483	0.878475	2	2.26254	1.18505	3	1.8151	1.18389	2	2.47365	1.14437	2	2.31597
LFDADYDTLNSLAK	12	TRINITY_DN58093_c0_g1 orf length:1434 frame:-1 start:345 end:1778 gi	N-Term(TMT6plex); K14(TMT6plex)	2044.1	4.33e-16	78.15	3.46791e-07	68.1	3.49258e-06	75.64	6.18113e-07	0	1.31365	3	0.408235	1.29119	1		1.04283	8	8.51277	1.09643	3	0.945138	1.13815	1		0.916814	8	5.12634	0.640762	3	21.317	0.851134	1		0.916772	8	6.01894
KLPSILVDEASVQK	8	TRINITY_DN65132_c0_g2 orf length:705 frame:3 start:135 end:839 gi	N-Term(TMT6plex); K1(TMT6plex); K14(TMT6plex)	2214.37	4.33e-16	78.14	1.56531e-07	71.06	7.91264e-07	39.67	0.00108974	1	1.28131	3	2.70422	1.35214	4	3.95339	1.04544	1		0.909848	3	4.55324	0.883986	4	5.67062	0.919666	1		0.83495	3	7.27139	1.03467	4	13.9528	0.869212	1
EEVGEDNFFLFGAK	14	TRINITY_DN70282_c0_g1 orf length:3018 frame:-2 start:336 end:3353 gi	N-Term(TMT6plex); K14(TMT6plex)	2060.08	4.33e-16	78.14	2.84671e-07	55.69	4.775e-05	59.36	2.13215e-05	0	0.782956	4	2.54353	0.810006	4	9.27023	1.06034	6	9.19261	1.13583	4	7.41028	1.20243	4	5.08133	0.951789	6	1.41743	1.16385	4	10.4547	1.61851	4	18.6139	1.11758	6	3.89677
EPDANTGNAQTYTNNLIR	4	TRINITY_DN65439_c0_g1 orf length:1317 frame:3 start:1206 end:2522 gi	N-Term(TMT6plex)	2221.1	1.248e-14	78.13	1.81502e-07	77.06	2.27291e-07	80.91	8.19071e-08	0	1.14647	1		1.21576	1		1.0017	2	7.69129	0.947097	1		1.01686	1		0.754445	2	4.79403	0.709444	1		1.20045	1		1.11952	2	0.862519
ANTILLSGLSGSGK	4	TRINITY_DN64439_c1_g4 orf length:798 frame:-1 start:508 end:1305 gi	N-Term(TMT6plex); K14(TMT6plex)	1776.06	7.752e-12	78.1	4.20504e-07			90.89	2.18341e-08	0	1.36924	2	21.0388				1.06903	2	5.02584	1.05102	2	5.38282				1.08737	2	0.665411	1.11521	2	1.34423				1.03185	2	1.47628
GILSDGQVIAIK	3	TRINITY_DN71049_c1_g2 orf length:1725 frame:-2 start:231 end:1955 gi	N-Term(TMT6plex); K12(TMT6plex)	1672.04	1.786e-14	78.09	2.48382e-07	75.24	4.33878e-07	59.35	1.73637e-05	0	1.02875	1		0.975636	1		1.28637	1		1.14793	1		0.979755	1		0.943009	1		1.14064	1		1.23242	1		1.00128	1
NSVATGEVYPLESEGR	6	TRINITY_DN71355_c1_g5 orf length:738 frame:-3 start:183 end:920 gi	N-Term(TMT6plex)	1936.98	4.33e-16	78.08	1.9294e-07	76.42	2.86183e-07	50.63	0.000109851	0	0.808108	2	13.3949	0.882301	2	27.8855	1.07708	2	6.07943	0.970066	2	7.53095	1.01943	2	20.4859	0.799735	2	25.2979	1.12157	2	11.1839	1.45469	2	47.2726	1.04994	2	23.446
GDDAFNTFFSETGAGK	29	TRINITY_DN70223_c2_g1 orf length:1317 frame:1 start:463 end:1779 gi	N-Term(TMT6plex); K16(TMT6plex)	2122.06	1.033e-12	78.06	1.66475e-07	80.98	7.74055e-08	85.15	3.45206e-08	0	0.876926	7	2.26035	0.912229	8	4.87921	1.13157	14	4.26586	1.05077	7	4.3851	1.08391	8	2.10523	0.700756	14	18.7884	0.68596	7	11.382	1.03448	8	5.52176	0.795137	14	4.20069
TVTYGGYSDTMVANER	12	TRINITY_DN67444_c1_g2 orf length:1092 frame:-1 start:205 end:1296 gi	N-Term(TMT6plex); M11(Oxidation)	2008.95	1.148e-09	78.05	7.75542e-08	63.72	2.10187e-06	79.28	5.72456e-08	0	1.48774	4	24.0007	1.25158	4	23.3958	1.29951	4	21.9004	1.11573	4	3.24168	0.915769	4	3.84023	0.94335	4	6.36244	0.782664	4	24.7487	0.936868	4	17.4906	0.979612	4	5.00674
AVEDYGVDVVTGK	3	TRINITY_DN69681_c0_g1 orf length:1263 frame:2 start:134 end:1396 gi	N-Term(TMT6plex); K13(TMT6plex)	1810	4.972e-10	78.05	3.90121e-07			80.17	2.39441e-07	0	1.15375	2	9.06189				1.08723	1		0.951417	2	5.39764				0.768346	1		0.755559	2	0.474227				0.916363	1
AIVSSGIGEQTYAPR	6	TRINITY_DN65417_c0_g1 orf length:1413 frame:-1 start:305 end:1717 gi	N-Term(TMT6plex)	1777.97	1.432e-11	78.03	3.58081e-07	91.68	1.59613e-08	89.65	2.3738e-08	0	1.55971	1		1.45858	1		1.47796	4	2.8575	0.997631	1		0.918294	1		0.873396	4	4.65149	0.852044	1		0.85287	1		0.891288	4	5.99106
ESMQSAGQNVQAK	15	TRINITY_DN70400_c0_g2 orf length:144 frame:-1 start:1618 end:1761 gi	N-Term(TMT6plex); M3(Oxidation); K13(TMT6plex)	1851.96	5.74e-08	78.03	2.5105e-07	80.98	1.32866e-07	80.77	1.36517e-07	0	0.390218	6	59.7268	0.490284	4	40.1987	0.597686	5	41.6959	0.272493	6	182.775	0.441016	3	12.226	0.483688	5	105.728	2.68918	6	24.8539	2.44617	4	24.0068	1.80675	5	27.4621
NVQSALSAASLGGK	3	TRINITY_DN65263_c0_g2 orf length:804 frame:1 start:517 end:1320 gi	N-Term(TMT6plex); K14(TMT6plex)	1761.02	1.853e-11	77.98	3.71781e-07			78.66	3.16536e-07	0	0.921793	2	2.25578				0.767789	1		0.964712	2	0.00214383				1.1003	1		1.4293	2	6.80469				1.69559	1
IDGVESLNNVLLIGMTNR	3	TRINITY_DN65109_c1_g1 orf length:1650 frame:-1 start:400 end:2049 gi	N-Term(TMT6plex); M15(Oxidation)	2203.2	4.33e-16	77.98	3.63024e-07			2.79	11.9932	0	1.06345	2	14.035				0.956909	1		1.08621	2	9.00045				0.83834	1		1.12093	2	10.7884				1.0044	1
AYQEQVLSNCSK	8	TRINITY_DN65277_c1_g1 orf length:1005 frame:2 start:2360 end:3364 gi	N-Term(TMT6plex); C10(Carbamidomethyl); K12(TMT6plex)	1884.99	2.106e-11	77.97	2.70502e-07	88.46	2.60173e-08	86.19	4.38796e-08	0	0.973068	3	3.01899	0.800209	2	5.35144	0.982158	3	3.14707	1.01037	3	1.66197	1.12491	2	2.85421	1.06671	3	1.95026	1.52001	3	4.05873	1.31901	2	3.49367	1.2976	3	3.90561
ENVDTLIVIPNDK	7	TRINITY_DN68784_c1_g1 orf length:1269 frame:-2 start:717 end:1985 gi	N-Term(TMT6plex); K13(TMT6plex)	1928.11	4.33e-16	77.92	3.76146e-07	58.38	3.38342e-05	47.79	0.000395061	0	1.19676	2	3.18301	1.30794	3	0.977456	1.0938	2	11.8121	1.16118	2	0.0629889	1.11055	3	4.93161	0.913975	2	3.20306	0.802141	2	7.57167	1.2118	3	6.22982	1.18693	2	18.8713
YYGGNEFIDEIENLCR	10	TRINITY_DN64428_c0_g1 orf length:1413 frame:1 start:199 end:1611 gi	N-Term(TMT6plex); C15(Carbamidomethyl)	2221.04	4.33e-16	77.91	8.49492e-08	23.94	0.0213932	74.2	1.95798e-07	0	1.04697	4	7.88755	1.17684	3	1.14818	1.13968	3	5.24348	0.960631	4	7.34888	1.14083	3	5.18998	0.713678	3	23.305	0.998296	4	12.3726	1.27641	3	5.9321	0.841701	3	2.35097
GSPDDFAIGGAGGVAGVSWPVFK	3	TRINITY_DN69081_c0_g1 orf length:1833 frame:1 start:124 end:1956 gi	N-Term(TMT6plex); K23(TMT6plex)	2649.41	1.282e-17	77.9	3.43013e-07	122.09	1.3071e-11			0	1.19691	1		1.18382	2	2.7193				1.17058	1		1.15524	2	8.09041				0.916562	1		1.00959	2	0.90676
TYFDPNEAYQESTK	5	TRINITY_DN69230_c1_g2 orf length:1539 frame:3 start:321 end:1859 gi	N-Term(TMT6plex); K14(TMT6plex)	2151.06	4.33e-16	77.85	1.56676e-07	70.25	8.96858e-07	61.88	6.61607e-06	0	1.12045	2	8.86406	1.3295	1		1.15004	2	2.22928	0.998104	2	10.7398	0.812842	1		0.769503	2	2.28705	0.82915	2	1.40016	1.11434	1		1.04488	2	2.5096
IAAALPGMETLSSTK	8	TRINITY_DN63255_c2_g3 orf length:414 frame:-1 start:170 end:583 gi	N-Term(TMT6plex); M8(Oxidation); K15(TMT6plex)	1964.12	8.088e-10	77.84	4.49736e-07	83.3	1.22547e-07	49.24	0.000318062	0	1.41007	3	4.76322	1.19963	4	17.2908	1.07326	1		0.971312	3	2.13085	0.926881	4	2.38412	1.07393	1		1.19735	3	3.10151	1.13324	4	6.06279	1.24143	1
ATLDSDVPMIPAGEGSSGAGPSSTK	3	TRINITY_DN73158_c9_g2 orf length:249 frame:-2 start:1172 end:1420 gi	N-Term(Acetyl); M9(Oxidation); K25(TMT6plex)	2619.27	4.33e-16	77.8	1.33597e-07	45.52	0.000220227	62.13	5.08251e-06	0	1.18468	1		0.984496	1		1.11814	1		0.892987	1		0.966992	1		0.680175	1		0.618888	1		0.992667	1		0.755792	1
AAQDIANAELAPTHPIR	17	TRINITY_DN66700_c0_g3 orf length:852 frame:-3 start:1037 end:1888 gi	N-Term(TMT6plex)	2017.11	4.33e-16	77.78	3.97638e-07	75.94	5.90865e-07	76.76	4.84984e-07	0	0.931732	5	44.0677	1.21989	4	21.366	1.03319	7	6.96581	1.03525	5	6.38112	1.05405	4	0.977484	0.970549	7	11.626	0.729673	5	19.0006	0.84861	4	6.26165	0.851237	8	16.7388
ALETFSQLCTFDYGSK	6	TRINITY_DN71734_c2_g2 orf length:723 frame:3 start:240 end:962 gi	N-Term(TMT6plex); C9(Carbamidomethyl); K16(TMT6plex)	2325.18	5.683e-12	77.78	2.62591e-07	47.66	0.000268234	104.2	5.53176e-10	0	0.892482	2	1.01898	0.822981	1		0.665483	3	13.6302	1.13618	2	0.141311	1.10503	1		1.207	3	11.0285	1.07446	2	1.43408	1.35389	1		1.31762	3	4.97073
GVEQGPQIDNEQFEK	13	TRINITY_DN68012_c1_g1 orf length:1494 frame:-3 start:255 end:1748 gi	N-Term(TMT6plex); K15(TMT6plex)	2176.13	1.022e-12	77.76	3.10702e-07	77.95	2.86179e-07	78.68	2.3377e-07	0	0.864796	4	3.44651	0.906048	5	4.76462	0.922804	4	2.01207	1.11013	4	5.86165	1.38562	5	12.2924	0.764929	4	6.85872	0.548268	4	17.7216	0.771956	5	16.6943	0.516968	4	2.24119
GYISPYFVTDSEK	31	TRINITY_DN70645_c0_g4 orf length:1569 frame:-3 start:2 end:1570 gi	N-Term(TMT6plex); K13(TMT6plex)	1964.04	3.895e-12	77.75	3.40797e-07	86	5.02377e-08	72.56	9.95553e-07	0	0.91883	8	6.62038	1.13561	9	6.54959	1.13236	14	3.79938	1.32075	8	5.42103	1.35036	9	16.3083	1.07268	14	6.22458	1.05171	8	6.16071	1.11275	9	15.0128	1.13544	14	6.59279
GEIAGVILEPVVGNSGFITPK	3	TRINITY_DN67154_c1_g1 orf length:1239 frame:-1 start:1908 end:3146 gi	N-Term(TMT6plex); K21(TMT6plex)	2555.48	4.33e-16	77.75	3.07221e-07	74.13	6.89665e-07			0	1.07418	1		1.05323	2	0.229525				1.34995	1		1.3887	2	11.8935				0.837406	1		1.14352	2	0.436061
QPFVIGVSGGTASGK	2	TRINITY_DN66408_c1_g1 orf length:867 frame:3 start:132 end:998 gi	N-Term(TMT6plex); K15(TMT6plex)	1863.07	4.33e-16	77.74	4.53481e-07			69.17	3.20203e-06	0	0.946235	1					0.92903	1		1.15083	1					1.09368	1		1.24669	1					1.12915	1
AMALNMGMLASYDQSVEFFK	12	TRINITY_DN62890_c0_g1 orf length:894 frame:-2 start:570 end:1463 gi	N-Term(TMT6plex); M2(Oxidation); M6(Oxidation); K20(TMT6plex)	2743.36	1.633e-11	77.73	1.65282e-07	82.28	6.41844e-08	77.32	1.8906e-07	0	1.19916	2	0.532991	1.1735	3	8.91339	1.08727	3	1.14727	1.04311	2	10.1887	0.87345	3	2.31804	0.904766	3	0.0741404	1.04957	2	9.43201	1.33424	3	7.16158	0.945948	3	5.13631
NAVFGDSSALAPGGVR	32	TRINITY_DN64428_c0_g1 orf length:1413 frame:1 start:199 end:1611 gi	N-Term(TMT6plex)	1746.93	1.607e-11	77.73	3.12856e-07	71.64	1.26815e-06	82.76	9.79877e-08	0	1.00087	11	10.3529	0.929357	5	19.9907	1.1371	15	15.347	0.990696	11	7.08624	1.03967	5	11.2652	0.892776	15	13.7358	1.04698	11	8.13591	1.04053	5	2.49535	0.976181	15	7.41763
LPQGETLLDSAPEIIDR	10	TRINITY_DN69350_c0_g1 orf length:2364 frame:2 start:2 end:2365 gi	N-Term(TMT6plex)	2096.15	3.426e-12	77.72	3.90492e-07	88.83	3.06349e-08	93.89	9.53426e-09	0	1.13818	4	14.6569	1.09056	3	1.51227	1.23659	3	15.888	1.02279	4	7.48198	1.08091	3	7.32072	0.828202	3	5.22377	0.765556	4	14.1269	1.31009	3	10.3427	0.862014	3	10.8609
ELAEDGYSGVEVR	125	TRINITY_DN64973_c0_g6 orf length:357 frame:-1 start:1509 end:1865 gi;TRINITY_DN64973_c0_g1 orf length:369 frame:-2 start:2040 end:2408 gi	N-Term(TMT6plex)	1652.83	1.242e-10	77.71	1.8553e-07	81.41	7.6975e-08	80.34	9.84804e-08	0
GDSQYSFSLTTFSPSGK	15	TRINITY_DN65132_c0_g2 orf length:705 frame:3 start:135 end:839 gi	N-Term(Acetyl); K17(TMT6plex)	2079.99	4.33e-16	77.69	1.07236e-07	67.1	1.49163e-06	77.57	1.25114e-07	0	1.41939	2	7.61196	1.13093	4	11.9511	0.937583	9	5.3381	1.21349	2	9.90787	1.10728	4	3.9259	1.07959	9	13.9938	0.853541	2	9.56632	0.948476	4	5.00832	0.969997	9	10.3513
GIVSESYQEFK	6	TRINITY_DN69007_c0_g3 orf length:846 frame:2 start:905 end:1750 gi	N-Term(TMT6plex); K11(TMT6plex)	1744.95	4.33e-16	77.67	3.17208e-07	69.21	2.21907e-06	65.48	5.26639e-06	0	0.932501	2	2.51006	1.02455	1		1.10195	3	11.013	0.905432	2	4.40804	0.972218	1		0.780694	3	3.6911	1.04632	2	9.01196	0.979615	1		0.755565	3	7.97721
SIADEAGAVLQAK	16	TRINITY_DN61474_c0_g1 orf length:453 frame:1 start:1693 end:2145 gi	N-Term(TMT6plex); K13(TMT6plex)	1731.01	2.325e-11	77.66	4.16492e-07	84.7	8.20003e-08	77.44	4.39035e-07	0	1.30354	4	5.32456	1.43934	4	3.23586	1.06869	8	1.72315	0.959789	4	3.77127	0.941944	4	2.59252	0.893465	8	3.34925	0.702981	4	7.26466	0.779306	4	3.43086	0.943065	8	3.36626
ELEEAVLAGGAAANAVR	7	TRINITY_DN70622_c0_g2 orf length:909 frame:3 start:387 end:1295 gi	N-Term(TMT6plex)	1870.02	1.098e-17	77.61	4.09178e-07	125.54	6.56248e-12	98.2	3.572e-09	0	1.11813	2	19.1868	1.16763	3	31.8511	1.15768	2	20.4556	1.08319	2	2.58583	1.10149	3	2.19616	0.776678	2	26.8337	0.866767	2	4.41533	0.873157	3	3.7152	0.799178	2	26.3652
IIPSFMIQGGDFTLGDGR	5	TRINITY_DN67095_c0_g3 orf length:678 frame:-3 start:292 end:969 gi;TRINITY_DN70264_c0_g1 orf length:477 frame:2 start:161 end:637 gi	N-Term(TMT6plex); M6(Oxidation)	2169.12	2.84e-10	77.59	2.81302e-07	77.77	2.69046e-07	80.04	1.6101e-07	0
NQADSVVYQTEK	6	TRINITY_DN71445_c2_g3 orf length:1173 frame:3 start:3 end:1175 gi	N-Term(TMT6plex); K12(TMT6plex)	1839.99	4.33e-16	77.57	3.67468e-07	74.29	7.9878e-07	71.57	1.45595e-06	0	0.933436	3	1.0772	1.06829	1		1.10186	2	3.02473	1.05888	3	4.5344	1.03327	1		0.94863	2	6.9913	1.4073	3	1.94921	1.78341	1		1.49145	2	16.7854
GIMSIWDQADIIK	2	TRINITY_DN69569_c2_g2 orf length:810 frame:-3 start:432 end:1241 gi	N-Term(TMT6plex); M3(Oxidation); K13(TMT6plex)	1964.09	4.33e-16	77.55	4.49149e-07			19.06	0.329038	0	1.17708	1					1.07037	1		0.973628	1					1.00973	1		1.04141	1					0.987085	1
MGNISPLTGTDGEIR	7	TRINITY_DN67203_c1_g1 orf length:1053 frame:1 start:481 end:1533 gi	N-Term(TMT6plex)	1789.93	4.33e-16	77.53	2.58725e-07	39.05	0.00182944	51.69	9.96133e-05	0	0.756182	3	29.0225	0.870696	1		0.766811	3	1.20986	0.563648	3	82.3047	0.67044	1		0.567054	3	8.26287	0.613354	3	49.4328	0.843022	1		0.725542	3	7.54643
LISLMDLGSDESGR	7	TRINITY_DN69083_c0_g1 orf length:1158 frame:3 start:432 end:1589 gi	N-Term(TMT6plex); M5(Oxidation)	1737.89	7.349e-16	77.51	2.70564e-07	27.77	0.0249828	56.38	3.44066e-05	0	1.29528	2	8.4369	1.00882	1		1.04094	4	5.84525	1.09048	2	5.00754	1.04809	1		0.875555	4	3.15149	0.778695	2	7.19785	1.04766	1		0.947134	4	3.82163
SEVNSGFFYSNAEQR	9	TRINITY_DN69265_c0_g1 orf length:1593 frame:-2 start:2230 end:3822 gi	N-Term(TMT6plex)	1963.94	3.724e-13	77.5	1.1381e-07	97.07	1.27618e-09	68.18	8.81918e-07	0	1.16305	2	5.88712	1.14128	2	10.9289	1.09149	5	5.43123	0.876876	2	0.363643	0.913084	2	2.47446	0.812995	5	19.2118	0.821924	2	1.81623	0.912934	2	15.446	0.958774	5	1.42693
SSSVLQVTSSGGPR	13	TRINITY_DN67247_c0_g1 orf length:561 frame:-2 start:276 end:836 gi	N-Term(TMT6plex)	1590.86	1.126e-12	77.45	3.88556e-07	81.04	1.69215e-07	71.71	1.45361e-06	0	1.70472	4	22.6044	1.69977	1		1.58106	7	37.8484	0.948634	4	4.05597	1.1481	2	45.9383	0.91448	7	9.65379	0.704327	4	12.0881	0.579526	1		0.902364	7	50.539
YEGNPVLTPPSGIGSTDFR	7	TRINITY_DN68193_c0_g1 orf length:2010 frame:2 start:47 end:2056 gi	N-Term(TMT6plex)	2236.14	3.082e-13	77.44	2.99301e-07	77.59	2.81302e-07	76.62	3.60411e-07	0	1.05302	1		0.953306	1		1.13177	5	7.13906	0.773545	1		0.579665	1		0.707936	5	20.0588	1.81049	1		2.20068	1		1.66806	5	37.7317
ILDDAMAGDNVGLLLR	6	TRINITY_DN69118_c2_g1 orf length:1326 frame:2 start:398 end:1723 gi	N-Term(TMT6plex); M6(Oxidation)	1931.05	1.156e-13	77.44	3.83141e-07	77.52	3.65527e-07	65.07	6.45681e-06	0	1.19169	2	4.19515	1.09455	3	8.82158				1.6075	2	24.765	1.34736	3	22.6769				0.695437	2	17.9305	1.04571	3	0.569652
GAVGALLVYDISR	28	TRINITY_DN70672_c0_g1 orf length:675 frame:2 start:593 end:1267 gi;TRINITY_DN67424_c0_g1 orf length:645 frame:-2 start:357 end:1001 gi	N-Term(TMT6plex)	1562.91	1.341e-07	77.44	5.26481e-07	76.99	5.8296e-07	77.1	5.6058e-07	0
GPVLLEDYHLIEK	66	TRINITY_DN71263_c1_g1 orf length:1149 frame:1 start:586 end:1734 gi	N-Term(TMT6plex); K13(TMT6plex)	1984.15	4.33e-16	77.37	4.04941e-07	54.05	8.73681e-05	75.72	5.92096e-07	0	1.11613	24	9.49321	1.19421	15	10.5676	0.993275	27	7.38195	0.98083	24	7.5443	0.897547	15	7.69284	0.899419	27	11.7487	0.756598	24	13.8693	0.835881	15	17.8717	0.758905	27	18.2162
GVSFMVDNCSTTAR	9	TRINITY_DN66607_c0_g1 orf length:1191 frame:-3 start:276 end:1466 gi	N-Term(TMT6plex); M5(Oxidation); C9(Carbamidomethyl)	1789.84	3.509e-07	77.35	6.71882e-08	78.21	5.6628e-08	64.13	1.3716e-06	0	0.696798	3	12.0846	0.657625	4	15.959	0.670721	2	7.05277	0.854869	3	5.13636	1.11527	4	14.7436	0.878255	2	1.06884	1.17299	3	14.7818	1.23478	4	6.37141	1.15681	2	5.67879
IINEPTAAAIAYGLDK	142	TRINITY_DN66200_c2_g7 orf length:2019 frame:-1 start:430 end:2448 gi;TRINITY_DN69303_c1_g2 orf length:1830 frame:-3 start:166 end:1995 gi;TRINITY_DN71690_c3_g1 orf length:1374 frame:2 start:2 end:1375 gi;TRINITY_DN71690_c3_g4 orf length:828 frame:1 start:157 end:984 gi;TRINITY_DN71926_c6_g1 orf length:1143 frame:2 start:98 end:1240 gi;TRINITY_DN73218_c0_g3 orf length:807 frame:3 start:150 end:956…	N-Term(TMT6plex); K16(TMT6plex)	2118.23	7.772e-09	77.33	4.70639e-07	87.65	4.44079e-08	101.22	1.86508e-09	0
ELDYLVGAVANPK	59	TRINITY_DN65626_c1_g1 orf length:903 frame:-1 start:1330 end:2232 gi	N-Term(TMT6plex); K13(TMT6plex)	1847.07	1.265e-10	77.33	4.88207e-07	78.18	3.96103e-07	77.3	4.8135e-07	0	1.16139	17	8.88049	1.11427	14	6.25035	1.09271	28	9.41085	1.05186	17	13.2187	0.993736	14	13.7975	0.944688	28	19.2476	0.894914	17	7.79314	0.974549	14	4.79377	0.97079	28	6.4191
LTDYESPGGDAAFQR	1	TRINITY_DN71109_c1_g2 orf length:1323 frame:3 start:663 end:1985 gi	N-Term(TMT6plex)	1855.9	4.33e-16	77.29	1.39045e-07					0	1.12519	1								1.00526	1								0.702802	1
NDEDITASLDGLTEK	9	TRINITY_DN65561_c1_g1 orf length:297 frame:-3 start:614 end:910 gi	N-Term(TMT6plex); K15(TMT6plex)	2079.08	4.33e-16	77.26	3.62708e-07	73.02	1.01772e-06	63.47	8.90564e-06	0	1.65142	3	7.88297	1.71748	3	29.3636	1.91183	3	2.5029	0.696636	3	0.786039	0.906963	3	19.3278	0.371076	3	13.3753	0.552118	3	18.3137	0.880626	3	1.81147	0.384444	3	11.4844
LMENENLSSFFK	3	TRINITY_DN64312_c1_g1 orf length:492 frame:-2 start:1302 end:1793 gi	N-Term(TMT6plex); M2(Oxidation); K12(TMT6plex)	1933.02	2.882e-14	77.24	3.7571e-07			29.43	0.0225199	0	1.04812	1					0.86674	2	2.82038	1.24752	1					1.07819	2	10.8744	0.645544	1					0.903485	2	3.23811
LAGVPVYALSNASEEFVLVSGASTGK	3	TRINITY_DN71861_c0_g3 orf length:741 frame:2 start:107 end:847 gi	N-Term(TMT6plex); K26(TMT6plex)	3024.67	4.581e-11	77.23	4.12531e-07	86.5	4.84683e-08			0	1.29932	2	2.1919	1.2805	1					1.32994	2	0.526925	1.16265	1					0.645645	2	19.5347	1.13334	1
KVSPEMQALVGAPEISR	16	TRINITY_DN65317_c6_g5 orf length:429 frame:-2 start:798 end:1226 gi	N-Term(TMT6plex); K1(TMT6plex); M6(Oxidation)	2286.29	9.262e-08	77.22	4.50468e-07	62.86	1.1905e-05	85.56	6.50453e-08	1	1.19291	5	11.3032	1.34424	2	9.236	1.17151	9	10.0314	1.08441	5	11.3489	1.25247	2	0.162785	1.06041	9	4.47106	0.886398	5	52.5027	0.716585	2	35.6881	0.736172	9	42.79
ATSDLLLVQSDLYTLQDGFVTR	2	TRINITY_DN64501_c2_g1 orf length:1413 frame:2 start:398 end:1810 gi	N-Term(TMT6plex)	2684.43	4.33e-16	77.22	3.99257e-07	48.35	0.000309982			0	1.06224	1		0.866304	1					1.07064	1		1.2124	1					1.0669	1		1.30939	1
FWEVVCAEHGIDSTGR	6	TRINITY_DN66635_c2_g1 orf length:399 frame:2 start:92 end:490 gi	N-Term(TMT6plex); C6(Carbamidomethyl)	2092.01	4.33e-16	77.21	1.30224e-07	45.12	0.000213789	68.18	1.16322e-06	0	1.1366	2	0.506954	1.12857	1		1.01756	3	4.0542	0.986089	2	3.62121	1.10285	1		0.991851	3	0.415995	0.863309	2	18.0945	1.01716	1		0.887056	3	3.63816
FDATANDVPSDFDVK	19	TRINITY_DN65432_c0_g1 orf length:318 frame:1 start:571 end:888 gi	N-Term(TMT6plex); K15(TMT6plex)	2099.07	1.004e-12	77.19	2.6547e-07	77.23	2.65874e-07	76.58	3.04404e-07	0	1.33254	4	1.22249	1.4493	7	2.03187	1.552	8	7.68407	0.903791	4	2.46066	0.852157	7	2.40466	0.597115	8	12.0626	0.783217	4	1.70532	1.30039	7	4.10349	0.842183	8	6.9711
ISVNELGNVLTALGSTVSDDELK	3	TRINITY_DN70447_c2_g7 orf length:474 frame:1 start:73 end:546 gi	N-Term(TMT6plex); K23(TMT6plex)	2832.56	8.48e-11	77.18	4.39322e-07	79.32	2.71324e-07			0	1.41348	1		1.327	2	7.00078				0.962643	1		1.07315	2	13.4923				0.700456	1		1.13744	2	6.66849
SDTIIADFGESAIGR	6	TRINITY_DN67722_c1_g1 orf length:1407 frame:-2 start:941 end:2347 gi	N-Term(TMT6plex)	1780.93	4.119e-11	77.14	3.12013e-07	80.71	1.30774e-07	66.42	3.68275e-06	0	1.27235	2	9.72059	1.34348	1		1.18103	3	32.2358	0.946509	2	8.37318	0.725088	1		0.778268	3	24.2413	0.837865	2	4.79238	1.08013	1		0.827363	3	6.04423
QIGVIGWGSQGPAQAQNLR	4	TRINITY_DN72532_c2_g1 orf length:765 frame:2 start:239 end:1003 gi	N-Term(TMT6plex)	2209.21	3.699e-12	77.12	5.14335e-07			85.61	7.6941e-08	0	1.07217	2	5.04598				0.874804	2	3.23876	1.06554	2	5.39811				1.24322	2	6.38468	1.17347	2	30.6507				1.06018	2	7.10306
GFGFITYDSEEAVDK	7	TRINITY_DN72930_c0_g3 orf length:990 frame:2 start:296 end:1285 gi	N-Term(TMT6plex); K15(TMT6plex)	2136.09	3.283e-14	77.11	3.09312e-07	84.88	5.10387e-08	76.98	3.41762e-07	0	1.28742	2	1.57169	1.35203	2	2.29418	1.4559	3	0.429918	1.00529	2	3.79939	0.88258	2	2.65702	0.74454	3	0.368545	1.05676	2	8.59352	1.33514	2	10.9255	0.901176	3	0.773089
VDTTILGLDDER	10	TRINITY_DN69914_c0_g1 orf length:1518 frame:-2 start:277 end:1794 gi	N-Term(TMT6plex)	1575.84	6.505e-10	77.09	3.41032e-07	82.71	9.18891e-08	74.39	6.35032e-07	0	0.848499	3	27.7011	0.776438	3	13.3282	1.07305	4	10.5563	1.07285	3	5.08002	1.19311	3	8.48468	0.956967	4	7.48607	1.25848	3	31.4131	1.03602	3	0.456671	1.15329	4	25.9862
IIIDSGNNPEHFLTTNPYYDSR	5	TRINITY_DN72750_c1_g5 orf length:891 frame:-3 start:1 end:891 gi	N-Term(TMT6plex)	2795.38	1.314e-11	77.09	2.25726e-07	66.34	2.82213e-06	86.83	2.46915e-08	0	1.03249	2	5.3626	0.931302	1		0.968458	2	5.21655	1.01094	2	5.41931	1.01902	1		0.806702	2	4.8583	0.888096	2	8.27687	1.1094	1		0.870454	2	12.8564
AGIVEVAEVIYNR	21	TRINITY_DN70223_c1_g1 orf length:891 frame:-2 start:1880 end:2770 gi	N-Term(TMT6plex)	1661.94	4.33e-16	77.08	5.31826e-07	74.4	9.87572e-07	74.23	1.02511e-06	0	1.3709	4	17.6346	1.30462	3	33.8055	1.03739	14	6.30631	1.267	4	11.5605	1.34481	3	1.45556	1.09555	14	11.3834	0.666359	4	9.87973	0.768369	3	23.9098	0.90372	14	7.86688
AWEADPNSVDESWDNFFR	8	TRINITY_DN72839_c2_g1 orf length:2121 frame:3 start:426 end:2546 gi	N-Term(TMT6plex)	2414.09	4.33e-16	76.99	4.49969e-08	61.83	1.54194e-06	54.13	1.00455e-05	0	1.28241	3	3.87542	1.07418	2	7.71699	1.03867	3	2.19679	0.993605	3	1.11623	0.982174	2	28.42	0.961758	3	29.6713	0.871474	3	2.67169	1.34207	2	20.2426	1.07858	3	14.8539
ALTVPELTQQMWDSK	10	TRINITY_DN62958_c3_g1 orf length:633 frame:-2 start:2 end:634 gi	N-Term(TMT6plex); K15(TMT6plex)	2205.2	9.217e-13	76.98	4.61029e-07	87.9	3.72205e-08	86.89	4.69659e-08	0	0.860167	4	7.61527	1.28062	3	0.0732494	1.27689	3	0.199354	0.96595	4	3.04555	0.895737	3	2.58283	0.574905	3	8.27083	0.695531	4	4.77345	0.911818	3	8.38707	0.486946	3	8.72353
TNVPSIWAVGDVTNR	5	TRINITY_DN68105_c1_g3 orf length:1242 frame:-3 start:1470 end:2711 gi	N-Term(TMT6plex)	1858	4.33e-16	76.98	3.82854e-07	75.28	5.648e-07	35.19	0.0057814	0	0.92968	2	12.6486	0.860532	2	11.2227	0.968826	1		0.905192	2	19.9596	0.842499	2	56.9081	1.02511	1		1.40819	2	47.3125	1.4135	2	53.1157	1.09081	1
SITPLEALQGYAK	6	TRINITY_DN67446_c0_g1 orf length:2445 frame:-2 start:487 end:2931 gi	N-Term(TMT6plex); K13(TMT6plex)	1849.09	5.771e-08	76.97	5.33414e-07	77.96	4.22283e-07	75.78	7.08166e-07	0	0.593551	2	18.5201	0.751221	2	15.1514	0.647194	2	60.863	0.898668	2	6.08457	0.910759	2	6.96666	1.31104	2	24.9275	1.51813	2	7.32597	1.66085	2	8.15936	1.28188	2	74.148
TMSTALAATSPGGK	2	TRINITY_DN64739_c1_g1 orf length:288 frame:3 start:3 end:290 gi	N-Term(TMT6plex); M2(Oxidation); K14(TMT6plex)	1766.97	4.33e-16	76.94	4.96651e-07					0	0.279198	2	225.75							0.339513	2	211.37							2.85902	2	58.1111
ELQLDEFVTHEVR	2	TRINITY_DN71607_c0_g2 orf length:927 frame:1 start:640 end:1566 gi	N-Term(TMT6plex)	1843.97	4.33e-16	76.91	3.50371e-07	76.43	4.25443e-07			0	0.950064	1		0.899845	1					0.963549	1		0.997246	1					0.857748	1		1.17878	1
AGGECLTFDQLALR	16	TRINITY_DN68107_c0_g6 orf length:279 frame:2 start:2 end:280 gi;TRINITY_DN64104_c1_g1 orf length:339 frame:2 start:203 end:541 gi	N-Term(TMT6plex); C5(Carbamidomethyl)	1779.93	4.33e-16	76.91	3.3713e-07	65.74	4.37365e-06	71.27	1.23164e-06	0
QLANETGEAAAVPITVR	2	TRINITY_DN68088_c0_g1 orf length:2136 frame:2 start:308 end:2443 gi	N-Term(TMT6plex)	1969.09	9.07e-14	76.9	4.60412e-07			89.29	2.69672e-08	0	1.40402	1					1.59465	1		0.966471	1					0.640947	1		0.525598	1					0.434076	1
LIEMAYGFEQATK	5	TRINITY_DN72659_c1_g3 orf length:762 frame:1 start:4 end:765 gi	N-Term(TMT6plex); K13(TMT6plex)	1959.06	4.946e-12	76.87	4.25569e-07	81.9	1.33005e-07	54.53	7.29408e-05	0	0.929092	2	7.25166	1.10517	2	3.96759	0.668957	1		0.876181	2	9.37772	0.699315	2	14.5989	0.72441	1		0.747877	2	6.81412	0.92391	2	9.00165	0.988311	1
DDQTSTFTCPGGTNYK	12	TRINITY_DN58899_c0_g1 orf length:675 frame:2 start:44 end:718 gi	N-Term(TMT6plex); C9(Carbamidomethyl); K16(TMT6plex)	2250.08	4.33e-16	76.84	1.21103e-07	76.33	1.23389e-07	70.09	5.33822e-07	0	2.00397	4	14.7988	1.67535	3	12.1493	1.65216	5	3.69658	0.684723	4	20.3431	0.377518	3	3.39576	0.436456	5	19.8445	0.424861	4	37.7532	0.31524	3	5.99065	0.445099	5	17.8111
GSGFVAFSTPEEANK	8	TRINITY_DN69290_c0_g1 orf length:903 frame:3 start:3 end:905 gi	N-Term(TMT6plex); K15(TMT6plex)	1999.06	6.623e-10	76.83	3.5481e-07	77.63	2.94255e-07	76.96	3.21189e-07	0	0.963993	2	17.8706	1.12826	2	5.85469	1.10499	4	7.83827	1.07708	2	10.8282	0.999098	2	3.50034	0.960395	4	8.9347	1.28047	2	2.07029	1.38252	2	22.4923	1.02753	4	7.97732
SAAPPLTDPVTLNVEEK	12	TRINITY_DN68641_c1_g1 orf length:1365 frame:1 start:118 end:1482 gi	N-Term(TMT6plex); K17(TMT6plex)	2239.26	1.37e-14	76.82	5.03287e-07	92.4	1.38106e-08	96.16	5.78626e-09	0	1.24476	4	2.87919	1.47842	4	7.31748	1.60923	4	6.14524	0.911253	4	3.25461	0.752985	4	9.15146	0.541395	4	6.77381	0.84813	4	4.65776	1.25062	4	7.17144	0.791999	4	6.47249
ASMGGYISSQSVK	39	TRINITY_DN62995_c2_g2 orf length:594 frame:2 start:134 end:727 gi	N-Term(TMT6plex); M3(Oxidation); K13(TMT6plex)	1788.96	1.464e-13	76.82	3.80584e-07	69	2.27236e-06	70.52	1.61019e-06	0	1.17957	9	7.48707	1.07741	10	9.46641	0.91092	20	6.03543	1.04109	9	2.45424	1.0062	10	11.2545	1.14541	20	7.84567	0.962374	9	6.89759	0.91681	10	12.5489	1.06752	20	10.9242
LGGEANAQLLDIR	5	TRINITY_DN70864_c0_g1 orf length:1266 frame:2 start:3929 end:5194 gi	N-Term(TMT6plex)	1598.91	4.33e-16	76.82	4.56493e-07			65.43	6.3728e-06	0	1.01555	1					0.909501	4	5.31338	1.24459	1					1.01438	4	5.62349	0.968164	1					1.27508	4	10.4589
VFLTQLSGPSDEK	12	TRINITY_DN70187_c1_g1 orf length:843 frame:1 start:91 end:933 gi	N-Term(TMT6plex); K13(TMT6plex)	1879.06	4.33e-16	76.81	5.63855e-07	77	5.19766e-07	72.29	1.59354e-06	0	1.00062	4	5.71057	1.02447	4	2.08216	0.989303	4	3.06724	0.879799	4	3.4419	0.86631	4	8.81054	0.824863	4	5.90034	1.07444	4	1.6288	1.11262	4	3.66349	1.14547	4	3.06452
DSTDALAQAMADAFR	20	TRINITY_DN63448_c0_g1 orf length:1542 frame:-1 start:328 end:1869 gi	N-Term(TMT6plex); M10(Oxidation)	1827.87	1.017e-08	76.78	9.44523e-08	76.88	1.04609e-07	90.69	3.83895e-09	0	0.900115	7	33.4772	0.978135	6	12.214	0.943719	7	13.7128	1.03915	7	4.86311	1.08984	6	5.2944	1.02761	7	9.59706	0.997849	7	16.0866	1.13273	6	17.8702	1.16699	7	23.1574
VGYSSQGSGSTLIIPFLDNQLK	6	TRINITY_DN67216_c4_g1 orf length:669 frame:3 start:72 end:740 gi	N-Term(TMT6plex); K22(TMT6plex)	2782.54	4.99e-13	76.73	4.96839e-07	75.05	7.31503e-07	80.47	2.09998e-07	0	1.23598	3	0.08095	1.17951	1		0.850546	2	5.00168	1.17305	3	3.07834	0.961002	1		1.23526	2	8.37128	0.939565	3	10.0487	1.13029	1		0.999866	2	9.006
QTIVADASSALSR	13	TRINITY_DN58920_c0_g1 orf length:1302 frame:-3 start:1322 end:2623 gi	N-Term(TMT6plex)	1547.86	1.036e-15	76.72	4.73511e-07	74.48	7.78846e-07	62.01	1.37862e-05	0	1.02877	3	0.967607	0.999507	5	9.44432	0.965643	5	6.15726	1.00627	3	3.23979	1.04979	5	6.89925	0.937155	5	13.9295	1.09249	3	17.8474	1.03694	5	3.939	1.1261	5	16.2072
LGTTSQAYLEGK	18	TRINITY_DN67669_c0_g2 orf length:1002 frame:3 start:99 end:1100 gi	N-Term(TMT6plex); K12(TMT6plex)	1725.98	4.33e-16	76.7	5.32353e-07	61.26	1.80683e-05	66.5	5.54083e-06	0	0.984218	6	12.6047	1.0112	6	16.7939	0.960549	6	5.77356	0.952111	6	6.09645	0.837892	6	20.2803	0.906682	6	10.6517	1.1449	6	9.05079	1.07025	6	7.19516	1.18197	6	7.19361
DSYLILDTLPSEYDSR	7	TRINITY_DN66673_c1_g5 orf length:732 frame:1 start:85 end:816 gi;TRINITY_DN66673_c1_g7 orf length:960 frame:2 start:209 end:1168 gi	N-Term(TMT6plex)	2116.07	4.33e-16	76.69	2.90362e-07	71.27	9.8158e-07	37.63	0.00213141	0
AAGGSSGGEVSR	3	TRINITY_DN61757_c0_g1 orf length:687 frame:-3 start:447 end:1133 gi	N-Term(TMT6plex)	1263.65	5.412e-14	76.68	2.16931e-07	71.39	7.58781e-07	68.58	1.64331e-06	0	1.0974	1		0.973475	1		0.932575	1		0.757755	1		0.733204	1		0.862228	1		0.501136	1		0.386364	1		0.553235	1
MDSNLDIGDANTAFR	2	TRINITY_DN65358_c4_g4 orf length:1257 frame:-3 start:1539 end:2795 gi	N-Term(Acetyl); M1(Oxidation)	1697.75	4.33e-16	76.61	2.51014e-08			74.66	3.41169e-08	0
ATDGYDAVQIGYR	3	TRINITY_DN63913_c0_g2 orf length:744 frame:1 start:154 end:897 gi	N-Term(TMT6plex)	1657.84	4.33e-16	76.58	2.40666e-07	65.13	3.34523e-06	69.83	1.12311e-06	0	1.07325	1		1.21217	1		0.933277	1		1.209	1		1.25069	1		1.24365	1		0.673068	1		0.76358	1		0.837366	1
AAGSGEASPEASAK	5	TRINITY_DN69524_c1_g1 orf length:1398 frame:1 start:679 end:2076 gi	N-Term(TMT6plex); K14(TMT6plex)	1690.9	4.848e-10	76.54	3.82639e-07	67.81	2.99694e-06	89.17	2.13065e-08	0	0.798289	2	8.00689	0.8611	1		0.947962	2	4.52624	0.984777	2	9.18306	1.36208	1		1.01912	2	0.049027	0.938335	2	9.68036	0.752111	1		0.855805	2	4.27836
EYVLTLDSSNFADTVSK	28	TRINITY_DN65432_c0_g4 orf length:174 frame:3 start:102 end:275 gi	N-Term(TMT6plex); K17(TMT6plex)	2347.25	1.353e-14	76.54	4.60276e-07	44.37	0.000756781	90.04	2.22937e-08	0	1.23898	3	7.02919	1.22824	6	8.91969	1.11226	19	9.46456	1.08685	3	0.438702	1.04074	6	5.05694	0.870336	19	8.73072	0.807104	3	2.36046	1.09485	6	13.5066	0.91754	19	7.96386
LSDSLAAAQSQK	4	TRINITY_DN65437_c0_g1 orf length:1833 frame:3 start:729 end:2561 gi	N-Term(TMT6plex); K12(TMT6plex)	1676.96	4.33e-16	76.51	6.254e-07	32.79	0.0145707			0	1.06149	2	11.1903	0.944627	2	20.4528				0.900672	2	0.734819	0.934817	2	1.83558				1.07912	2	5.4143	1.07014	2	0.254188
DAPMFVVGVNEK	20	TRINITY_DN67753_c1_g2 orf length:1017 frame:2 start:47 end:1063 gi;TRINITY_DN67753_c1_g3 orf length:990 frame:1 start:52 end:1041 gi;TRINITY_DN67753_c1_g4 orf length:759 frame:3 start:333 end:1091 gi	N-Term(TMT6plex); K12(TMT6plex)	1763.98	1.94e-09	76.49	6.03604e-07	75.66	7.30722e-07	76.53	5.95847e-07	0
VADTLEGADPSSLANK	12	TRINITY_DN67123_c0_g2 orf length:1242 frame:3 start:975 end:2216 gi	N-Term(TMT6plex); K16(TMT6plex)	2046.11	3.987e-11	76.47	5.24111e-07	82.21	1.43981e-07	85.68	6.4895e-08	0	1.16368	3	2.71556	1.18577	4	12.7535	1.22143	5	4.1752	0.925173	3	6.96706	0.89763	4	9.61723	0.747138	5	2.17867	1.04402	3	3.93232	1.3918	4	3.30033	1.10101	5	6.29123
EILHIQGGQCGNQIGAK	8	TRINITY_DN66635_c2_g1 orf length:399 frame:2 start:92 end:490 gi	N-Term(TMT6plex); C10(Carbamidomethyl); K17(TMT6plex)	2281.24	4.33e-16	76.47	5.44399e-07	60.85	2.02683e-05	63.17	1.17595e-05	0	0.635824	2	6.52444	0.566003	2	7.76266	0.727114	4	6.40682	1.01516	2	8.0506	1.02681	2	4.05737	0.998842	4	1.77554	1.02546	2	9.45046	0.891709	2	2.60206	0.937214	4	3.44243
ELASGLAEVIK	19	TRINITY_DN64657_c1_g2 orf length:1374 frame:-2 start:230 end:1603 gi	N-Term(TMT6plex); K11(TMT6plex)	1587.97	1.321e-09	76.46	4.98206e-07	76	5.60151e-07	76.37	4.99411e-07	0	0.710687	4	6.37077	0.786625	4	3.94152	1.03654	11	3.14092	1.4525	4	0.609513	1.61114	4	1.8965	1.08654	11	3.32742	1.04926	4	2.72234	1.34375	4	1.09978	1.11965	11	7.7758
LNAGQQPFGLENITAVMNVGEK	1	TRINITY_DN65805_c1_g2 orf length:1350 frame:-2 start:357 end:1706 gi	N-Term(TMT6plex); K22(TMT6plex)	2788.51	4.33e-16	76.46	5.29838e-07					0	1.00382	1								1.02352	1								1.22584	1
ETLDDGVDTGVTSAVR	3	TRINITY_DN62679_c0_g1 orf length:801 frame:-2 start:89 end:889 gi	N-Term(TMT6plex)	1863.95	4.33e-16	76.43	2.71874e-07	49.86	0.000128579	50.77	9.84097e-05	0	0.964128	1		1.20856	1		1.19969	1		0.907779	1		1.17704	1		0.712608	1		0.877017	1		1.13634	1		0.805755	1
SNVQIHTFNQSQYPR	21	TRINITY_DN64501_c2_g1 orf length:1413 frame:2 start:398 end:1810 gi	N-Term(TMT6plex)	2048.05	4.33e-16	76.42	3.12407e-07	74.48	5.09725e-07	74.18	5.67187e-07	0	1.09335	6	10.8751	1.02338	5	9.00718	1.09324	10	10.3574	0.941094	6	22.3746	0.816626	5	4.95262	1.00106	10	4.12957	1.17677	6	10.5791	0.933905	5	5.52147	0.934237	10	12.3218
ISTQDVEENICK	8	TRINITY_DN68107_c0_g5 orf length:453 frame:1 start:91 end:543 gi	N-Term(TMT6plex); C11(Carbamidomethyl); K12(TMT6plex)	1894	4.33e-16	76.4	4.04338e-07	76.28	4.19199e-07	76.34	3.97188e-07	0	0.943802	3	2.19375	1.13645	2	5.25438	1.15316	3	5.86094	0.820188	3	6.27963	0.91788	2	4.84669	0.751878	3	7.36	1.1594	3	0.20043	1.40135	2	11.2701	1.10697	3	1.87636
AQASALGAVGSR	16	TRINITY_DN71899_c1_g3 orf length:1401 frame:2 start:623 end:2023 gi	N-Term(TMT6plex)	1316.75	1.806e-14	76.39	4.48897e-07	61.74	1.30962e-05	74.87	6.37011e-07	0	1.14204	4	10.4471	1.01924	4	13.7523	1.07748	8	13.1275	0.986295	4	1.17301	1.01477	4	9.024	0.952701	8	8.9704	0.975619	4	2.24001	0.916296	4	6.4281	0.940471	8	11.481
IDAQLAQSQNVVAK	4	TRINITY_DN66169_c3_g1 orf length:726 frame:-3 start:1512 end:2237 gi	N-Term(TMT6plex); K14(TMT6plex)	1943.14	1.425e-12	76.38	5.32784e-07	76.51	5.15955e-07	74.4	8.45972e-07	0	1.15334	1		1.05351	1		0.888178	2	10.0744	0.864822	1		0.617596	1		0.982567	2	10.8529	1.06446	1		1.201	1		1.16249	2	13.7067
LEDDFDNFTVTK	12	TRINITY_DN63306_c0_g2 orf length:687 frame:-1 start:2608 end:3294 gi	N-Term(TMT6plex); K12(TMT6plex)	1901.99	4.33e-16	76.37	4.03681e-07	74.37	5.7764e-07	68.26	2.45565e-06	0	0.990796	3	2.27164	1.17115	4	4.3372	1.33794	5	9.1668	0.901346	3	5.14687	0.957738	4	4.81926	0.611829	5	17.6903	0.66552	3	1.62745	1.20423	4	4.79591	0.849555	5	2.90442
VLDDDEFVLVSR	7	TRINITY_DN58462_c0_g1 orf length:1095 frame:-1 start:323 end:1417 gi	N-Term(TMT6plex)	1635.88	4.33e-16	76.37	4.38282e-07	59.36	2.21906e-05	58.69	2.5757e-05	0	1.00714	2	4.18109	1.0529	3	14.967	1.11524	2	3.30162	0.982933	2	3.9303	1.14878	3	3.70396	0.79443	2	0.656668	0.902923	2	4.62245	1.32153	3	10.356	0.955281	2	3.14996
VETGVIKPGMVVTFGPTGLTTEVK	11	TRINITY_DN71700_c2_g3 orf length:1308 frame:-1 start:1257 end:2564 gi	N-Term(TMT6plex); K7(TMT6plex); M10(Oxidation); K24(TMT6plex)	3163.83	0.005242	76.36	2.98256e-07	70.73	1.08618e-06	68.24	2.03207e-06	0	1.11386	5	6.64909	1.03355	3	2.12755	1.11833	3	10.0629	0.989555	5	10.0342	0.934982	3	1.7023	0.839218	3	9.0144	0.966818	5	4.53134	1.15122	3	12.762	1.05532	3	8.60938
AGMVVSFAPTNVTTEVK	9	TRINITY_DN71197_c6_g4 orf length:708 frame:1 start:1 end:708 gi	N-Term(TMT6plex); M3(Oxidation); K17(TMT6plex)	2225.23	5.965e-12	76.32	5.77531e-07	87.45	4.36226e-08	52.82	0.000127465	0	0.669674	5	26.0262	0.607164	3	17.4168	0.301463	1		0.788881	5	26.0997	0.902876	3	63.8251	1.03978	1		1.10395	5	3.36856	0.40339	3	101.908	0.271458	1
GTAAAGGPAPSISSNR	4	TRINITY_DN71834_c1_g3 orf length:570 frame:-1 start:2 end:571 gi	N-Term(TMT6plex)	1642.87	1.917e-10	76.29	3.8299e-07	91.85	1.0744e-08			0	0.757092	2	55.0201	0.969062	2	45.4063				0.997692	2	2.66714	1.18493	2	19.6453				1.32226	2	21.9474	1.0482	2	31.3096
LPPGYAAYAASK	2	TRINITY_DN70403_c0_g3 orf length:825 frame:-3 start:247 end:1071 gi	N-Term(TMT6plex); K12(TMT6plex)	1666.96	4.588e-08	76.29	5.61562e-07	76.22	5.67105e-07			0	1.3396	1		1.08207	1					1.11	1		1.23099	1					0.639735	1		0.741524	1
AVIDSVVEAGVK	10	TRINITY_DN68066_c2_g2 orf length:339 frame:1 start:130 end:468 gi	N-Term(TMT6plex); K12(TMT6plex)	1644.99	1.213e-09	76.28	5.36951e-07	78.24	3.52426e-07	72.06	1.42507e-06	0	1.22902	3	20.0755	1.38373	2	15.5323	1.05716	5	8.68429	0.986575	3	3.81472	0.993386	2	17.5813	0.987041	5	6.85048	0.871088	3	6.92848	0.757582	2	16.288	0.907292	5	6.86515
GYPGYMYTDLAQIYER	15	TRINITY_DN67811_c0_g1 orf length:1596 frame:-2 start:504 end:2099 gi	N-Term(TMT6plex); M6(Oxidation)	2185.05	1.903e-07	76.27	1.15663e-07	77.61	8.49564e-08	77.61	8.49564e-08	0	1.0756	4	7.61205	1.07031	5	3.74581	0.932336	6	6.30936	1.08237	4	2.0936	1.0141	5	6.09467	0.983869	6	7.31206	1.02498	4	6.72625	1.08878	5	4.03557	0.916031	6	5.263
GAIQVAELLLQEGAR	7	TRINITY_DN67668_c0_g1 orf length:2175 frame:2 start:197 end:2371 gi	N-Term(TMT6plex)	1797.04	1.207e-12	76.27	5.67695e-07	76.16	5.83468e-07	76.75	5.09351e-07	0	1.06536	2	14.0627	0.979455	2	2.93254	0.9875	2	7.14128	1.00566	2	2.1231	1.06443	2	3.7522	0.93455	2	16.3147	0.953957	2	6.93217	1.16906	2	1.62097	1.00604	2	1.61127
QVGVVWDAYAATK	10	TRINITY_DN66456_c0_g1 orf length:1113 frame:-1 start:775 end:1887 gi	N-Term(TMT6plex); K13(TMT6plex)	1866.05	4.33e-16	76.26	6.29335e-07	74.23	1.00434e-06	72.58	1.45748e-06	0	1.27217	3	10.9104	1.11118	1		1.1374	6	13.2372	0.963008	3	0.398313	0.702536	1		0.876747	6	16.0811	0.902745	3	4.1073	0.976432	1		0.82711	6	22.7461
IQDGVFDVSNESYGIK	14	TRINITY_DN68322_c3_g1 orf length:768 frame:-1 start:203 end:970 gi	N-Term(TMT6plex); K16(TMT6plex)	2229.18	1.235e-13	76.25	4.82575e-07	76.41	4.62834e-07	77.19	3.94385e-07	0	1.13781	4	1.44	1.02757	2	2.81	1.25286	8	1.93309	0.781234	4	7.60585	0.610313	2	19.1346	0.597763	8	10.7867	1.40371	4	1.81438	1.8743	2	6.09538	1.43296	8	9.73152
AADGDIVSAIMELTN	34	TRINITY_DN61895_c1_g1 orf length:459 frame:-3 start:367 end:825 gi	N-Term(TMT6plex); M11(Oxidation)	1764.89	4.33e-16	76.23	2.6682e-07	60.1	1.10428e-05	64.09	4.40634e-06	0	1.15705	14	12.9668	1.163	7	24.2616	1.08974	13	10.3999	0.976212	14	11.1224	1.08894	7	10.8873	0.774115	13	25.2064	0.804976	14	15.2008	0.925074	7	4.03164	0.917049	13	10.2967
EGEPSSAPALTLTGR	8	TRINITY_DN66412_c0_g2 orf length:657 frame:2 start:227 end:883 gi	N-Term(TMT6plex)	1714.92	1.043e-12	76.21	4.02077e-07	83.45	7.54599e-08	80.27	1.55524e-07	0	1.16786	3	3.28917	1.09983	2	3.20849	0.905385	3	3.31174	1.35875	3	31.2307	1.45852	2	8.2516	1.16016	3	20.5173	0.989694	3	13.2833	1.11126	2	4.31058	1.19337	3	0.645276
NADLANLLVDPEFSK	27	TRINITY_DN68256_c0_g1 orf length:1464 frame:2 start:1292 end:2755 gi	N-Term(TMT6plex); K15(TMT6plex)	2104.17	6.672e-11	76.21	6.24655e-07	75.76	6.87543e-07	82.1	1.60006e-07	0	1.15626	7	6.99254	1.10561	6	1.82437	1.30176	14	15.6384	0.955169	7	9.23107	0.695674	6	5.2244	0.752549	14	18.6153	1.04156	7	8.91764	1.62697	6	4.13798	1.10749	14	9.35237
ALPYMDYVFGNETEAR	24	TRINITY_DN65385_c0_g1 orf length:639 frame:-1 start:430 end:1068 gi	N-Term(TMT6plex); M5(Oxidation)	2121.02	4.33e-16	76.21	1.32829e-07	74.12	2.28482e-07	67.71	9.82716e-07	0	1.08544	7	17.6091	1.04298	8	9.70608	1.13524	9	4.03736	1.01434	7	9.1336	0.980471	8	6.51125	0.741289	9	3.0795	0.967397	7	9.17353	1.24872	8	29.2102	1.07305	9	11.8127
AGSGVATLGLPDSPGVPK	5	TRINITY_DN67154_c1_g1 orf length:1239 frame:-1 start:1908 end:3146 gi	N-Term(TMT6plex); K18(TMT6plex)	2081.2	1.182e-11	76.2	5.88913e-07	58.23	3.75785e-05	100.86	2.00166e-09	0	1.01344	1		1.10031	2	1.9692	1.03577	2	1.34452	1.16344	1		0.987181	2	2.58092	1.03852	2	7.65809	0.877562	1		1.03872	2	36.4694	0.846629	2	15.7165
MQSISQEAYEQYSK	7	TRINITY_DN63917_c0_g1 orf length:645 frame:1 start:1084 end:1728 gi	N-Term(TMT6plex); M1(Oxidation); K14(TMT6plex)	2166.08	1.014e-09	76.16	2.52998e-07	84.9	3.17122e-08	67.17	1.95704e-06	0	1.04751	2	4.99763	1.09815	1		1.01343	4	4.63226	0.894913	2	6.5448	0.998121	1		0.829794	4	6.50163	1.04305	2	23.3185	1.30778	1		1.26342	4	13.8014
EGGIDVASGSQPGQDVNR	2	TRINITY_DN63014_c5_g1 orf length:2877 frame:1 start:82 end:2958 gi	N-Term(TMT6plex)	2015	1.74e-15	76.14	2.05521e-07	61.68	6.01095e-06			0	1.02923	1		0.876922	1					0.893913	1		0.840347	1					0.718031	1		0.778511	1
MFVLDEADEMLSR	18	TRINITY_DN62655_c3_g1 orf length:867 frame:-1 start:3 end:869 gi	N-Term(TMT6plex); M1(Oxidation); M10(Oxidation)	1816.87	4.33e-16	76.14	1.08233e-07	52.03	2.78843e-05	73.75	1.87655e-07	0	1.12826	5	4.85284	1.2221	6	14.9782	1.2012	7	12.3181	0.877952	5	4.0487	0.976128	6	11.1619	0.729297	7	9.51304	0.784342	5	21.0241	1.15885	6	7.1192	0.9007	7	2.46485
GYGFVQFDNEEAAQK	11	TRINITY_DN70704_c1_g1 orf length:828 frame:-1 start:2389 end:3216 gi	N-Term(TMT6plex); K15(TMT6plex)	2161.1	3.933e-13	76.13	3.2301e-07	77.06	2.29259e-07	79.64	1.41779e-07	0	1.07602	4	1.5604	1.14656	4	2.25442	1.26661	3	2.44638	1.06737	4	2.00137	1.0368	4	1.40373	0.752653	3	12.3312	0.939888	4	4.14231	1.19044	4	1.73601	0.862231	3	2.35818
TTLVANTSNMPVAAR	8	TRINITY_DN69452_c0_g1 orf length:2097 frame:-3 start:643 end:2739 gi;TRINITY_DN70932_c0_g2 orf length:1794 frame:1 start:73 end:1866 gi;TRINITY_DN70932_c0_g6 orf length:1794 frame:1 start:85 end:1878 gi	N-Term(TMT6plex)	1774.97	7.541e-16	76.09	4.99455e-07	57.15	3.95143e-05	62.63	1.1188e-05	0
FVDLVNEAVNK	9	TRINITY_DN70854_c0_g1 orf length:3405 frame:-1 start:934 end:4338 gi	N-Term(TMT6plex); K11(TMT6plex)	1705.99	4.33e-16	76.07	6.99498e-07	70.05	2.79761e-06	57.1	5.50831e-05	0	0.714123	1		0.769214	2	4.16283	0.954572	6	3.74911	1.09312	1		1.10369	2	1.29855	0.886794	6	1.64172	0.974914	1		1.20115	2	2.35261	0.954976	6	10.9372
GPLLDEVHQR	7	TRINITY_DN60896_c0_g3 orf length:1305 frame:2 start:173 end:1477 gi	N-Term(TMT6plex)	1392.78	2.533e-12	76.06	6.50323e-07	54.1	0.000100957	55.95	6.63194e-05	0	0.924052	2	0.00125924	0.862039	3	16.9545	0.773318	2	5.8705	1.18854	2	15.0131	1.33171	3	2.81547	1.23071	2	6.85217	1.06171	2	21.9159	0.969939	3	2.35723	1.32353	2	23.586
ELYELASTQYAGK	11	TRINITY_DN72942_c2_g1 orf length:477 frame:-3 start:3 end:479 gi	N-Term(TMT6plex); K13(TMT6plex)	1931.05	4.33e-16	75.99	5.36265e-07	72.68	1.14916e-06	75.25	6.19467e-07	0	0.760753	2	1.6415	0.730964	3	9.2359	0.727602	6	11.1056	0.653856	2	10.5142	0.628992	3	9.6697	0.637093	6	18.6094	0.48757	2	8.52852	0.587216	3	20.6627	0.654759	6	20.4875
AAGPLPAGPQDEYDK	11	TRINITY_DN66971_c0_g1 orf length:735 frame:-2 start:1565 end:2299 gi	N-Term(TMT6plex); K15(TMT6plex)	1987.05	4.262e-13	75.97	5.13447e-07	85.5	5.87633e-08	84.9	6.87637e-08	0	1.28599	4	3.91852	1.34071	3	2.33542	1.34262	4	4.92802	1.01313	4	2.41244	1.10588	3	2.86373	0.758282	4	2.43461	0.708441	4	20.9091	0.853354	3	0.381993	0.753051	4	3.03295
VVGVGGGGNNAVNR	22	TRINITY_DN61467_c0_g1 orf length:765 frame:2 start:92 end:856 gi	N-Term(TMT6plex)	1498.83	9.848e-09	75.95	5.27252e-07	78.41	2.99239e-07	82.05	1.29425e-07	0	1.11919	5	2.8136	1.21736	6	12.349	1.03858	11	6.06612	1.03599	5	8.23614	1.04261	6	12.5044	1.18224	11	13.4379	1.08879	5	6.63759	0.916909	6	12.4306	0.978535	11	4.43143
TSGGDGYGGGSTDDYLEEGQGGR	2	TRINITY_DN69133_c0_g1 orf length:630 frame:-1 start:1183 end:1812 gi	N-Term(TMT6plex)	2464.07	2.31e-11	75.94	2.67417e-08	75.83	2.60597e-08			0	0.936499	1		1.11292	1					0.950423	1		1.00986	1					0.907988	1		1.11154	1
ASQSVDAPSPWSGR	25	TRINITY_DN63080_c0_g1 orf length:702 frame:-1 start:161 end:862 gi	N-Term(TMT6plex)	1673.84	4.33e-16	75.94	2.5723e-07	74.78	3.49293e-07	68.13	1.55354e-06	0	0.413904	9	47.6257	0.441618	5	18.6297	0.462125	11	22.9429	0.528053	9	19.8304	0.453567	5	19.9779	1.16175	11	7.66077	2.96138	9	17.3609	2.88863	5	14.2567	2.64499	11	6.15208
AASEYLYDILTK	14	TRINITY_DN64439_c1_g4 orf length:798 frame:-1 start:508 end:1305 gi	N-Term(TMT6plex); K12(TMT6plex)	1845.04	4.33e-16	75.92	6.19178e-07	45.58	0.000668216	70.23	2.29991e-06	0	1.17567	3	0.886516	1.07853	2	23.75	1.11485	9	4.78223	1.16054	3	5.40837	1.2334	2	20.4549	1.01723	9	2.04369	0.914222	3	0.628268	0.851533	2	13.9663	0.916866	9	6.80831
GVTAFGFDLVR	3	TRINITY_DN72029_c1_g3 orf length:2295 frame:1 start:1201 end:3495 gi	N-Term(TMT6plex)	1410.79	5.324e-15	75.88	5.66806e-07	66.51	5.46108e-06			0	1.33419	2	7.53881	1.36419	1					1.21356	2	2.59857	1.0609	1					0.793734	2	11.968	0.727696	1
APTVTSVDASEPK	2	TRINITY_DN68403_c2_g1 orf length:1077 frame:-2 start:276 end:1352 gi	N-Term(TMT6plex); K13(TMT6plex)	1759.98	4.33e-16	75.87	5.34466e-07	68.82	2.89996e-06			0	0.636536	1		0.518677	1					0.74028	1		0.981857	1					1.09031	1		0.941428	1
VTALDLAASGVDAK	6	TRINITY_DN62662_c1_g1 orf length:510 frame:-2 start:989 end:1498 gi	N-Term(TMT6plex); K14(TMT6plex)	1789.05	4.33e-16	75.85	6.5264e-07	60.97	1.97959e-05	24.49	0.0880188	0	0.722141	3	7.4503	0.812901	1		0.869569	2	7.89178	0.946323	3	1.31893	0.793026	1		0.839214	2	6.84033	0.82014	3	0.125423	0.865857	1		0.956796	2	7.85933
DFEPVLSMTPLN	9	TRINITY_DN66888_c0_g2 orf length:1404 frame:-2 start:561 end:1964 gi	N-Term(TMT6plex); M8(Oxidation)	1607.82	1.264e-12	75.85	3.06819e-07	60.12	1.14784e-05	58.43	1.66517e-05	0	1.08731	4	4.83503	1.0163	2	3.05036	0.905616	3	3.14355	1.24057	4	9.3528	1.26579	2	4.71116	1.11224	3	7.92715	0.792102	4	7.05116	1.14025	2	11.0396	1.18932	3	0.766499
NLPYDATVGQLEK	8	TRINITY_DN66149_c0_g2 orf length:1020 frame:-3 start:2146 end:3165 gi	N-Term(TMT6plex); K13(TMT6plex)	1906.06	4.33e-16	75.84	6.34598e-07	74.35	9.16369e-07	62.95	1.26241e-05	0	1.2165	3	0.155266	1.39229	2	0.550186	1.30984	3	0.665243	0.906258	3	2.88152	0.811431	2	3.83928	0.736924	3	10.8144	1.00124	3	2.83656	1.02685	2	26.9891	0.925657	3	21.327
VVLVMESVADALVAK	31	TRINITY_DN67494_c0_g1 orf length:1470 frame:-2 start:527 end:1996 gi	N-Term(TMT6plex); M5(Oxidation); K15(TMT6plex)	2018.2	3.207e-12	75.82	6.03491e-07	93.68	9.34236e-09	73.22	1.07912e-06	0	1.10155	9	5.49727	0.988342	9	5.04265	0.899217	13	9.71632	1.09295	9	11.1048	1.13532	9	13.7017	1.08547	13	16.2757	0.758737	9	11.8531	0.996706	9	22.4618	0.877663	13	9.34109
IQSLNYGDYTAEIK	14	TRINITY_DN66149_c0_g1 orf length:2928 frame:-1 start:613 end:3540 gi;TRINITY_DN66149_c0_g2 orf length:1020 frame:-3 start:2146 end:3165 gi	N-Term(TMT6plex); K14(TMT6plex)	2073.13	4.33e-16	75.82	6.16582e-07	74.04	9.25002e-07	69.16	2.8636e-06	0
LIALDMGALVAGAK	7	TRINITY_DN72741_c1_g1 orf length:2703 frame:2 start:215 end:2917 gi	N-Term(TMT6plex); M6(Oxidation); K14(TMT6plex)	1817.1	6.336e-11	75.8	5.47096e-07	65.31	5.74162e-06	76.31	4.73615e-07	0	1.10136	2	34.0261	1.21884	3	2.86218	1.1311	2	0.159796	0.702142	2	23.5185	0.770819	3	13.3202	0.649418	2	0.838619	1.43998	2	68.9461	1.71032	3	19.9632	2.43047	2	2.87039
SVAAAEAGTSSSK	4	TRINITY_DN62310_c0_g1 orf length:1923 frame:3 start:285 end:2207 gi	N-Term(TMT6plex); K13(TMT6plex)	1623.9	5.82e-10	75.8	5.82604e-07	64.51	7.62864e-06	78.61	3.01609e-07	0	1.18826	1		1.03848	1		1.46787	2	0.952521	0.725176	1		0.744416	1		0.615359	2	4.22544	1.16304	1		1.62931	1		1.3024	2	6.32979
TVQGLVDELENK	14	TRINITY_DN67662_c0_g1 orf length:1755 frame:3 start:153 end:1907 gi	N-Term(TMT6plex); K12(TMT6plex)	1803.03	4.33e-16	75.79	6.9731e-07	73.48	1.18693e-06	64.67	9.02455e-06	0	1.43914	3	12.7078	1.93277	2	5.16053	1.50693	9	8.17657	1.13983	3	7.80208	0.994306	2	3.30104	0.888015	9	10.4561	0.912541	3	0.300912	1.27887	2	1.21621	1.01379	9	9.28606
LAGPQLVQMFIGDGAK	5	TRINITY_DN66673_c1_g7 orf length:960 frame:2 start:209 end:1168 gi;TRINITY_DN62042_c1_g1 orf length:201 frame:-3 start:1 end:201 gi	N-Term(TMT6plex); M9(Oxidation); K16(TMT6plex)	2119.2	3.403e-10	75.78	6.94954e-07			78.37	3.87152e-07	0
AFAAPASTPAPPAANAASASPTTAPGVTR	12	TRINITY_DN68975_c4_g1 orf length:1365 frame:-1 start:1001 end:2365 gi	N-Term(TMT6plex)	2850.49	3.879e-14	75.76	5.32248e-07	87.2	3.71565e-08	89.54	2.19567e-08	0	0.945277	4	11.7071	1.03142	3	25.4078	0.888634	4	18.0677	0.879701	5	12.9264	0.911317	3	25.3548	0.996883	4	21.3846	1.07481	5	6.87353	1.25562	3	2.21868	1.04712	4	21.7398
ASLDDLAVFTGGEVVSEDR	4	TRINITY_DN71340_c1_g6 orf length:1794 frame:-3 start:287 end:2080 gi	N-Term(TMT6plex)	2209.12	4.33e-16	75.76	3.83591e-07	54.82	4.84526e-05	72.67	7.8139e-07	0	1.04025	1		0.893053	2	6.92911	1.09659	1		1.07352	1		1.29245	2	1.46462	0.812475	1		0.800431	1		1.14536	2	13.9802	0.863773	1
TVVSIPCGPSALAVK	3	TRINITY_DN65129_c1_g1 orf length:1026 frame:-3 start:417 end:1442 gi	N-Term(TMT6plex); C7(Carbamidomethyl); K15(TMT6plex)	1957.16	4.33e-16	75.76	5.48176e-07			66.18	5.00055e-06	0	0.459684	2	34.3099				0.549041	1		0.747628	2	24.2085				0.954079	1		2.04109	2	13.1598				1.92551	1
AADLQQGVAPFEEK	4	TRINITY_DN71486_c0_g1 orf length:1218 frame:-3 start:488 end:1705 gi	N-Term(TMT6plex); K14(TMT6plex)	1961.07	4.33e-16	75.72	6.29605e-07			42.5	0.00132431	0	0.670563	2	22.28				0.758699	2	7.65732	1.10302	2	17.6547				0.93318	2	12.5956	1.62836	2	28.5524				1.56458	2	16.4032
VQQELADVVGLDR	6	TRINITY_DN70993_c0_g1 orf length:1398 frame:-1 start:505 end:1902 gi	N-Term(TMT6plex)	1670.93	5.449e-10	75.7	5.59839e-07	77.59	3.68392e-07	76.22	4.96665e-07	0	1.50239	1		1.2307	2	42.1448	1.41223	3	31.799	1.1854	1		1.01025	2	12.1559	0.701233	3	25.9075	0.363912	1		0.594777	2	90.2295	0.632781	3	84.6326
SLQGLQDFEINR	14	TRINITY_DN63313_c0_g2 orf length:1431 frame:-1 start:433 end:1863 gi	N-Term(TMT6plex)	1648.89	6.378e-07	75.7	4.95242e-07	61.99	1.19526e-05	75.58	5.09117e-07	0	1.1411	5	5.02036	1.0148	2	6.95295	1.14197	7	8.66455	0.987463	5	2.0198	0.889648	2	20.985	0.89883	7	8.97284	1.03614	5	9.90743	1.21895	2	12.0559	1.0487	7	6.37634
ATVSSSELTTK	32	TRINITY_DN73146_c4_g1 orf length:1128 frame:1 start:1 end:1128 gi	N-Term(TMT6plex); K11(TMT6plex)	1581.91	4.33e-16	75.69	6.71737e-07	74.45	8.93716e-07	72.32	1.48293e-06	0	1.15519	8	7.55726	1.4541	10	10.9966	1.05436	14	13.9097	0.848489	8	5.59573	1.14654	10	6.92118	1.05401	14	6.48219	1.3281	8	7.44216	1.18916	10	8.96212	1.90622	14	25.3841
AGAGSATLSMAYAAAR	20	TRINITY_DN71135_c0_g1 orf length:1239 frame:1 start:259 end:1497 gi	N-Term(TMT6plex); M10(Oxidation)	1713.88	4.33e-16	75.69	3.12938e-07	72.44	6.55689e-07	73.25	5.03906e-07	0	0.775785	4	17.883	0.786139	6	14.1884	0.816305	10	3.97996	1.04455	4	3.37543	1.01052	6	5.32651	1.1469	10	12.7109	0.921584	4	16.4634	1.08649	6	21.6311	1.19962	10	7.64609
STSDVIVTMQAQK	14	TRINITY_DN70653_c0_g2 orf length:324 frame:-3 start:1933 end:2256 gi	N-Term(TMT6plex); M9(Oxidation); K13(TMT6plex)	1882.03	4.33e-16	75.65	6.30305e-07	71.15	1.82248e-06	71.08	1.79751e-06	0	1.1892	4	17.8025	1.1887	4	13.6665	1.15667	6	8.01557	0.980683	4	4.61836	1.00025	4	2.78124	1.00815	6	10.6741	0.881463	4	10.6171	0.941668	4	3.55418	0.990653	6	7.53103
SNLPPETVLQTVSK	27	TRINITY_DN64982_c1_g1 orf length:117 frame:-3 start:815 end:931 gi	N-Term(TMT6plex); K14(TMT6plex)	1971.16	1.193e-13	75.65	5.84019e-07	70.65	1.86836e-06	72.4	1.24007e-06	0	0.970085	6	11.434	0.95986	8	4.04414	0.942533	13	7.3029	0.961842	6	16.04	0.804723	8	9.74946	0.972771	13	9.70934	0.967944	6	11.7314	1.2222	8	5.72247	0.955893	13	2.82832
LIAAQDSLVETAK	17	TRINITY_DN61910_c0_g1 orf length:396 frame:-1 start:287 end:682 gi	N-Term(TMT6plex); K13(TMT6plex)	1817.08	1.286e-10	75.64	6.00375e-07	80.29	1.99709e-07	81.53	1.61355e-07	0	1.28569	5	10.0278	1.40589	3	1.28037	1.2327	9	6.31898	0.963068	5	3.07096	0.947574	3	1.15801	0.78134	9	6.85145	0.850881	5	7.45339	0.954032	3	1.21084	0.930289	9	5.08191
GGAQVGSIAAGGR	10	TRINITY_DN70441_c0_g1 orf length:2625 frame:2 start:119 end:2743 gi	N-Term(TMT6plex)	1329.74	1.977e-10	75.64	4.39365e-07	72.03	9.86917e-07	76.7	3.47419e-07	0	0.870396	2	0.424885	0.878022	3	7.78211	0.939263	5	3.02647	1.05534	2	2.49943	1.026	3	3.16396	1.03285	5	6.82358	1.10142	2	5.34321	1.00093	3	0.211599	0.834083	5	10.8174
VAVVPFSPIPPSETCCNALK	3	TRINITY_DN63467_c0_g6 orf length:321 frame:-2 start:184 end:504 gi	N-Term(TMT6plex); C15(Carbamidomethyl); C16(Carbamidomethyl); K20(TMT6plex)	2644.42	4.33e-16	75.64	6.08562e-07			38.38	0.00318012	0	0.223054	2	32.114				0.411185	1		2.03887	2	4.62381				2.04955	1		2.0752	2	0.089008				1.17608	1
TLQANQVLDVPLK	12	TRINITY_DN70329_c1_g2 orf length:882 frame:2 start:311 end:1192 gi	N-Term(TMT6plex); K13(TMT6plex)	1897.15	4.33e-16	75.62	4.24944e-07	73.38	7.43901e-07	59.16	1.96569e-05	0	1.16717	4	5.15088	1.27936	4	1.88613	0.91055	4	11.7626	0.886242	4	1.72685	0.720956	4	4.59055	0.960038	4	2.71131	1.00407	4	2.98971	1.13717	4	1.36222	1.16972	4	10.6616
EGDTVLLPEYGGTEVK	15	TRINITY_DN69921_c0_g2 orf length:249 frame:-3 start:1533 end:1781 gi	N-Term(TMT6plex); K16(TMT6plex)	2165.17	4.33e-16	75.62	6.52495e-07	71.04	1.92826e-06	62.64	1.33403e-05	0	1.13675	4	3.04422	1.32438	6	10.3483	1.23317	5	6.47558	0.822563	4	14.8088	0.901449	6	10.5146	0.781032	5	14.0854	0.715871	4	3.86292	1.06575	6	5.91457	0.82709	5	6.54959
QSDFSNFNNLLSETK	6	TRINITY_DN58919_c0_g1 orf length:765 frame:1 start:49 end:813 gi	N-Term(TMT6plex); K15(TMT6plex)	2202.15	1.03e-09	75.61	4.86377e-07	77.97	2.82471e-07	80.9	1.44277e-07	0	0.210072	2	215.511	0.219636	2	68.5682	0.320748	2	25.9067	0.413921	1		0.177329	2	119.632	0.313802	2	12.6345	3.68183	2	22.0101	3.80363	2	12.8614	4.19817	2	4.66554
VFSPEEVSAMILTK	8	TRINITY_DN69303_c2_g1 orf length:1893 frame:-2 start:374 end:2266 gi	N-Term(TMT6plex); K14(TMT6plex)	2009.14	4.33e-16	75.59	6.94285e-07	36.38	0.00584566	67.6	4.30106e-06	0	0.905969	3	3.61518	1.16608	2	11.6173	1.2128	3	0.990917	0.882365	3	3.28408	0.955209	2	21.6948	0.795274	3	0.307591	1.44927	3	0.0788549	1.48555	2	6.89477	1.04981	3	1.08846
KEDIDGFLVGGASLK	8	TRINITY_DN65108_c0_g7 orf length:132 frame:-2 start:267 end:398 gi	N-Term(TMT6plex); K1(TMT6plex); K15(TMT6plex)	2236.32	4.33e-16	75.58	5.92126e-07	25.44	0.0607238	70.49	1.89827e-06	1	1.07552	2	2.73734	1.08498	2	10.4767	1.09405	4	4.49633	1.23819	2	1.52127	1.17762	2	6.37214	1.0376	4	9.51433	1.04299	2	1.07263	1.28218	2	13.649	1.06841	4	18.6007
GGLATGTATTNVYR	5	TRINITY_DN62906_c1_g1 orf length:1713 frame:2 start:257 end:1969 gi	N-Term(TMT6plex)	1610.87	4.33e-16	75.57	5.57437e-07	71.5	1.44421e-06	75.12	6.29062e-07	0	0.683003	1		0.717329	2	13.1943	0.816448	2	20.8547	1.03985	1		1.02934	2	7.35276	1.15797	2	2.15634	1.1047	1		1.13716	2	7.23836	1.04448	2	1.36819
SALMTTSYTAYK	6	TRINITY_DN65186_c1_g1 orf length:2313 frame:2 start:209 end:2521 gi	N-Term(TMT6plex); M4(Oxidation); K12(TMT6plex)	1810.96	3.458e-07	75.55	5.2797e-07	75.81	4.94665e-07	63.45	8.87897e-06	0	0.90258	2	5.53001	1.12291	2	21.2756	0.631174	2	24.4097	0.805337	2	15.5724	0.578625	2	40.7026	1.09841	2	0.87679	1.55001	2	19.0904	1.36934	2	12.142	1.708	2	14.619
AVTFFDVNSAAGLK	55	TRINITY_DN71625_c1_g2 orf length:693 frame:1 start:652 end:1344 gi	N-Term(Acetyl); K14(TMT6plex)	1710.92	2.927e-07	75.5	6.03134e-07	75.61	5.6057e-07	74.66	7.31836e-07	0	1.23006	14	20.8954	1.18699	23	9.3532	0.958751	18	7.01231	1.08909	14	7.80126	1.0568	23	8.06806	1.01754	18	8.96996	0.829151	14	9.34019	0.895243	23	13.4061	0.9162	18	9.35261
ENLLQAVEDLK	12	TRINITY_DN62177_c0_g1 orf length:153 frame:-1 start:808 end:960 gi	N-Term(TMT6plex); K11(TMT6plex)	1730.01	1.648e-08	75.45	6.87095e-07	64.26	9.03685e-06	77.58	4.14633e-07	0	1.65912	2	26.3655	1.82265	2	1.75695	1.47153	8	5.1822	0.933922	2	10.2482	0.878323	2	3.14592	0.7268	8	12.2308	0.831739	2	0.0854016	1.0958	2	8.47572	1.18297	8	6.15054
VVAAGANPVLITR	11	TRINITY_DN70645_c0_g4 orf length:1569 frame:-3 start:2 end:1570 gi	N-Term(TMT6plex)	1509.93	3.3e-10	75.45	4.68993e-07			77.8	2.37321e-07	0	0.973184	5	4.33435				1.05282	6	10.345	1.24414	5	4.19748				1.22903	6	3.16527	1.11388	5	3.6675				1.22658	6	18.6964
TYEDNLDGGLTVFCPMDDAFK	8	TRINITY_DN64306_c0_g5 orf length:1089 frame:3 start:384 end:1472 gi	N-Term(TMT6plex); C14(Carbamidomethyl); M16(Oxidation); K21(TMT6plex)	2882.37	9.977e-13	75.44	1.61454e-07	55.76	1.55294e-05	81.99	3.69961e-08	0	1.02714	2	45.6215	1.22499	4	22.0187	1.04713	2	56.8108	0.772403	2	57.5369	1.14362	4	6.10272	0.55353	2	42.7317	0.560509	2	23.7311	1.10718	4	15.9355	0.704954	2	46.7047
YYSDLAGPEFAAK	22	TRINITY_DN66990_c0_g2 orf length:1110 frame:-1 start:606 end:1715 gi	N-Term(TMT6plex); K13(TMT6plex)	1890.01	1.909e-11	75.43	5.58515e-07	77.58	3.33452e-07	77.72	3.19493e-07	0	1.13826	5	1.96881	1.09438	5	0.794919	1.04926	12	3.51106	1.06939	5	1.33849	0.915573	5	3.87935	0.897035	12	8.07882	1.22334	5	3.1317	1.43537	5	6.79629	1.21396	12	5.911
TILSSETMDIPDGVK	13	TRINITY_DN69389_c2_g1 orf length:234 frame:-3 start:2 end:235 gi	N-Term(TMT6plex); K15(TMT6plex)	2064.13	6.019e-11	75.41	7.43807e-07	89.61	2.8607e-08	77.31	4.78385e-07	0	0.912121	3	8.85072	1.57802	3	1.62118	1.30373	7	12.5616	0.704032	3	8.12417	0.537466	3	8.4513	0.573562	7	43.2986	0.948888	3	4.59467	1.15372	3	3.26888	0.761497	7	20.1937
DYVSGVSEYLGPPR	4	TRINITY_DN66265_c2_g1 orf length:1557 frame:-3 start:358 end:1914 gi	N-Term(TMT6plex)	1767.9	2.098e-11	75.4	4.06648e-07	77.32	2.39106e-07	61.06	1.08113e-05	0	0.836575	1		0.972671	1		0.997027	2	1.71704	0.771055	1		0.984216	1		0.829016	2	17.0516	1.61188	1		1.33803	1		0.975261	2	2.75818
ATLSNPNAGPEAK	9	TRINITY_DN61800_c0_g1 orf length:213 frame:-1 start:45 end:257 sp	N-Term(TMT6plex); K13(TMT6plex)	1727.97	4.33e-16	75.4	6.61885e-07	75.46	6.57071e-07	47.72	0.000393873	0	0.587492	3	49.2333	0.383031	3	184.758	0.754636	3	9.82741	0.77647	3	52.9942	0.594062	3	24.6411	1.2815	3	8.17553	0.805508	3	12.326	0.366463	3	144.104	0.78195	2	15.0505
GPTLLEALDLINEPK	6	TRINITY_DN69073_c1_g2 orf length:702 frame:-1 start:940 end:1641 gi	N-Term(TMT6plex); K15(TMT6plex)	2081.23	4.33e-16	75.4	5.47966e-07	70.23	1.96323e-06	65.41	5.7548e-06	0	1.01278	2	0.809861	1.2077	3	2.1458	1.25461	1		1.03986	2	8.86305	1.08705	3	1.44961	0.789722	1		1.13976	2	9.11439	1.34907	3	9.86233	1.02104	1
DFEYSSEAQESR	7	TRINITY_DN66990_c0_g3 orf length:717 frame:-3 start:458 end:1174 gi	N-Term(TMT6plex)	1676.76	6.42e-10	75.38	5.79469e-08	74.81	6.60739e-08	75.16	6.40058e-08	0	1.13724	2	20.5826	1.2141	2	15.0991	1.29531	3	10.5599	0.884052	2	7.97322	0.946964	2	18.8643	0.649687	3	20.9053	0.956658	2	24.7165	1.01253	2	8.20884	1.10266	3	1.76627
NPDSLNFNVIAISK	2	TRINITY_DN65636_c0_g1 orf length:708 frame:1 start:319 end:1026 gi	N-Term(TMT6plex); K14(TMT6plex)	1990.14	4.33e-16	75.38	7.24336e-07	72.5	1.45084e-06			0	1.31819	1		1.31948	1					1.0114	1		0.984065	1					1.05061	1		1.08683	1
IDQSALTGESLPVTK	16	TRINITY_DN69733_c1_g1 orf length:2868 frame:-1 start:1405 end:4272 gi;TRINITY_DN69733_c1_g3 orf length:1266 frame:-3 start:1 end:1266 gi	N-Term(TMT6plex); K15(TMT6plex)	2017.16	1.16e-13	75.38	7.59104e-07	47.51	0.000454193	65.05	8.11218e-06	0
ALEDADLGADQR	6	TRINITY_DN68134_c1_g2 orf length:1416 frame:-2 start:790 end:2205 gi	N-Term(TMT6plex)	1502.77	4.33e-16	75.37	2.6717e-07	63.57	4.08774e-06	73.23	4.13542e-07	0	0.774461	2	32.1094	0.794878	2	18.6235	0.970291	2	18.3048	1.13977	2	3.32786	1.24101	2	6.2173	1.0173	2	5.20365	1.02451	2	16.34	1.20677	2	10.7346	1.07637	2	11.7175
LTVQAGGEQYVTK	6	TRINITY_DN69376_c0_g1 orf length:870 frame:3 start:93 end:962 gi	N-Term(TMT6plex); K13(TMT6plex)	1852.06	6.587e-11	75.35	6.73926e-07	73.11	1.12634e-06	79.98	2.27545e-07	0	1.00929	2	21.2555	1.15305	2	15.6591	1.03009	2	0.327711	1.03059	2	14.818	1.13634	2	17.0498	0.97374	2	12.9895	0.934593	2	20.6299	0.867468	2	23.3019	0.836294	2	9.10756
EIAEGVAQVVQMLER	31	TRINITY_DN68640_c4_g2 orf length:240 frame:1 start:685 end:924 gi	N-Term(TMT6plex); M12(Oxidation)	1917.03	9.203e-10	75.32	6.31595e-07	80.58	1.87247e-07	83.2	1.02188e-07	0	1.19214	7	24.3664	1.20108	9	32.1662	1.14856	15	17.2381	1.04896	7	8.07142	1.26732	9	10.3133	0.963219	15	14.2754	0.650592	7	27.5556	0.850392	9	19.576	0.800275	15	11.308
VLQLETAAGAAIR	78	TRINITY_DN64501_c2_g1 orf length:1413 frame:2 start:398 end:1810 gi	N-Term(TMT6plex)	1541.92	4.33e-16	75.32	5.31715e-07	68.76	2.50125e-06	69.27	2.14131e-06	0	1.16173	32	29.2473	1.12033	23	24.5169	1.11375	23	23.8712	0.991178	32	14.7986	0.97003	23	31.1996	1.00593	23	15.1112	1.01418	32	23.503	1.05302	23	22.0976	0.972979	23	14.4036
TELSQSDMFDPR	5	TRINITY_DN62247_c0_g1 orf length:1038 frame:1 start:1 end:1038 gi	N-Term(TMT6plex); M8(Oxidation)	1670.79	5.549e-06	75.29	1.27195e-07	75.3	1.26902e-07	75.27	1.29267e-07	0	1.19231	2	22.1068	1.41437	1		1.22965	2	11.1206	0.861905	2	4.27691	0.798541	1		0.736135	2	13.0996	0.940907	2	1.04324	1.2392	1		1.1273	2	11.5571
EILAGFAGAFIDR	2	TRINITY_DN58378_c0_g1 orf length:162 frame:-2 start:30 end:191 gi	N-Term(TMT6plex)	1608.9	4.33e-16	75.26	7.65479e-07	30.88	0.0209862			0	0.553821	1		0.807396	1					0.789704	1		1.00427	1					0.396517	1		0.92153	1
TVVYSQFLESYK	5	TRINITY_DN64848_c0_g1 orf length:1158 frame:-3 start:866 end:2023 gi	N-Term(TMT6plex); K12(TMT6plex)	1922.07	4.33e-16	75.25	7.38882e-07	72.66	1.37668e-06	72.76	1.28973e-06	0	1.70166	1		1.47976	2	3.79499	0.991749	2	1.14965	1.14324	1		0.918804	2	2.41344	1.27219	2	0.11661	0.807037	1		0.844796	2	1.12642	0.889698	2	7.7107
AQLSIYDPQVSEDQIQR	11	TRINITY_DN66456_c0_g1 orf length:1113 frame:-1 start:775 end:1887 gi	N-Term(TMT6plex)	2219.15	2.002e-15	75.23	5.54845e-07	86.26	4.47159e-08	85.27	5.40843e-08	0	0.990657	4	14.3327	1.11506	3	2.59449	1.20628	4	22.6762	0.916104	4	6.60108	0.764606	3	12.3738	0.697246	4	27.0287	0.862374	4	23.1651	1.12882	3	0.450268	0.898163	4	28.9798
ISVNELGNVLTALGSTVSDDELKR	9	TRINITY_DN70447_c2_g7 orf length:474 frame:1 start:73 end:546 gi	N-Term(TMT6plex); K23(TMT6plex)	2988.66	4.33e-16	75.23	7.04803e-07	73.74	9.91158e-07	70.27	2.20365e-06	1	1.45743	4	6.57508	1.43438	2	8.71944	1.191	3	1.36252	1.04883	4	11.4705	0.873728	2	0.910424	0.844336	3	2.65081	0.683762	4	2.42825	1.18471	2	0.721655	0.829339	3	2.37903
QYSSSSSGFVIGGR	4	TRINITY_DN73157_c0_g1 orf length:1665 frame:-1 start:975 end:2639 gi	N-Term(TMT6plex)	1660.85	1.717e-10	75.23	3.2391e-07	50.5	9.62551e-05	34.02	0.00433924	0	1.07151	2	1.89366	1.05301	1		0.973621	1		0.88373	2	3.24539	0.872894	1		0.997695	1		1.18201	2	1.99044	1.08188	1		1.03099	1
EVALEDPVENIGAK	12	TRINITY_DN70645_c0_g4 orf length:1569 frame:-3 start:2 end:1570 gi	N-Term(TMT6plex); K14(TMT6plex)	1942.1	4.33e-16	75.21	6.83952e-07	74.37	8.33556e-07	72.27	1.34594e-06	0	0.985247	4	3.41516	1.20092	4	2.97611	1.42895	4	3.35002	1.36873	4	2.10275	1.54933	4	2.84642	0.797247	4	5.39167	0.814533	4	2.92905	1.3129	4	3.07886	0.871883	4	3.83494
DGVILLWDLAEGK	9	TRINITY_DN62074_c1_g2 orf length:891 frame:-2 start:1531 end:2421 gi	N-Term(TMT6plex); K13(TMT6plex)	1887.1	6.235e-11	75.2	6.96099e-07	78.78	3.10558e-07	72.66	1.27099e-06	0	1.0103	2	1.43886	1.12657	3	2.08844	1.16294	4	2.17393	1.09389	2	0.39196	1.04251	3	1.39828	0.825421	4	1.7315	0.842372	2	0.646971	1.26288	3	3.19961	0.864411	4	2.74933
LYTEATDGSSIETK	7	TRINITY_DN70533_c0_g1 orf length:2334 frame:2 start:449 end:2782 gi	N-Term(TMT6plex); K14(TMT6plex)	1973.05	5.411e-12	75.2	6.0852e-07	66.74	4.38501e-06	76.69	4.22149e-07	0	1.0362	3	0.495003	1.09806	2	2.88457	1.11168	2	3.14194	0.868329	3	2.2099	0.765357	2	6.60926	0.70134	2	14.2247	1.00009	3	1.64212	1.36092	2	3.20574	1.02577	2	0.384311
AALSQNTDDQTGK	10	TRINITY_DN61512_c4_g2 orf length:684 frame:2 start:233 end:916 gi	N-Term(TMT6plex); K13(TMT6plex)	1806.96	4.33e-16	75.2	5.78321e-07	53.54	8.36492e-05	68.78	2.70828e-06	0	1.1961	4	6.39101	1.05112	2	0.995281	1.01112	4	4.01543	0.927736	4	1.4411	1.02672	2	4.86479	0.906514	4	5.46274	0.980651	4	7.74144	0.943342	2	13.2164	1.05281	4	8.68089
VSYINPDTPVK	31	TRINITY_DN67709_c6_g1 orf length:1347 frame:1 start:253 end:1599 gi	N-Term(TMT6plex); K11(TMT6plex)	1690.97	6.559e-15	75.19	8.82345e-07	57.18	5.5322e-05	57.16	5.5962e-05	0	1.17031	8	12.6929	1.24076	10	11.5278	1.12767	12	9.54716	0.791419	8	7.25939	0.854781	10	5.62954	0.810573	12	16.5041	0.922293	9	8.17505	0.90636	10	10.9042	0.986944	12	5.45725
VSTAIDTGVLGNSFPPSK	4	TRINITY_DN51164_c0_g2 orf length:1035 frame:2 start:2 end:1036 gi	N-Term(TMT6plex); K18(TMT6plex)	2248.24	4.33e-16	75.19	7.94565e-07	33.71	0.0109379			0	0.829918	3	19.0634	0.970382	1					0.900169	3	9.57622	0.907038	1					0.979049	3	34.2762	0.923459	1
ILGSSSEYVQSNISR	10	TRINITY_DN68690_c3_g1 orf length:423 frame:-1 start:1802 end:2224 gi	N-Term(TMT6plex)	1868.99	4.33e-16	75.17	6.20341e-07	46.23	0.000452641	65.35	5.49935e-06	0	1.1452	2	22.1302	1.05313	1		1.1032	7	4.22882	0.986072	2	3.70014	0.936421	1		0.960961	7	3.06399	1.01302	2	3.24455	0.976999	1		0.965611	7	3.82146
SGQSGFMSGSISPQICSLDR	11	TRINITY_DN66193_c4_g3 orf length:657 frame:2 start:416 end:1072 gi	N-Term(TMT6plex); M7(Oxidation); C16(Carbamidomethyl)	2359.12	5.942e-09	75.15	1.87878e-07	99.55	6.9878e-10	104.06	2.35587e-10	0	1.08748	3	6.9415	0.929765	3	15.2328	0.875433	5	12.8556	0.922615	3	3.67348	0.940494	3	1.37815	1.03718	5	3.21608	1.15723	3	0.142083	1.17948	3	21.458	1.20109	5	28.6326
AVGAGNNNNLTR	9	TRINITY_DN69468_c0_g1 orf length:1512 frame:-2 start:1088 end:2599 gi	N-Term(TMT6plex)	1429.77	4.33e-16	75.15	3.77283e-07	70.34	1.16512e-06	74.25	4.86709e-07	0	1.10712	2	5.70726	1.01846	3	0.48299	0.95632	4	3.29971	0.968763	2	6.38541	0.986368	3	2.22957	0.991226	4	5.6258	0.788878	2	15.6084	0.680051	3	6.70823	0.735144	4	5.60548
AYGAAAQTYIK	16	TRINITY_DN72269_c1_g2 orf length:1074 frame:-1 start:4232 end:5305 gi	N-Term(TMT6plex); K11(TMT6plex)	1614.92	3.887e-09	75.12	6.33676e-07	78.7	2.8598e-07	78.74	2.77344e-07	0	0.813258	5	9.40527	0.884356	4	8.72307	0.728767	7	17.3083	1.01883	5	1.30844	1.06013	4	3.71382	1.16707	7	7.56285	1.31929	5	5.03004	1.34742	4	11.7662	1.52865	7	10.348
VELLTGETATDLK	11	TRINITY_DN73115_c3_g3 orf length:1689 frame:1 start:1 end:1689 gi	N-Term(TMT6plex); K13(TMT6plex)	1848.07	4.33e-16	75.12	8.32084e-07	63.99	1.07138e-05	62.2	1.58774e-05	0	1.05833	3	1.02607	1.09035	4	3.67164	1.08567	4	4.35471	1.02531	3	5.10627	0.993155	4	3.12565	0.883565	4	4.46533	0.854653	3	0.815312	1.19211	4	10.552	0.908559	4	1.81243
STSFPVSPISADSK	9	TRINITY_DN68966_c2_g3 orf length:909 frame:1 start:199 end:1107 gi	N-Term(TMT6plex); K14(TMT6plex)	1881.04	1.961e-11	75.11	7.90838e-07	76.91	5.39816e-07	76.79	5.3714e-07	0	1.10518	2	18.6942	1.13289	3	4.73122	1.0293	4	5.26184	0.933717	2	4.08626	0.860257	3	6.62727	0.908445	4	7.53901	1.22419	2	10.1488	1.31881	3	1.68343	1.22512	4	25.1486
LLNNMDEDEVFAFSK	15	TRINITY_DN64669_c0_g1 orf length:474 frame:-3 start:1 end:474 gi;TRINITY_DN63013_c1_g1 orf length:903 frame:-2 start:1636 end:2538 gi	N-Term(TMT6plex); M5(Oxidation); K15(TMT6plex)	2246.14	1.28e-08	75.09	3.93372e-07	71.05	1.00118e-06	95.93	3.13982e-09	0
SSSSSSSSSSSSSGSGNTGK	6	TRINITY_DN64277_c2_g1 orf length:903 frame:3 start:345 end:1247 gi	N-Term(TMT6plex); K20(TMT6plex)	2210.05	2.293e-11	75.02	1.57387e-07	86.12	1.22172e-08	67.61	7.88881e-07	0	0.838397	1		1.46429	3	10.5212	1.25954	2	33.1404	0.795513	1		0.53806	2	16.9497	0.966965	2	14.5652	1.58815	1		1.35292	3	30.3792	1.30681	2	26.5443
GIYPAVDPLDSTSTMLQPR	19	TRINITY_DN68273_c1_g2 orf length:1476 frame:2 start:2723 end:4198 gi	N-Term(TMT6plex); M15(Oxidation)	2306.19	3.887e-13	75.02	5.96498e-07	79.18	2.24049e-07	66.3	4.39543e-06	0	1.01498	5	7.02704	0.962188	5	13.2822	0.901243	9	11.3894	1.65623	5	19.8081	1.6402	5	10.6809	1.11855	9	19.3806	0.708379	5	25.2126	1.01204	5	15.1564	0.901968	9	14.1327
ELNPIDIIPGGSMK	8	TRINITY_DN69764_c3_g5 orf length:915 frame:1 start:208 end:1122 gi	N-Term(TMT6plex); K14(TMT6plex)	1942.11	4.33e-16	75.02	6.61027e-07	28.4	0.031077	73.58	9.3407e-07	0	0.624005	2	9.29454	0.928201	2	0.303981	0.952039	4	10.5615	0.616057	2	0.403387	0.751396	2	6.77209	0.73608	4	18.8275	0.702545	2	16.5214	0.88426	2	3.62253	0.697026	4	23.1221
GTVDSIDDEESK	1	TRINITY_DN66413_c3_g2 orf length:1035 frame:2 start:29 end:1063 gi	N-Term(TMT6plex); K12(TMT6plex)	1752.89	4.33e-16	75	3.96866e-07					0	0.230522	1								0.351022	1								0.492728	1
LVAQLPEGGVLLLENVR	16	TRINITY_DN65626_c1_g1 orf length:903 frame:-1 start:1330 end:2232 gi	N-Term(TMT6plex)	2049.23	6.054e-14	74.99	6.78287e-07	82.53	1.20071e-07	87.45	3.86757e-08	0	1.18035	4	8.74682	1.1846	5	14.4785	1.08635	7	13.9377	1.15433	4	9.421	0.91694	5	5.0476	1.01365	7	27.835	0.784954	4	8.00837	1.02617	5	14.8381	0.916789	7	3.63044
VTLAGYCPVSEDLEPCR	2	TRINITY_DN72733_c0_g1 orf length:108 frame:-2 start:3009 end:3116 gi	N-Term(TMT6plex); C7(Carbamidomethyl); C16(Carbamidomethyl)	2195.07	4.33e-16	74.95	2.41517e-07			57.3	1.36863e-05	0	1.43176	1					1.20379	1		0.867942	1					0.69676	1		0.558664	1					0.873468	1
VAAANSQIEVAK	1	TRINITY_DN73087_c2_g3 orf length:2718 frame:1 start:358 end:3075 gi	N-Term(TMT6plex); K12(TMT6plex)	1658.98	4.33e-16	74.95	7.29348e-07					0	0.946033	1								0.801671	1								1.60364	1
FDDSTQQNVVLEQTER	6	TRINITY_DN68209_c0_g1 orf length:2142 frame:3 start:297 end:2438 gi	N-Term(TMT6plex)	2138.06	1.162e-12	74.94	3.20627e-07	78.95	1.2735e-07	70.2	9.07243e-07	0	1.32945	2	25.3568	1.43741	2	36.9503	1.68901	2	38.8749	0.885161	2	15.3303	0.87057	2	20.8236	0.480536	2	63.1706	0.733037	2	5.91446	1.12163	2	6.98066	0.699471	2	28.5537
LALVTGGEIASTFDNPESVK	5	TRINITY_DN66765_c0_g1 orf length:1341 frame:2 start:968 end:2308 gi	N-Term(TMT6plex); K20(TMT6plex)	2506.37	2.565e-15	74.91	8.07124e-07	89.79	2.63435e-08	86.66	5.34042e-08	0	1.2662	1		1.26603	3	4.97339	1.24971	1		1.00033	1		0.962028	3	5.23382	0.775808	1		0.693846	1		1.04312	3	4.20242	0.780643	1
AGYDDPAIVTGIGTIDGR	4	TRINITY_DN71653_c1_g2 orf length:2274 frame:-2 start:613 end:2886 gi	N-Term(TMT6plex)	2020.06	3.705e-14	74.89	5.07592e-07	82.36	9.64069e-08			0	0.882522	2	1.83979	0.928005	2	9.10972				1.16454	2	1.76143	1.51699	2	10.0528				1.11242	2	15.6024	1.10245	2	52.3013
SWEPYVANDVQVK	8	TRINITY_DN71536_c4_g1 orf length:594 frame:-2 start:1583 end:2176 gi	N-Term(TMT6plex); K13(TMT6plex)	1993.08	4.33e-16	74.89	8.15714e-07	60.03	2.49272e-05	51.18	0.000194711	0	1.17811	3	0.724997	1.24082	3	3.90195	1.11783	2	5.7375	0.89168	3	2.41267	0.85597	3	2.41452	0.815993	2	17.3406	0.846116	3	2.31075	0.880852	3	2.53396	0.938375	2	4.34101
YGSWALVTGPTDGIGK	3	TRINITY_DN68355_c3_g1 orf length:711 frame:1 start:244 end:954 gi	N-Term(TMT6plex); K16(TMT6plex)	2080.15	1.232e-11	74.88	8.371e-07	88.9	3.31724e-08			0	1.58925	2	18.1072	1.66969	1					1.03439	2	1.38098	0.826205	1					0.995752	2	9.51689	0.812899	1
IVGPNDVEVTQLDGTK	12	TRINITY_DN68105_c1_g3 orf length:1242 frame:-3 start:1470 end:2711 gi	N-Term(TMT6plex); K16(TMT6plex)	2143.2	3.132e-13	74.87	7.592e-07	81.98	1.50861e-07	85.51	6.56579e-08	0	0.986477	3	7.49325	0.86119	4	12.2861	1.07229	5	4.51486	0.93113	3	4.34772	0.757491	4	15.4415	0.721565	5	4.94828	1.28723	3	20.2751	1.83275	4	15.172	1.42636	5	17.8719
LGTVEVQSLPFFDTVK	7	TRINITY_DN69719_c1_g1 orf length:1548 frame:1 start:1063 end:2610 gi	N-Term(TMT6plex); K16(TMT6plex)	2238.28	4.33e-16	74.87	7.90154e-07	74.2	9.08653e-07	53.3	0.000111789	0	1.41891	3	0.734423	1.18104	3	2.11092	1.45314	1		1.10765	3	6.12822	0.892167	3	6.79796	0.798286	1		0.864558	3	21.8052	0.981127	3	2.86096	0.585365	1
VETGIVKPGMVVTFGPTGLTTEVK	10	TRINITY_DN69073_c1_g2 orf length:702 frame:-1 start:940 end:1641 gi	N-Term(TMT6plex); K7(TMT6plex); M10(Oxidation); K24(TMT6plex)	3163.83	4.33e-16	74.87	4.20329e-07	70.73	1.08618e-06	68.24	2.03207e-06	0
AAISTVDVLTPK	6	TRINITY_DN71902_c0_g1 orf length:1788 frame:2 start:1529 end:3316 gi	N-Term(TMT6plex); K12(TMT6plex)	1673.03	4.33e-16	74.87	6.3864e-07	68.43	2.81356e-06	74.89	6.17867e-07	0	1.2152	2	6.07386	1.11918	2	2.46216	0.903086	2	3.62346	1.0446	2	3.26641	0.967667	2	4.87394	1.10559	2	6.18059	1.01312	2	4.07751	0.820765	2	3.39168	0.941821	2	3.69278
GILAMDESNATCGK	5	TRINITY_DN65500_c0_g1 orf length:1191 frame:-2 start:319 end:1509 gi	N-Term(TMT6plex); M5(Oxidation); C12(Carbamidomethyl); K14(TMT6plex)	1940.98	9.422e-16	74.84	4.15041e-07	57.99	2.22397e-05	66.7	2.92901e-06	0	0.680094	2	36.1834	0.609499	2	52.9399	0.534961	1		1.77374	2	42.8932	1.807	2	44.1433	1.67186	1		0.825571	2	11.759	1.03312	2	16.6896	1.29541	1
EAESFQGLLQSDTCK	3	TRINITY_DN71669_c1_g1 orf length:714 frame:-2 start:2 end:715 gi	N-Term(TMT6plex); C14(Carbamidomethyl); K15(TMT6plex)	2171.11	4.33e-16	74.84	5.23312e-07			42.1	0.000887897	0	0.721569	2	8.99632				0.8504	1		0.888808	2	12.7801				0.847991	1		1.24409	2	11.8493				1.25281	1
EVVAIASTALDAFK	8	TRINITY_DN72304_c3_g1 orf length:1476 frame:-1 start:2957 end:4432 gi	N-Term(TMT6plex); K14(TMT6plex)	1893.11	2.263e-11	74.83	7.66224e-07	70.08	2.42001e-06	80.3	2.17448e-07	0	1.19858	2	1.66667	1.16914	2	0.648345	1.34596	4	4.25907	1.06819	2	0.155254	1.08095	2	3.13837	0.806731	4	2.62924	0.992378	2	4.21291	1.14591	2	2.65875	0.911003	4	4.31789
VLVELAELQDR	13	TRINITY_DN69078_c0_g1 orf length:1515 frame:-3 start:329 end:1843 gi	N-Term(TMT6plex)	1513.88	2.32e-12	74.82	6.88884e-07	70.62	1.7686e-06	70.7	1.73632e-06	0	1.11479	4	12.7131	1.07638	4	16.7261	1.21058	5	6.73017	1.00583	4	8.7799	1.07498	4	17.2654	0.790891	5	9.58184	0.696612	4	15.1011	0.927267	4	8.12398	0.811078	5	6.05285
AEAILMNMPLDNFSK	26	TRINITY_DN72682_c0_g6 orf length:351 frame:2 start:119 end:469 gi	N-Term(TMT6plex); M6(Oxidation); M8(Oxidation); K15(TMT6plex)	2184.15	4.33e-16	74.82	6.74052e-07	59.68	2.17984e-05	75.33	6.06695e-07	0	0.397808	6	7.16523	0.591851	6	29.3117	0.431714	14	85.1601	2.32629	6	13.0509	1.48601	6	19.2442	2.84286	14	41.9472	1.20502	6	6.74032	1.72473	6	17.925	0.75472	14	31.5981
LTPDYDALDVANK	20	TRINITY_DN63251_c2_g2 orf length:441 frame:-3 start:369 end:809 gi	N-Term(TMT6plex); K13(TMT6plex)	1893.04	4.33e-16	74.81	8.63916e-07	68.83	3.41042e-06	69.27	3.28294e-06	0	1.41695	4	11.4009	1.52644	6	5.17364	1.15517	10	6.6028	0.991173	4	6.17247	0.898883	6	7.42819	0.833562	10	11.559	0.72739	4	11.1147	0.947526	6	4.92067	0.936502	10	14.2637
MEEGLGGEEYLFK	9	TRINITY_DN67424_c0_g1 orf length:645 frame:-2 start:357 end:1001 gi	N-Term(Acetyl); M1(Oxidation); K13(TMT6plex)	1788.86	8.675e-15	74.81	1.83355e-07	58.64	7.45412e-06	74.99	1.72741e-07	0	1.55867	3	18.5346	1.738	2	11.3537	1.51829	4	3.08881	0.968629	3	4.99872	1.10416	2	2.66197	0.691695	4	7.43056	0.467042	3	15.3168	0.658002	2	8.65171	0.600593	4	12.4962
GGATITDFQSQSGAR	13	TRINITY_DN70962_c4_g1 orf length:756 frame:-3 start:2340 end:3095 gi	N-Term(TMT6plex)	1724.88	8.021e-13	74.8	4.05636e-07	85.72	3.48292e-08	76.07	3.0773e-07	0	1.13898	3	7.09532	1.14901	3	14.7567	1.08848	7	1.68324	0.882195	3	1.87271	0.924537	3	1.54973	0.917578	7	6.76011	1.02452	3	6.3144	0.978265	3	0.114814	0.989779	7	9.84144
SFYGPGGPYEMFAGK	4	TRINITY_DN65561_c1_g1 orf length:297 frame:-3 start:614 end:910 gi	N-Term(TMT6plex); K15(TMT6plex)	2066.04	1.413e-13	74.8	4.50338e-07	76.65	2.98455e-07			0	1.79946	2	13.5676	1.65567	2	32.2224				1.03079	2	2.16437	0.836189	2	1.90207				0.869773	2	10.5794	0.739605	2	0.114659
MNPEYDYLFK	9	TRINITY_DN72753_c2_g1 orf length:615 frame:-1 start:155 end:769 gi	N-Term(Acetyl); M1(Oxidation); K10(TMT6plex)	1606.77	2.052e-05	74.78	1.43044e-07	74.74	1.44367e-07	74.93	1.41401e-07	0	1.12288	3	0.581713	1.28341	4	2.70264	1.14278	2	0.724651	1.0249	3	16.242	1.03634	4	14.085	0.865993	2	11.6132	0.828368	3	13.9852	0.830667	4	4.20412	0.956924	2	6.5148
GGLSTGDILTQYK	11	TRINITY_DN68527_c0_g3 orf length:186 frame:-2 start:3 end:188 gi	N-Term(TMT6plex); K13(TMT6plex)	1811.04	1.087e-10	74.78	8.08363e-07	73.9	9.65491e-07	77.26	4.45398e-07	0	0.948082	2	0.339917	0.972067	2	5.63919	0.907659	7	3.40412	1.02242	2	2.77728	1.06265	2	9.72903	0.959181	7	10.3671	1.41849	2	5.27504	1.29854	2	2.98517	1.27202	7	5.56265
ELESICNPIIAK	25	TRINITY_DN71690_c3_g1 orf length:1374 frame:2 start:2 end:1375 gi;TRINITY_DN69125_c4_g1 orf length:1080 frame:1 start:1 end:1080 gi	N-Term(TMT6plex); C6(Carbamidomethyl); K12(TMT6plex)	1845.06	1.473e-09	74.76	8.07081e-07	81.38	1.74667e-07	82.62	1.31831e-07	0
TAVAIDTILNQK	3	TRINITY_DN71794_c3_g1 orf length:1332 frame:-2 start:164 end:1495 gi	N-Term(TMT6plex); K12(TMT6plex)	1745.06	4.33e-16	74.76	6.91784e-07	53.89	8.1868e-05	20.63	0.179481	0	0.380721	1		0.563259	1		0.668622	1		0.552753	1		0.754784	1		1.07089	1		1.18938	1		0.633652	1		0.743377	1
GTAFVVYEDIYDAK	6	TRINITY_DN62097_c2_g4 orf length:372 frame:-1 start:743 end:1114 gi	N-Term(TMT6plex); K14(TMT6plex)	2049.1	1.226e-11	74.75	7.53672e-07	88.76	3.02013e-08	89.41	2.69768e-08	0	1.5861	2	4.62653	1.74743	1		1.1213	3	4.8173	1.13147	2	10.0205	1.14969	1		0.928787	3	1.45544	0.48502	2	4.14521	0.699042	1		0.867387	3	10.1631
VEGSSSPLVLDGTDLK	9	TRINITY_DN71591_c0_g1 orf length:2586 frame:-3 start:1257 end:3842 gi	N-Term(TMT6plex); K16(TMT6plex)	2075.16	1.334e-13	74.75	8.05592e-07	75.52	6.7611e-07	76.84	4.91659e-07	0	1.3169	2	12.9983	1.15209	2	12.7757	1.37627	5	8.42421	1.09886	2	4.61585	0.947269	2	0.449372	0.825319	5	7.00491	1.17554	2	3.32092	1.61452	2	15.6563	1.19932	5	13.596
ANAASGMAVHDDCK	1	TRINITY_DN60935_c0_g1 orf length:417 frame:2 start:161 end:577 gi	N-Term(Acetyl); C13(Carbamidomethyl); K14(TMT6plex)	1717.78	4.33e-16	74.75	6.19686e-08					0	0.720319	1								0.719074	1								1.25856	1
LLSEAVLESIVGK	15	TRINITY_DN70937_c5_g1 orf length:417 frame:-3 start:644 end:1060 gi	N-Term(TMT6plex); K13(TMT6plex)	1816.12	2.988e-12	74.74	5.06964e-07	85.71	4.08172e-08	81.84	1.04742e-07	0	1.53119	5	8.14196	1.65888	5	3.65891	1.6594	5	1.94743	1.1673	5	0.65955	1.16205	5	1.85433	0.781689	5	6.80589	0.267121	5	7.08982	0.33088	5	12.5501	0.21436	5	12.9762
QPGSTVQILGAEK	18	TRINITY_DN68051_c1_g1 orf length:1446 frame:-2 start:422 end:1867 gi	N-Term(TMT6plex); K13(TMT6plex)	1786.05	4.33e-16	74.74	7.28551e-07	68.12	3.37632e-06	74.09	8.53973e-07	0	1.14407	4	4.23261	1.11871	5	16.3794	1.07387	9	5.5401	0.893554	4	7.38308	0.924574	5	12.2447	0.837021	9	9.82869	0.979418	4	7.12229	0.872714	5	11.7394	0.972681	9	7.91292
TNVSSGNSATVSAR	5	TRINITY_DN72495_c1_g1 orf length:4140 frame:2 start:86 end:4225 gi	N-Term(TMT6plex)	1579.82	1.171e-09	74.74	5.28787e-07	66.04	4.09417e-06	78.46	2.2382e-07	0	0.94896	2	2.23138	0.796338	1		0.981246	2	8.93272	0.940102	2	0.119641	0.790085	1		1.0057	2	1.61954	1.34288	2	0.389985	1.33367	1		1.26067	2	14.6972
INLSPVQQTLNPLQDAVAGISR	1	TRINITY_DN62699_c0_g1 orf length:504 frame:-3 start:265 end:768 gi	N-Term(TMT6plex)	2563.44	4.33e-16	74.73	8.7493e-07					0	0.974939	1								1.20898	1								1.26716	1
ETAGVDSSGPVK	4	TRINITY_DN71524_c2_g1 orf length:714 frame:-1 start:987 end:1700 gi	N-Term(TMT6plex); K12(TMT6plex)	1604.89	4.33e-16	74.68	7.89747e-07	57.94	3.66383e-05	58.98	2.94684e-05	0	1.2568	1		1.3556	1		1.13806	2	1.23213	0.962601	1		0.955604	1		0.995177	2	2.07761	0.979853	1		1.04461	1		1.05323	2	0.697213
ITQLTDNVYVCR	11	TRINITY_DN61396_c0_g1 orf length:345 frame:3 start:219 end:563 gi	N-Term(TMT6plex); C11(Carbamidomethyl)	1710.91	4.33e-16	74.68	5.90608e-07	47.3	0.000319348	55.29	5.01383e-05	0	0.95518	2	6.38836	0.967978	2	20.769	0.827059	7	8.94418	0.991617	2	22.3858	0.813282	2	0.0241549	0.93817	7	10.1369	1.04994	2	26.8258	1.04187	2	9.53928	1.10977	7	4.04481
DSYEDAIAGLSK	13	TRINITY_DN65452_c0_g1 orf length:189 frame:3 start:126 end:314 gi	N-Term(TMT6plex); K12(TMT6plex)	1726.93	2.256e-10	74.67	6.56796e-07	74.74	6.21115e-07	70.18	1.83725e-06	0	0.780475	5	10.1772	0.79566	4	5.91292	0.742701	4	9.09371	0.733047	5	27.0621	0.796965	4	23.8429	0.743034	4	11.5603	2.09236	5	33.3818	1.94279	4	11.3599	2.01014	4	33.6116
AISTSNAYNDQFR	31	TRINITY_DN66548_c1_g1 orf length:408 frame:-1 start:994 end:1401 gi	N-Term(TMT6plex)	1715.86	4.33e-16	74.67	3.39487e-07	71.41	7.2277e-07	71.66	7.02809e-07	0	0.828045	10	13.3203	0.914702	8	6.99893	0.933952	13	7.65994	0.949881	10	9.84013	1.1008	8	10.7451	0.989914	13	4.21127	0.972201	10	11.9467	0.929944	8	10.4098	1.02116	13	5.43819
QLDATSPLPGWIIESLK	6	TRINITY_DN65030_c1_g2 orf length:1101 frame:-3 start:593 end:1693 gi	N-Term(TMT6plex); K17(TMT6plex)	2326.34	1.362e-08	74.65	7.4552e-07	78.8	2.89357e-07	64.92	6.89309e-06	0	1.83789	2	2.38767	1.67391	3	24.3407	1.79475	1		1.41336	2	0.123309	1.24089	3	6.20808	1.07659	1		0.282657	2	13.0519	0.586844	3	55.7305	0.48449	1
LFAAEEISSMVLIK	179	TRINITY_DN66200_c2_g1 orf length:345 frame:-2 start:2 end:346 gi	N-Term(TMT6plex); M10(Oxidation); K14(TMT6plex)	2025.17	1.843e-14	74.63	7.679e-07	69.06	2.82476e-06	74.33	8.48648e-07	0	1.02756	65	9.91217	1.01051	67	12.0796	1.00662	47	8.94065	1.12208	65	8.96325	1.11374	67	11.4498	0.96886	47	11.4899	1.01324	65	9.08758	1.32047	67	10.4055	1.15269	47	13.1517
DTSRPFPTGQTGDAGGVGLLR	25	TRINITY_DN68641_c1_g1 orf length:1365 frame:1 start:118 end:1482 gi	N-Term(TMT6plex)	2331.23	1.485e-12	74.62	6.98916e-07	68.86	2.58084e-06	79.73	2.12297e-07	0	1.24087	6	6.29717	1.23595	6	7.06146	1.23719	13	4.60834	0.88182	6	3.5746	0.791198	6	6.69153	0.8372	13	6.58665	1.05397	6	5.58097	1.09175	6	4.37894	1.01777	13	6.02885
LKSDPVPETQDEASYTLVGSK	1	TRINITY_DN64833_c0_g3 orf length:516 frame:1 start:7 end:522 gi	N-Term(TMT6plex); K2(TMT6plex); K21(TMT6plex)	2951.61	4.33e-16	74.62	7.50688e-07					1	0.259389	1								0.455309	1								0.601676	1
DSSSSLDVLNVAK	13	TRINITY_DN72001_c0_g1 orf length:1302 frame:-3 start:932 end:2233 gi	N-Term(TMT6plex); K13(TMT6plex)	1793.01	2.218e-09	74.6	8.32168e-07	74.5	8.88808e-07	80.22	2.35275e-07	0	1.10227	4	6.24135	1.02967	3	0.60519	1.04195	6	1.8514	1.03151	4	2.87317	0.964402	3	3.80758	0.950432	6	8.26357	0.999723	4	9.69269	1.21672	3	0.870949	1.13507	6	5.04692
GTVEIITPVELIK	54	TRINITY_DN67484_c1_g3 orf length:963 frame:-1 start:408 end:1370 gi	N-Term(TMT6plex); K13(TMT6plex)	1870.17	1.206e-11	74.6	4.21285e-07	71.74	8.20609e-07	72.79	6.47001e-07	0	1.41853	11	3.83285	1.36637	17	10.1864	1.13766	26	10.0549	1.03745	11	6.58743	1.05279	17	6.14727	0.878072	26	9.59232	0.708872	11	5.51375	0.897216	17	8.69848	0.852879	26	7.54578
VTYAATSSQAAGGGR	6	TRINITY_DN65507_c4_g1 orf length:549 frame:-3 start:1362 end:1910 gi	N-Term(TMT6plex)	1625.84	4.33e-16	74.55	4.71761e-07	50.49	0.000123276	67.39	2.62641e-06	0	1.41198	2	10.7917	1.64692	1		1.17042	3	0.320639	1.21396	2	4.2141	1.23552	1		1.22948	3	3.31003	0.33584	2	22.0027	0.381156	1		0.437672	3	24.2806
ETTYEWELLNDVK	10	TRINITY_DN71811_c1_g1 orf length:1443 frame:-3 start:3774 end:5216 gi	N-Term(TMT6plex); K13(TMT6plex)	2098.12	3.749e-11	74.54	6.76754e-07	79.22	2.46529e-07	43.83	0.000844559	0	1.70701	3	8.2215	1.80136	4	5.63848	1.1186	3	5.56557	0.953208	3	2.58705	0.834484	4	6.16887	0.952429	3	19.4646	0.823105	3	0.488909	1.27741	4	5.21098	1.00276	3	15.2434
EWISSSLGPAAVAK	8	TRINITY_DN70334_c0_g1 orf length:1458 frame:3 start:837 end:2294 gi	N-Term(TMT6plex); K14(TMT6plex)	1874.07	1.16e-09	74.54	7.94527e-07	76.1	5.48627e-07	84.35	8.37404e-08	0	0.782467	3	4.60108	0.857974	2	1.22186	0.847845	3	1.12696	0.919794	3	2.86095	0.935237	2	2.015	1.14262	3	1.09264	1.93242	3	4.88074	1.8114	2	2.12919	1.54485	3	6.45422
QIGELFEEPQIYR	4	TRINITY_DN65658_c1_g1 orf length:1551 frame:-1 start:843 end:2393 gi	N-Term(TMT6plex)	1850.99	4.33e-16	74.54	6.82027e-07	68.18	3.02589e-06	71.01	1.49783e-06	0	1.25351	1		0.99333	1		1.21376	2	37.5658	1.00884	1		1.02579	1		0.799692	2	24.8131	0.847063	1		1.14631	1		0.778333	2	6.63389
TGQPYTVQTNIYAHGK	5	TRINITY_DN66827_c1_g3 orf length:585 frame:-1 start:866 end:1450 gi	N-Term(TMT6plex); K16(TMT6plex)	2236.21	4.33e-16	74.53	8.49214e-07	70.74	2.04087e-06	62.96	1.23168e-05	0	0.519449	1		0.64284	2	38.128	0.535329	2	5.26479	0.417021	1		0.530774	2	69.1856	0.765411	2	18.9664	2.94224	1		2.01761	2	44.6958	2.48448	2	24.0592
GVVDSNDLPLNVSR	11	TRINITY_DN70186_c0_g1 orf length:2499 frame:-3 start:352 end:2850 gi	N-Term(TMT6plex)	1713.93	4.33e-16	74.53	7.34693e-07	62.87	1.10513e-05	59.71	2.28243e-05	0	1.05861	3	3.92479	0.97282	4	16.707	1.06419	4	14.2902	1.08295	3	6.31972	1.20019	4	16.0717	0.915904	4	8.27324	1.3112	3	2.17887	1.1939	4	13.0835	1.16202	4	12.1842
LYAPDSAPALAIK	11	TRINITY_DN61071_c0_g2 orf length:687 frame:3 start:306 end:992 gi	N-Term(TMT6plex); K13(TMT6plex)	1788.07	4.33e-16	74.52	8.12321e-07	65.61	6.14154e-06	67.64	3.95169e-06	0	1.33011	4	7.0174	1.26092	4	3.1914	0.756577	3	0.356237	1.66635	4	7.16255	1.51871	4	4.34555	1.72421	3	0.832313	0.890955	4	11.9804	0.867936	4	6.92311	1.08817	3	0.0226054
LASGSVDQSDGSFLDDNQMK	5	TRINITY_DN67122_c0_g1 orf length:459 frame:-2 start:280 end:738 gi	N-Term(TMT6plex); M19(Oxidation); K20(TMT6plex)	2588.25	7.968e-11	74.5	2.02244e-07	76.38	1.71457e-07	79.93	5.94505e-08	0	0.751743	2	3.94953	0.892226	2	5.41127	1.0619	1		1.32003	2	33.8903	1.30665	2	35.676	1.08902	1		0.972129	2	10.8769	1.32703	2	15.7854	1.06106	1
DASAALEINPDSAK	9	TRINITY_DN71356_c1_g1 orf length:720 frame:1 start:163 end:882 gi	N-Term(TMT6plex); K14(TMT6plex)	1860.02	1.302e-10	74.47	7.80641e-07	68.35	3.20948e-06	74.53	7.91073e-07	0	1.11609	2	5.73416	1.20763	4	2.65552	1.26031	3	0.244897	0.967451	2	1.46315	1.02067	4	12.3013	0.72274	3	4.25352	0.732837	2	2.38942	1.08114	4	13.1512	0.904964	3	4.66943
LTWLPESDELVK	18	TRINITY_DN66373_c0_g1 orf length:1863 frame:-3 start:685 end:2547 gi	N-Term(TMT6plex); K12(TMT6plex)	1888.09	4.33e-16	74.46	8.5585e-07	58.85	3.08199e-05	70.82	1.95394e-06	0	1.03637	3	2.26419	1.02549	4	3.3549	1.08365	11	5.42295	1.04897	3	0.531993	1.07461	4	5.49261	0.918295	11	11.1563	0.930596	3	2.06957	1.0526	4	5.26338	0.953354	11	3.94703
EIAHTISNSANK	27	TRINITY_DN65323_c2_g2 orf length:576 frame:-2 start:457 end:1032 gi	N-Term(TMT6plex); K12(TMT6plex)	1742.98	9.613e-10	74.45	7.68093e-07	81.98	1.3755e-07	78.8	2.91994e-07	0	1.02331	7	7.33253	1.01671	6	3.66505	0.903435	14	20.0589	1.1052	7	7.27403	1.22389	6	3.5918	1.15361	14	9.5149	1.00817	7	5.19876	0.798167	6	7.47028	1.05568	14	6.08582
ETALLFDEQHSAAVNK	14	TRINITY_DN70532_c1_g3 orf length:123 frame:-1 start:127 end:249 gi	N-Term(TMT6plex); K16(TMT6plex)	2231.2	2.424e-13	74.45	8.70386e-07	78.36	3.41363e-07	72.29	1.40763e-06	0	1.09008	4	4.29059	1.01613	4	9.06192	1.1075	6	5.34532	0.977913	4	5.34028	0.909708	4	6.36016	0.828498	6	16.7721	1.04451	4	10.0506	1.37717	4	7.5694	1.09412	6	15.5109
DSTTIIADAASK	12	TRINITY_DN67662_c0_g1 orf length:1755 frame:3 start:153 end:1907 gi	N-Term(TMT6plex); K12(TMT6plex)	1650.93	1.413e-09	74.45	9.47554e-07	77.51	4.68386e-07	77.56	4.59517e-07	0	1.28076	3	14.076	1.35169	4	6.25317	1.37536	5	8.82442	1.09463	3	3.29919	1.16555	4	2.073	0.857707	5	5.36827	0.977206	3	0.870224	1.15241	4	2.28109	1.12818	5	2.01425
VSAEDLDAELEK	9	TRINITY_DN67131_c0_g1 orf length:780 frame:-2 start:1269 end:2048 gi	N-Term(TMT6plex); K12(TMT6plex)	1776.96	4.33e-16	74.44	7.80656e-07	68.46	3.34305e-06	70.89	1.77606e-06	0	1.09636	3	8.39302	1.6366	3	0.602172	1.66476	3	5.42554	0.873148	3	12.1207	1.2408	3	3.39291	0.468703	3	4.88209	0.694364	3	5.35731	1.05091	3	0.780468	0.511664	3	5.295
FDVYVNDDADSLAGK	14	TRINITY_DN73146_c4_g1 orf length:1128 frame:1 start:1 end:1128 gi	N-Term(TMT6plex); K15(TMT6plex)	2087.07	3.569e-14	74.43	5.7332e-07	89.03	2.06918e-08	81.15	1.25464e-07	0	1.06259	4	3.76147	1.20832	6	3.34659	1.36208	4	6.91423	0.913449	4	13.1471	1.05854	6	9.75099	0.809936	4	0.136255	1.03922	4	10.3263	1.52574	6	22.9798	1.51758	4	9.91197
LAFYDYIGNNPAK	8	TRINITY_DN69082_c0_g4 orf length:1524 frame:-3 start:329 end:1852 gi	N-Term(TMT6plex); K13(TMT6plex)	1944.06	4.33e-16	74.42	7.08363e-07	73.33	9.1974e-07	73.14	9.73003e-07	0	0.740995	2	20.6927	0.954717	3	6.11023	0.477824	3	11.8512	1.48458	2	53.3022	1.80882	3	19.0541	2.34377	3	4.29946	0.906133	2	25.3087	1.0406	3	3.78631	1.04743	3	2.72576
TPNAYILQQFENPANPK	11	TRINITY_DN61936_c0_g2 orf length:573 frame:3 start:291 end:863 gi	N-Term(TMT6plex); K17(TMT6plex)	2403.31	8.764e-12	74.4	8.80464e-07	70.01	2.43938e-06	73.58	1.07001e-06	0	0.862738	4	4.85501	0.833772	4	17.1613	0.819663	3	21.6274	0.901524	4	5.63301	0.732819	4	6.9897	0.938347	3	0.0982695	1.63902	4	8.45162	1.98201	4	19.1792	1.7415	3	16.4728
YVSAGSIEYWPDPQR	7	TRINITY_DN70414_c2_g2 orf length:891 frame:2 start:308 end:1198 gi	N-Term(TMT6plex)	1997	5.913e-11	74.38	3.4834e-07	66.78	2.28784e-06	74.97	3.5663e-07	0	0.891282	2	3.75733	1.00487	2	6.98353	0.880424	3	0.478636	1.54936	2	2.13086	1.55748	2	5.58757	1.42028	3	0.994024	0.834646	2	12.5665	0.989457	2	2.86574	0.970689	3	2.24284
GGGGTPQIGGGGK	11	TRINITY_DN68771_c0_g1 orf length:2193 frame:1 start:1 end:2193 gi	N-Term(TMT6plex); K13(TMT6plex)	1500.85	3.032e-08	74.37	7.38501e-07	83.79	8.6282e-08	75.8	5.36575e-07	0	0.973719	3	3.81764	1.01011	4	4.09015	1.03316	4	2.16685	0.949766	3	4.38377	0.887267	4	1.12531	0.881372	4	2.94319	0.950154	3	11.9943	0.911315	4	5.12185	0.926657	4	6.91679
SEIVSANILQAQR	9	TRINITY_DN65004_c1_g1 orf length:1437 frame:1 start:109 end:1545 gi	N-Term(TMT6plex)	1657.95	4.33e-16	74.37	6.36135e-07	65.57	4.89491e-06	69.3	2.15006e-06	0	0.286916	3	50.6288	0.444432	2	8.26958	0.521397	4	37.5913	0.506663	3	22.0086	0.666459	2	5.91269	0.946037	4	0.439598	1.24305	3	16.3468	0.727044	2	1.47375	0.51436	4	35.8574
EEADITGVTGVK	9	TRINITY_DN66697_c2_g1 orf length:1485 frame:-3 start:487 end:1971 gi	N-Term(TMT6plex); K12(TMT6plex)	1676.95	4.33e-16	74.36	1.00221e-06	74.13	1.04899e-06	74.22	1.03504e-06	0	1.25235	3	2.83116	1.17763	2	5.16898	1.33986	4	8.32107	1.2577	3	5.87022	1.23729	2	5.1007	0.934999	4	1.06775	0.704945	3	25.789	0.840757	2	13.3951	0.823176	4	7.32499
QTLDLGNTGLLPLEIR	11	TRINITY_DN71782_c0_g1 orf length:615 frame:2 start:959 end:1573 gi	N-Term(TMT6plex)	1982.15	5.191e-11	74.27	8.17432e-07	89.66	2.46026e-08	89.62	2.48848e-08	0	0.961587	2	1.35772	0.942749	2	5.42217	0.933447	7	10.8507	0.968748	2	23.7128	0.865968	2	10.622	0.937128	7	7.42255	1.05332	2	2.27604	1.24324	2	5.4054	1.061	7	7.25319
GSSSGDAGGAGDR	4	TRINITY_DN72040_c0_g2 orf length:2412 frame:3 start:252 end:2663 gi	N-Term(TMT6plex)	1322.61	8.671e-15	74.27	7.85632e-08	62.35	1.39705e-06	61.35	1.75878e-06	0	1.11936	2	11.6141	0.863702	1		0.954288	1		0.987441	2	26.9297	0.943906	1		0.975095	1		1.04433	2	30.6682	1.01687	1		0.883788	1
QAVTNPTNTVFGTK	14	TRINITY_DN68682_c0_g1 orf length:1344 frame:-1 start:1352 end:2695 gi	N-Term(TMT6plex); K14(TMT6plex)	1936.09	1.56e-11	74.26	1.06305e-06	71.84	1.86899e-06	73.92	1.14962e-06	0	1.11082	7	14.7719	1.2661	2	5.00739	1.11845	5	5.71297	0.8056	7	16.1666	0.718839	2	0.452599	0.843276	5	5.0843	1.56997	7	12.8466	1.42198	2	11.4088	1.42721	5	10.7144
VNTVLGSSAPPLTVK	5	TRINITY_DN65778_c0_g1 orf length:1104 frame:-2 start:1203 end:2306 gi	N-Term(TMT6plex); K15(TMT6plex)	1941.18	4.33e-16	74.26	5.43711e-07			71.46	1.05031e-06	0	1.21314	3	20.3164				1.05136	2	14.8175	0.886	3	6.63987				0.919374	2	2.23641	1.03528	3	8.85498				1.02123	2	1.53228
VPLLVTPDGPIFESNAIAR	11	TRINITY_DN61345_c1_g2 orf length:1260 frame:-1 start:300 end:1559 gi	N-Term(TMT6plex)	2238.27	1.696e-10	74.21	9.78633e-07	83.15	1.24916e-07	82.86	1.3199e-07	0	1.26255	3	0.00560934	1.04237	5	11.3215	1.13045	3	3.5926	1.08205	3	3.56095	1.09216	5	6.31561	0.813094	3	0.460303	0.78732	3	14.8713	0.932631	5	10.8695	0.854098	3	2.66995
ALMDEMGVIATEEYR	16	TRINITY_DN70994_c0_g1 orf length:1929 frame:2 start:1604 end:3532 gi	N-Term(TMT6plex); M3(Oxidation); M6(Oxidation)	1988.95	5.315e-07	74.21	2.20003e-07	65.76	1.47331e-06	74.02	2.17953e-07	0	1.11866	4	4.50657	1.01866	6	10.9421	0.971136	6	24.1213	0.98008	4	4.04833	1.13794	6	6.37728	0.8509	6	13.3433	0.770227	4	5.43237	1.11304	6	22.5243	1.07727	6	7.97669
VFEVSLADLQGDEEHAYR	11	TRINITY_DN65137_c0_g1 orf length:615 frame:1 start:931 end:1545 gi	N-Term(TMT6plex)	2307.15	6.823e-14	74.2	4.4102e-07	94.06	4.63321e-09	94.19	4.42036e-09	0	1.13554	4	0.245349	1.31253	3	5.17644	1.13874	4	13.3137	0.97188	4	1.0338	1.07325	3	3.60239	0.85802	4	15.2532	0.737939	4	9.02568	1.07793	3	5.75416	0.869688	4	6.42284
FSTEEVSAQNQVK	8	TRINITY_DN62652_c0_g2 orf length:534 frame:2 start:542 end:1075 gi	N-Term(TMT6plex); K13(TMT6plex)	1925.05	7.69e-11	74.2	8.70634e-07	74.38	8.06106e-07	73.67	9.96525e-07	0	1.13924	3	4.90975	1.50456	1		1.18113	4	4.96209	0.948243	3	13.2014	0.861963	1		0.831801	4	5.02155	0.924703	3	14.0296	0.969917	1		1.10268	4	19.0191
AIGVSNFSVSQIK	1	TRINITY_DN70894_c0_g1 orf length:570 frame:2 start:572 end:1141 gi	N-Term(TMT6plex); K13(TMT6plex)	1808.07	4.33e-16	74.19	1.0022e-06					0	1.12042	1								1.0345	1								0.980329	1
ACAAQTNATFLK	8	TRINITY_DN66673_c1_g5 orf length:732 frame:1 start:85 end:816 gi;TRINITY_DN66673_c1_g7 orf length:960 frame:2 start:209 end:1168 gi	N-Term(TMT6plex); C2(Carbamidomethyl); K12(TMT6plex)	1753.97	1.053e-10	74.17	8.57527e-07	76.72	4.51165e-07	72.53	1.19792e-06	0
EQQDDEYLASLQADR	6	TRINITY_DN66685_c0_g1 orf length:1815 frame:-2 start:266 end:2080 gi	N-Term(TMT6plex)	2009.96	2.346e-11	74.17	1.97155e-07	74.39	1.80138e-07	73.85	2.18412e-07	0	0.902446	2	9.79457	1.03682	2	2.04284	1.21681	2	12.0095	0.810305	2	9.60026	1.04555	2	3.4715	0.519192	2	57.8433	0.735912	2	5.43963	1.24749	2	16.9477	0.794117	2	22.6805
SVVVAGQYSDIK	16	TRINITY_DN64589_c0_g3 orf length:966 frame:-3 start:363 end:1328 gi	N-Term(TMT6plex); K12(TMT6plex)	1724	2.023e-10	74.17	9.9343e-07	73.9	1.01845e-06	73.3	1.22547e-06	0	0.922096	5	1.57881	0.922064	5	4.63284	0.799027	6	6.16799	1.18279	5	7.1204	1.20714	5	8.23107	1.30957	6	11.0237	0.931497	5	6.6263	0.934962	5	5.97899	0.938601	6	8.79141
YNDENTVSFVTLNK	23	TRINITY_DN61345_c1_g2 orf length:1260 frame:-1 start:300 end:1559 gi;TRINITY_DN61345_c1_g1 orf length:1257 frame:-1 start:1841 end:3097 gi	N-Term(TMT6plex); K14(TMT6plex)	2102.12	3.984e-12	74.16	7.04103e-07	77.67	3.30888e-07	72.32	1.08436e-06	0
EAALGNIPTIAFCDTDSPMR	13	TRINITY_DN65902_c1_g2 orf length:678 frame:-3 start:478 end:1155 gi	N-Term(TMT6plex); C13(Carbamidomethyl); M19(Oxidation)	2424.17	5.877e-11	74.16	2.89699e-07	74.32	2.71824e-07	89.18	9.23978e-09	0	1.06057	3	9.84868	1.18489	3	9.4963	1.12096	7	2.73029	0.9267	3	3.6011	0.966277	3	5.97266	0.744107	7	23.4533	0.816745	3	5.32543	1.15442	3	1.69108	0.83339	7	16.4538
LLLPGTYYLTEVDSK	9	TRINITY_DN65575_c1_g2 orf length:213 frame:-2 start:213 end:425 gi	N-Term(TMT6plex); K15(TMT6plex)	2170.24	8.053e-13	74.15	8.711e-07	81.93	1.44272e-07	81.1	1.7582e-07	0	0.875811	4	1.40953	0.775631	2	2.28766	0.689438	3	6.62681	1.2286	4	2.86572	1.18948	2	2.7791	1.13473	3	2.94793	1.23831	4	3.47529	1.33525	2	0.103059	1.25362	3	2.83125
MEAQEGTQQPHLVLANK	10	TRINITY_DN64848_c0_g1 orf length:1158 frame:-3 start:866 end:2023 gi	N-Term(Acetyl); M1(Oxidation); K17(TMT6plex)	2181.12	4.423e-10	74.14	5.99419e-07	80.17	1.50492e-07	75.27	4.75467e-07	0	1.18286	4	4.13244	1.16894	3	5.85347	1.06614	3	1.03432	0.956694	4	5.04367	1.03066	3	6.02042	0.857727	3	1.3702	0.832727	4	3.33653	0.959662	3	9.47369	0.991895	3	8.4615
SACEAFGTDELCCR	12	TRINITY_DN71699_c1_g1 orf length:765 frame:-1 start:283 end:1047 gi	N-Term(TMT6plex); C3(Carbamidomethyl); C12(Carbamidomethyl); C13(Carbamidomethyl)	1904.81	4.33e-16	74.13	3.85452e-08	65.98	2.5175e-07	58.42	1.43539e-06	0	1.20212	5	10.3333	1.55223	4	28.8742	0.90612	3	13.4067	0.60993	5	24.9306	0.755274	4	59.0875	0.484545	3	12.9715	0.466186	5	72.2988	0.454363	4	20.4165	0.402851	3	13.3593
DTGGLVSPSSGK	4	TRINITY_DN71485_c0_g1 orf length:3840 frame:2 start:398 end:4237 gi	N-Term(TMT6plex); K12(TMT6plex)	1562.88	8.68e-08	74.13	9.98759e-07	57.2	5.03042e-05	73.98	1.04386e-06	0	1.05692	1		1.11814	1		1.06216	2	10.1349	1.08553	1		1.05071	1		0.972912	2	1.3049	0.671857	1		0.643819	1		0.738349	2	11.9493
GVLPQNQPVVVK	19	TRINITY_DN61200_c2_g3 orf length:411 frame:-2 start:352 end:762 gi	N-Term(TMT6plex); K12(TMT6plex)	1736.08	4.33e-16	74.12	5.80886e-07	46.61	0.000327409	59.8	1.57069e-05	0	1.00879	9	19.4626	1.08071	4	5.70592	1.01769	5	2.47299	1.10405	9	2.78479	1.18428	4	2.42866	1.11371	5	2.64867	0.92669	9	17.899	0.831618	4	6.84257	0.853941	5	0.787306
ALAPELQTLAK	10	TRINITY_DN66127_c1_g1 orf length:465 frame:-3 start:1461 end:1925 gi	N-Term(Acetyl); K11(TMT6plex)	1425.85	2.336e-05	74.11	8.11234e-07	74.41	7.53465e-07	74.52	7.36387e-07	0	1.32808	2	4.53383	1.18235	3	4.97083	1.16073	5	3.17369	0.815492	2	0.105757	0.835478	3	22.3667	0.737836	5	18.0225	0.651824	2	11.3603	0.709837	3	17.1109	0.765808	5	6.03549
MIISYVDNLPTGNEK	7	TRINITY_DN68497_c2_g2 orf length:537 frame:1 start:133 end:669 gi	N-Term(TMT6plex); M1(Oxidation); K15(TMT6plex)	2168.17	4.33e-16	74.09	8.81269e-07	63.34	1.04739e-05	61.06	1.74705e-05	0	1.21393	3	4.17199	1.19757	1		1.10379	3	0.75912	0.922546	3	1.15428	0.81684	1		0.854873	3	2.08892	1.23527	3	15.4196	1.30562	1		1.18592	3	1.68481
VAPGSEVIDSATGK	6	TRINITY_DN66629_c5_g1 orf length:1206 frame:-3 start:207 end:1412 gi	N-Term(TMT6plex); K14(TMT6plex)	1789.01	4.33e-16	74.08	9.61469e-07	64.2	9.0295e-06	73.28	1.15829e-06	0	1.04418	2	0.606369	1.0772	2	3.68079	1.05495	2	0.374621	0.908366	2	13.1745	0.976665	2	10.3273	0.845483	2	2.89405	0.918977	2	6.57105	0.976622	2	5.70355	0.918973	2	6.80464
NLSQANLNALSK	13	TRINITY_DN69975_c1_g1 orf length:936 frame:2 start:2 end:937 gi	N-Term(TMT6plex); K12(TMT6plex)	1731.01	1.029e-09	74.07	9.79355e-07	87.19	4.81283e-08	67.32	4.57822e-06	0	0.905852	6	5.01853	1.05637	2	9.70366	1.07125	5	3.2601	1.11395	6	0.913237	1.02736	2	3.03467	1.14604	5	0.785867	1.2841	6	12.5152	1.33951	2	12.0605	1.36326	5	8.97317
TLTAGQTPTIVDTEVGR	8	TRINITY_DN69851_c0_g1 orf length:1140 frame:2 start:74 end:1213 gi	N-Term(TMT6plex)	1988.09	3.489e-08	74.07	9.06882e-07	77.59	3.78843e-07	79.13	2.82236e-07	0	1.14089	2	1.61073	1.07809	2	2.07612	1.08301	4	5.53861	0.7834	2	10.9243	0.832513	2	0.0934716	0.749567	4	17.6504	0.864578	2	1.58897	1.19014	2	2.06043	1.07661	4	4.95418
VPIQILGAEIDSMAPPEVVK	17	TRINITY_DN66095_c2_g5 orf length:399 frame:2 start:5 end:403 gi	N-Term(TMT6plex); M13(Oxidation); K20(TMT6plex)	2580.47	4.33e-16	74.07	8.03071e-07	72.71	9.99261e-07	71.23	1.54815e-06	0	1.16605	5	7.98364	1.14895	4	4.05252	1.09981	8	2.86265	1.0357	5	6.96892	1.04165	4	5.52879	0.915091	8	11.62	0.790056	5	8.15217	1.17059	4	6.87731	0.874515	8	2.88262
DLQATLSSSEGSGNR	8	TRINITY_DN66880_c0_g2 orf length:1416 frame:1 start:10 end:1425 gi	N-Term(TMT6plex)	1750.87	9.271e-14	74.05	3.89615e-07	82.26	6.03207e-08	80.6	8.92738e-08	0	1.06717	3	5.71273	1.07578	2	3.0144	1.00547	3	3.57956	0.914235	3	5.9342	0.882137	2	2.29749	0.889187	3	5.40602	1.05142	3	9.01555	1.129	2	0.196768	0.966264	3	6.27559
EGGGENDEYIFDTGR	2	TRINITY_DN72311_c1_g1 orf length:2067 frame:-3 start:513 end:2579 gi	N-Term(TMT6plex)	1887.86	1.938e-10	74.05	8.85488e-08			75.97	4.93213e-08	0	0.932112	1					1.19187	1		0.868386	1					0.48729	1		0.65773	1					0.6219	1
ELSSDSSQHVR	11	TRINITY_DN67912_c0_g2 orf length:1008 frame:3 start:1074 end:2081 gi	N-Term(TMT6plex)	1473.75	5.893e-15	74.04	3.21483e-07	59.35	9.87231e-06	71.59	5.92879e-07	0	1.02039	5	21.7325	0.924791	4	14.0746	0.817182	2	4.45133	1.03531	5	8.58828	1.05161	4	17.9077	1.1677	2	1.88224	0.940293	5	12.1091	0.891795	4	11.5001	0.868865	2	23.6482
AANIESGGEFTVSSAEDILK	76	TRINITY_DN60948_c0_g1 orf length:264 frame:-2 start:521 end:784 gi	N-Term(TMT6plex); K20(TMT6plex)	2496.32	5.28e-13	74.02	1.02438e-06	77.71	4.39681e-07	62.6	1.42606e-05	0	1.11804	26	18.3966	1.26123	31	11.1945	1.00316	17	7.65852	1.01006	25	16.5463	1.14311	32	15.6887	0.7743	16	22.2818	0.635305	24	21.8991	1.02188	32	14.391	0.793967	16	25.1218
TYVPQMVELLVDSVR	18	TRINITY_DN68736_c2_g2 orf length:1647 frame:3 start:96 end:1742 gi	N-Term(TMT6plex); M6(Oxidation)	1994.08	4.33e-16	74.02	8.95588e-07	67.88	3.74738e-06	70.11	2.20835e-06	0	1.02767	5	30.2986	1.09285	4	17.1026	1.12771	9	3.69454	1.34138	5	14.8882	1.49583	4	23.9768	1.027	9	9.32	0.754972	5	18.9677	0.963905	4	13.7863	1.23022	9	26.5249
QLQPTIFSSYEVK	7	TRINITY_DN65300_c1_g1 orf length:972 frame:-3 start:1694 end:2665 gi	N-Term(TMT6plex); K13(TMT6plex)	1998.13	8.658e-11	73.97	9.54063e-07	73.93	9.3457e-07	82.81	1.23046e-07	0	1.15305	3	1.24479	1.04514	2	5.8754	0.7209	2	4.85108	0.85272	3	3.34702	0.702387	2	26.1799	0.973126	2	3.61753	1.02571	3	1.20316	1.03498	2	1.05597	1.41001	2	3.87509
MILQQMEPITSTDVVR	3	TRINITY_DN73011_c1_g2 orf length:2145 frame:-2 start:3915 end:6059 gi	N-Term(TMT6plex); M1(Oxidation); M6(Oxidation)	2122.11	2.679e-15	73.95	7.83285e-07	64.8	6.47361e-06	44.56	0.000652648	0	1.1776	1		0.766611	1		1.04292	1		0.995132	1		0.91273	1		0.838955	1		0.948879	1		1.01602	1		1.17068	1
DLLSNAQGFYVPLVVDDLSSK	1	TRINITY_DN70858_c2_g1 orf length:567 frame:1 start:1108 end:1674 gi	N-Term(TMT6plex); K21(TMT6plex)	2738.5	4.33e-16	73.95	9.40344e-07					0	1.19183	1								1.01789	1								0.882554	1
SQYQPELPPCLQGATVR	6	TRINITY_DN66836_c0_g3 orf length:1851 frame:2 start:113 end:1963 gi	N-Term(TMT6plex); C10(Carbamidomethyl)	2173.13	4.33e-16	73.94	7.44726e-07	66.43	4.09518e-06	68.13	2.76868e-06	0	0.783107	1		0.763439	1		0.949517	4	9.04918	0.76272	1		0.794574	1		0.755634	4	3.13563	1.33882	1		1.4756	1		1.09932	4	9.11265
QAINGIPYTNTNSGLAAGLPAK	2	TRINITY_DN73225_c0_g1 orf length:369 frame:2 start:11 end:379 gi	N-Term(TMT6plex); K22(TMT6plex)	2629.46	4.33e-16	73.93	9.42662e-07	45.88	0.000590046			0	2.45411	1		1.80493	1					1.05758	1		0.81388	1					0.70742	1		1.03563	1
GYSFTTTAER	26	TRINITY_DN63117_c0_g2 orf length:990 frame:-3 start:328 end:1317 gi;TRINITY_DN67115_c2_g1 orf length:828 frame:-1 start:2 end:829 gi;TRINITY_DN67115_c3_g2 orf length:1131 frame:1 start:244 end:1374 gi;TRINITY_DN72075_c1_g2 orf length:819 frame:2 start:344 end:1162 gi	N-Term(TMT6plex)	1361.69	2.444e-14	73.92	3.10214e-07	73.87	3.19959e-07	71.07	6.17486e-07	0
VLSASPSAYSANPNAR	12	TRINITY_DN71536_c4_g1 orf length:594 frame:-2 start:1583 end:2176 gi	N-Term(TMT6plex)	1833.96	4.33e-16	73.92	7.07612e-07	66.93	3.60928e-06	63.88	7.57132e-06	0	1.15792	3	1.28262	1.15894	4	4.95296	1.00573	4	4.5751	0.822034	3	2.27842	0.926275	4	9.63706	1.0159	4	13.5836	0.930139	3	8.45508	0.903521	4	15.1527	0.969161	4	5.94319
DVTVPAGNTGMEPGK	2	TRINITY_DN67170_c0_g1 orf length:843 frame:-1 start:162 end:1004 gi	N-Term(TMT6plex); M11(Oxidation); K15(TMT6plex)	1947.03	4.33e-16	73.92	7.11667e-07					0	0.399158	2	58.2117							0.658403	2	22.5605							1.09438	2	5.53071
SITNYSPAYLAQQQAR	4	TRINITY_DN64735_c0_g2 orf length:666 frame:1 start:1231 end:1896 gi	N-Term(TMT6plex)	2040.07	9.811e-14	73.9	7.4958e-07	77.52	3.2216e-07	28.04	0.0285806	0	0.942595	2	9.12261	1.21086	1		0.987831	1		0.836017	2	63.4464	0.561034	1		1.06729	1		1.58879	2	62.1674	1.97274	1		0.94907	1
VDAFVSGIGTGGTITGVGK	3	TRINITY_DN61936_c0_g1 orf length:720 frame:2 start:2 end:721 gi;TRINITY_DN72528_c2_g2 orf length:456 frame:3 start:681 end:1136 gi	N-Term(TMT6plex); K19(TMT6plex)	2194.25	1.734e-17	73.9	9.94008e-07			112.37	1.37035e-10	0
VVVTANPTVMVEPFVK	4	TRINITY_DN71405_c0_g3 orf length:1182 frame:2 start:554 end:1735 gi	N-Term(TMT6plex); M10(Oxidation); K16(TMT6plex)	2204.29	1.059e-12	73.88	9.43346e-07	83.73	9.99797e-08	52.58	0.000125598	0	1.29466	1		1.10557	2	0.68998	1.3993	1		1.28055	1		1.09521	2	7.37482	0.966855	1		0.905628	1		1.22195	2	1.336	1.11517	1
GFSDVLFLDSVTGK	6	TRINITY_DN64735_c0_g2 orf length:666 frame:1 start:1231 end:1896 gi	N-Term(TMT6plex); K14(TMT6plex)	1943.09	4.533e-12	73.88	9.94503e-07	80.88	1.96388e-07	66.34	5.60941e-06	0	0.889718	1		1.11307	2	0.348039	1.1232	3	0.844663	0.5998	1		0.724831	2	4.41027	0.793192	3	6.54239	2.26541	1		1.95493	2	1.25481	1.33456	3	10.1423
MGQLSVLTGSNGEIR	3	TRINITY_DN65442_c2_g2 orf length:585 frame:-3 start:272 end:856 gi	N-Term(TMT6plex)	1790.96	4.33e-16	73.88	8.20568e-07	72.76	1.00371e-06	71.51	1.41264e-06	0	0.807732	1		0.979681	1		0.785472	1		0.765253	1		0.530962	1		0.694246	1		1.14777	1		1.18437	1		1.10283	1
IENFNQNIEALSVK	10	TRINITY_DN67388_c1_g1 orf length:318 frame:-1 start:393 end:710 gi	N-Term(TMT6plex); K14(TMT6plex)	2077.17	3.589e-12	73.87	1.05628e-06	81.57	1.80426e-07	85.2	7.68578e-08	0	1.24094	2	7.98816	1.1744	3	1.04427	1.20791	5	9.29185	0.868162	2	0.99176	0.788664	3	9.78044	0.722179	5	3.02298	0.803721	2	6.37537	0.952115	3	6.22385	0.947543	5	6.96959
SVTMDSWSEIQIK	4	TRINITY_DN65723_c1_g4 orf length:804 frame:1 start:154 end:957 gi	N-Term(TMT6plex); M4(Oxidation); K13(TMT6plex)	1998.06	4.816e-14	73.87	8.22459e-07	53.47	8.9956e-05	60.35	1.89127e-05	0	1.17273	2	12.1736	1.47767	1		1.49209	1		0.998367	2	1.84029	0.908835	1		0.695759	1		1.02117	2	11.7921	1.12922	1		0.904193	1
GTGPGGPGPSISSNR	6	TRINITY_DN71834_c1_g5 orf length:246 frame:-1 start:2 end:247 gi	N-Term(TMT6plex)	1569.82	8.375e-10	73.86	4.99547e-07	89.98	1.39642e-08	71.62	9.67556e-07	0	0.532875	2	16.2817	0.650418	2	7.66169	0.984239	2	0.440088	0.828748	2	2.98287	1.21575	2	8.32791	0.956307	2	5.19808	1.53324	2	15.2727	1.19816	2	11.611	0.888586	2	7.69758
YGVNSVSFVPADTPLK	17	TRINITY_DN70065_c3_g1 orf length:1632 frame:2 start:749 end:2380 gi	N-Term(TMT6plex); K16(TMT6plex)	2152.21	3.461e-13	73.85	1.05703e-06	78.78	3.36383e-07	74.52	8.95319e-07	0	0.886771	6	2.6674	0.991512	5	2.75354	0.799277	6	7.27685	0.920958	6	6.35315	0.826816	5	5.6198	1.06828	6	0.624815	1.53269	6	22.0003	1.61428	5	19.3424	1.6806	6	22.0426
LIVQNIFTGDEK	7	TRINITY_DN71034_c2_g1 orf length:1089 frame:-3 start:1360 end:2448 gi	N-Term(TMT6plex); K12(TMT6plex)	1835.07	4.33e-16	73.84	1.03262e-06	66.35	5.72396e-06	71.91	1.58466e-06	0	2.17823	2	3.26522	2.16925	3	0.670868	2.00691	2	19.5156	1.09443	2	1.41365	0.953302	3	6.67322	0.790416	2	20.4743	0.3461	2	12.1218	0.427491	3	4.74333	0.3781	2	51.2208
DFNLIDGGVAANNPTLLAIGEVTK	4	TRINITY_DN65300_c1_g1 orf length:972 frame:-3 start:1694 end:2665 gi	N-Term(TMT6plex); K24(TMT6plex)	2900.62	7.76e-14	73.82	9.23273e-07	82.08	1.30702e-07	74.75	6.93378e-07	0	1.24761	1		1.31606	2	3.56348	0.903697	1		0.930978	1		0.623651	2	10.9935	0.812644	1		0.857274	1		1.25475	2	2.21535	1.183	1
DLEDFVAFINEK	22	TRINITY_DN64833_c0_g1 orf length:930 frame:1 start:751 end:1680 gi	N-Term(TMT6plex); K12(TMT6plex)	1898.03	4.33e-16	73.81	9.15003e-07	69.53	2.56288e-06	73.57	1.00215e-06	0	1.30945	4	7.00364	1.41419	5	5.95611	1.32736	13	9.78085	1.02898	4	8.93761	1.01607	5	6.59379	0.782573	13	4.11758	0.679057	4	2.44082	1.01779	5	1.41633	0.825238	13	8.14157
AMLGATNPLASNPGTIR	8	TRINITY_DN59692_c0_g4 orf length:498 frame:-2 start:64 end:561 gi	N-Term(TMT6plex); M2(Oxidation)	1929.04	5.514e-09	73.79	8.94157e-07	75.56	5.71231e-07	75.45	5.95863e-07	0	0.782909	4	45.72	0.245174	1		0.563608	2	71.7765	0.81457	5	17.0973	0.406914	1		0.999628	2	1.15057	1.0927	5	34.729	0.33141	1		0.541052	2	121.372
MDFIPGIDGPSEGVPR	14	TRINITY_DN65655_c1_g1 orf length:660 frame:1 start:1369 end:2028 gi	N-Term(TMT6plex); M1(Oxidation)	1931.97	4.33e-16	73.77	4.09265e-07	70.05	9.34183e-07	73.86	3.96759e-07	0	1.08221	5	10.8794	1.27674	3	16.0946	1.09683	6	8.83307	0.865082	5	11.3173	0.819186	3	10.2242	0.758098	6	26.2085	0.919677	5	3.5451	1.25271	3	7.0054	1.11217	6	4.57097
DVYQNVIQGVSK	6	TRINITY_DN64373_c2_g1 orf length:1296 frame:3 start:75 end:1370 gi	N-Term(TMT6plex); K12(TMT6plex)	1808.04	4.33e-16	73.76	1.22852e-06	47.09	0.00056285	53.93	0.000120766	0	1.10714	2	3.83155	1.24043	2	10.8264	1.01424	2	0.254641	1.0745	2	0.457671	0.974248	2	9.63351	1.15327	2	0.00724888	0.998784	2	5.08088	1.05592	2	11.0546	1.37663	2	10.3755
TPGVDDVTGEPLIQR	17	TRINITY_DN65168_c4_g1 orf length:525 frame:3 start:540 end:1064 gi	N-Term(TMT6plex)	1825.99	4.951e-08	73.75	8.28634e-07	84.2	7.37567e-08	79.98	1.96905e-07	0	1.22752	6	12.0551	1.10763	5	6.52197	1.25429	6	3.98613	1.08025	6	7.07467	1.14608	5	8.83991	0.925618	6	10.8927	0.83557	6	4.07587	0.969936	5	2.66007	0.909761	6	7.55105
AINPLELAMEALK	8	TRINITY_DN71266_c0_g1 orf length:1026 frame:3 start:216 end:1241 gi	N-Term(TMT6plex); M9(Oxidation); K13(TMT6plex)	1887.1	2.816e-10	73.75	9.12973e-07	78.67	2.96112e-07	78.6	2.97473e-07	0	0.913916	3	7.13332	0.996255	2	19.6764	0.919805	3	2.91068	1.0002	3	14.0461	1.10506	2	0.269409	0.856173	3	6.59554	1.02979	3	10.3839	1.16485	2	15.7558	1.10883	3	1.01907
TVAASPFAFDVK	6	TRINITY_DN72742_c6_g1 orf length:1098 frame:2 start:1673 end:2770 gi	N-Term(TMT6plex); K12(TMT6plex)	1710.98	4.33e-16	73.75	9.67793e-07	69.9	2.28194e-06	55.48	6.69624e-05	0	1.20123	2	8.20884	1.25316	2	13.9425	0.963114	2	7.09563	1.08266	2	14.5519	0.939236	2	5.09554	1.22006	2	29.0344	1.05531	2	1.66615	1.11694	2	12.8447	1.15432	2	1.63011
VASPEQAQEVHVAVR	10	TRINITY_DN65996_c0_g1 orf length:546 frame:2 start:710 end:1255 gi	N-Term(TMT6plex)	1849.01	4.66e-11	73.73	9.91325e-07	71.78	1.55316e-06	89.21	2.83082e-08	0	1.04223	4	2.44285	0.921614	3	8.68665	0.98534	3	2.66624	1.10121	4	5.96065	1.03091	3	2.82668	0.949807	3	4.23727	0.97036	4	4.10024	1.11163	3	10.4912	1.16119	3	19.1813
NWPWEDGTNSVAMAK	14	TRINITY_DN63076_c0_g1 orf length:1167 frame:2 start:575 end:1741 gi	N-Term(TMT6plex); M13(Oxidation); K15(TMT6plex)	2180.1	1.282e-09	73.72	4.20373e-07	79.87	1.08706e-07	97.38	2.28513e-09	0	1.03363	3	6.76753	1.01999	3	4.62715	0.951385	8	3.52627	0.971247	3	9.96919	0.88404	3	14.2115	1.03999	8	7.30258	1.15435	3	3.27514	1.19283	3	0.773735	1.09436	8	13.3237
ALSILGANVIETSVSMR	2	TRINITY_DN71296_c0_g3 orf length:435 frame:-1 start:265 end:699 gi	N-Term(TMT6plex); M16(Oxidation)	2006.11	4.33e-16	73.71	1.09379e-06			9.95	2.64022	0	1.34503	1					0.73436	1		0.791514	1					1.08213	1		0.566805	1					0.863678	1
ELDLVPTLPQVSLAR	24	TRINITY_DN69528_c0_g2 orf length:591 frame:3 start:96 end:686 gi	N-Term(TMT6plex)	1880.11	9.12e-09	73.68	1.04137e-06	70.82	1.9912e-06	79.18	2.99538e-07	0	1.19714	3	1.71513	1.22406	5	2.16365	0.928294	16	8.3904	1.31504	3	0.774919	1.41543	5	4.46449	1.19621	16	11.4339	0.493731	3	0.481973	0.614352	5	15.5576	0.719606	16	24.3217
ALALSLGNSSDASK	6	TRINITY_DN72871_c2_g1 orf length:6483 frame:-1 start:62 end:6544 gi	N-Term(TMT6plex); K14(TMT6plex)	1792.02	7.027e-10	73.67	1.17478e-06	77.82	4.63375e-07	81.03	2.17725e-07	0	0.948532	2	24.9012	0.984259	2	21.2798	0.925524	2	6.4227	1.00971	2	7.13239	1.21827	2	27.4184	1.06919	2	26.2715	0.958351	2	11.6618	1.04775	2	3.74588	0.980273	2	10.2514
DVSGEGVQQALLK	12	TRINITY_DN70172_c0_g1 orf length:1017 frame:-3 start:1455 end:2471 gi;TRINITY_DN70451_c0_g2 orf length:1425 frame:-1 start:805 end:2229 gi	N-Term(TMT6plex); K13(TMT6plex)	1802.05	4.109e-11	73.65	9.75233e-07	89.04	2.81909e-08	68.02	3.5654e-06	0
YGGLGGTGAGDSFR	7	TRINITY_DN66632_c0_g1 orf length:741 frame:-2 start:929 end:1669 gi	N-Term(TMT6plex)	1543.77	3.924e-12	73.64	2.74646e-07	74.48	2.54863e-07	89.12	8.63354e-09	0	1.05673	2	0.228525	1.15026	2	6.6934	1.18222	3	23.5224	0.961071	2	1.16404	0.975584	2	0.290639	0.882118	3	13.5204	1.01207	2	4.28222	0.929318	2	4.66188	0.813187	3	18.3326
FPTLVSHQESLEAK	31	TRINITY_DN64082_c1_g1 orf length:600 frame:-1 start:991 end:1590 gi	N-Term(TMT6plex); K14(TMT6plex)	2044.14	8.255e-09	73.64	1.09426e-06	70.08	2.56236e-06	83.47	1.14019e-07	0	1.02918	7	5.18578	1.12562	10	8.36629	1.02193	14	7.54284	1.02707	7	5.7291	1.04418	10	9.8613	0.988328	14	4.75157	0.830203	7	13.5985	0.864545	10	12.3293	0.846689	14	27.3927
ESSFLAPDVNLQELAAR	7	TRINITY_DN65109_c1_g1 orf length:1650 frame:-1 start:400 end:2049 gi	N-Term(TMT6plex)	2089.11	2.15e-14	73.62	8.82056e-07	75.05	6.70544e-07	84.79	6.48854e-08	0	1.07734	2	0.379155	1.08789	2	3.85304	0.972879	3	8.07967	1.01319	2	12.2649	0.915958	2	11.2781	0.725427	3	1.3911	0.939383	2	16.5982	1.26603	2	23.8316	1.00314	3	1.78276
VNGTTVNVGINPSK	3	TRINITY_DN60185_c0_g1 orf length:438 frame:-3 start:361 end:798 gi	N-Term(TMT6plex); K14(TMT6plex)	1858.09	5.79e-11	73.61	9.12397e-07	77.67	3.59958e-07			0	1.64891	1		1.1384	2	14.856				0.960889	1		0.969961	2	32.689				1.04197	1		1.01706	2	22.4555
FVEETSVPVVTVFNNDPTNHPFVAK	12	TRINITY_DN65432_c0_g3 orf length:600 frame:1 start:1 end:600 gi	N-Term(TMT6plex); K25(TMT6plex)	3245.74	1.833e-17	73.59	1.00849e-06	77.21	4.48654e-07	75.4	6.70537e-07	0	1.6338	5	1.97448	1.43399	4	3.86826	1.35279	3	3.4811	1.15026	5	2.54402	0.972029	4	2.90811	0.837752	3	4.42152	0.764751	5	9.76081	1.23136	4	2.11871	0.882749	3	1.23875
AFAEASMTTAYEK	26	TRINITY_DN67298_c0_g1 orf length:1188 frame:-2 start:684 end:1871 gi	N-Term(TMT6plex); M7(Oxidation); K13(TMT6plex)	1893.98	9.073e-06	73.59	5.81904e-07	59.9	1.21772e-05	77.7	2.46245e-07	0	1.04084	6	6.80384	1.00198	5	6.86202	1.09125	15	4.65066	1.05336	6	9.97658	1.12399	5	16.2664	0.947172	15	10.371	1.05631	6	8.62223	1.11284	5	6.87512	1.13062	15	9.22182
LDAGGIVSHSFELEGK	23	TRINITY_DN61444_c0_g1 orf length:465 frame:-2 start:727 end:1191 gi	N-Term(TMT6plex); K16(TMT6plex)	2117.16	1.112e-13	73.54	1.00689e-06			89.99	2.25519e-08	0	1.25069	9	6.33073				1.21245	14	12.0608	0.966577	9	7.83566				0.831515	14	16.4101	0.760087	9	11.4887				0.878513	14	19.0765
LQGAAIYVEQVSK	5	TRINITY_DN69276_c0_g3 orf length:1320 frame:-2 start:1110 end:2429 gi	N-Term(TMT6plex); K13(TMT6plex)	1864.09	4.33e-16	73.53	1.15338e-06	71.35	1.88336e-06	70.13	2.55729e-06	0	1.21482	1		1.05667	2	21.6906	1.27216	2	8.96767	1.04008	1		1.15121	2	0.635643	0.991394	2	11.9913	0.759955	1		0.862237	2	2.25969	0.945194	2	3.84125
YIGLSEASPDTIR	21	TRINITY_DN70317_c1_g1 orf length:1044 frame:-1 start:251 end:1294 gi;TRINITY_DN62662_c2_g1 orf length:711 frame:3 start:285 end:995 gi;TRINITY_DN62662_c2_g5 orf length:936 frame:1 start:22 end:957 gi;TRINITY_DN70317_c2_g2 orf length:690 frame:-1 start:1020 end:1709 gi	N-Term(TMT6plex)	1650.89	5.795e-10	73.53	9.33796e-07	63.55	9.22882e-06	76.3	4.92288e-07	0
VNENIALAWAAK	4	TRINITY_DN67145_c0_g1 orf length:1152 frame:3 start:411 end:1562 gi	N-Term(TMT6plex); K12(TMT6plex)	1758.03	4.33e-16	73.51	9.78215e-07	28.26	0.0320951	36.5	0.00463415	0	1.16138	2	2.6126	1.22686	1		1.04706	1		1.08308	2	3.86226	0.941364	1		1.15501	1		1.11941	2	7.07071	1.44283	1		0.948386	1
GVQIIQNALK	2	TRINITY_DN71340_c1_g6 orf length:1794 frame:-3 start:287 end:2080 gi	N-Term(TMT6plex); K10(TMT6plex)	1541.98	1.022e-07	73.5	5.78455e-07			74.83	4.25863e-07	0	0.92709	1					0.827742	1		1.10419	1					1.16685	1		1.04036	1					1.07364	1
RVGGSTGSGSIGGGGGGSGAGNNMLR	3	TRINITY_DN62857_c0_g2 orf length:324 frame:-1 start:1220 end:1543 gi	N-Term(TMT6plex); M24(Oxidation)	2465.21	4.33e-16	73.5	4.48917e-07			44.42	0.00037948	1	0.999024	1					1.83065	1		0.95315	1								0.591862	1
DLGSPLFSDVFDPFSPTR	18	TRINITY_DN67829_c0_g1 orf length:285 frame:-1 start:1 end:285 gi	N-Term(TMT6plex)	2226.13	1.329e-10	73.49	6.26799e-07	73.53	6.25488e-07	71.95	9.03143e-07	0	1.56306	6	44.6355	1.78199	6	16.9764	1.46395	6	19.4998	0.840243	6	33.0071	0.649544	6	46.8207	0.765277	6	24.9675	1.21671	6	39.0296	1.65686	6	15.7205	1.68362	6	24.7671
GWNGYTFTVDQGK	4	TRINITY_DN67836_c1_g1 orf length:1629 frame:2 start:1205 end:2833 gi	N-Term(TMT6plex); K13(TMT6plex)	1931.01	4.33e-16	73.49	7.07387e-07	65.99	3.95275e-06	55.69	4.08708e-05	0	1.00938	1		1.0579	2	0.873331	0.795299	1		0.913349	1		0.993521	2	2.42428	1.05588	1		1.23781	1		1.07204	2	1.00578	1.19259	1
SLEQIYLHSLPIK	6	TRINITY_DN63977_c1_g1 orf length:546 frame:-2 start:1046 end:1591 gi	N-Term(TMT6plex); K13(TMT6plex)	1999.2	4.33e-16	73.49	7.70067e-07	60.11	1.64286e-05			0	1.04809	3	5.481	1.13223	3	7.07441				1.17693	3	1.66959	1.25045	3	1.47575				1.03344	3	3.39002	0.954055	3	1.59606
NLDEVVALAK	29	TRINITY_DN63076_c0_g1 orf length:1167 frame:2 start:575 end:1741 gi	N-Term(TMT6plex); K10(TMT6plex)	1529.93	4.33e-16	73.47	9.91765e-07	70.92	1.78406e-06	70.7	1.8725e-06	0	1.14533	8	2.11856	1.03248	7	4.64931	1.01315	14	4.87662	0.950689	8	3.29666	0.855454	7	4.27531	0.947604	14	4.46603	1.16328	8	2.70845	1.15566	7	2.73774	1.11902	14	3.84602
QTIFLPVVGLVDPDK	5	TRINITY_DN66673_c1_g7 orf length:960 frame:2 start:209 end:1168 gi	N-Term(TMT6plex); K15(TMT6plex)	2099.25	3.731e-11	73.46	7.82167e-07	75.29	5.22089e-07	44.65	0.000568995	0	1.34567	2	2.11483	1.16105	2	4.9651	1.13793	1		1.0953	2	0.739195	0.971429	2	1.16991	0.90092	1		0.970295	2	4.11749	1.22669	2	10.8887	1.11803	1
YGAIQEVETTIAK	16	TRINITY_DN72741_c1_g1 orf length:2703 frame:2 start:215 end:2917 gi	N-Term(TMT6plex); K13(TMT6plex)	1881.07	4.33e-16	73.44	1.13677e-06	67.97	4.03757e-06	70.24	2.2757e-06	0	1.20222	4	7.21668	1.30945	4	1.78221	1.30492	8	7.37608	0.476232	4	20.1625	0.487382	4	14.603	0.469058	8	20.3209	1.92836	4	7.42893	2.03121	4	5.62424	1.83778	8	23.7614
DEAQLSNLQSEEK	3	TRINITY_DN68499_c0_g1 orf length:723 frame:2 start:317 end:1039 gi	N-Term(TMT6plex); K13(TMT6plex)	1949.02	4.33e-16	73.43	8.5341e-07	71.28	1.40754e-06	69.06	2.33431e-06	0	1.36659	1		1.60644	1		1.60724	1		0.919166	1		0.891579	1		0.59614	1		0.646038	1		1.02654	1		0.706358	1
DNLTLWTSDMQDDGTDEIK	4	TRINITY_DN66700_c0_g7 orf length:717 frame:-3 start:265 end:981 gi	N-Term(TMT6plex); M10(Oxidation); K19(TMT6plex)	2671.28	1.265e-09	73.42	2.91192e-07	84.12	2.5559e-08			0	0.84253	2	7.81566	1.23781	2	0.256015				0.616252	2	6.43688	1.19458	2	4.20238				0.505945	2	0.438679	1.25736	2	1.68709
LVVETTANQDPLVTK	30	TRINITY_DN68909_c0_g1 orf length:648 frame:-2 start:1006 end:1653 gi	N-Term(TMT6plex); K15(TMT6plex)	2086.22	9.471e-13	73.42	1.0078e-06	73.41	1.0238e-06	82.41	1.27454e-07	0	1.22626	6	5.56014	1.1745	9	11.6076	1.0099	15	4.42357	0.99732	6	3.23886	1.03865	9	8.7204	0.926794	15	5.08119	0.801712	6	3.39932	0.990784	9	5.30673	1.02082	15	3.93356
ELNQVPYVVELDER	12	TRINITY_DN54871_c0_g2 orf length:309 frame:-1 start:582 end:890 gi	N-Term(TMT6plex)	1932.03	1.9e-08	73.41	8.71031e-07	75.91	4.88534e-07	73.2	9.14183e-07	0	1.24148	4	20.649	1.46525	4	11.2971	1.11911	4	23.0782	0.934759	4	8.38632	0.93291	4	1.37561	0.799294	4	7.54018	0.539438	4	0.630347	0.918958	4	1.74026	0.744887	4	8.73508
SDSQVFLFANSK	9	TRINITY_DN63000_c0_g1 orf length:435 frame:3 start:243 end:677 gi;TRINITY_DN63000_c1_g3 orf length:333 frame:3 start:846 end:1178 gi	N-Term(TMT6plex); K12(TMT6plex)	1800.99	4.33e-16	73.4	1.05359e-06	68.75	3.11377e-06	68.31	3.42364e-06	0
QYFVNADDTVAQK	10	TRINITY_DN71748_c1_g2 orf length:1215 frame:1 start:10 end:1224 gi	N-Term(TMT6plex); K13(TMT6plex)	1957.05	1.215e-10	73.39	9.34609e-07	65.23	5.98333e-06	77.54	3.55038e-07	0	0.912834	3	4.20753	0.960852	3	3.14249	0.98059	3	0.930562	0.846753	3	11.5499	0.777989	3	2.58415	0.693704	3	3.13766	0.918273	3	1.64791	1.14255	3	18.4785	1.00475	3	7.6332
AQLLQALSDSR	3	TRINITY_DN68208_c0_g1 orf length:1209 frame:2 start:350 end:1558 gi	N-Term(TMT6plex)	1430.82	4.33e-16	73.38	1.04008e-06	44.03	0.000887598			0	0.829482	2	6.83092	0.920628	1					1.2101	2	10.5406	1.09734	1					0.806437	2	36.5657	1.35515	1
NQVAMNPVNTVFDAK	27	TRINITY_DN69303_c1_g2 orf length:1830 frame:-3 start:166 end:1995 gi;TRINITY_DN70449_c1_g3 orf length:312 frame:-3 start:1 end:312 gi;TRINITY_DN71690_c3_g2 orf length:441 frame:1 start:259 end:699 gi	N-Term(TMT6plex); M5(Oxidation); K15(TMT6plex)	2122.14	8.931e-09	73.36	1.02182e-06	79.64	2.40643e-07	79.54	2.46249e-07	0
SFLTLNALNEFDPK	5	TRINITY_DN66718_c0_g1 orf length:1698 frame:-2 start:1177 end:2874 gi	N-Term(TMT6plex); K14(TMT6plex)	2067.16	1.157e-11	73.36	1.1187e-06	74.73	8.17723e-07	67.45	4.37126e-06	0	1.37438	2	3.31305	1.29557	1		0.938933	2	21.6807	1.13179	2	7.37059	0.955437	1		1.01357	2	19.0203	0.917665	2	3.02299	1.10122	1		1.06226	2	1.02445
DLVGVAYTEEETK	14	TRINITY_DN65375_c1_g1 orf length:924 frame:2 start:800 end:1723 gi	N-Term(TMT6plex); K13(TMT6plex)	1912.03	2.455e-10	73.36	9.34168e-07	74.01	7.94383e-07	73.09	9.94088e-07	0	1.22739	5	0.618325	1.20993	4	10.8798	1.27669	5	2.89628	0.968222	5	7.1256	0.990398	4	6.68598	0.748236	5	7.88207	0.704398	5	4.31753	0.961656	4	9.21129	0.848657	5	10.0636
EAVEAAGGSVR	2	TRINITY_DN71659_c3_g2 orf length:342 frame:2 start:689 end:1030 gi	N-Term(TMT6plex)	1274.69	9.871e-16	73.35	6.33462e-07			73.28	6.29658e-07	0	1.12217	1					0.982231	1		1.1712	1					1.09809	1		0.982136	1					1.07284	1
GSNIVILDSYSDSGK	5	TRINITY_DN70822_c0_g1 orf length:549 frame:3 start:1020 end:1568 gi	N-Term(TMT6plex); K15(TMT6plex)	2013.09	4.91e-14	73.34	1.07288e-06	86.56	5.01217e-08	79.43	2.54846e-07	0	0.858933	1		0.970761	2	2.82332	0.779417	2	6.18159	1.73265	1		1.77804	2	1.87812	1.60449	2	0.334102	0.774687	1		1.13472	2	1.06725	1.14418	2	3.60222
FWDLAAQEPR	10	TRINITY_DN71451_c0_g4 orf length:1155 frame:3 start:291 end:1445 gi	N-Term(TMT6plex)	1461.77	2.494e-07	73.32	6.51821e-07	75.47	3.88795e-07	75.96	3.54918e-07	0	0.182473	3	17.1725	0.289107	5	58.9126	0.282339	2	26.4465	0.185668	3	0.756012	0.366987	5	70.2494	0.333984	2	35.0709	3.8625	3	0.575411	3.28223	5	16.8515	4.25149	2	10.2999
FVQAGSEVSALLGR	4	TRINITY_DN68273_c1_g2 orf length:1476 frame:2 start:2723 end:4198 gi	N-Term(TMT6plex)	1662.94	2.217e-11	73.32	1.22449e-06	74.89	8.7896e-07	57.5	4.71244e-05	0	1.01501	2	10.6455	1.09039	1		0.791014	1		1.58984	2	31.0963	1.23578	1		1.59006	1		0.904065	2	8.22333	1.05559	1		1.02289	1
GQLTSQAGILENLDELVK	11	TRINITY_DN64833_c0_g1 orf length:930 frame:1 start:751 end:1680 gi	N-Term(TMT6plex); K18(TMT6plex)	2386.37	1.426e-16	73.3	1.10152e-06	76.87	4.93414e-07	117.03	4.63677e-11	0	1.43203	1		1.60938	2	2.67257	1.29662	8	5.84125	0.932832	1		0.918783	2	0.639483	0.743005	8	5.03037	0.66022	1		1.08339	2	7.03921	0.750153	8	5.99258
YAVNVVDQPGGPK	9	TRINITY_DN69382_c0_g1 orf length:816 frame:-1 start:342 end:1157 gi	N-Term(TMT6plex); K13(TMT6plex)	1802.02	2.194e-09	73.29	1.11343e-06	69.9	2.4866e-06	82.49	1.34428e-07	0	1.0145	3	14.5843	0.862345	2	5.11163	0.960069	4	6.32497	1.02977	3	4.66718	0.969476	2	7.22561	1.00422	4	2.22132	1.09287	3	13.0836	1.31843	2	1.77828	1.15016	4	8.60314
GSDILVEAISK	10	TRINITY_DN66260_c0_g1 orf length:1851 frame:1 start:79 end:1929 gi	N-Term(TMT6plex); K11(TMT6plex)	1589.95	2.203e-08	73.27	1.32816e-06	74.26	1.00493e-06	80.17	2.71175e-07	0	0.994062	3	1.52951	0.975225	3	0.21344	0.822876	4	2.31073	1.21841	3	1.2477	1.57436	3	3.68308	1.22791	4	0.940094	1.0116	3	2.03025	0.98335	3	0.339551	1.00495	4	1.30863
GSVLITTAQGK	4	TRINITY_DN69153_c1_g1 orf length:714 frame:2 start:53 end:766 gi	N-Term(TMT6plex); K11(TMT6plex)	1532.94	4.33e-16	73.26	1.12587e-06			6.91	4.6852	0	0.783312	3	27.6993				0.900867	1		0.927466	3	21.2415				1.14229	1		1.29913	3	9.39179				1.14572	1
VLNSYWINEDSTYK	24	TRINITY_DN62780_c0_g8 orf length:648 frame:3 start:432 end:1079 gi;TRINITY_DN62780_c0_g3 orf length:477 frame:1 start:1 end:477 gi	N-Term(TMT6plex); K14(TMT6plex)	2190.15	3.946e-12	73.23	9.72061e-07	73.74	8.64357e-07	73.21	9.50283e-07	0
IGAINVVCASSDAATR	3	TRINITY_DN69747_c1_g2 orf length:1068 frame:3 start:768 end:1835 gi	N-Term(TMT6plex); C8(Carbamidomethyl)	1833.96	1.222e-10	73.23	8.31837e-07	65.69	4.74802e-06	79.21	2.10512e-07	0	0.587595	1		0.424837	1		0.590257	1		0.862004	1		0.746627	1		0.899066	1		1.91225	1		1.85942	1		2.07686	1
MNTDITASTKPEYPVIDR	12	TRINITY_DN69944_c0_g2 orf length:300 frame:-1 start:1524 end:1823 gi	N-Term(Acetyl); M1(Oxidation); K10(TMT6plex)	2338.18	4.33e-16	73.21	6.94805e-07	36.39	0.00340978	72.78	7.4603e-07	0	1.1028	4	8.09467	0.964863	4	6.90324	1.16835	4	1.86808	1.0163	4	7.35334	1.10437	4	16.2058	0.767311	4	1.23326	0.90412	4	8.53946	1.05853	4	6.97792	0.994479	4	9.70722
QTGSLYSDWDLLPPK	22	TRINITY_DN67943_c0_g1 orf length:663 frame:2 start:53 end:715 gi	N-Term(TMT6plex); K15(TMT6plex)	2178.18	2.32e-11	73.2	1.20375e-06	86.12	6.14523e-08	85.96	6.38852e-08	0	1.16569	2	8.34298	1.2662	4	1.95412	1.06102	16	6.18527	1.10261	2	11.7435	1.00806	4	16.1766	0.92989	16	8.33309	1.20734	2	16.6868	1.21097	4	11.3487	1.01932	16	12.3267
AGMVVSFAPTNVTTEVK	2	TRINITY_DN71197_c6_g4 orf length:708 frame:1 start:1 end:708 gi	N-Term(TMT6plex); K17(TMT6plex)	2209.23	4.33e-16	73.2	1.38085e-06					0	0.456026	2	69.9859							0.501445	2	64.0297							1.12402	2	2.18756
GAGGNIIPSSTGAAK	3	TRINITY_DN66413_c2_g1 orf length:996 frame:-3 start:84 end:1079 gi	N-Term(TMT6plex); K15(TMT6plex)	1759.01	1.165e-15	73.19	1.14416e-06	68.41	3.33129e-06			0	0.331446	2	314.156	0.117034	1					0.556711	2	71.9824	0.334258	1					0.737558	2	16.7576	0.789985	1
LQLQGNAATQAQPMDSSLNTPVR	1	TRINITY_DN59951_c0_g2 orf length:693 frame:-1 start:406 end:1098 gi	N-Term(TMT6plex); M14(Oxidation)	2685.38	4.33e-16	73.19	8.32338e-07					0	1.01838	1								0.954632	1								0.990097	1
GLSVIDSYQLLQQGR	7	TRINITY_DN62810_c0_g1 orf length:438 frame:2 start:533 end:970 gi;TRINITY_DN70632_c1_g2 orf length:240 frame:-3 start:3 end:242 gi	N-Term(TMT6plex)	1906.06	1.031e-12	73.16	1.2004e-06	81.88	1.55672e-07	82.89	1.29282e-07	0
DVAVLEAMLESGTK	9	TRINITY_DN65579_c1_g2 orf length:1071 frame:-1 start:1404 end:2474 gi	N-Term(TMT6plex); M8(Oxidation); K14(TMT6plex)	1937.07	6.976e-09	73.16	1.24388e-06	74.88	8.27347e-07	67.47	4.69139e-06	0	1.75933	3	4.6277	1.51569	4	13.1955	1.23211	2	9.02325	0.936609	3	9.4119	0.890797	4	5.80288	0.695323	2	14.4989	0.72017	3	1.54836	0.926193	4	7.83067	0.764062	2	1.44355
NVFDYDSDLYAK	5	TRINITY_DN68494_c0_g1 orf length:2481 frame:2 start:101 end:2581 gi	N-Term(TMT6plex); K12(TMT6plex)	1907.98	4.33e-16	73.16	7.48741e-07	33.29	0.00719629	68.92	2.00044e-06	0	1.60688	1		1.30359	1		1.44743	3	3.77653	1.00452	1		1.06478	1		0.766695	3	8.90288	0.544111	1		1.00813	1		0.731868	3	4.97962
SDIVEFATLSGILTAR	5	TRINITY_DN72988_c4_g1 orf length:978 frame:-1 start:1713 end:2690 gi	N-Term(TMT6plex)	1922.08	4.33e-16	73.15	1.20075e-06	66.89	5.07518e-06	60.4	2.33931e-05	0	1.50407	2	17.9264	1.38251	2	22.9434	1.0374	1		1.25384	2	10.8876	1.12969	2	8.26963	1.07099	1		0.661939	2	39.8705	0.907729	2	15.5247	0.958046	1
QLAVEAVGPQGSSTR	10	TRINITY_DN60034_c0_g1 orf length:1479 frame:3 start:18 end:1496 gi	N-Term(TMT6plex)	1728.95	4.33e-16	73.15	9.29611e-07	61.68	1.28369e-05	64	7.52423e-06	0	1.41923	3	4.77784	1.00361	3	10.4487	1.45727	4	9.08564	0.980993	3	10.139	1.00252	3	9.01296	0.79308	4	6.46621	0.749425	3	10.7217	0.835863	3	9.67901	0.739702	4	2.94671
EAFTLFDTDNDGK	17	TRINITY_DN67523_c0_g1 orf length:480 frame:-3 start:443 end:922 gi	N-Term(TMT6plex); K13(TMT6plex)	1930.98	4.33e-16	73.14	5.84773e-07	71.75	8.42113e-07	72.18	7.47596e-07	0	1.66981	6	3.46204	1.74432	5	9.32555	1.63369	6	11.8695	0.939955	6	4.22721	1.0506	5	10.9921	0.693992	6	9.82444	0.484698	6	5.3842	0.754468	5	12.7928	0.63648	6	15.353
IFNVLGEPVDNLGPVDTR	20	TRINITY_DN68273_c1_g2 orf length:1476 frame:2 start:2723 end:4198 gi	N-Term(TMT6plex)	2184.19	3.359e-14	73.12	1.14082e-06	85.45	6.84244e-08	86.74	4.95697e-08	0	1.20007	4	3.74977	1.18218	4	8.18676	0.990254	12	10.0069	1.59806	4	10.5662	1.31712	4	6.89241	1.17929	12	22.6087	0.684117	4	7.96875	1.13292	4	8.33497	0.996821	12	6.07375
NYVDMDEYPVTTELQNR	3	TRINITY_DN68910_c0_g3 orf length:1503 frame:-3 start:302 end:1804 gi	N-Term(TMT6plex); M5(Oxidation)	2332.09	1.062e-13	73.11	1.78358e-07	40.15	0.000347778	47.07	7.85344e-05	0	0.809208	1		0.742481	1		0.843725	1		0.621976	1		0.610702	1		0.509514	1		1.17698	1		1.69208	1		1.07199	1
EGDIVDVSGTTIGK	6	TRINITY_DN63913_c0_g1 orf length:867 frame:3 start:1185 end:2051 gi	N-Term(TMT6plex); K14(TMT6plex)	1849.03	4.33e-16	73.1	1.15343e-06	50.44	0.000211454	28.28	0.036554	0	1.17571	2	3.49966	1.12694	3	2.21216	1.01347	1		1.4425	2	17.7436	1.35438	3	0.818002	1.09997	1		0.72697	2	6.38874	1.00382	3	9.62117	0.880973	1
GESTTTALDGNQLIAK	10	TRINITY_DN71791_c2_g1 orf length:1404 frame:-2 start:2270 end:3673 gi	N-Term(Acetyl); K16(TMT6plex)	1890	4.736e-07	73.09	9.27816e-07	73.25	8.63501e-07	73.14	8.71093e-07	0	0.876886	4	0.300261	0.84972	2	6.4464	1.00562	4	3.48098	0.956144	4	3.27357	1.29789	2	1.96259	0.835717	4	9.21071	0.877032	4	6.70962	1.04978	2	5.112	1.06048	4	4.84251
SLSSGEPTPASVK	9	TRINITY_DN66005_c2_g1 orf length:486 frame:2 start:2462 end:2947 gi	N-Term(TMT6plex); K13(TMT6plex)	1717.98	8.473e-10	73.06	1.25555e-06	73.61	1.11491e-06	73.64	1.08777e-06	0	1.60576	2	0.282989	1.48368	2	8.73006	1.27475	5	7.24948	1.02596	2	0.303826	1.0029	2	1.19099	0.986593	5	6.2846	0.789164	2	10.7085	0.893166	2	11.7434	0.984658	5	0.541982
QAVLLSATEAAEMILR	10	TRINITY_DN66765_c0_g1 orf length:1341 frame:2 start:968 end:2308 gi	N-Term(TMT6plex); M13(Oxidation)	1961.09	9.092e-11	73.05	1.23863e-06	76.42	5.70086e-07	75.44	7.05825e-07	0	1.23274	4	9.56828	1.30509	3	9.64071	1.1496	3	7.81385	1.07817	4	9.87459	0.995719	3	3.56137	0.827831	3	5.26099	0.731615	4	7.59149	0.903775	3	5.51914	0.872022	3	5.18544
IIGATNPAESAPGTIR	92	TRINITY_DN71360_c1_g1 orf length:351 frame:3 start:1080 end:1430 gi	N-Term(TMT6plex)	1797.01	1.442e-07	73.05	1.22376e-06	73.45	1.10479e-06	66.61	5.40226e-06	0	1.19486	24	28.7497	1.15517	28	27.6891	1.07235	40	11.9388	0.882784	24	13.4754	0.925568	28	23.2452	0.880026	40	11.8823	1.00388	24	13.1433	0.977433	28	14.136	1.14299	40	12.0308
AETVSEVQQSLSK	12	TRINITY_DN69956_c0_g1 orf length:1290 frame:2 start:1424 end:2713 gi	N-Term(TMT6plex); K13(TMT6plex)	1864.05	4.33e-16	73.05	1.37487e-06	68.27	4.25213e-06	70.24	2.64946e-06	0	0.888815	4	5.34586	0.912203	3	3.50459	1.00046	5	5.41539	0.963361	4	10.2778	0.886097	3	4.58421	0.833904	5	14.9537	1.25022	4	0.491981	1.26042	3	7.54349	1.19339	5	13.0397
DLEEEVENMGGHLNAYTSR	3	TRINITY_DN62155_c0_g1 orf length:1209 frame:-1 start:735 end:1943 gi	N-Term(TMT6plex)	2393.12	4.33e-16	73.05	1.80839e-07			72.47	2.32158e-07	0	0.866241	2	6.12364				1.13848	1		0.884225	2	4.06854				0.599219	1		0.93993	2	13.62				0.685482	1
TVASEDPFISSLTK	18	TRINITY_DN70686_c0_g1 orf length:2520 frame:-1 start:567 end:3086 gi	N-Term(TMT6plex); K14(TMT6plex)	1953.1	3.258e-13	73.02	1.14743e-06	89.2	2.87341e-08	75.36	6.94206e-07	0	1.24334	5	5.84851	1.22347	5	9.66959	1.11726	8	4.69189	0.97878	5	3.15706	0.915987	5	7.30485	0.767792	8	4.33811	0.789798	5	6.80449	0.893421	5	5.77111	0.853445	8	6.55463
AFVLDADNLIPK	234	TRINITY_DN68644_c1_g2 orf length:477 frame:-2 start:279 end:755 gi	N-Term(TMT6plex); K12(TMT6plex)	1774.05	2.538e-08	73.02	1.25719e-06	80.17	2.36076e-07	91.46	1.80053e-08	0	1.39854	84	10.107	1.21727	67	5.94241	1.12709	83	6.54485	1.06905	84	8.2576	0.880753	67	8.56892	1.00094	83	8.05555	0.859605	84	11.0528	0.893878	67	8.25092	0.977114	83	9.62803
YAEVKPALSNMVAAAK	18	TRINITY_DN72029_c1_g3 orf length:2295 frame:1 start:1201 end:3495 gi	N-Term(TMT6plex); K5(TMT6plex); M11(Oxidation); K16(TMT6plex)	2366.37	6.274e-14	73.02	1.12249e-06	60.19	2.16326e-05	30.28	0.0210483	0	1.26761	8	5.00595	1.12763	5	2.43541	1.14525	5	23.2917	0.997473	8	5.45096	0.842694	5	2.04921	0.963808	5	38.0143	1.14635	8	8.83949	1.11327	5	1.2944	0.976531	5	9.10225
DIQAWEYVPLGPFLGK	8	TRINITY_DN59713_c0_g1 orf length:1425 frame:-1 start:268 end:1692 gi	N-Term(TMT6plex); K16(TMT6plex)	2291.29	4.33e-16	73.01	1.26009e-06	66.35	5.92094e-06	67.62	4.35049e-06	0	1.28111	2	18.089	1.17398	3	0.304449	0.886172	3	9.7704	1.1268	2	7.58712	1.06056	3	6.35847	1.21554	3	2.22507	0.781287	2	15.1817	0.891821	3	10.9689	0.932821	3	14.5763
SATVAVVGDGFIAK	7	TRINITY_DN62915_c4_g4 orf length:1737 frame:1 start:163 end:1899 gi	N-Term(TMT6plex); K14(TMT6plex)	1793.07	4.33e-16	73.01	1.18008e-06	50.94	0.000190472	69.81	2.51255e-06	0	1.40912	2	4.37	1.3388	2	0.341948	1.00319	3	14.2725	0.997106	2	4.8673	0.865664	2	1.2993	0.957832	3	7.01867	1.09442	2	5.06579	1.11956	2	13.7972	1.19376	3	5.86802
AAGISGIEIGTK	14	TRINITY_DN69031_c2_g2 orf length:438 frame:2 start:1154 end:1591 gi	N-Term(TMT6plex); K12(TMT6plex)	1574.95	3.738e-10	73	1.29306e-06	78.04	3.9102e-07	86.95	5.3083e-08	0	1.24545	3	2.79233	1.40705	3	12.9712	1.08578	8	13.426	1.00727	3	0.390119	1.13769	3	1.41287	0.994784	8	5.85965	1.02021	3	3.44865	0.910959	3	2.95959	0.973844	8	4.83941
DAGSMNFAQIEK	21	TRINITY_DN67855_c0_g1 orf length:585 frame:2 start:2189 end:2773 gi	N-Term(TMT6plex); M5(Oxidation); K12(TMT6plex)	1784.93	1.048e-13	72.99	7.76119e-07	72.95	7.27532e-07	72.69	8.28935e-07	0	1.09431	7	9.07612	1.1145	6	2.73563	1.02084	8	3.22359	0.879357	7	12.1703	0.82611	6	6.35144	0.854009	8	12.3578	1.15021	7	6.99588	1.2147	6	9.31601	1.10538	8	9.97893
ASNAETTEEALVFALQHAK	10	TRINITY_DN67302_c1_g1 orf length:1485 frame:-3 start:326 end:1810 gi	N-Term(TMT6plex); K19(TMT6plex)	2488.35	4.33e-16	72.97	1.3424e-06	54.54	9.31635e-05	70.81	2.18666e-06	0	0.932139	2	1.62294	0.953305	2	1.07623	1.03992	6	6.26593	0.958298	2	6.30446	0.948201	2	19.1545	0.832745	6	12.3317	1.01502	2	16.5748	1.38258	2	18.3379	1.1162	6	1.84358
SFNGFGTTGDDATR	2	TRINITY_DN64868_c1_g1 orf length:906 frame:-2 start:260 end:1165 gi	N-Term(TMT6plex)	1674.79	4.33e-16	72.97	1.86725e-07	31.37	0.00291783			0	0.583939	1		0.730398	1					0.632271	1		0.837907	1					2.35878	1		1.15754	1
NVVLEQSFGAPK	15	TRINITY_DN69817_c1_g1 orf length:1530 frame:-2 start:427 end:1956 gi	N-Term(TMT6plex); K12(TMT6plex)	1747.02	4.368e-11	72.96	1.21651e-06	84.97	7.72168e-08	68.18	3.78616e-06	0	1.04881	5	17.8009	1.10744	6	10.8106	0.996314	4	5.67665	0.818782	5	3.66629	0.774581	6	13.093	1.07164	4	10.6948	1.31727	5	2.05081	1.16962	6	6.52398	1.06496	4	9.17337
GGGAHGGSGAGGYGGGMPAK	2	TRINITY_DN65723_c1_g4 orf length:804 frame:1 start:154 end:957 gi	N-Term(TMT6plex); M17(Oxidation); K20(TMT6plex)	2077.03	4.33e-16	72.96	4.35009e-07			64.72	2.78262e-06	0	0.922515	1					1.28317	1		1.03589	1					0.886004	1		1.04691	1					0.980436	1
EGVQELIGNLSK	15	TRINITY_DN68751_c0_g1 orf length:2154 frame:2 start:203 end:2356 gi	N-Term(TMT6plex); K12(TMT6plex)	1745.02	4.33e-16	72.94	1.11541e-06	58.79	2.94649e-05	71.17	1.70717e-06	0	1.01668	2	2.35347	1.12844	4	6.43108	1.01043	9	5.36824	0.955457	2	1.48396	1.05767	4	2.98422	0.874916	9	4.01725	1.06948	2	0.00107906	1.04495	4	7.20693	1.04861	9	3.9201
EGDTVLLPEYGGTQVK	20	TRINITY_DN60997_c0_g1 orf length:291 frame:-3 start:1016 end:1306 gi	N-Term(TMT6plex); K16(TMT6plex)	2164.19	3.248e-12	72.91	1.35084e-06	76.55	5.95322e-07	75.86	6.84863e-07	0	1.29864	7	11.0822	1.3791	7	21.4905	1.21412	6	11.2869	0.879303	7	7.79673	0.840462	7	13.8253	0.783873	6	11.7194	0.802234	7	4.06833	1.0647	7	5.41177	1.00181	6	4.17324
QIINSGPVIASQLLLVDEVIR	2	TRINITY_DN69265_c0_g1 orf length:1593 frame:-2 start:2230 end:3822 gi	N-Term(TMT6plex)	2506.48	1.621e-12	72.91	7.8799e-07	56.3	3.98519e-05			0	1.21085	1		1.5318	1					1.18156	1		0.846367	1					0.706647	1		1.12814	1
IGSAGVVGADEIER	6	TRINITY_DN64712_c2_g1 orf length:219 frame:2 start:5 end:223 gi	N-Term(TMT6plex)	1601.87	4.631e-11	72.89	8.86725e-07	71.82	1.17392e-06	79.5	2.02524e-07	0	1.21002	2	2.30262	1.14484	2	20.4725	1.18475	2	9.12012	1.02209	2	6.97307	1.06849	2	9.19077	0.899309	2	12.7408	0.841976	2	4.52717	1.00636	2	10.6651	1.0317	2	1.74983
DALNSALDEEMSADPK	12	TRINITY_DN70071_c0_g1 orf length:774 frame:-3 start:1864 end:2637 gi	N-Term(TMT6plex); M11(Oxidation); K16(TMT6plex)	2180.08	4.33e-16	72.85	4.85078e-07	60.9	7.35612e-06	69.17	1.15612e-06	0	0.977809	5	9.02827	1.1745	4	3.55191	1.14094	3	5.70078	0.76096	5	20.443	0.879334	4	10.6515	0.573308	3	8.80449	0.735135	5	18.6568	1.35855	4	3.11483	0.737689	3	5.43419
ETIDAVDEVGK	42	TRINITY_DN62897_c2_g1 orf length:459 frame:-3 start:476 end:934 gi	N-Term(TMT6plex); K11(TMT6plex)	1633.9	2.206e-09	72.83	1.23002e-06	76.57	5.17688e-07	70.25	2.22798e-06	0	1.20686	13	12.0286	1.0877	14	13.848	1.1908	15	8.295	1.31744	13	7.40719	1.09886	14	7.03363	1.04534	15	8.75556	1.15326	13	8.79136	1.48001	14	19.0071	1.25777	15	21.5788
NVVLDEYGSPK	17	TRINITY_DN67662_c0_g1 orf length:1755 frame:3 start:153 end:1907 gi	N-Term(TMT6plex); K11(TMT6plex)	1678.94	2.943e-08	72.83	1.36032e-06	72.91	1.33549e-06	73.19	1.27609e-06	0	1.44776	5	4.58917	1.55732	5	20.0518	1.29286	7	10.8015	1.08312	5	0.477042	1.04743	5	12.1826	0.923421	7	6.55443	1.01315	5	4.90058	1.13959	5	4.6992	1.11838	7	5.10084
VEQAGLILGVK	4	TRINITY_DN64277_c0_g2 orf length:648 frame:-1 start:118 end:765 gi	N-Term(TMT6plex); K11(TMT6plex)	1585.01	5.127e-09	72.82	5.4068e-07	73.4	4.79943e-07	55.81	2.96537e-05	0	1.64952	1		1.79803	1		1.22009	2	4.39105	1.08175	1		1.01327	1		1.09559	2	2.79305	0.462244	1		0.389168	1		0.658396	2	17.1443
ALAGEAEDVHR	2	TRINITY_DN70591_c1_g1 orf length:1815 frame:-2 start:1864 end:3678 gi	N-Term(TMT6plex)	1396.74	1.52e-13	72.82	7.57474e-07			72.91	7.03563e-07	0	0.997384	1					0.906365	1		0.916071	1					0.990598	1		0.954339	1					0.943171	1
APADPTVDLNMQLTK	8	TRINITY_DN66451_c0_g2 orf length:1620 frame:1 start:196 end:1815 gi	N-Term(TMT6plex); M11(Oxidation); K15(TMT6plex)	2088.14	4.004e-09	72.8	1.19919e-06	72.95	1.14833e-06	34.6	0.00785359	0	0.928376	2	3.11033	0.931067	4	3.40432	1.00748	2	2.68579	1.07824	2	14.232	1.23948	4	12.9278	0.982709	2	3.31959	0.827355	2	10.1798	0.846696	4	8.56294	0.947793	2	12.677
LITDKNEIEGLPATALGMAAQTAVSK	3	TRINITY_DN72315_c2_g2 orf length:1467 frame:-3 start:1169 end:2635 gi	N-Term(TMT6plex); K5(TMT6plex); M18(Oxidation); K26(TMT6plex)	3345.89	2.455e-16	72.79	8.62668e-07	90.97	1.30773e-08			1	1.51649	1		1.33982	2	11.2402				1.1284	1		1.016	2	0.531179				0.652382	1		1.13221	2	1.82227
INALIEEAGAHK	13	TRINITY_DN65482_c2_g2 orf length:1452 frame:2 start:2 end:1453 gi	N-Term(TMT6plex); K12(TMT6plex)	1724.01	3.343e-09	72.78	1.28117e-06	73.77	1.01372e-06	75.63	6.68773e-07	0	1.31058	3	31.8134	1.47536	3	10.4414	1.20568	7	13.1828	0.989958	3	11.995	0.932941	3	6.40082	0.93102	7	6.33008	0.963228	3	15.7745	0.977653	3	4.04991	0.939359	7	11.8823
GNPIWNQLSVPESK	10	TRINITY_DN66477_c0_g1 orf length:1143 frame:3 start:75 end:1217 gi	N-Term(TMT6plex); K14(TMT6plex)	2027.13	5.439e-10	72.78	1.22317e-06	62.32	1.35691e-05	77.01	4.62832e-07	0	0.837123	4	12.6599	0.904583	3	3.82263	0.859259	3	6.4467	0.847357	4	5.74366	0.845751	3	3.53954	0.849242	3	12.6573	1.34126	4	2.23915	1.17139	3	14.351	1.32799	3	8.95532
LIENYLLENQDAYN	13	TRINITY_DN72620_c3_g7 orf length:174 frame:3 start:3 end:176 gi	N-Term(TMT6plex)	1940.98	4.338e-08	72.73	6.93335e-07	89.79	1.41688e-08	77.25	2.49584e-07	0	1.22047	5	18.0462	1.12608	4	18.8447	0.893625	4	5.90384	1.02295	5	0.866486	1.01316	4	26.5358	0.970307	4	2.00952	0.848741	5	9.32123	1.05214	4	16.6873	0.978004	4	16.4047
GMAVLMAEFEK	5	TRINITY_DN69778_c2_g1 orf length:69 frame:2 start:2 end:70 gi	N-Term(TMT6plex); K11(TMT6plex)	1683.92	4.33e-16	72.73	1.06667e-06	22.23	0.120281	66.6	4.32083e-06	0	0.981336	2	18.0023	1.23106	1		1.09552	2	3.71769	0.79495	2	17.2644	0.901285	1		0.718981	2	4.82069	0.703635	2	26.0584	1.01695	1		0.657941	2	15.2387
SNSILVSGESGAGK	4	TRINITY_DN72635_c0_g3 orf length:4191 frame:3 start:387 end:4577 gi;TRINITY_DN69513_c0_g1 orf length:4533 frame:1 start:25 end:4557 gi	N-Term(TMT6plex); K14(TMT6plex)	1763.99	6.449e-11	72.72	1.49411e-06	85.3	8.24863e-08	53.78	0.000117053	0
AILPVLQAEEDER	17	TRINITY_DN71315_c0_g1 orf length:429 frame:3 start:183 end:611 gi	N-Term(TMT6plex)	1711.94	7.67e-10	72.69	1.1519e-06	75.66	5.73169e-07	75.23	6.4482e-07	0	1.08569	5	11.5303	1.11025	5	19.8153	1.11475	7	17.2777	1.10959	5	4.36922	1.21482	5	5.60707	0.901239	7	6.88863	0.851676	5	16.0678	1.03076	5	7.19011	0.9198	7	7.98878
VEEDAVWSQVAK	16	TRINITY_DN60649_c0_g1 orf length:1320 frame:3 start:3 end:1322 gi;TRINITY_DN72750_c1_g5 orf length:891 frame:-3 start:1 end:891 gi	N-Term(TMT6plex); K12(TMT6plex)	1819	7.236e-10	72.68	1.23548e-06	72.49	1.271e-06	81.05	1.76285e-07	0
IIEHNILVVSK	5	TRINITY_DN66100_c4_g1 orf length:1110 frame:-3 start:1568 end:2677 gi	N-Term(TMT6plex); K11(TMT6plex)	1723.09	4.33e-16	72.67	7.27315e-07	60.48	1.11473e-05	66.36	2.36987e-06	0	1.14106	2	6.09323	1.14247	2	1.76102	1.00342	1		1.04183	2	6.12882	1.03042	2	0.947288	1.03912	1		0.921012	2	17.362	0.837118	2	3.26291	1.04372	1
SVETEAGTSSSK	9	TRINITY_DN62310_c0_g2 orf length:1932 frame:2 start:278 end:2209 gi	N-Term(TMT6plex); K12(TMT6plex)	1640.88	4.33e-16	72.67	8.54392e-07	57.72	2.56947e-05	61.67	1.08583e-05	0	1.11759	4	15.3732	1.22886	2	9.49865	1.05111	3	9.60711	0.993644	4	13.0845	0.932923	2	0.994039	0.957578	3	17.3771	0.875132	4	5.69232	1.10553	2	9.90745	1.02997	3	14.7917
NPQDITTEEYASFYK	3	TRINITY_DN64041_c1_g4 orf length:903 frame:-3 start:3 end:905 gi	N-Term(TMT6plex); K15(TMT6plex)	2264.15	4.33e-16	72.67	7.43537e-07					0	0.740163	3	13.1081							0.893826	3	0.666137							0.925472	3	8.32903
LGLDSKPIAECYSSGLGK	4	TRINITY_DN70579_c3_g1 orf length:504 frame:1 start:547 end:1050 gi	N-Term(TMT6plex); K6(TMT6plex); C11(Carbamidomethyl); K18(TMT6plex)	2582.45	4.33e-16	72.66	1.28183e-06	56.32	5.29695e-05			0	1.01842	2	3.18633	1.10085	2	5.55539				0.715331	2	5.81606	0.575294	2	8.81208				1.0267	2	5.38975	1.11646	2	3.06207
VSVVPSAAALVIK	10	TRINITY_DN61861_c4_g2 orf length:498 frame:-3 start:510 end:1007 gi	N-Term(TMT6plex); K13(TMT6plex)	1712.11	2.972e-10	72.64	4.08377e-07	70.47	6.282e-07	76.9	1.39859e-07	0	1.45856	3	4.5903	1.43485	3	7.9842	1.06767	4	2.7801	0.971426	3	1.32518	0.872628	3	1.24742	1.12206	4	4.65792	0.905819	3	1.88226	0.816003	3	4.10448	0.912141	4	0.928812
AADLDIASVLGMSFPSYR	13	TRINITY_DN71669_c1_g2 orf length:936 frame:-1 start:1 end:936 gi	N-Term(TMT6plex); M12(Oxidation)	2158.11	3.387e-11	72.64	8.63037e-07	70.43	1.38124e-06	73.93	6.21024e-07	0	1.22042	4	11.756	0.999819	5	12.734	0.792846	4	3.0053	1.09496	4	4.5328	1.03171	5	6.14494	1.13679	4	2.03106	0.966942	4	3.42318	1.20034	5	6.1855	1.10399	4	13.4056
AVFLDLEPTVIDEVR	6	TRINITY_DN66996_c1_g2 orf length:1095 frame:1 start:280 end:1374 gi	N-Term(TMT6plex)	1945.09	8.681e-13	72.61	1.3515e-06	91.13	1.91184e-08	79.11	3.03177e-07	0	1.31071	2	3.27313	1.24999	2	16.8077	1.13963	2	15.0383	1.0995	2	8.23701	1.25406	2	16.341	0.812045	2	5.08436	0.302775	2	20.4613	0.772667	2	25.3887	0.510038	2	26.1695
YYIGEVDQSTVPLK	5	TRINITY_DN60078_c0_g1 orf length:315 frame:1 start:838 end:1152 gi	N-Term(TMT6plex); K14(TMT6plex)	2070.15	1.229e-11	72.61	1.28297e-06	75.62	6.37416e-07	27.89	0.0375502	0	1.15964	2	0.882259	1.34125	1		1.13938	2	2.74485	0.830224	2	15.5931	0.760597	1		0.864334	2	3.92151	1.30858	2	25.4114	1.31954	1		1.13291	2	5.48235
AIDLLYNTALVSSGFTPENPAELGGK	9	TRINITY_DN70186_c0_g1 orf length:2499 frame:-3 start:352 end:2850 gi	N-Term(TMT6plex); K26(TMT6plex)	3135.7	7.571e-16	72.58	1.23389e-06	97.42	4.04835e-09	86.95	4.48077e-08	0	1.66034	3	0.951272	1.4755	3	0.96245	1.38099	3	6.44285	1.17067	3	1.35552	1.10494	3	3.90981	0.81511	3	23.7293	0.973936	3	6.75834	1.39291	3	1.26657	1.22399	3	8.57219
DVQEACVYDGYTLPK	8	TRINITY_DN66488_c3_g2 orf length:285 frame:3 start:72 end:356 gi	N-Term(TMT6plex); C6(Carbamidomethyl); K15(TMT6plex)	2216.13	2.931e-12	72.58	9.21969e-07	72.65	9.07228e-07	78.36	2.42893e-07	0	0.912461	3	2.32799	1.08944	2	1.12412	1.08974	3	3.36445	0.89246	3	3.83105	0.997669	2	6.46192	0.761218	3	11.6897	0.976211	3	11.4761	1.4366	2	3.65373	0.947829	3	1.0898
ENVSSEALEAAR	11	TRINITY_DN71509_c0_g2 orf length:672 frame:1 start:793 end:1464 gi	N-Term(TMT6plex)	1504.78	4.33e-16	72.58	6.59733e-07	69.23	1.37309e-06	44.82	0.000398828	0	1.06405	3	9.48771	0.879131	4	27.2522	0.992561	4	9.73578	1.0499	3	7.06007	1.14899	4	33.6988	1.03841	4	17.1328	0.940938	3	2.20632	1.10008	4	4.11235	0.962439	4	15.3532
GGGQGNYSSNFSSDAGGGR	2	TRINITY_DN68547_c1_g1 orf length:2058 frame:-3 start:919 end:2976 gi	N-Term(TMT6plex)	2003.91	1.137e-09	72.57	1.1067e-07			79.37	2.71686e-08	0	0.724143	1					1.19958	1		1.05149	1					0.936001	1		1.29798	1					1.12453	1
TMEINPENPIMEELR	16	TRINITY_DN64795_c0_g2 orf length:1284 frame:3 start:3 end:1286 gi	N-Term(TMT6plex); M2(Oxidation)	2061.02	7.818e-09	72.56	4.57566e-07	72.59	4.40646e-07	72.38	4.76929e-07	0	0.864851	6	9.45245	1.23717	5	5.93711	1.39517	5	11.5549	0.720766	6	21.5153	0.650954	5	27.9466	0.383933	5	46.5445	1.00619	6	13.9338	1.45738	5	3.24454	0.616529	5	27.2854
GGAAEAQVSPAK	3	TRINITY_DN69389_c1_g5 orf length:420 frame:-3 start:444 end:863 gi	N-Term(TMT6plex); K12(TMT6plex)	1543.88	3.637e-09	72.56	1.08707e-06	69.29	2.36699e-06	80.39	1.83737e-07	0	1.23686	1		1.09931	1		1.13061	1		1.01619	1		1.12493	1		0.999074	1		0.950248	1		0.842727	1		0.836451	1
AIGTATGGSSEAIMLGGLALK	4	TRINITY_DN63647_c0_g1 orf length:1413 frame:2 start:95 end:1507 gi;TRINITY_DN58048_c0_g1 orf length:1392 frame:-2 start:6 end:1397 gi	N-Term(TMT6plex); M14(Oxidation); K21(TMT6plex)	2392.36	4.33e-16	72.55	1.3036e-06	65.82	6.24437e-06			0
ANLDPLVTEIIK	59	TRINITY_DN48452_c0_g1 orf length:936 frame:2 start:29 end:964 gi	N-Term(TMT6plex); K12(TMT6plex)	1784.09	2.084e-09	72.54	9.69503e-07	75.81	4.55302e-07	76.1	4.25892e-07	0	1.66958	19	14.2577	1.37608	11	22.4616	1.47798	29	23.5528	1.21708	19	8.75813	1.0541	11	5.53762	1.08675	29	6.18232	0.51721	19	41.9771	0.380159	11	207.588	0.563877	29	41.0346
IGFVSAGAIQQTDGGIK	4	TRINITY_DN69588_c0_g1 orf length:2757 frame:2 start:308 end:3064 gi	N-Term(TMT6plex); K17(TMT6plex)	2120.21	7.074e-11	72.51	1.50361e-06	84.58	9.49219e-08	100.48	2.41301e-09	0	1.21857	2	0.730089	1.29646	1		1.10238	1		1.03104	2	5.60653	0.987572	1		0.711179	1		0.951135	2	32.298	0.911085	1		1.12579	1
DLDALAQFVEK	3	TRINITY_DN68116_c0_g1 orf length:1044 frame:2 start:2 end:1045 gi	N-Term(TMT6plex); K11(TMT6plex)	1706.97	4.33e-16	72.5	1.44241e-06					0	0.439677	3	17.1682							0.637303	3	9.20965							0.877985	3	6.1787
ESSVGYLLEESQR	6	TRINITY_DN69765_c0_g1 orf length:783 frame:-1 start:357 end:1139 gi	N-Term(TMT6plex)	1725.89	4.33e-16	72.49	8.06002e-07	62.75	7.06076e-06	64.71	4.64839e-06	0	1.09005	1		1.19111	2	10.5848	1.11138	3	6.67487	0.97072	1		1.01392	2	10.1711	0.764858	3	0.410892	0.944067	1		1.02799	2	32.4238	0.987284	3	16.3832
TLNDQIVVLSK	8	TRINITY_DN66100_c4_g1 orf length:1110 frame:-3 start:1568 end:2677 gi	N-Term(TMT6plex); K11(TMT6plex)	1688.04	5.598e-08	72.46	1.06982e-06	72.56	9.84461e-07	61.11	1.45986e-05	0	1.27654	3	3.23443	1.2352	3	3.83781	1.04174	2	2.36512	0.990105	3	0.8559	0.888259	3	3.52181	0.987374	2	1.4383	0.936068	3	3.35593	0.954715	3	0.563646	1.05436	2	6.19808
FGNLFDEAMEADSK	12	TRINITY_DN71451_c0_g4 orf length:1155 frame:3 start:291 end:1445 gi	N-Term(TMT6plex); M9(Oxidation); K14(TMT6plex)	2048.01	4.502e-14	72.46	4.85251e-07	69.65	8.99659e-07	58.25	1.16706e-05	0	0.439107	4	31.0736	0.495086	4	19.4719	0.661592	4	11.3728	0.500962	4	25.083	0.527958	4	23.6657	0.545961	4	23.7668	2.55104	4	24.1073	2.78005	4	6.30396	2.79625	4	25.7136
ANENAGTGGLQNTR	3	TRINITY_DN70448_c0_g2 orf length:1542 frame:3 start:33 end:1574 gi	N-Term(TMT6plex)	1631.83	1.058e-11	72.46	5.19303e-07			74.86	3.11891e-07	0	1.01504	2	19.9907				1.32055	1		0.953924	2	12.3223				0.831025	1		1.0662	2	38.015				0.911371	1
NSTVVAGGGAIDMEISR	4	TRINITY_DN65849_c0_g1 orf length:1686 frame:2 start:164 end:1849 gi	N-Term(TMT6plex); M13(Oxidation)	1922	4.33e-16	72.45	8.84566e-07	63.07	7.27431e-06	60.44	1.21089e-05	0	1.18799	2	8.19697	1.3504	1		1.28556	1		1.02659	2	12.7387	0.92912	1		0.792729	1		0.813395	2	13.9658	0.924105	1		0.80939	1
LVASLPEGGVLLLENVR	11	TRINITY_DN68365_c0_g1 orf length:1161 frame:3 start:405 end:1565 gi	N-Term(TMT6plex)	2008.2	2.195e-15	72.4	1.27748e-06	80.65	1.88988e-07	77.21	4.22039e-07	0	1.07109	4	2.53894	1.09795	4	6.75864	0.977032	3	10.9973	1.31111	4	15.4073	1.34169	4	6.67689	1.20031	3	8.62415	0.911372	4	10.0816	1.19639	4	1.22808	1.10921	3	1.14527
VVSSMFNTVSGK	15	TRINITY_DN66456_c0_g1 orf length:1113 frame:-1 start:775 end:1887 gi;TRINITY_DN72003_c1_g1 orf length:1452 frame:-1 start:148 end:1599 gi	N-Term(TMT6plex); M5(Oxidation); K12(TMT6plex)	1729.96	6.387e-10	72.39	1.1593e-06	38.16	0.00302458	60.96	1.59133e-05	0
ALVVINPGNPTGQVLAEDNQR	11	TRINITY_DN67224_c0_g1 orf length:1077 frame:2 start:212 end:1288 gi	N-Term(TMT6plex)	2434.32	2.863e-09	72.39	1.40154e-06	32.86	0.0122414	112.59	1.28338e-10	0	1.03859	2	6.47092	0.976897	2	13.1251	0.968461	7	12.7871	0.984675	2	2.96728	0.942432	2	20.1201	1.04139	7	10.1737	1.33273	2	7.92026	1.5887	2	25.6591	1.18975	7	23.4883
VALGPGGDLTLISR	2	TRINITY_DN69414_c0_g1 orf length:933 frame:-1 start:253 end:1185 gi	N-Term(TMT6plex)	1597.95	1.013e-09	72.38	9.97216e-07	76	4.24509e-07			0	0.985005	1		1.07603	1					1.08331	1		1.06541	1					0.941997	1		0.933347	1
AAASEVSSILESR	7	TRINITY_DN71794_c2_g2 orf length:177 frame:2 start:140 end:316 gi	N-Term(TMT6plex)	1548.84	4.33e-16	72.38	1.13596e-06	56.46	4.51887e-05	53.24	9.55598e-05	0	0.641923	3	9.00572	0.733227	2	27.6935	0.763101	2	8.16536	0.845679	3	16.163	0.941037	2	33.8998	1.04577	2	15.7443	0.870089	3	7.77308	0.650843	2	36.6201	0.681044	2	25.7533
GGAFTGEISVEQLK	13	TRINITY_DN65996_c0_g1 orf length:546 frame:2 start:710 end:1255 gi	N-Term(TMT6plex); K14(TMT6plex)	1894.07	1.405e-12	72.36	1.48095e-06	76.12	6.23075e-07	68.91	3.33532e-06	0	1.07323	3	0.0724488	1.04878	2	0.292869	0.999504	8	3.91697	1.19857	3	7.48424	1.30765	2	5.95299	1.08387	8	4.65485	1.00179	3	0.730988	1.42321	2	5.82827	1.20064	8	21.6681
AEDGVLYPLEK	7	TRINITY_DN67071_c0_g2 orf length:1158 frame:3 start:93 end:1250 gi	N-Term(TMT6plex); K11(TMT6plex)	1691.96	4.33e-16	72.31	1.4276e-06	66	5.89037e-06	66.38	5.61552e-06	0	1.2219	3	8.17598	1.2754	2	10.2375	1.17829	2	14.8087	1.14517	3	0.901428	1.267	2	0.100463	0.902451	2	2.49952	0.653101	3	1.36581	0.709919	2	10.878	0.767272	2	20.0937
GFTVSTVGEEMLYNPR	5	TRINITY_DN72991_c1_g1 orf length:1077 frame:1 start:22 end:1098 gi	N-Term(TMT6plex); M11(Oxidation)	2045.02	4.33e-16	72.3	5.97676e-07	58.08	1.50151e-05	61.52	7.15263e-06	0	1.13617	2	12.6353	1.1638	1		0.996057	2	4.36564	1.16816	2	0.488473	1.17057	1		1.00979	2	9.38801	0.860778	2	16.8567	1.0771	1		1.00694	2	13.0948
VVSCADIVALAAR	8	TRINITY_DN68007_c4_g1 orf length:108 frame:1 start:1 end:108 gi	N-Term(TMT6plex); C4(Carbamidomethyl)	1573.9	7.269e-10	72.27	1.09098e-06	72.41	1.05063e-06	46.87	0.000376228	0	1.03205	2	15.5072	0.994429	5	7.63815	0.655072	1		1.22895	2	40.6063	1.03221	5	44.6883	1.33355	1		0.745171	2	10.1082	0.744335	5	54.1245	0.70351	1
TTTAASNSSVK	7	TRINITY_DN61777_c1_g1 orf length:1266 frame:-2 start:523 end:1788 gi	N-Term(TMT6plex); K11(TMT6plex)	1524.86	1.546e-08	72.26	1.36093e-06	71.97	1.47397e-06	71.98	1.50861e-06	0	0.999009	2	3.82751	1.01119	2	7.8656	1.27127	3	3.38057	0.840622	2	3.37737	0.790107	2	3.29435	0.699696	3	7.26392	1.17501	2	1.57187	1.13654	2	0.729678	1.03894	3	1.97589
VSGPCPDDWSLAQK	10	TRINITY_DN63950_c0_g1 orf length:1260 frame:-2 start:320 end:1579 gi	N-Term(TMT6plex); C5(Carbamidomethyl); K14(TMT6plex)	2018.04	1.274e-13	72.23	9.21554e-07	69.52	1.77581e-06	64.06	6.45901e-06	0	1.68121	2	21.5099	1.64362	3	28.2687	1.09487	5	12.8655	0.917257	2	4.68044	0.953527	3	0.373085	0.844977	5	15.8093	0.676855	2	6.81292	0.738852	3	5.5835	0.96027	5	6.34275
ANPDDVLAVAEK	9	TRINITY_DN65689_c3_g1 orf length:489 frame:-1 start:309 end:797 gi	N-Term(TMT6plex); K12(TMT6plex)	1699.96	4.33e-16	72.23	1.35839e-06	64.27	8.4549e-06	64.06	8.91304e-06	0	1.39354	4	5.14933	1.63187	2	5.01178	1.18391	3	5.37557	1.01308	4	7.76479	1.05337	2	3.95121	0.790297	3	18.41	0.55729	4	13.6169	0.545832	2	1.05271	0.720661	3	53.6892
LNAGQQPFGLENITAVMNVGEK	4	TRINITY_DN65805_c1_g2 orf length:1350 frame:-2 start:357 end:1706 gi	N-Term(TMT6plex); M17(Oxidation); K22(TMT6plex)	2804.5	7.564e-14	72.22	1.39451e-06	72.49	1.32173e-06	62.41	1.35491e-05	0	1.2235	2	2.7068	0.929078	1		1.00736	1		1.16155	2	4.84673	0.87727	1		0.893181	1		0.99371	2	7.87896	1.19998	1		1.35287	1
IPTIASIVEAYPM	5	TRINITY_DN68484_c1_g1 orf length:1086 frame:-1 start:307 end:1392 gi	N-Term(TMT6plex); M13(Oxidation)	1649.9	1.032e-15	72.21	1.37068e-06	40.52	0.00202272	24.16	0.0876771	0	1.16921	3	0.0964668	1.06334	1		0.956711	1		1.17452	3	3.06203	1.11906	1		1.03424	1		0.92081	3	5.08023	0.933472	1		0.931666	1
SYELPDGQVITIGAER	29	TRINITY_DN63117_c0_g2 orf length:990 frame:-3 start:328 end:1317 gi;TRINITY_DN67115_c3_g2 orf length:1131 frame:1 start:244 end:1374 gi;TRINITY_DN67219_c0_g1 orf length:1074 frame:1 start:616 end:1689 gi;TRINITY_DN72075_c1_g2 orf length:819 frame:2 start:344 end:1162 gi	N-Term(TMT6plex)	1977.05	5.168e-13	72.19	1.24715e-06	77.02	4.11122e-07	69.89	2.17438e-06	0
ASGAFILTASHNPGGPNEDFGIK	6	TRINITY_DN71323_c2_g4 orf length:507 frame:-3 start:1732 end:2238 gi	N-Term(TMT6plex); K23(TMT6plex)	2758.46	4.33e-16	72.19	1.33171e-06	46.22	0.000495471	68.32	3.217e-06	0	1.24883	2	8.06511	1.04979	2	3.99441	1.06586	2	1.93682	0.995192	2	2.66619	0.907242	2	3.77592	0.886232	2	1.83008	0.956266	2	5.29704	1.22296	2	8.91088	1.01418	2	1.49813
DIISAFDVSADGK	9	TRINITY_DN70132_c0_g1 orf length:1119 frame:2 start:95 end:1213 gi	N-Term(TMT6plex); K13(TMT6plex)	1795.99	5.058e-11	72.14	1.51208e-06	92.86	1.33284e-08	96.11	6.20838e-09	0	1.08112	3	2.24593	1.18537	2	0.0965128	1.18421	4	7.32513	1.13297	3	6.52704	1.1035	2	1.76891	0.875709	4	6.7665	0.963934	3	7.21506	1.14796	2	1.5856	1.04734	4	11.56
GVVDSDDLPLNISR	19	TRINITY_DN64795_c0_g3 orf length:1161 frame:3 start:3 end:1163 gi;TRINITY_DN72660_c2_g4 orf length:945 frame:2 start:2 end:946 gi	N-Term(TMT6plex)	1728.93	6.403e-11	72.14	1.12719e-06	73	8.77078e-07	70.17	1.6684e-06	0
EQEETSQVLTQVLR	4	TRINITY_DN73196_c9_g1 orf length:11721 frame:3 start:399 end:12119 gi	N-Term(TMT6plex)	1889.01	4.33e-16	72.12	1.14467e-06	35.68	0.00517808	23.78	0.079152	0	0.957933	1		1.12297	1		1.10026	2	6.13738	0.991022	1		1.04065	1		0.865369	2	3.91781	0.82094	1		0.999919	1		0.97101	2	3.50098
AGGIYVVTADHGNAEDMVK	10	TRINITY_DN68838_c0_g1 orf length:1386 frame:3 start:711 end:2096 gi	N-Term(TMT6plex); M17(Oxidation); K19(TMT6plex)	2421.24	4.33e-16	72.11	1.11039e-06	55.36	5.19563e-05	55.64	4.93945e-05	0	0.913834	3	10.1736	1.27355	3	5.91427	1.0392	4	3.08474	0.786072	3	5.60954	0.770291	3	3.51302	0.74125	4	8.41051	1.09846	3	4.35648	1.16692	3	8.60595	1.20377	4	6.81792
DIELVMTQAGVSR	19	TRINITY_DN61895_c1_g1 orf length:459 frame:-3 start:367 end:825 gi	N-Term(TMT6plex)	1647.89	6.758e-10	72.09	1.30401e-06	73.68	8.97809e-07	74.82	6.95476e-07	0	0.958818	3	4.59677	1.40467	3	19.9469	1.16724	13	13.8543	0.955301	3	28.6312	0.644061	3	1.05345	0.771661	13	15.9945	0.788262	3	0.714727	0.880476	3	3.18359	0.905268	13	11.3118
ALHGGNFQGTPIGVSMDNTR	5	TRINITY_DN70728_c1_g1 orf length:1752 frame:-3 start:464 end:2215 gi	N-Term(TMT6plex)	2301.16	2.549e-10	72.09	7.91061e-07	70.29	1.202e-06	84.8	4.37093e-08	0	0.883133	2	3.35487	1.15241	1		1.13242	2	14.8857	0.95325	2	16.8158	0.914969	1		1.00004	2	5.89558	1.19106	2	24.3717	1.00085	1		0.700743	2	36.0946
SANAVQANMDLEFQR	11	TRINITY_DN70990_c2_g1 orf length:2130 frame:-3 start:1 end:2130 gi	N-Term(TMT6plex); M9(Oxidation)	1938.96	1.037e-08	72.06	4.94729e-07	74.73	2.97813e-07	75.84	2.33251e-07	0	0.984573	4	18.8042	1.04908	3	1.52158	1.02186	3	1.15985	0.933998	4	18.6642	0.791762	3	21.4565	0.704732	3	20.8007	1.10543	4	3.96947	1.41602	3	14.399	1.33831	3	6.59783
ADPTIQSFLSK	4	TRINITY_DN50022_c0_g1 orf length:1815 frame:2 start:188 end:2002 gi	N-Term(TMT6plex); K11(TMT6plex)	1664.96	4.789e-08	72.06	1.45307e-06	72.06	1.5153e-06	71.5	1.70261e-06	0	0.790221	2	10.0618	0.712547	1		0.779184	1		1.14822	2	2.51011	1.17965	1		1.12472	1		1.15043	2	3.33679	1.2749	1		1.24518	1
LNESTGYIDYDQLEK	5	TRINITY_DN66206_c2_g1 orf length:1506 frame:-2 start:567 end:2072 gi	N-Term(TMT6plex); K15(TMT6plex)	2246.16	4.33e-16	72.06	9.39673e-07	23.41	0.07365	71.85	1.06134e-06	0	1.25572	2	19.3785	1.10412	1		1.05726	2	1.23773	1.18518	2	11.0437	1.03708	1		0.828517	2	2.11992	0.657541	2	14.4224	1.23163	1		0.835782	2	24.1844
GTTIDVVNPSTGK	5	TRINITY_DN70154_c0_g2 orf length:1455 frame:-1 start:70 end:1524 gi	N-Term(TMT6plex); K13(TMT6plex)	1747	1.767e-09	72.03	1.44748e-06	77.86	3.89562e-07	58.36	3.36986e-05	0	0.271702	2	3.54028	0.483924	2	50.4269	0.300099	1		0.56143	2	20.8012	0.596314	2	36.3777	0.703864	1		1.13314	2	5.88891	0.540643	2	94.1737	0.443595	1
TAANEALPPPTSTLDGLK	16	TRINITY_DN67203_c1_g1 orf length:1053 frame:1 start:481 end:1533 gi	N-Term(TMT6plex); K18(TMT6plex)	2254.27	4.33e-16	72.02	1.49792e-06	59.03	2.96937e-05	58.1	3.67844e-05	0	0.914494	4	7.58708	0.810261	5	16.5647	0.645802	7	30.5867	0.769639	4	17.9244	0.643483	5	51.7719	0.522639	7	31.5788	0.670043	4	20.1623	0.825303	5	25.7891	0.848386	7	6.58108
TLLGANNFPLATDPALPIPAGQK	3	TRINITY_DN70329_c1_g2 orf length:882 frame:2 start:311 end:1192 gi	N-Term(TMT6plex); K23(TMT6plex)	2777.6	4.33e-16	72.01	1.35029e-06			68.71	2.90033e-06	0	1.12668	1					0.780797	2	6.53258	1.1507	1					1.06129	2	4.35701	1.16635	1					1.30124	2	12.2368
FTAEDIMQNVD	19	TRINITY_DN60185_c0_g1 orf length:438 frame:-3 start:361 end:798 gi	N-Term(TMT6plex); M7(Oxidation)	1527.72	7.506e-05	71.99	2.49803e-07	72.14	2.41322e-07	72.07	2.48348e-07	0	1.30293	6	13.8233	1.31266	6	42.2829	1.25638	7	13.1609	0.953732	6	8.29126	0.91412	6	13.1237	0.780564	7	18.5905	0.776206	6	12.9287	0.965263	6	24.7911	1.00841	7	10.9712
AGALGDAVSVTR	17	TRINITY_DN72456_c0_g2 orf length:294 frame:1 start:181 end:474 gi	N-Term(TMT6plex)	1345.76	4.33e-16	71.98	1.35648e-06	59.17	2.46357e-05	69.18	2.51225e-06	0	1.14839	3	9.45755	1.17768	5	1.56297	1.02171	9	6.57567	1.09267	3	2.34203	0.996672	5	1.51251	1.08152	9	6.48191	0.78707	3	9.66771	0.779764	5	17.6277	0.843339	9	5.95243
GPEFATIVNSVTTK	2	TRINITY_DN65108_c0_g7 orf length:132 frame:-2 start:267 end:398 gi	N-Term(TMT6plex); K14(TMT6plex)	1922.1	4.33e-16	71.95	1.66906e-06					0	0.902974	2	11.864							1.29686	2	16.5384							1.10259	2	17.8469
SLAAFNDGAVGVGPPR	2	TRINITY_DN72006_c0_g1 orf length:1374 frame:-3 start:2378 end:3751 gi	N-Term(TMT6plex)	1756.96	4.33e-16	71.95	1.29567e-06					0	0.893798	2	18.9969							1.15452	2	18.1604							1.06913	2	4.93046
IDLTNENLDELR	8	TRINITY_DN70793_c0_g3 orf length:2070 frame:3 start:531 end:2600 gi	N-Term(TMT6plex)	1673.89	9.227e-10	71.94	1.06196e-06	86.74	3.51648e-08	74.75	5.54368e-07	0	1.5032	3	1.85362	1.7334	3	20.7541	1.34032	2	36.5692	1.01253	3	0.997582	1.17657	3	1.22653	0.743462	2	22.2715	0.49719	3	27.6071	0.667172	3	15.5454	0.612125	2	53.411
AEIEMNLIDSVVK	8	TRINITY_DN72328_c0_g1 orf length:933 frame:2 start:2 end:934 gi	N-Term(TMT6plex); M5(Oxidation); K13(TMT6plex)	1935.09	5.067e-10	71.93	1.76012e-06	74.39	9.82571e-07	74.51	9.62873e-07	0	1.0133	2	3.36406	0.927342	2	3.64846	1.0128	4	4.86604	1.00519	2	9.61417	1.00603	2	2.78341	0.961482	4	1.95271	0.879242	2	2.67735	1.29859	2	6.59327	1.07347	4	7.7868
NDNQLSTLTAVMK	3	TRINITY_DN73059_c2_g1 orf length:471 frame:-3 start:550 end:1020 gi	N-Term(TMT6plex); M12(Oxidation); K13(TMT6plex)	1909.04	1.411e-09	71.93	1.57417e-06	43.37	0.00113683	5.13	7.47307	0	1.1857	1		1.02334	1		0.964288	1		0.852082	1		0.754352	1		0.98574	1		1.02282	1		1.10933	1		0.998528	1
FTTETPNNENYADK	12	TRINITY_DN64308_c0_g2 orf length:459 frame:3 start:99 end:557 gi	N-Term(TMT6plex); K14(TMT6plex)	2102.05	4.33e-16	71.89	7.08621e-07	66.98	2.13476e-06	56.75	2.21916e-05	0	0.595293	4	4.31715	0.68567	4	8.34232	0.885779	4	1.16293	0.578812	4	31.1447	0.526633	4	49.4559	0.5052	4	33.701	1.14648	4	8.2451	1.26786	4	10.6241	1.16761	4	3.08406
EVSDAIPVDGAAGER	8	TRINITY_DN70317_c2_g2 orf length:690 frame:-1 start:1020 end:1709 gi	N-Term(TMT6plex)	1714.88	4.33e-16	71.88	7.29714e-07	39.91	0.00113835	44.23	0.000413442	0	1.14046	3	2.81916	1.04607	2	12.8446	1.11549	3	6.32064	1.10397	3	4.61282	1.14078	2	4.14973	0.761679	3	3.3834	0.47596	3	69.7958	0.879807	2	0.282871	0.680298	3	2.75056
TVVAEYGETIIER	10	TRINITY_DN69768_c0_g1 orf length:705 frame:1 start:1 end:705 gi	N-Term(TMT6plex)	1708.93	4.33e-16	71.88	1.4951e-06	33.91	0.00949045	41.24	0.00175504	0	1.10106	3	11.0181	1.0878	6	11.1573	0.99091	1		0.98772	3	4.51301	1.06813	6	5.4196	0.792909	1		0.976864	3	2.79974	1.05704	6	16.5878	1.03608	1
DASNDFEDIGHSSTAR	3	TRINITY_DN63144_c3_g2 orf length:255 frame:1 start:1540 end:1794 gi	N-Term(TMT6plex)	1950.9	4.33e-16	71.85	2.0247e-07			61.12	2.39531e-06	0	1.23328	1					1.10313	2	18.5895	0.931533	1					0.842158	2	1.96508	0.72553	1					0.864905	2	9.48394
[truncated: 31,442 more rows]
